# Supplementary material for: Response of soil viral communities to land use changes
Source: Nat Commun. 2022 Oct 12;13:6027. doi: 10.1038/s41467-022-33771-2 (PMC9556555; doi:10.1038/s41467-022-33771-2)
Supplement: Supplementary file 4 — Dataset 1 [file 41467_2022_33771_MOESM4_ESM.xlsx]

## Sheet: Sheet1
	types	Ag	As	Ba	Bi	Br	Cd	Ce	Cl	Co	Cr	Cs	Cu	F	Ga	Ge	Hf	La	Mn	Mo	Na2O	Nb	Nd	Ni	P	Pb	Rb	S	Sb	Sc	Se	Sn	Sr	Ta	Th	Ti	Tl	U	V	W	Y	Yb	Zn	Zr	N-NH4	N-NO3	TN	TC	moisture
Unit		(ppm)	(ppm)	(ppm)	(ppm)	(ppm)	(ppm)	(ppm)	(ppm)	(ppm)	(ppm)	(ppm)	(ppm)	(ppm)	(ppm)	(ppm)	(ppm)	(ppm)	(ppm)	(ppm)	(%)	(ppm)	(ppm)	(ppm)	(ppm)	(ppm)	(ppm)	(ppm)	(ppm)	(ppm)	(ppm)	(ppm)	(ppm)	(ppm)	(ppm)	(ppm)	(ppm)	(ppm)	(ppm)	(ppm)	(ppm)	(ppm)	(ppm)	(ppm)	ppm	ppm	ppm	ppm	%
T1	forest	0.23	28.29	89.28	-0.34	4.59	1.83	163.64	57.96	3.32	15.58	14.38	12.34	372.56	20.14	1.38	8.46	28.5	266.44	8.11	0.124	17.13	19.56	4.84	249.83	37.08	122.25	176.03	-1.22	7.84	0.2	3.79	16.98	1.48	25.5	2044.83	0.7	2.96	28.53	5.59	9.89	1.71	40.33	305.11	22.1151	12.4562	1899.77	23865.4	0.121645
T2	forest	0.19	18.12	201.32	0.47	7.25	0.62	103.53	54.83	5.33	14.14	13.48	14.29	462.46	19.71	1.46	7.61	30.7	611.07	4.89	0.128	18.42	20.75	6.94	246.61	51.53	141.58	212.9	3.54	8.25	0.28	3.74	20.56	1.77	23.66	1981.71	0.75	3.04	25.28	3.27	11.45	3.29	40.92	279.92	8.63715	9.83565	1386.34	19247.1	0.124764
SK-1	forest	0.14	6.84	246.04	0.75	4.54	0.6	154.74	71.23	11.09	12.26	15.62	11.8	422.79	29.58	1.52	7.55	111.11	362.05	1.5	0.138	21.3	90	6.92	204.03	63.53	139.75	262.25	1.42	8.58	0.2	4.71	24.58	1.67	53.16	2450.58	0.84	4.51	47.1	5.75	31.17	5.27	44.45	236.44	13.7726	-0.191838	1199.67	17803.3	0.127409
SK-2	forest	0.05	4.26	968.27	0.09	3.39	-0.44	109.45	73.51	10.2	16.12	12.95	10.22	538.67	23.92	1.22	7.29	106	629.91	3.12	0.168	15.84	88.69	3.25	312.03	31.68	125.7	222.5	2.9	12.14	0.27	6.26	83.67	0.41	20.54	3822.35	0.66	3.76	63.41	6.4	39.72	4.28	86.98	239.65	0.922433	17.5711	907.578	10647.4	0.127259
T5	forest	0.52	20.93	544.85	1.41	7.26	2.33	100.31	79.07	10.5	43.46	9.09	25.63	552.27	18.12	1.32	15.94	44.02	976.02	2.27	0.37	24.37	32.76	15.26	684.68	197.34	174.67	410.2	-0.88	9.64	0.22	27.1	80.54	1.99	28.39	4153.6	0.82	5.48	50.75	7.84	21.24	3.25	161.16	598.89	1.67024	26.9796	2650.44	33489.4	0.0845618
J6	road verge	0.14	11.25	440.98	0.9	5.59	0.46	124.59	108.14	11.82	34.42	11.65	47.43	460.02	23.94	1.29	10.65	75.76	543.45	1.42	0.329	17.25	65.87	15.59	1101.18	49.15	87.39	436.13	-0.23	13.82	0.23	16.7	91.3	1.11	22.4	4896.47	0.68	3.35	80.47	4.24	25.71	3.6	160.45	374.18	1.7982	13.782	1687.42	20995.6	0.141926
J7	road verge	0.16	7.52	134.11	0	4.88	0.51	81.17	183.83	7.09	69.77	14.8	23.78	492.59	32.58	1.06	11.09	48.6	482.46	2.06	0.153	20.81	34.57	15.6	490.78	69.35	43.14	402.61	-0.42	15.2	0.25	4.52	39.86	1.37	31.84	6314.01	0.74	5.42	101.41	4.45	21.89	2.63	70.4	378.11	0.713208	38.4679	1250.85	15305.7	0.145429
X8	road verge	0.17	12.65	232.2	0	5.07	0.83	110.4	166.96	9.9	45.69	15.45	39.26	500.38	29.88	1.47	9.17	56.35	551.63	2.86	0.248	19.24	48.18	18.32	894.03	61.19	95.39	425.68	-2.75	13.46	0.27	12.3	74.7	1.43	33.35	4683.89	0.66	3.74	99.13	2.75	26.82	2.94	153.85	268.42	0.633766	14.4265	1870.98	22230.2	0.119019
h9	road verge	0.3	23.81	387.19	0	7.05	0.97	118.38	183.83	9.09	53.14	15.79	32.29	464.69	25.86	1.47	9.25	63.33	628.2	1.67	0.628	23.82	49.58	14	708.81	80.06	131.33	468.21	0.86	9.9	0.23	15.56	81.41	1.66	30.34	3880.38	0.78	4.2	65.03	4.12	30.22	3.8	127.2	325.16	1.74539	13.4648	2439.88	28665.2	0.0692695
h10	road verge	0.13	8.78	316.62	0	6.08	0.41	139.94	129.59	9.91	31.63	14.45	31.02	503.31	28.89	1.18	9.24	87.17	622.67	1.77	0.227	17.05	71.48	12.5	1094.11	56.37	99.76	454.83	-0.57	14.41	0.23	7.88	79.9	0.95	29.68	4999.13	0.63	4.01	89.5	4.74	33.89	3.66	161.33	331.05	0.95446	11.2307	1990.43	25371.6	0.0817405
G11	vegetable field	0.09	6.78	471.49	0.9	5.96	0.13	134.97	89.37	5.66	24.86	8.9	22.52	529.59	15.1	1.11	14.54	62.73	849.73	3.16	0.278	22.42	55.19	7.31	5602.42	37.29	113.39	677.21	0.67	9.18	0.17	11.97	92.13	1.54	23.17	3295.87	0.78	3.61	42.55	3.8	27.75	4.52	109.43	586.26	1.20162	41.8332	3478.22	37887.6	0.236327
G12	vegetable field	0.14	7.1	619.14	0.97	3.66	0.23	143.99	305.91	4.85	36.24	10.77	30.37	424.26	15.25	1.34	11.79	61.33	443.48	0.89	0.312	21.9	51.29	9.84	3482.69	46.53	110.52	554.16	-1.42	10.05	0.12	31.36	104.76	1.55	22.52	3931.03	0.73	2.86	47.79	4.59	27.92	2.84	103.86	437.98	1.33013	224.285	2922.67	26677.8	0.332623
G13	vegetable field	0.21	19.44	706.94	0.05	4.49	0.62	132.95	342.47	11.53	47.19	12.04	41.18	653.04	21.88	1.36	10.43	75.16	688.27	2.34	0.338	20.16	63.18	13.7	4667.88	59.29	128.87	746.13	0.58	12.53	0.13	13.74	124	0.94	28.13	3803.25	0.71	4.15	59.69	4.69	32.55	3.84	176.14	381.4	2.26264	138.072	3023.91	28776.1	0.264987
C14	vegetable field	0.19	10.38	457.38	1.45	3.27	0.17	133.61	73.02	6.27	36.9	11.85	29.95	474.92	20.46	1.34	12.31	65.45	790.56	1.89	0.55	30.51	49.17	15.12	1766.28	60.81	178.25	340.04	0.81	9.23	0.14	31.28	83.87	2.48	41.41	3664.85	0.84	5.7	48.89	5.15	26.53	2.74	108.38	461.71	0.874026	82.2479	1348.15	13748.3	0.142274
C15	vegetable field	0.11	8.2	475.93	0.27	8.32	-0.01	141.1	146.37	10.56	30.72	9.57	57.78	663.17	20.44	1.29	11.63	86.23	1022.55	2.69	0.335	25.23	76.07	14.05	4446.51	48.93	141.68	503.93	2.84	14.3	0.14	14.19	250.2	1.86	34.38	4143.38	0.65	5.65	61.24	4.07	30.32	2.82	204.89	364.84	1.07403	15.8422	2336.37	27623.6	0.243948
Z16	park	0.18	11.75	331.32	-0.27	6.97	1.06	160.23	98.71	11.5	39.16	12.73	21.24	524.24	24.54	1.49	9.25	77.68	770.51	1.45	0.444	25.55	69.34	15.27	882.3	71.14	161.85	425.72	-0.79	11.98	0.2	8.76	55.09	1.8	25.52	3649.7	0.64	5.05	64.39	4.81	39.39	4.49	114.07	311.19	3.58766	9.05598	2367.28	28711.4	0.0837623
R17	park	0.07	5.38	98.92	1.16	41.11	0.28	200.02	3013.82	3.63	15.21	19.4	24.77	351.51	33.87	1.49	11.34	36.23	416.39	1.34	0.511	20.3	30.75	8.02	249.94	36.08	44.62	469.32	1.24	10.94	0.24	2.63	23.65	1.4	36.24	4323.05	0.92	2.16	61.31	3.69	12.5	2.06	53.04	376.67	72.5525	5.07685	1068.44	13362.7	0.163743
S18	park	0.31	12.04	206.23	1.61	2.76	1.64	163.81	52.13	5.72	15.21	21.16	14.49	506.71	36.24	1.34	12.86	74.25	872.46	1.87	0.08	22.48	57.84	9.31	323.54	126.26	41.85	287.29	-1.03	11.31	0.17	5.23	36.18	1.77	45.23	4684.82	1.07	4.49	56.17	6.54	18.57	3.08	67.79	406.56	3.86777	0.958214	680.945	8782.77	0.0605192
B19	park	0.15	11.33	386.47	1.62	13.1	0.43	102.61	152.35	14.98	42.42	14.13	57.39	595.13	20.71	1.35	9.46	55.48	916.75	1.9	0.362	19.76	45.49	14.33	964.41	51.9	131.51	803.67	-0.28	10.33	0.25	17.42	83.54	1.44	25.84	3868.16	0.77	3.59	70.05	4.1	21.23	2.04	184.4	364.59	0.94745	15.4582	4501.34	60436.9	0.102335
Z20	park	0.14	10.14	274.32	1.11	4.89	0.62	148.64	87.02	11.51	37.53	17.52	23.04	514	28.43	1.28	7.82	78.48	607.45	1.3	0.237	19.65	59.93	13.76	835.89	46.52	86.39	403.91	-3.25	15.59	0.21	16.79	55.51	1.32	26.36	5372.01	0.67	3.34	108.83	2.81	22.72	2.89	99.54	265.21	10.9818	6.37178	2176.02	27827	0.0615837
G21	paddy	0.12	8.13	621.29	0.3	3	0.08	143.92	103.03	7.73	38.82	12.03	24.26	529.1	20.02	1.34	11.27	71.94	523.08	1.39	0.358	20.45	64.92	10.99	3278	45.65	122.97	397.82	1.46	10.18	0.23	12.72	111.66	1.09	26.68	3692.53	0.71	3.68	53.36	5.11	31.39	3.88	94.76	420.41	1.07145	0.783723	1721.26	17161.8	0.308206
G22	paddy	0.1	7.15	626.64	0.97	1.75	0.09	141.63	58.62	6.15	28.46	9.57	16.92	398.72	15.8	1.4	9.14	64.83	362.72	0.35	0.301	20.68	56.4	7.1	880.08	38.43	108.5	411.63	0.71	9.88	0.18	14.65	63.92	1.46	21.29	3980.22	0.62	1.82	50.41	5.07	25.59	3.46	56.3	352.64	4.29891	0.758178	1294.82	14072.2	0.380611
G23	paddy	0.1	7.7	444.66	0.19	3.08	0.57	151.49	62.11	7.24	36.4	10.38	25.11	495.56	19.92	1.21	10.6	68.48	546.62	1.22	0.224	20.45	60.59	8.81	3443.4	43.13	104.57	404.96	-0.65	8.87	0.23	10.5	93.2	1.25	23.67	3930.5	0.68	3.15	58.47	4.11	29.06	3.27	105.05	371.21	0.686668	0.31568	1929.99	18941.8	0.321491
C24	paddy	0.2	9.62	444.82	2.58	4.95	0.6	159.23	78.52	2.79	82.29	13	57.62	451.45	21.99	1.36	16.4	81.74	327.16	1.52	0.452	34.74	65.62	15.83	3990.87	69.38	155.2	496.24	-0.63	9.31	0.25	31.03	121.14	2.36	40.49	4039.05	0.95	6.31	49.71	7.89	31.07	4.64	123.49	563.68	0.69119	85.3588	1902.65	19890.4	0.154923
C25	paddy	0.17	10.22	491.97	1.2	2.78	0.09	131.69	68.35	6.05	35.98	11.93	25.46	461.8	20.36	1.37	12.21	63.54	593.05	1.67	0.629	26.3	54.52	14.35	1219.64	55.15	178.21	407.7	1.16	8.51	0.19	27.74	78.51	2.05	38.7	3736.65	0.82	4.81	54.51	4.36	25.07	4.25	92.3	402.13	7.58548	0.356154	1117.48	12279.2	0.288286
[truncated: 11 more columns]
