# Supplementary material for: Response of soil viral communities to land use changes
Source: Nat Commun. 2022 Oct 12;13:6027. doi: 10.1038/s41467-022-33771-2 (PMC9556555; doi:10.1038/s41467-022-33771-2)
Supplement: Supplementary file 5 — Dataset 2 [file 41467_2022_33771_MOESM5_ESM.xlsx]

## Sheet: Sheet1
Land uses	Zones	Treatment	Samples	Sites	Numbers of quality-filtered reads	Percent of reads that contribute to viral contigs (%)	N50 (>1500bp)	Number of assembled contig (>1500 bp)
forest	FO	Non_mitomycin_C	T1	T1	72111377	27.3185	5754	76187
forest	FO	Non_mitomycin_C	T2	T2	49507023	28.7118	5877	58792
forest	FO	Non_mitomycin_C	SK1	SK1	59918108	23.0928	5618	51166
forest	FO	Non_mitomycin_C	SK2	SK2	50081292	14.9449	5334	83628
forest	FO	Non_mitomycin_C	T5	T5	68361001	21.458	5378	55391
treelawn	PT	Non_mitomycin_C	J6	J6	67564620	21.1018	3971	71897
treelawn	PT	Non_mitomycin_C	J7	J7	61164725	26.7861	4650	70589
treelawn	PT	Non_mitomycin_C	X8	X8	66561279	26.994	4188	43317
treelawn	PT	Non_mitomycin_C	h9	h9	56596418	43.7574	5333	62810
treelawn	PT	Non_mitomycin_C	h10	h10	71698765	31.7441	4810	73937
vegetable plot	PV	Non_mitomycin_C	G11	G11	62886219	21.9638	3790	91469
vegetable plot	PV	Non_mitomycin_C	G12	G12	54010325	25.6248	3937	39736
vegetable plot	PV	Non_mitomycin_C	G13	G13	64107720	23.2663	4460	48118
vegetable plot	PV	Non_mitomycin_C	C14	C14	52364095	16.4492	3355	39673
vegetable plot	PV	Non_mitomycin_C	C15	C15	40212829	16.9919	3049	14299
park	PT	Non_mitomycin_C	Z16	Z16	92868491	34.718	5578	65921
park	PT	Non_mitomycin_C	R17	R17	126563896	17.2152	7575	30271
park	PT	Non_mitomycin_C	S18	S18	45136597	31.2145	5093	175758
park	PT	Non_mitomycin_C	B19	B19	54242191	36.9574	5334	46223
park	PT	Non_mitomycin_C	Z20	Z20	96238530	33.3809	5498	129262
paddy	PV	Non_mitomycin_C	G21	G21	56274748	16.4813	3857	89367
paddy	PV	Non_mitomycin_C	G22	G22	53635764	7.14929	3324	54941
paddy	PV	Non_mitomycin_C	G23	G23	68302393	16.0254	3426	35470
paddy	PV	Non_mitomycin_C	C24	C24	39313300	14.383	4824	41053
paddy	PV	Non_mitomycin_C	C25	C25	34722522	17.4726	3497	30011
forest	FO	mitomycin_C	CT1	T1	42103012	21.5679	4310	31795
forest	FO	mitomycin_C	CT2	T2	64085673	31.2901	6110	99966
forest	FO	mitomycin_C	CSK1	SK1	43550095	25.2687	6542	25169
forest	FO	mitomycin_C	CSK2	SK2	55068644	23.2265	7578	26162
forest	FO	mitomycin_C	CT5	T5	37364536	37.8601	3503	62657
treelawn	PT	mitomycin_C	CJ6	J6	46961666	24.2504	5868	57932
treelawn	PT	mitomycin_C	CJ7	J7	48466510	29.4226	6043	21541
treelawn	PT	mitomycin_C	CX8	X8	60039925	19.6014	3699	59041
treelawn	PT	mitomycin_C	Ch9	h9	45078226	21.6111	8301	35497
treelawn	PT	mitomycin_C	Ch10	h10	52016407	25.2579	5017	60055
vegetable plot	PV	mitomycin_C	CG11	G11	50927947	30.718	3755	50851
vegetable plot	PV	mitomycin_C	CG12	G12	47589673	34.6253	4120	42512
vegetable plot	PV	mitomycin_C	CG13	G13	44270669	29.7046	4788	18631
vegetable plot	PV	mitomycin_C	CC14	C14	51965300	19.2352	4349	23802
vegetable plot	PV	mitomycin_C	CC15	C15	57400645	16.8266	4909	46711
park	PT	mitomycin_C	CZ16	Z16	61289062	38.2552	3839	75470
park	PT	mitomycin_C	CR17	R17	60447652	30.8351	5752	87190
park	PT	mitomycin_C	CS18	S18	77336323	27.9967	6217	43004
park	PT	mitomycin_C	CB19	B19	53070643	37.0112	4535	72824
park	PT	mitomycin_C	CZ20	Z20	52556637	33.1706	3730	70446
paddy	PV	mitomycin_C	CG21	G21	50240377	24.2692	5778	34011
paddy	PV	mitomycin_C	CG22	G22	62210286	20.3845	4642	67361
paddy	PV	mitomycin_C	CG23	G23	43229427	21.4615	6719	20819
paddy	PV	mitomycin_C	CC24	C24	39353073	18.4291	3882	53219
paddy	PV	mitomycin_C	CC25	C25	36976679	18.7585	3566	35481
