# Supplementary material for: Response of soil viral communities to land use changes
Source: Nat Commun. 2022 Oct 12;13:6027. doi: 10.1038/s41467-022-33771-2 (PMC9556555; doi:10.1038/s41467-022-33771-2)
Supplement: Supplementary file 6 — Dataset 3 [file 41467_2022_33771_MOESM6_ESM.xlsx]

## Sheet: Sheet1
Locustag of viral populations	Name of viral populations	lifestyle	length	Quality of genome by VIBRANT	provirus	proviral_length	gene_count	viral_genes	host_genes	checkv_quality	miuvig_quality	completeness	completeness_method	contamination	Demovir	VconTACT2_family	VconTACT2_genus
CB19_NODE_1579_length_16281_cov_11.410329	CB19_1579	lytic	16281	fragmental line	No	NA	43	7	1	Low-quality	Genome-fragment	36.14	AAI-based (medium-confidence)	0	Unassigned_Caudovirales	NA	NA
CB19_NODE_1183_length_20457_cov_9.233703	CB19_1183	lytic	20457	fragmental line	No	NA	35	4	0	Low-quality	Genome-fragment	27.88	HMM-based (lower-bound)	0	Unassigned_Caudovirales	NA	NA
CB19_NODE_1573_length_16314_cov_14.359309	CB19_1573	lytic	16314	fragmental line	No	NA	22	9	0	Low-quality	Genome-fragment	32.77	AAI-based (medium-confidence)	0	Siphoviridae	NA	NA
CB19_NODE_795_length_29381_cov_23.621769	CB19_795	lysogenic	29381	fragmental line	No	NA	45	7	0	Medium-quality	Genome-fragment	68.22	AAI-based (medium-confidence)	0	Siphoviridae	NA	NA
CB19_NODE_2225_length_12851_cov_11.234995	CB19_2225	lytic	12851	fragmental line	No	NA	21	7	0	Low-quality	Genome-fragment	30.14	AAI-based (medium-confidence)	0	Unassigned_Caudovirales	NA	NA
CB19_NODE_2023_length_13748_cov_8.135544	CB19_2023	lytic	13748	fragmental line	No	NA	22	5	0	Low-quality	Genome-fragment	31.84	AAI-based (medium-confidence)	0	Siphoviridae	NA	NA
CB19_NODE_946_length_24354_cov_13.290177	CB19_946	lytic	24354	fragmental line	No	NA	32	13	0	Medium-quality	Genome-fragment	65.79	AAI-based (medium-confidence)	0	Podoviridae	NA	NA
CB19_NODE_283_length_44805_cov_16.054011	CB19_283	lysogenic	44805	fragmental line	No	NA	72	6	0	Low-quality	Genome-fragment	48.15	HMM-based (lower-bound)	0	Myoviridae	NA	NA
CB19_NODE_2033_length_13686_cov_11.690998	CB19_2033	lytic	13686	fragmental line	No	NA	20	3	0	Low-quality	Genome-fragment	6.05	HMM-based (lower-bound)	0	Siphoviridae	NA	NA
CB19_NODE_1794_length_14972_cov_9.072401	CB19_1794	lytic	14972	fragmental line	No	NA	21	4	3	Low-quality	Genome-fragment	25.37	AAI-based (medium-confidence)	0	Unassigned_Caudovirales	NA	NA
CB19_NODE_1900_length_14391_cov_9.717773	CB19_1900	lytic	14391	fragmental line	Yes	6998	17	4	2	Low-quality	Genome-fragment	11.66	HMM-based (lower-bound)	51.37	Podoviridae	NA	NA
CB19_NODE_1504_length_16876_cov_11.464598	CB19_1504	lytic	16876	fragmental line	No	NA	30	2	0	Low-quality	Genome-fragment	36.72	AAI-based (medium-confidence)	0	Siphoviridae	NA	NA
CB19_NODE_668_length_34124_cov_11.807215	CB19_668	lytic	34124	fragmental line	No	NA	40	3	2	Medium-quality	Genome-fragment	69.94	AAI-based (medium-confidence)	0	Unassigned_Caudovirales	NA	NA
CB19_NODE_885_length_26420_cov_28.325659	CB19_885	lytic	26420	fragmental line	No	NA	34	3	0	Medium-quality	Genome-fragment	54.53	AAI-based (medium-confidence)	0	Unassigned	NA	NA
CB19_NODE_362_length_42542_cov_55.959093	CB19_362	lytic	42542	completed circle	No	NA	69	13	1	Medium-quality	Genome-fragment	63.03	HMM-based (lower-bound)	0	Podoviridae	NA	NA
CB19_NODE_1379_length_18092_cov_13.664800	CB19_1379	lytic	18092	fragmental line	No	NA	28	4	0	Medium-quality	Genome-fragment	51.58	AAI-based (medium-confidence)	0	Podoviridae	NA	NA
CB19_NODE_1229_length_19757_cov_9.123033	CB19_1229	lytic	19757	fragmental line	No	NA	24	15	1	Low-quality	Genome-fragment	46.24	AAI-based (high-confidence)	0	NA	Podoviridae	unclassified
CB19_NODE_570_length_37220_cov_23.104534	CB19_570	lysogenic	37220	fragmental line	No	NA	60	12	5	Low-quality	Genome-fragment	43.15	HMM-based (lower-bound)	0	Siphoviridae	NA	NA
CB19_NODE_765_length_30668_cov_14.088132	CB19_765	lytic	30668	fragmental line	No	NA	56	8	3	Medium-quality	Genome-fragment	74.34	AAI-based (medium-confidence)	0	Siphoviridae	NA	NA
CB19_NODE_133_length_51121_cov_36.348569	CB19_133	lysogenic	51121	fragmental line	No	NA	86	12	3	Complete	High-quality	100	DTR (high-confidence)	0	Podoviridae	NA	NA
CB19_NODE_1044_length_22540_cov_27.850834	CB19_1044	lytic	22540	fragmental line	No	NA	30	11	0	Medium-quality	Genome-fragment	58.33	AAI-based (high-confidence)	0	Siphoviridae	NA	NA
CB19_NODE_244_length_45847_cov_28.326192	CB19_244	lytic	45847	fragmental line	No	NA	60	9	3	Medium-quality	Genome-fragment	73.08	HMM-based (lower-bound)	0	Siphoviridae	NA	NA
CB19_NODE_746_length_31155_cov_27.070289	CB19_746	lysogenic	31155	fragmental line	No	NA	39	9	0	Medium-quality	Genome-fragment	80.96	AAI-based (medium-confidence)	0	Siphoviridae	NA	NA
CB19_NODE_1361_length_18276_cov_14.704736	CB19_1361	lytic	18276	fragmental line	No	NA	27	6	1	Low-quality	Genome-fragment	43.89	AAI-based (medium-confidence)	0	Unassigned_Caudovirales	NA	NA
CB19_NODE_553_length_37705_cov_25.590199	CB19_553	lytic	37705	fragmental line	No	NA	57	8	2	Medium-quality	Genome-fragment	85.11	AAI-based (high-confidence)	0	Siphoviridae	NA	NA
CB19_NODE_422_length_41279_cov_28.644382	CB19_422	lytic	41279	fragmental line	No	NA	74	4	1	Low-quality	Genome-fragment	39.29	HMM-based (lower-bound)	0	Phycodnaviridae	NA	NA
CB19_NODE_1110_length_21601_cov_66.962499	CB19_1110	lytic	21601	fragmental line	No	NA	30	4	0	Low-quality	Genome-fragment	30.95	AAI-based (medium-confidence)	0	Siphoviridae	NA	NA
CB19_NODE_2694_length_11000_cov_46.965921	CB19_2694	lytic	11000	fragmental line	No	NA	15	3	0	Low-quality	Genome-fragment	16.5	AAI-based (medium-confidence)	0	Unassigned	NA	NA
CB19_NODE_1439_length_17411_cov_20.534109	CB19_1439	lysogenic	17411	fragmental line	No	NA	31	2	0	Low-quality	Genome-fragment	35.67	AAI-based (medium-confidence)	0	Siphoviridae	NA	NA
CB19_NODE_399_length_41693_cov_13.168116	CB19_399	lysogenic	41693	completed circle	No	NA	62	6	2	Complete	High-quality	100	DTR (high-confidence)	0	Unassigned_Caudovirales	NA	NA
CB19_NODE_785_length_29790_cov_17.990382	CB19_785	lytic	29790	fragmental line	No	NA	35	11	0	Medium-quality	Genome-fragment	50.7	AAI-based (medium-confidence)	0	Myoviridae	NA	NA
CB19_NODE_1365_length_18244_cov_7.297707	CB19_1365	lytic	18244	fragmental line	No	NA	22	4	0	Low-quality	Genome-fragment	49.65	AAI-based (medium-confidence)	0	Myoviridae	NA	NA
CB19_NODE_2136_length_13200_cov_9.954812	CB19_2136	lytic	13200	fragmental line	No	NA	14	4	0	Low-quality	Genome-fragment	20.23	AAI-based (medium-confidence)	0	Herpesviridae	NA	NA
CB19_NODE_1118_length_21534_cov_29.472042	CB19_1118	lytic	21534	fragmental line	No	NA	23	3	1	Low-quality	Genome-fragment	23.73	HMM-based (lower-bound)	0	Siphoviridae	NA	NA
CB19_NODE_110_length_53797_cov_13.322634	CB19_110	lytic	53797	completed circle	No	NA	78	25	0	High-quality	High-quality	100	AAI-based (medium-confidence)	0	Myoviridae	NA	NA
CB19_NODE_5_length_97667_cov_59.223046	CB19_5	lytic	97667	completed circle	No	NA	130	19	2	Complete	High-quality	100	DTR (high-confidence)	0	Siphoviridae	NA	NA
CB19_NODE_119_length_52410_cov_156.332289_fragment_1	CB19_119	lysogenic	35400	fragmental line	No	NA	50	5	0	Low-quality	Genome-fragment	48.02	HMM-based (lower-bound)	0	Unassigned_Caudovirales	NA	NA
CB19_NODE_1175_length_20628_cov_17.639139	CB19_1175	lytic	20628	fragmental line	No	NA	31	9	3	Low-quality	Genome-fragment	31.92	HMM-based (lower-bound)	0	Siphoviridae	NA	NA
CB19_NODE_1185_length_20438_cov_37.219006	CB19_1185	lytic	20438	fragmental line	No	NA	31	6	0	Low-quality	Genome-fragment	43.9	AAI-based (high-confidence)	0	Unassigned	NA	NA
CB19_NODE_2155_length_13120_cov_76.245695	CB19_2155	lytic	13120	fragmental line	No	NA	31	4	1	Low-quality	Genome-fragment	15.53	HMM-based (lower-bound)	0	Siphoviridae	NA	NA
CB19_NODE_1411_length_17734_cov_199.899202	CB19_1411	lysogenic	17734	fragmental line	No	NA	27	8	0	High-quality	High-quality	98.63	AAI-based (medium-confidence)	0	Siphoviridae	NA	NA
CB19_NODE_1179_length_20578_cov_19.571944	CB19_1179	lytic	20578	fragmental line	No	NA	33	1	1	Low-quality	Genome-fragment	37.02	AAI-based (medium-confidence)	0	Myoviridae	NA	NA
CB19_NODE_327_length_43613_cov_13.648928	CB19_327	lysogenic	43613	completed circle	No	NA	67	17	0	Complete	High-quality	100	DTR (medium-confidence)	0	Podoviridae	NA	NA
CB19_NODE_1403_length_17775_cov_21.994187	CB19_1403	lytic	17775	fragmental line	No	NA	17	4	0	Low-quality	Genome-fragment	26.2	HMM-based (lower-bound)	0	NA	NA	NA
CB19_NODE_2580_length_11315_cov_9.807904	CB19_2580	lytic	11315	fragmental line	No	NA	15	4	0	Low-quality	Genome-fragment	32.11	AAI-based (high-confidence)	0	Podoviridae	NA	NA
CB19_NODE_127_length_51894_cov_80.741990	CB19_127	lytic	51894	fragmental line	No	NA	79	5	0	High-quality	High-quality	97.64	AAI-based (medium-confidence)	0	Myoviridae	NA	NA
CB19_NODE_189_length_48032_cov_16.287492	CB19_189	lysogenic	48032	fragmental line	No	NA	64	12	1	Medium-quality	Genome-fragment	71.81	HMM-based (lower-bound)	0	Siphoviridae	NA	NA
CB19_NODE_609_length_36169_cov_9.926649	CB19_609	lytic	36169	fragmental line	No	NA	64	3	3	Low-quality	Genome-fragment	45.49	HMM-based (lower-bound)	0	Siphoviridae	NA	NA
CB19_NODE_456_length_40218_cov_51.426014	CB19_456	lysogenic	40218	fragmental line	No	NA	61	20	2	High-quality	High-quality	95.12	AAI-based (medium-confidence)	0	Siphoviridae	NA	NA
CB19_NODE_752_length_31011_cov_69.263277	CB19_752	lysogenic	31011	fragmental line	No	NA	53	3	3	Medium-quality	Genome-fragment	79.46	AAI-based (medium-confidence)	0	Siphoviridae	NA	NA
CB19_NODE_2434_length_11870_cov_49.077021	CB19_2434	lytic	11870	fragmental line	No	NA	16	4	0	Medium-quality	Genome-fragment	63.26	AAI-based (medium-confidence)	0	Siphoviridae	NA	NA
CB19_NODE_2752_length_10826_cov_12.054498	CB19_2752	lytic	10826	fragmental line	No	NA	21	3	1	Low-quality	Genome-fragment	27.94	AAI-based (medium-confidence)	0	Siphoviridae	NA	NA
CB19_NODE_732_length_31773_cov_17.227190	CB19_732	lysogenic	31773	fragmental line	No	NA	56	11	2	Low-quality	Genome-fragment	33.49	HMM-based (lower-bound)	0	Siphoviridae	NA	NA
CB19_NODE_994_length_23352_cov_11.514787	CB19_994	lytic	23352	fragmental line	No	NA	39	9	2	Medium-quality	Genome-fragment	62.59	AAI-based (medium-confidence)	0	Podoviridae	NA	NA
CB19_NODE_1803_length_14926_cov_636.245646	CB19_1803	lytic	14926	fragmental line	No	NA	17	10	0	Low-quality	Genome-fragment	36.37	AAI-based (high-confidence)	0	Podoviridae	NA	NA
CB19_NODE_440_length_40833_cov_13.693070	CB19_440	lytic	40833	completed circle	No	NA	54	17	0	Complete	High-quality	100	DTR (high-confidence)	0	Podoviridae	NA	NA
CB19_NODE_1022_length_22899_cov_47.414595	CB19_1022	lysogenic	22899	fragmental line	No	NA	40	2	0	Low-quality	Genome-fragment	24.59	HMM-based (lower-bound)	0	Unassigned_Caudovirales	NA	NA
CB19_NODE_1570_length_16325_cov_6614.414813	CB19_1570	lysogenic	16325	fragmental line	No	NA	27	9	0	Low-quality	Genome-fragment	45.72	AAI-based (medium-confidence)	0	Siphoviridae	NA	NA
CB19_NODE_1171_length_20659_cov_10.887061	CB19_1171	lytic	20659	fragmental line	No	NA	42	8	0	Low-quality	Genome-fragment	24.14	HMM-based (lower-bound)	0	Siphoviridae	NA	NA
CB19_NODE_1915_length_14330_cov_9.275727	CB19_1915	lytic	14330	fragmental line	No	NA	24	4	0	Low-quality	Genome-fragment	18.36	HMM-based (lower-bound)	0	Myoviridae	NA	NA
CB19_NODE_442_length_40778_cov_9.772414	CB19_442	lytic	40778	fragmental line	No	NA	62	12	0	High-quality	High-quality	99.24	AAI-based (medium-confidence)	0	Siphoviridae	NA	NA
CB19_NODE_123_length_52238_cov_24.918153	CB19_123	lysogenic	52238	fragmental line	No	NA	80	18	1	Medium-quality	Genome-fragment	70.34	HMM-based (lower-bound)	0	Siphoviridae	NA	NA
CB19_NODE_829_length_28182_cov_22.239130	CB19_829	lytic	28182	fragmental line	No	NA	39	5	0	Medium-quality	Genome-fragment	63.58	AAI-based (medium-confidence)	0	NA	NA	NA
CB19_NODE_22_length_70381_cov_145.572591	CB19_22	lytic	70381	completed circle	No	NA	88	19	2	Complete	High-quality	100	DTR (high-confidence)	0	Siphoviridae	NA	NA
CB19_NODE_990_length_23405_cov_8.877259	CB19_990	lytic	23405	fragmental line	No	NA	55	4	3	Low-quality	Genome-fragment	20.81	HMM-based (lower-bound)	0	Siphoviridae	NA	NA
CB19_NODE_9_length_81305_cov_90.051815	CB19_9	lytic	81305	completed circle	No	NA	122	22	3	Medium-quality	Genome-fragment	73.88	HMM-based (lower-bound)	0	Siphoviridae	NA	NA
CB19_NODE_2605_length_11262_cov_6.842509	CB19_2605	lytic	11262	fragmental line	No	NA	16	4	0	Low-quality	Genome-fragment	18.71	AAI-based (high-confidence)	0	Siphoviridae	NA	NA
CB19_NODE_1092_length_21809_cov_55.276777	CB19_1092	lytic	21809	fragmental line	No	NA	34	1	0	Medium-quality	Genome-fragment	51.89	HMM-based (lower-bound)	0	NA	NA	NA
CB19_NODE_1114_length_21579_cov_25.461764	CB19_1114	lytic	21579	fragmental line	No	NA	34	4	1	Low-quality	Genome-fragment	35.25	AAI-based (medium-confidence)	0	Siphoviridae	NA	NA
CB19_NODE_55_length_62944_cov_63.460732	CB19_55	lytic	62944	completed circle	No	NA	113	6	1	High-quality	High-quality	97.78	AAI-based (medium-confidence)	0	Siphoviridae	NA	NA
CB19_NODE_645_length_34702_cov_19.389673	CB19_645	lysogenic	34702	fragmental line	No	NA	47	6	1	Medium-quality	Genome-fragment	58.78	HMM-based (lower-bound)	0	Siphoviridae	NA	NA
CB19_NODE_1176_length_20628_cov_8.883488	CB19_1176	lysogenic	20628	fragmental line	No	NA	31	5	0	Low-quality	Genome-fragment	38.9	AAI-based (medium-confidence)	0	Siphoviridae	NA	NA
CB19_NODE_1091_length_21830_cov_11.776854	CB19_1091	lysogenic	21830	fragmental line	No	NA	33	7	0	Low-quality	Genome-fragment	28.23	HMM-based (lower-bound)	0	Unassigned	NA	NA
CB19_NODE_852_length_27595_cov_19.982789	CB19_852	lytic	27595	fragmental line	No	NA	33	5	0	Medium-quality	Genome-fragment	68.56	AAI-based (high-confidence)	0	Siphoviridae	NA	NA
CB19_NODE_650_length_34575_cov_39.493685	CB19_650	lytic	34575	fragmental line	No	NA	48	4	2	Low-quality	Genome-fragment	46.13	HMM-based (lower-bound)	0	Siphoviridae	NA	NA
CB19_NODE_558_length_37609_cov_26.736939	CB19_558	lysogenic	37609	fragmental line	No	NA	46	8	1	Low-quality	Genome-fragment	35.45	HMM-based (lower-bound)	0	Unassigned_Caudovirales	NA	NA
CB19_NODE_1509_length_16824_cov_10.178842	CB19_1509	lytic	16824	fragmental line	No	NA	28	1	0	Low-quality	Genome-fragment	9.86	HMM-based (lower-bound)	0	Myoviridae	NA	NA
CB19_NODE_1713_length_15448_cov_23.303450	CB19_1713	lytic	15448	fragmental line	No	NA	37	8	0	Low-quality	Genome-fragment	27.8	AAI-based (medium-confidence)	0	Unassigned_Caudovirales	NA	NA
CB19_NODE_551_length_37789_cov_4274.512482	CB19_551	lysogenic	37789	fragmental line	No	NA	68	8	2	Medium-quality	Genome-fragment	61.73	AAI-based (high-confidence)	0	Siphoviridae	NA	NA
CB19_NODE_2160_length_13110_cov_7.568211	CB19_2160	lytic	13110	fragmental line	No	NA	21	7	1	Low-quality	Genome-fragment	19.32	AAI-based (high-confidence)	0	Unassigned	NA	NA
CB19_NODE_2260_length_12704_cov_12.791367	CB19_2260	lytic	12704	fragmental line	No	NA	16	5	0	Low-quality	Genome-fragment	29.42	AAI-based (medium-confidence)	0	NA	NA	NA
CB19_NODE_59_length_62241_cov_33.054739	CB19_59	lysogenic	62241	fragmental line	No	NA	84	5	1	Medium-quality	Genome-fragment	75.6	HMM-based (lower-bound)	0	Siphoviridae	NA	NA
CB19_NODE_193_length_47771_cov_44.619017	CB19_193	lysogenic	47771	completed circle	No	NA	81	7	2	Medium-quality	Genome-fragment	62.59	HMM-based (lower-bound)	0	Siphoviridae	NA	NA
CB19_NODE_1277_length_19128_cov_10.350810	CB19_1277	lytic	19128	fragmental line	No	NA	32	13	1	Low-quality	Genome-fragment	23.8	HMM-based (lower-bound)	0	Siphoviridae	NA	NA
CB19_NODE_1032_length_22748_cov_121.229234	CB19_1032	lysogenic	22748	fragmental line	No	NA	40	9	2	Low-quality	Genome-fragment	46.32	AAI-based (medium-confidence)	0	Siphoviridae	NA	NA
CB19_NODE_518_length_38575_cov_40.820327	CB19_518	lytic	38575	completed circle	No	NA	62	4	1	Medium-quality	Genome-fragment	52.84	HMM-based (lower-bound)	0	Siphoviridae	NA	NA
CB19_NODE_1468_length_17204_cov_7.700041	CB19_1468	lytic	17204	fragmental line	No	NA	22	2	0	Low-quality	Genome-fragment	38.67	AAI-based (medium-confidence)	0	Siphoviridae	NA	NA
CB19_NODE_169_length_48865_cov_13.900225	CB19_169	lytic	48865	fragmental line	No	NA	68	3	0	Medium-quality	Genome-fragment	61.13	HMM-based (lower-bound)	0	Siphoviridae	NA	NA
CB19_NODE_1706_length_15486_cov_8.909338	CB19_1706	lytic	15486	fragmental line	No	NA	17	7	0	Low-quality	Genome-fragment	39.69	AAI-based (medium-confidence)	0	Podoviridae	NA	NA
CB19_NODE_1030_length_22787_cov_38.490762	CB19_1030	lysogenic	22787	fragmental line	No	NA	27	4	1	Medium-quality	Genome-fragment	54.17	AAI-based (medium-confidence)	0	Podoviridae	NA	NA
CB19_NODE_768_length_30477_cov_10.787193	CB19_768	lytic	30477	fragmental line	No	NA	42	14	0	Medium-quality	Genome-fragment	59.47	AAI-based (medium-confidence)	0	Siphoviridae	NA	NA
CB19_NODE_1617_length_16046_cov_12.720030	CB19_1617	lytic	16046	fragmental line	No	NA	22	5	0	Low-quality	Genome-fragment	32.88	AAI-based (medium-confidence)	0	Unassigned	NA	NA
CB19_NODE_2825_length_10634_cov_7.043766	CB19_2825	lytic	10634	fragmental line	No	NA	19	9	1	Low-quality	Genome-fragment	22.37	AAI-based (medium-confidence)	0	Siphoviridae	NA	NA
CB19_NODE_180_length_48404_cov_57.377774	CB19_180	lytic	48404	fragmental line	No	NA	76	9	2	High-quality	High-quality	98.49	AAI-based (medium-confidence)	0	Siphoviridae	NA	NA
CB19_NODE_1926_length_14307_cov_10.793853	CB19_1926	lytic	14307	fragmental line	No	NA	22	4	0	Low-quality	Genome-fragment	23	HMM-based (lower-bound)	0	Podoviridae	NA	NA
CB19_NODE_1472_length_17156_cov_13.798140	CB19_1472	lytic	17156	fragmental line	No	NA	26	6	1	Low-quality	Genome-fragment	43.07	AAI-based (medium-confidence)	0	Podoviridae	NA	NA
CB19_NODE_293_length_44549_cov_19.389176	CB19_293	lysogenic	44549	fragmental line	No	NA	67	12	0	High-quality	High-quality	96.57	AAI-based (high-confidence)	0	Unassigned_Caudovirales	NA	NA
CB19_NODE_278_length_44887_cov_31.745472	CB19_278	lytic	44887	fragmental line	No	NA	68	12	0	High-quality	High-quality	96.24	AAI-based (high-confidence)	0	Siphoviridae	NA	NA
CB19_NODE_621_length_35526_cov_8.724000	CB19_621	lytic	35526	fragmental line	No	NA	56	15	2	Low-quality	Genome-fragment	36.84	HMM-based (lower-bound)	0	Siphoviridae	NA	NA
CB19_NODE_1883_length_14489_cov_6.793058	CB19_1883	lytic	14489	fragmental line	No	NA	23	5	0	Low-quality	Genome-fragment	33.08	AAI-based (medium-confidence)	0	Podoviridae	NA	NA
CB19_NODE_2123_length_13252_cov_18.139956	CB19_2123	lytic	13252	fragmental line	No	NA	18	9	0	Low-quality	Genome-fragment	26.25	AAI-based (medium-confidence)	0	Siphoviridae	NA	NA
CB19_NODE_873_length_26727_cov_111.865327	CB19_873	lytic	26727	fragmental line	Yes	23135	34	2	2	Medium-quality	Genome-fragment	56.24	AAI-based (medium-confidence)	13.44	Myoviridae	NA	NA
CB19_NODE_353_length_42764_cov_67.475333	CB19_353	lytic	42764	fragmental line	No	NA	69	6	0	High-quality	High-quality	99.72	AAI-based (medium-confidence)	0	Siphoviridae	NA	NA
CB19_NODE_973_length_23835_cov_7.533600	CB19_973	lytic	23835	fragmental line	No	NA	45	4	2	Low-quality	Genome-fragment	29.83	HMM-based (lower-bound)	0	Siphoviridae	NA	NA
CB19_NODE_410_length_41501_cov_19.935241	CB19_410	lytic	41501	completed circle	No	NA	66	6	0	Complete	High-quality	100	DTR (high-confidence)	0	Myoviridae	NA	NA
CB19_NODE_1838_length_14720_cov_8.757109	CB19_1838	lytic	14720	fragmental line	No	NA	25	8	0	Low-quality	Genome-fragment	23.9	HMM-based (lower-bound)	0	Siphoviridae	NA	NA
CB19_NODE_1827_length_14762_cov_13.107364	CB19_1827	lytic	14762	fragmental line	No	NA	24	4	0	Low-quality	Genome-fragment	20.39	HMM-based (lower-bound)	0	Unassigned_Caudovirales	NA	NA
CB19_NODE_2853_length_10567_cov_15.885084	CB19_2853	lytic	10567	fragmental line	No	NA	17	4	0	Low-quality	Genome-fragment	13.24	AAI-based (medium-confidence)	0	Unassigned_Caudovirales	NA	NA
CB19_NODE_2399_length_12029_cov_6.744780	CB19_2399	lytic	12029	fragmental line	No	NA	24	6	0	Low-quality	Genome-fragment	23.47	HMM-based (lower-bound)	0	Podoviridae	NA	NA
CB19_NODE_565_length_37312_cov_23.253885	CB19_565	lytic	37312	completed circle	No	NA	56	23	1	High-quality	High-quality	97.8	AAI-based (high-confidence)	0	NA	Podoviridae	unclassified
CB19_NODE_424_length_41157_cov_27.046494	CB19_424	lysogenic	41157	completed circle	No	NA	77	17	1	Complete	High-quality	100	DTR (high-confidence)	0	Podoviridae	NA	NA
CB19_NODE_626_length_35330_cov_21.963657	CB19_626	lytic	35330	fragmental line	No	NA	49	3	0	Medium-quality	Genome-fragment	50.4	AAI-based (medium-confidence)	0	Unassigned_Caudovirales	NA	NA
CB19_NODE_2735_length_10884_cov_12.670607	CB19_2735	lytic	10884	fragmental line	No	NA	12	5	1	Low-quality	Genome-fragment	19.15	HMM-based (lower-bound)	0	Podoviridae	NA	NA
CB19_NODE_538_length_38094_cov_17.377087	CB19_538	lysogenic	38094	fragmental line	No	NA	56	7	1	High-quality	High-quality	100	AAI-based (medium-confidence)	0	Myoviridae	NA	NA
CB19_NODE_198_length_47509_cov_56.362224	CB19_198	lysogenic	47509	completed circle	No	NA	78	10	1	Complete	High-quality	100	DTR (high-confidence)	0	Unassigned_Caudovirales	NA	NA
CB19_NODE_1560_length_16397_cov_28.390833	CB19_1560	lytic	16397	fragmental line	No	NA	22	7	0	Low-quality	Genome-fragment	42.22	AAI-based (medium-confidence)	0	Siphoviridae	NA	NA
CB19_NODE_33_length_66033_cov_16.731213	CB19_33	lysogenic	66033	completed circle	No	NA	104	20	1	Medium-quality	Genome-fragment	59.26	HMM-based (lower-bound)	0	Myoviridae	NA	NA
CB19_NODE_203_length_47350_cov_16.012221	CB19_203	lysogenic	47350	completed circle	No	NA	77	6	1	Medium-quality	Genome-fragment	59.44	HMM-based (lower-bound)	0	Siphoviridae	NA	NA
CB19_NODE_1680_length_15689_cov_10.619547	CB19_1680	lytic	15689	fragmental line	No	NA	19	11	0	Low-quality	Genome-fragment	20.52	HMM-based (lower-bound)	0	Siphoviridae	NA	NA
CB19_NODE_2511_length_11599_cov_6.830735	CB19_2511	lytic	11599	fragmental line	No	NA	18	2	0	Low-quality	Genome-fragment	16.01	HMM-based (lower-bound)	0	Unassigned_Caudovirales	NA	NA
CB19_NODE_1304_length_18798_cov_22.170410	CB19_1304	lytic	18798	fragmental line	No	NA	24	8	0	Low-quality	Genome-fragment	22.41	HMM-based (lower-bound)	0	Siphoviridae	NA	NA
CB19_NODE_221_length_46631_cov_14.557412	CB19_221	lytic	46631	fragmental line	No	NA	57	17	2	High-quality	High-quality	100	AAI-based (high-confidence)	0	Podoviridae	NA	NA
CB19_NODE_1955_length_14111_cov_42.069152	CB19_1955	lysogenic	14111	fragmental line	No	NA	23	5	0	Low-quality	Genome-fragment	26.79	AAI-based (medium-confidence)	0	Unassigned_Caudovirales	NA	NA
CB19_NODE_1859_length_14609_cov_23.410059	CB19_1859	lytic	14609	fragmental line	No	NA	21	3	0	Low-quality	Genome-fragment	35.06	AAI-based (medium-confidence)	0	Unassigned_Caudovirales	NA	NA
CB19_NODE_3046_length_10001_cov_10.057913	CB19_3046	lytic	10001	fragmental line	Yes	7677	10	5	1	Low-quality	Genome-fragment	16.14	HMM-based (lower-bound)	23.24	Podoviridae	NA	NA
CB19_NODE_207_length_47034_cov_107.821806	CB19_207	lysogenic	47034	fragmental line	No	NA	80	12	1	High-quality	High-quality	96.02	AAI-based (high-confidence)	0	Siphoviridae	NA	NA
CB19_NODE_85_length_57234_cov_19.667081	CB19_85	lysogenic	57234	completed circle	No	NA	97	9	2	Complete	High-quality	100	DTR (high-confidence)	0	Podoviridae	NA	NA
CB19_NODE_2321_length_12396_cov_8.249899	CB19_2321	lytic	12396	fragmental line	No	NA	23	8	0	Low-quality	Genome-fragment	16.54	HMM-based (lower-bound)	0	Siphoviridae	NA	NA
CB19_NODE_763_length_30749_cov_10.263602	CB19_763	lysogenic	30749	fragmental line	No	NA	45	9	1	Medium-quality	Genome-fragment	76.07	AAI-based (medium-confidence)	0	Siphoviridae	NA	NA
CB19_NODE_1605_length_16120_cov_88.852972	CB19_1605	lytic	16120	fragmental line	No	NA	23	8	0	Low-quality	Genome-fragment	40.78	AAI-based (medium-confidence)	0	Siphoviridae	NA	NA
CB19_NODE_2525_length_11555_cov_26.380435	CB19_2525	lysogenic	11555	fragmental line	No	NA	21	4	0	Low-quality	Genome-fragment	15.13	HMM-based (lower-bound)	0	Siphoviridae	NA	NA
CB19_NODE_463_length_40069_cov_31.349953	CB19_463	lytic	40069	completed circle	No	NA	80	14	0	Medium-quality	Genome-fragment	60.03	HMM-based (lower-bound)	0	Podoviridae	NA	NA
CB19_NODE_892_length_26240_cov_8.978728	CB19_892	lytic	26240	fragmental line	No	NA	30	8	0	Medium-quality	Genome-fragment	58.48	AAI-based (medium-confidence)	0	Unassigned_Caudovirales	NA	NA
CB19_NODE_2919_length_10375_cov_9.444089	CB19_2919	lytic	10375	fragmental line	No	NA	14	4	0	Low-quality	Genome-fragment	10.58	HMM-based (lower-bound)	0	Siphoviridae	NA	NA
CB19_NODE_34_length_65906_cov_23.541996	CB19_34	lytic	65906	fragmental line	No	NA	76	19	0	High-quality	High-quality	99.64	AAI-based (medium-confidence)	0	Siphoviridae	NA	NA
CB19_NODE_18_length_72010_cov_12.993968	CB19_18	lytic	72010	completed circle	No	NA	94	10	5	Complete	High-quality	100	DTR (medium-confidence)	0	Siphoviridae	NA	NA
CB19_NODE_1929_length_14280_cov_8.735395	CB19_1929	lytic	14280	fragmental line	No	NA	25	9	0	Low-quality	Genome-fragment	22.35	HMM-based (lower-bound)	0	Siphoviridae	NA	NA
CB19_NODE_666_length_34168_cov_8.558086	CB19_666	lysogenic	34168	fragmental line	No	NA	62	13	0	Low-quality	Genome-fragment	46.54	HMM-based (lower-bound)	0	Siphoviridae	NA	NA
CB19_NODE_392_length_41898_cov_581.671391	CB19_392	lytic	41898	completed circle	No	NA	67	39	0	Complete	High-quality	100	DTR (high-confidence)	0	NA	Myoviridae	unclassified
CB19_NODE_411_length_41439_cov_46.987000	CB19_411	lysogenic	41439	completed circle	No	NA	62	17	2	Low-quality	Genome-fragment	49.6	HMM-based (lower-bound)	0	Siphoviridae	NA	NA
CB19_NODE_605_length_36289_cov_11.888420	CB19_605	lysogenic	36289	fragmental line	No	NA	65	10	1	Medium-quality	Genome-fragment	75.92	AAI-based (medium-confidence)	0	Siphoviridae	NA	NA
CB19_NODE_307_length_44264_cov_13.237531	CB19_307	lytic	44264	completed circle	No	NA	63	7	1	Low-quality	Genome-fragment	47.66	HMM-based (lower-bound)	0	Siphoviridae	NA	NA
CB19_NODE_733_length_31742_cov_13.794111	CB19_733	lytic	31742	fragmental line	No	NA	47	5	1	Low-quality	Genome-fragment	28.25	HMM-based (lower-bound)	0	Myoviridae	NA	NA
CB19_NODE_1167_length_20734_cov_14.174477	CB19_1167	lytic	20734	fragmental line	No	NA	28	5	1	Low-quality	Genome-fragment	20.15	HMM-based (lower-bound)	0	Siphoviridae	NA	NA
CB19_NODE_1975_length_14018_cov_10.226814	CB19_1975	lytic	14018	fragmental line	No	NA	17	6	0	Low-quality	Genome-fragment	17.29	HMM-based (lower-bound)	0	Siphoviridae	NA	NA
CB19_NODE_2127_length_13223_cov_10.419122	CB19_2127	lysogenic	13223	fragmental line	No	NA	23	4	0	Low-quality	Genome-fragment	19.82	HMM-based (lower-bound)	0	Siphoviridae	NA	NA
CB19_NODE_739_length_31431_cov_20.716057	CB19_739	lytic	31431	fragmental line	No	NA	51	14	1	Medium-quality	Genome-fragment	68.15	AAI-based (medium-confidence)	0	Podoviridae	NA	NA
CB19_NODE_256_length_45418_cov_21.005180	CB19_256	lytic	45418	completed circle	No	NA	73	10	0	Low-quality	Genome-fragment	40.06	HMM-based (lower-bound)	0	Siphoviridae	NA	NA
CB19_NODE_866_length_26947_cov_25.390116	CB19_866	lysogenic	26947	fragmental line	No	NA	44	8	1	Medium-quality	Genome-fragment	60.44	AAI-based (medium-confidence)	0	Siphoviridae	NA	NA
CB19_NODE_1630_length_15937_cov_8.520652	CB19_1630	lytic	15937	fragmental line	No	NA	31	4	0	Low-quality	Genome-fragment	37.16	AAI-based (medium-confidence)	0	Unassigned	NA	NA
CB19_NODE_646_length_34686_cov_19.115677	CB19_646	lytic	34686	fragmental line	No	NA	47	13	0	Low-quality	Genome-fragment	48.51	HMM-based (lower-bound)	0	Siphoviridae	NA	NA
CB19_NODE_112_length_53298_cov_12.551641	CB19_112	lysogenic	53298	fragmental line	No	NA	78	12	0	High-quality	High-quality	94	AAI-based (medium-confidence)	0	Unassigned_Caudovirales	NA	NA
CB19_NODE_1470_length_17177_cov_14.797454	CB19_1470	lysogenic	17177	fragmental line	No	NA	22	5	0	High-quality	High-quality	90.69	AAI-based (medium-confidence)	0	Siphoviridae	NA	NA
CB19_NODE_1538_length_16590_cov_14.169398	CB19_1538	lytic	16590	fragmental line	No	NA	21	4	0	Low-quality	Genome-fragment	30.02	AAI-based (high-confidence)	0	Podoviridae	NA	NA
CB19_NODE_1457_length_17281_cov_11.801231	CB19_1457	lytic	17281	fragmental line	No	NA	22	7	0	Low-quality	Genome-fragment	37.02	AAI-based (high-confidence)	0	Unassigned_Caudovirales	NA	NA
CB19_NODE_1589_length_16214_cov_43.323659	CB19_1589	lysogenic	16214	fragmental line	No	NA	21	5	0	Low-quality	Genome-fragment	21.79	HMM-based (lower-bound)	0	Siphoviridae	NA	NA
CB19_NODE_777_length_30188_cov_154.632861	CB19_777	lytic	30188	fragmental line	No	NA	38	4	0	Medium-quality	Genome-fragment	59.46	AAI-based (medium-confidence)	0	Siphoviridae	NA	NA
CB19_NODE_2002_length_13839_cov_20.378410	CB19_2002	lytic	13839	fragmental line	No	NA	30	8	0	Low-quality	Genome-fragment	17.41	HMM-based (lower-bound)	0	Siphoviridae	NA	NA
CB19_NODE_624_length_35468_cov_13.851580	CB19_624	lytic	35468	fragmental line	No	NA	51	5	2	Medium-quality	Genome-fragment	69.65	AAI-based (medium-confidence)	0	Siphoviridae	NA	NA
CB19_NODE_653_length_34506_cov_27.203942	CB19_653	lytic	34506	fragmental line	No	NA	56	11	0	Medium-quality	Genome-fragment	56.45	HMM-based (lower-bound)	0	Podoviridae	NA	NA
CB19_NODE_215_length_46804_cov_14.402319	CB19_215	lytic	46804	completed circle	No	NA	67	8	0	Medium-quality	Genome-fragment	71.05	HMM-based (lower-bound)	0	Unassigned_Caudovirales	NA	NA
CB19_NODE_2846_length_10583_cov_7.866641	CB19_2846	lytic	10583	fragmental line	No	NA	14	1	0	Low-quality	Genome-fragment	12.22	HMM-based (lower-bound)	0	Siphoviridae	NA	NA
CB19_NODE_475_length_39782_cov_26.836836	CB19_475	lytic	39782	fragmental line	No	NA	52	8	0	Medium-quality	Genome-fragment	78.03	AAI-based (medium-confidence)	0	Siphoviridae	NA	NA
CB19_NODE_2775_length_10764_cov_10.021291	CB19_2775	lytic	10764	fragmental line	No	NA	17	7	0	Low-quality	Genome-fragment	21.83	AAI-based (medium-confidence)	0	Siphoviridae	NA	NA
CB19_NODE_1996_length_13866_cov_11.561581	CB19_1996	lytic	13866	fragmental line	No	NA	21	6	0	Low-quality	Genome-fragment	18.35	HMM-based (lower-bound)	0	Siphoviridae	NA	NA
CB19_NODE_1180_length_20524_cov_11.443793	CB19_1180	lytic	20524	fragmental line	No	NA	19	11	0	Low-quality	Genome-fragment	47.44	AAI-based (medium-confidence)	0	Podoviridae	NA	NA
CB19_NODE_342_length_43134_cov_89.440214	CB19_342	lytic	43134	fragmental line	No	NA	62	19	4	High-quality	High-quality	94.82	AAI-based (medium-confidence)	0	Siphoviridae	NA	NA
CB19_NODE_3034_length_10019_cov_11.290646	CB19_3034	lytic	10019	fragmental line	No	NA	16	6	0	Low-quality	Genome-fragment	28.31	AAI-based (high-confidence)	0	Podoviridae	NA	NA
CB19_NODE_3033_length_10021_cov_8.925547	CB19_3033	lytic	10021	fragmental line	No	NA	14	3	0	Low-quality	Genome-fragment	9.92	HMM-based (lower-bound)	0	Siphoviridae	NA	NA
CB19_NODE_661_length_34301_cov_28.117503	CB19_661	lytic	34301	fragmental line	No	NA	60	14	0	Medium-quality	Genome-fragment	63.35	HMM-based (lower-bound)	0	Siphoviridae	NA	NA
CB19_NODE_1283_length_19016_cov_14.105321	CB19_1283	lytic	19016	fragmental line	No	NA	24	5	0	Low-quality	Genome-fragment	46.95	AAI-based (medium-confidence)	0	Podoviridae	NA	NA
CB19_NODE_273_length_44930_cov_36.495621	CB19_273	lytic	44930	fragmental line	No	NA	64	10	0	Medium-quality	Genome-fragment	64.11	HMM-based (lower-bound)	0	Siphoviridae	NA	NA
CB19_NODE_1431_length_17466_cov_22.142209	CB19_1431	lytic	17466	fragmental line	No	NA	30	6	1	Low-quality	Genome-fragment	21.21	HMM-based (lower-bound)	0	Unassigned_Caudovirales	NA	NA
CB19_NODE_2574_length_11346_cov_61.346559	CB19_2574	lysogenic	11346	fragmental line	No	NA	24	5	0	Low-quality	Genome-fragment	17.23	HMM-based (lower-bound)	0	Siphoviridae	NA	NA
CB19_NODE_1897_length_14413_cov_7.249129	CB19_1897	lysogenic	14413	fragmental line	No	NA	27	4	0	Low-quality	Genome-fragment	22.47	HMM-based (lower-bound)	0	Siphoviridae	NA	NA
CB19_NODE_941_length_24597_cov_10.839418	CB19_941	lytic	24597	fragmental line	No	NA	39	3	0	Medium-quality	Genome-fragment	58.87	AAI-based (medium-confidence)	0	Unassigned_Caudovirales	NA	NA
CB19_NODE_405_length_41585_cov_14.300771	CB19_405	lysogenic	41585	fragmental line	No	NA	69	9	0	High-quality	High-quality	98.78	AAI-based (high-confidence)	0	Unassigned_Caudovirales	NA	NA
CB19_NODE_1252_length_19535_cov_19.755544	CB19_1252	lytic	19535	fragmental line	No	NA	23	5	0	Low-quality	Genome-fragment	48.77	AAI-based (medium-confidence)	0	Siphoviridae	NA	NA
CB19_NODE_1575_length_16302_cov_21.202437	CB19_1575	lytic	16302	fragmental line	No	NA	22	4	0	Low-quality	Genome-fragment	37.86	AAI-based (medium-confidence)	0	Podoviridae	NA	NA
CB19_NODE_333_length_43438_cov_161.238020	CB19_333	lytic	43438	completed circle	No	NA	65	7	1	Medium-quality	Genome-fragment	56.25	HMM-based (lower-bound)	0	Myoviridae	NA	NA
CB19_NODE_649_length_34594_cov_9.899186	CB19_649	lysogenic	34594	fragmental line	Yes	30616	45	10	4	Medium-quality	Genome-fragment	81.52	AAI-based (medium-confidence)	11.5	Podoviridae	NA	NA
CB19_NODE_1261_length_19372_cov_37.385878	CB19_1261	lytic	19372	fragmental line	No	NA	26	4	0	Low-quality	Genome-fragment	29.33	AAI-based (medium-confidence)	0	Unassigned	NA	NA
CB19_NODE_29_length_67782_cov_23.281690	CB19_29	lytic	67782	fragmental line	No	NA	83	10	3	High-quality	High-quality	100	AAI-based (high-confidence)	0	Podoviridae	NA	NA
CB19_NODE_695_length_33021_cov_18.414609	CB19_695	lytic	33021	fragmental line	No	NA	49	9	2	Medium-quality	Genome-fragment	71.92	AAI-based (medium-confidence)	0	Podoviridae	NA	NA
CB19_NODE_2128_length_13222_cov_5.321410	CB19_2128	lytic	13222	fragmental line	No	NA	16	4	0	Low-quality	Genome-fragment	22.25	HMM-based (lower-bound)	0	Siphoviridae	NA	NA
CB19_NODE_2413_length_11958_cov_7.743174	CB19_2413	lytic	11958	fragmental line	No	NA	17	3	0	Low-quality	Genome-fragment	28.4	AAI-based (medium-confidence)	0	Siphoviridae	NA	NA
CB19_NODE_2818_length_10663_cov_7.374246	CB19_2818	lytic	10663	fragmental line	No	NA	18	5	0	Low-quality	Genome-fragment	13.67	HMM-based (lower-bound)	0	Siphoviridae	NA	NA
CB19_NODE_753_length_30971_cov_24.365118	CB19_753	lytic	30971	fragmental line	No	NA	41	5	0	Medium-quality	Genome-fragment	68.67	AAI-based (medium-confidence)	0	Unassigned_Caudovirales	NA	NA
CB19_NODE_2577_length_11339_cov_7.879210	CB19_2577	lytic	11339	fragmental line	No	NA	15	2	1	Low-quality	Genome-fragment	16.98	HMM-based (lower-bound)	0	Unassigned	NA	NA
CB19_NODE_532_length_38303_cov_19.845482	CB19_532	lysogenic	38303	completed circle	No	NA	51	10	2	Complete	High-quality	100	DTR (medium-confidence)	0	Siphoviridae	NA	NA
CB19_NODE_757_length_30802_cov_11.979217	CB19_757	lytic	30802	fragmental line	No	NA	46	5	0	Low-quality	Genome-fragment	44.59	HMM-based (lower-bound)	0	Siphoviridae	NA	NA
CB19_NODE_2277_length_12576_cov_12.336874	CB19_2277	lytic	12576	fragmental line	No	NA	16	3	0	Low-quality	Genome-fragment	18.4	HMM-based (lower-bound)	0	Unassigned	NA	NA
CB19_NODE_2247_length_12758_cov_22.033299	CB19_2247	lytic	12758	fragmental line	No	NA	24	4	0	Low-quality	Genome-fragment	24.51	AAI-based (medium-confidence)	0	Siphoviridae	NA	NA
CB19_NODE_1332_length_18543_cov_225.890361	CB19_1332	lytic	18543	fragmental line	No	NA	26	3	0	Low-quality	Genome-fragment	28.93	AAI-based (high-confidence)	0	Unassigned	NA	NA
CB19_NODE_1749_length_15250_cov_34.450938	CB19_1749	lysogenic	15250	fragmental line	No	NA	31	7	0	Low-quality	Genome-fragment	38.07	AAI-based (medium-confidence)	0	Myoviridae	NA	NA
CB19_NODE_1392_length_17890_cov_305.383123	CB19_1392	lytic	17890	fragmental line	No	NA	29	9	0	Medium-quality	Genome-fragment	56.03	AAI-based (medium-confidence)	0	Siphoviridae	NA	NA
CB19_NODE_1809_length_14868_cov_14.836495	CB19_1809	lytic	14868	fragmental line	No	NA	20	6	0	Low-quality	Genome-fragment	19.29	HMM-based (lower-bound)	0	Unassigned	NA	NA
CB19_NODE_1433_length_17456_cov_8.951325	CB19_1433	lytic	17456	fragmental line	No	NA	25	5	0	Low-quality	Genome-fragment	16.1	AAI-based (medium-confidence)	0	Unassigned_Caudovirales	NA	NA
CB19_NODE_816_length_28577_cov_39.608057	CB19_816	lysogenic	28577	fragmental line	No	NA	41	7	0	Low-quality	Genome-fragment	43.68	HMM-based (lower-bound)	0	Siphoviridae	NA	NA
CB19_NODE_1208_length_20038_cov_8.528900	CB19_1208	lytic	20038	fragmental line	No	NA	23	3	0	Low-quality	Genome-fragment	22.24	HMM-based (lower-bound)	0	Siphoviridae	NA	NA
CB19_NODE_693_length_33168_cov_28.998399	CB19_693	lysogenic	33168	fragmental line	No	NA	59	11	0	Low-quality	Genome-fragment	42.1	HMM-based (lower-bound)	0	Siphoviridae	NA	NA
CB19_NODE_918_length_25516_cov_15.759986	CB19_918	lysogenic	25516	fragmental line	No	NA	55	2	2	Low-quality	Genome-fragment	29.19	HMM-based (lower-bound)	0	Siphoviridae	NA	NA
CB19_NODE_1035_length_22717_cov_41.418939	CB19_1035	lytic	22717	fragmental line	No	NA	23	3	0	Low-quality	Genome-fragment	29.29	HMM-based (lower-bound)	0	Unassigned	NA	NA
CB19_NODE_703_length_32773_cov_573.492940	CB19_703	lysogenic	32773	fragmental line	No	NA	52	15	0	Medium-quality	Genome-fragment	63.86	AAI-based (medium-confidence)	0	Siphoviridae	NA	NA
CB19_NODE_2066_length_13516_cov_36.078077	CB19_2066	lytic	13516	fragmental line	No	NA	13	4	1	Low-quality	Genome-fragment	35.87	AAI-based (medium-confidence)	0	Podoviridae	NA	NA
CB19_NODE_1193_length_20359_cov_36.010934	CB19_1193	lysogenic	20359	fragmental line	No	NA	29	10	1	Medium-quality	Genome-fragment	54.68	AAI-based (medium-confidence)	0	Podoviridae	NA	NA
CB19_NODE_592_length_36573_cov_303.333534	CB19_592	lytic	36573	fragmental line	No	NA	64	8	0	Low-quality	Genome-fragment	48.82	HMM-based (lower-bound)	0	Myoviridae	NA	NA
CB19_NODE_1288_length_18954_cov_9.626435	CB19_1288	lytic	18954	fragmental line	No	NA	13	3	0	Low-quality	Genome-fragment	37.25	AAI-based (medium-confidence)	0	Unassigned	NA	NA
CB19_NODE_1029_length_22830_cov_112.415982	CB19_1029	lytic	22830	fragmental line	No	NA	38	7	0	Low-quality	Genome-fragment	39.39	HMM-based (lower-bound)	0	Siphoviridae	NA	NA
CB19_NODE_1286_length_18972_cov_12.661733	CB19_1286	lysogenic	18972	fragmental line	No	NA	23	6	1	Low-quality	Genome-fragment	47.24	AAI-based (medium-confidence)	0	Unassigned_Caudovirales	NA	NA
CB19_NODE_30_length_67184_cov_19.177673	CB19_30	lytic	67184	completed circle	No	NA	96	16	0	Complete	High-quality	100	DTR (high-confidence)	0	Siphoviridae	NA	NA
CB19_NODE_515_length_38597_cov_8.751440	CB19_515	lysogenic	38597	fragmental line	No	NA	53	7	4	Medium-quality	Genome-fragment	69.25	AAI-based (medium-confidence)	0	Siphoviridae	NA	NA
CB19_NODE_1184_length_20440_cov_16.105224	CB19_1184	lytic	20440	fragmental line	No	NA	23	2	0	Low-quality	Genome-fragment	47.69	AAI-based (medium-confidence)	0	Unassigned	NA	NA
CB19_NODE_517_length_38583_cov_14.848214_fragment_1	CB19_517	lysogenic	22427	fragmental line	No	NA	36	9	0	Low-quality	Genome-fragment	32.42	HMM-based (lower-bound)	0	Siphoviridae	NA	NA
CB19_NODE_1043_length_22544_cov_98.654409	CB19_1043	lytic	22544	fragmental line	No	NA	39	6	0	Medium-quality	Genome-fragment	51.72	AAI-based (medium-confidence)	0	Unassigned_Caudovirales	NA	NA
CB19_NODE_888_length_26360_cov_13.609504	CB19_888	lysogenic	26360	fragmental line	No	NA	32	7	1	Low-quality	Genome-fragment	46.47	AAI-based (medium-confidence)	0	Siphoviridae	NA	NA
CB19_NODE_167_length_49096_cov_29.608715	CB19_167	lytic	49096	fragmental line	No	NA	56	5	1	High-quality	High-quality	100	AAI-based (high-confidence)	0	Myoviridae	NA	NA
CB19_NODE_471_length_39881_cov_19.680786	CB19_471	lytic	39881	fragmental line	No	NA	52	12	1	High-quality	High-quality	100	AAI-based (medium-confidence)	0	Siphoviridae	NA	NA
CB19_NODE_582_length_36910_cov_13.051879_fragment_1	CB19_582	lysogenic	28671	fragmental line	No	NA	42	16	0	Low-quality	Genome-fragment	40.67	HMM-based (lower-bound)	0	Siphoviridae	NA	NA
CB19_NODE_361_length_42591_cov_16.560655	CB19_361	lytic	42591	completed circle	Yes	31357	73	11	8	Low-quality	Genome-fragment	44.21	HMM-based (lower-bound)	26.38	Myoviridae	NA	NA
CB19_NODE_1669_length_15726_cov_24.340821	CB19_1669	lytic	15726	fragmental line	No	NA	24	1	0	Low-quality	Genome-fragment	28.75	AAI-based (medium-confidence)	0	Unassigned_Caudovirales	NA	NA
CB19_NODE_356_length_42737_cov_13.438991	CB19_356	lysogenic	42737	fragmental line	No	NA	67	24	2	High-quality	High-quality	99.56	AAI-based (medium-confidence)	0	Siphoviridae	NA	NA
CB19_NODE_2500_length_11640_cov_10.764091	CB19_2500	lytic	11640	fragmental line	No	NA	13	3	0	Low-quality	Genome-fragment	25.38	AAI-based (medium-confidence)	0	Unassigned	NA	NA
CB19_NODE_699_length_32841_cov_140.403678	CB19_699	lytic	32841	fragmental line	No	NA	42	7	2	Medium-quality	Genome-fragment	64.96	AAI-based (medium-confidence)	0	Unassigned_Caudovirales	NA	NA
CB19_NODE_106_length_54203_cov_122.822616	CB19_106	lysogenic	54203	fragmental line	No	NA	85	19	1	Medium-quality	Genome-fragment	76.5	HMM-based (lower-bound)	0	Siphoviridae	NA	NA
CB19_NODE_773_length_30335_cov_14.200561_fragment_2	CB19_773	lysogenic	11053	fragmental line	Yes	7860	20	5	3	Low-quality	Genome-fragment	9.58	HMM-based (lower-bound)	28.89	Myoviridae	NA	NA
CB19_NODE_751_length_31032_cov_28.356071	CB19_751	lytic	31032	fragmental line	No	NA	57	8	0	Medium-quality	Genome-fragment	66.11	AAI-based (medium-confidence)	0	Unassigned_Caudovirales	NA	NA
CB19_NODE_281_length_44821_cov_12.025711	CB19_281	lytic	44821	fragmental line	No	NA	67	8	1	Low-quality	Genome-fragment	49.62	HMM-based (lower-bound)	0	Siphoviridae	NA	NA
CB19_NODE_82_length_57695_cov_20.226076	CB19_82	lysogenic	57695	fragmental line	No	NA	114	18	1	Medium-quality	Genome-fragment	77.37	HMM-based (lower-bound)	0	Siphoviridae	NA	NA
CB19_NODE_2535_length_11512_cov_11.725321	CB19_2535	lytic	11512	fragmental line	No	NA	18	4	0	Low-quality	Genome-fragment	30.82	AAI-based (high-confidence)	0	Siphoviridae	NA	NA
CB19_NODE_2625_length_11213_cov_21.463972	CB19_2625	lytic	11213	fragmental line	No	NA	17	5	1	Low-quality	Genome-fragment	19.99	AAI-based (medium-confidence)	0	Siphoviridae	NA	NA
CB19_NODE_337_length_43292_cov_121.103176	CB19_337	lytic	43292	fragmental line	No	NA	60	9	0	High-quality	High-quality	100	AAI-based (medium-confidence)	0	Podoviridae	NA	NA
CB19_NODE_601_length_36471_cov_26.091169	CB19_601	lytic	36471	fragmental line	No	NA	67	8	2	Medium-quality	Genome-fragment	63.2	AAI-based (medium-confidence)	0	Myoviridae	NA	NA
CB19_NODE_1817_length_14825_cov_79.286324	CB19_1817	lytic	14825	fragmental line	No	NA	34	2	1	Low-quality	Genome-fragment	15.37	HMM-based (lower-bound)	0	Siphoviridae	NA	NA
CB19_NODE_1060_length_22325_cov_40.051774	CB19_1060	lytic	22325	fragmental line	No	NA	26	5	2	Low-quality	Genome-fragment	30.26	HMM-based (lower-bound)	0	Siphoviridae	NA	NA
CB19_NODE_315_length_43905_cov_12.037309	CB19_315	lytic	43905	fragmental line	No	NA	60	7	0	Medium-quality	Genome-fragment	68.67	HMM-based (lower-bound)	0	Siphoviridae	NA	NA
CB19_NODE_1017_length_22980_cov_16.900458	CB19_1017	lytic	22980	fragmental line	No	NA	35	4	0	Low-quality	Genome-fragment	25.29	HMM-based (lower-bound)	0	Siphoviridae	NA	NA
CB19_NODE_3037_length_10014_cov_5.790441	CB19_3037	lytic	10014	fragmental line	No	NA	11	6	0	Low-quality	Genome-fragment	26.14	AAI-based (medium-confidence)	0	Podoviridae	NA	NA
CB19_NODE_375_length_42272_cov_19.719994	CB19_375	lysogenic	42272	fragmental line	No	NA	57	10	1	Medium-quality	Genome-fragment	82.37	AAI-based (medium-confidence)	0	Siphoviridae	NA	NA
CB19_NODE_821_length_28420_cov_9.210400	CB19_821	lytic	28420	fragmental line	No	NA	45	11	0	Low-quality	Genome-fragment	34.69	HMM-based (lower-bound)	0	Siphoviridae	NA	NA
CB19_NODE_2541_length_11501_cov_16.665473	CB19_2541	lytic	11501	fragmental line	No	NA	16	6	1	Low-quality	Genome-fragment	10.38	HMM-based (lower-bound)	0	Unassigned_Caudovirales	NA	NA
CB19_NODE_2370_length_12171_cov_9.460135	CB19_2370	lytic	12171	fragmental line	No	NA	22	6	0	Low-quality	Genome-fragment	32.86	AAI-based (medium-confidence)	0	Podoviridae	NA	NA
CB19_NODE_2353_length_12241_cov_14.125554	CB19_2353	lytic	12241	fragmental line	No	NA	10	4	0	Low-quality	Genome-fragment	16.11	HMM-based (lower-bound)	0	Siphoviridae	NA	NA
CB19_NODE_2546_length_11481_cov_9.063189	CB19_2546	lytic	11481	fragmental line	No	NA	18	2	0	Low-quality	Genome-fragment	8.84	HMM-based (lower-bound)	0	Unassigned_Caudovirales	NA	NA
CB19_NODE_447_length_40669_cov_15.206702	CB19_447	lytic	40669	fragmental line	No	NA	59	8	0	High-quality	High-quality	98.94	AAI-based (medium-confidence)	0	Myoviridae	NA	NA
CB19_NODE_1021_length_22930_cov_14.021770	CB19_1021	lysogenic	22930	fragmental line	No	NA	41	9	0	Low-quality	Genome-fragment	26.5	HMM-based (lower-bound)	0	Siphoviridae	NA	NA
CB19_NODE_341_length_43167_cov_52.260044	CB19_341	lytic	43167	fragmental line	No	NA	58	7	5	High-quality	High-quality	100	AAI-based (high-confidence)	0	Myoviridae	NA	NA
CB19_NODE_1034_length_22727_cov_9.248015	CB19_1034	lytic	22727	fragmental line	No	NA	36	5	0	Low-quality	Genome-fragment	33.7	HMM-based (lower-bound)	0	Unassigned	NA	NA
CB19_NODE_1939_length_14223_cov_19.547784	CB19_1939	lytic	14223	fragmental line	No	NA	15	5	0	Medium-quality	Genome-fragment	75.84	AAI-based (medium-confidence)	0	Siphoviridae	NA	NA
CB19_NODE_344_length_43021_cov_147.288344	CB19_344	lysogenic	43021	fragmental line	No	NA	67	24	1	Medium-quality	Genome-fragment	58.76	HMM-based (lower-bound)	0	Siphoviridae	NA	NA
CB19_NODE_689_length_33359_cov_38.628453	CB19_689	lysogenic	33359	fragmental line	No	NA	56	11	0	Medium-quality	Genome-fragment	89	AAI-based (medium-confidence)	0	Siphoviridae	NA	NA
CB19_NODE_1132_length_21225_cov_180.106282	CB19_1132	lytic	21225	completed circle	No	NA	33	7	1	Medium-quality	Genome-fragment	50.12	AAI-based (medium-confidence)	0	Siphoviridae	NA	NA
CB19_NODE_975_length_23818_cov_33.698607	CB19_975	lytic	23818	fragmental line	No	NA	41	3	0	Low-quality	Genome-fragment	35.76	HMM-based (lower-bound)	0	Siphoviridae	NA	NA
CB19_NODE_2065_length_13523_cov_10.517152	CB19_2065	lysogenic	13523	fragmental line	No	NA	32	4	0	Low-quality	Genome-fragment	16.21	HMM-based (lower-bound)	0	Siphoviridae	NA	NA
CB19_NODE_2229_length_12822_cov_8.996397	CB19_2229	lytic	12822	fragmental line	No	NA	14	6	0	Medium-quality	Genome-fragment	69.23	AAI-based (medium-confidence)	0	Siphoviridae	NA	NA
CB19_NODE_367_length_42464_cov_48.131034	CB19_367	lytic	42464	completed circle	No	NA	70	6	0	Medium-quality	Genome-fragment	56.8	HMM-based (lower-bound)	0	Siphoviridae	NA	NA
CB19_NODE_1619_length_16032_cov_25.208738	CB19_1619	lytic	16032	fragmental line	No	NA	18	5	1	Low-quality	Genome-fragment	39.24	AAI-based (medium-confidence)	0	Podoviridae	NA	NA
CB19_NODE_1249_length_19566_cov_45.921685	CB19_1249	lytic	19566	fragmental line	No	NA	30	6	0	Low-quality	Genome-fragment	22.23	HMM-based (lower-bound)	0	Siphoviridae	NA	NA
CB19_NODE_2988_length_10155_cov_9.703762	CB19_2988	lytic	10155	fragmental line	No	NA	13	2	0	Low-quality	Genome-fragment	23	AAI-based (medium-confidence)	0	Unassigned	NA	NA
CB19_NODE_2733_length_10888_cov_33.540570	CB19_2733	lytic	10888	fragmental line	No	NA	15	3	1	Low-quality	Genome-fragment	29.3	AAI-based (medium-confidence)	0	Myoviridae	NA	NA
CB19_NODE_1475_length_17149_cov_63.995144	CB19_1475	lytic	17149	fragmental line	No	NA	25	6	0	High-quality	High-quality	100	AAI-based (medium-confidence)	0	Siphoviridae	NA	NA
CB19_NODE_966_length_24004_cov_10.287235	CB19_966	lytic	24004	fragmental line	No	NA	22	1	1	Low-quality	Genome-fragment	15.15	HMM-based (lower-bound)	0	Unassigned_Caudovirales	NA	NA
CB19_NODE_2438_length_11858_cov_12.017114	CB19_2438	lytic	11858	fragmental line	No	NA	33	6	0	Low-quality	Genome-fragment	14.85	HMM-based (lower-bound)	0	Podoviridae	NA	NA
CB19_NODE_488_length_39497_cov_14.592059	CB19_488	lytic	39497	fragmental line	No	NA	58	4	0	Medium-quality	Genome-fragment	65.34	AAI-based (medium-confidence)	0	Unassigned_Caudovirales	NA	NA
CB19_NODE_1595_length_16165_cov_211.799565	CB19_1595	lytic	16165	fragmental line	No	NA	27	9	0	Medium-quality	Genome-fragment	70.85	AAI-based (medium-confidence)	0	Siphoviridae	NA	NA
CB19_NODE_606_length_36288_cov_53.824276	CB19_606	lysogenic	36288	fragmental line	No	NA	62	8	1	High-quality	High-quality	100	AAI-based (medium-confidence)	0	Siphoviridae	NA	NA
CB19_NODE_991_length_23382_cov_11.208728	CB19_991	lytic	23382	fragmental line	No	NA	39	6	0	Low-quality	Genome-fragment	27.89	HMM-based (lower-bound)	0	Siphoviridae	NA	NA
CB19_NODE_489_length_39381_cov_14.066775	CB19_489	lytic	39381	fragmental line	No	NA	63	2	0	Low-quality	Genome-fragment	27.62	HMM-based (lower-bound)	0	Unassigned	NA	NA
CB19_NODE_877_length_26611_cov_13.947997	CB19_877	lysogenic	26611	fragmental line	No	NA	37	15	2	Low-quality	Genome-fragment	33.94	HMM-based (lower-bound)	0	Siphoviridae	NA	NA
CB19_NODE_587_length_36673_cov_38.299006	CB19_587	lysogenic	36673	fragmental line	No	NA	61	12	0	Low-quality	Genome-fragment	40.13	HMM-based (lower-bound)	0	Siphoviridae	NA	NA
CB19_NODE_1380_length_18077_cov_74.830540	CB19_1380	lytic	18077	fragmental line	No	NA	18	1	0	Low-quality	Genome-fragment	35.28	AAI-based (high-confidence)	0	NA	NA	NA
CB19_NODE_2774_length_10767_cov_31.383869	CB19_2774	lytic	10767	fragmental line	No	NA	14	7	0	Low-quality	Genome-fragment	28.87	AAI-based (medium-confidence)	0	Podoviridae	NA	NA
CB19_NODE_1441_length_17395_cov_35.652826	CB19_1441	lytic	17395	fragmental line	No	NA	24	2	0	Low-quality	Genome-fragment	43.28	AAI-based (medium-confidence)	0	Unassigned	NA	NA
CB19_NODE_252_length_45548_cov_153.907766	CB19_252	lytic	45548	completed circle	No	NA	65	9	0	Complete	High-quality	100	DTR (high-confidence)	0	Podoviridae	NA	NA
CB19_NODE_183_length_48300_cov_20.391647	CB19_183	lytic	48300	fragmental line	No	NA	83	9	1	Low-quality	Genome-fragment	42.61	HMM-based (lower-bound)	0	Siphoviridae	NA	NA
CB19_NODE_2496_length_11664_cov_7.620725	CB19_2496	lytic	11664	fragmental line	No	NA	13	7	0	Low-quality	Genome-fragment	35.07	AAI-based (high-confidence)	0	Siphoviridae	NA	NA
CB19_NODE_748_length_31089_cov_16.791100	CB19_748	lytic	31089	fragmental line	No	NA	51	7	1	Medium-quality	Genome-fragment	60.49	HMM-based (lower-bound)	0	Podoviridae	NA	NA
CB19_NODE_402_length_41606_cov_11.709369	CB19_402	lytic	41606	fragmental line	No	NA	77	12	2	Medium-quality	Genome-fragment	51.78	HMM-based (lower-bound)	0	Siphoviridae	NA	NA
CB19_NODE_2532_length_11539_cov_9.548851	CB19_2532	lytic	11539	fragmental line	No	NA	18	6	0	Low-quality	Genome-fragment	31.32	AAI-based (medium-confidence)	0	Podoviridae	NA	NA
CB19_NODE_1148_length_21047_cov_10.679592	CB19_1148	lytic	21047	fragmental line	No	NA	28	9	3	Medium-quality	Genome-fragment	53.53	AAI-based (medium-confidence)	0	Siphoviridae	NA	NA
CB19_NODE_260_length_45305_cov_9.624243	CB19_260	lytic	45305	fragmental line	No	NA	57	7	0	Medium-quality	Genome-fragment	88.08	AAI-based (medium-confidence)	0	Siphoviridae	NA	NA
CB19_NODE_655_length_34444_cov_13.428364	CB19_655	lysogenic	34444	completed circle	No	NA	52	5	0	Low-quality	Genome-fragment	37.54	HMM-based (lower-bound)	0	Unassigned_Caudovirales	NA	NA
CB19_NODE_608_length_36221_cov_18.609633	CB19_608	lysogenic	36221	fragmental line	No	NA	62	21	0	Medium-quality	Genome-fragment	52.28	HMM-based (lower-bound)	0	Siphoviridae	NA	NA
CB19_NODE_2394_length_12059_cov_14.230590	CB19_2394	lytic	12059	fragmental line	No	NA	16	7	0	Low-quality	Genome-fragment	19.16	AAI-based (high-confidence)	0	Siphoviridae	NA	NA
CB19_NODE_1166_length_20735_cov_14.960106	CB19_1166	lytic	20735	fragmental line	No	NA	27	8	1	Medium-quality	Genome-fragment	59.28	AAI-based (medium-confidence)	0	Podoviridae	NA	NA
CB19_NODE_185_length_48177_cov_72.981838	CB19_185	lytic	48177	fragmental line	No	NA	55	5	0	Low-quality	Genome-fragment	31.75	HMM-based (lower-bound)	0	Unassigned_Caudovirales	NA	NA
CB19_NODE_86_length_56976_cov_20.691204	CB19_86	lytic	56976	fragmental line	No	NA	82	20	2	Medium-quality	Genome-fragment	86.82	HMM-based (lower-bound)	0	Siphoviridae	NA	NA
CB19_NODE_45_length_64380_cov_17.352693	CB19_45	lysogenic	64380	fragmental line	No	NA	88	8	5	High-quality	High-quality	100	AAI-based (medium-confidence)	0	Siphoviridae	NA	NA
CB19_NODE_989_length_23449_cov_12.453193	CB19_989	lysogenic	23449	fragmental line	No	NA	39	9	0	Medium-quality	Genome-fragment	60.64	AAI-based (medium-confidence)	0	Siphoviridae	NA	NA
CB19_NODE_874_length_26721_cov_22.539826	CB19_874	lytic	26721	fragmental line	No	NA	28	13	2	Medium-quality	Genome-fragment	55.57	AAI-based (medium-confidence)	0	Siphoviridae	NA	NA
CB19_NODE_2492_length_11681_cov_8.740237	CB19_2492	lytic	11681	fragmental line	No	NA	19	3	0	Low-quality	Genome-fragment	16.76	HMM-based (lower-bound)	0	Myoviridae	NA	NA
CB19_NODE_2834_length_10604_cov_9.903877	CB19_2834	lytic	10604	fragmental line	No	NA	12	3	1	Low-quality	Genome-fragment	23.93	AAI-based (medium-confidence)	0	Unassigned_Caudovirales	NA	NA
CB19_NODE_1512_length_16792_cov_14.762323	CB19_1512	lytic	16792	fragmental line	No	NA	25	5	0	Low-quality	Genome-fragment	20.64	HMM-based (lower-bound)	0	Siphoviridae	NA	NA
CB19_NODE_552_length_37730_cov_75.696138	CB19_552	lysogenic	37730	completed circle	No	NA	54	9	0	Complete	High-quality	100	DTR (medium-confidence)	0	Unassigned_Caudovirales	NA	NA
CB19_NODE_1346_length_18423_cov_27.963632	CB19_1346	lytic	18423	fragmental line	No	NA	23	8	1	Low-quality	Genome-fragment	22.13	HMM-based (lower-bound)	0	Siphoviridae	NA	NA
CB19_NODE_996_length_23263_cov_97.451267	CB19_996	lytic	23263	fragmental line	No	NA	34	3	0	Medium-quality	Genome-fragment	81.11	AAI-based (high-confidence)	0	Siphoviridae	NA	NA
CB19_NODE_760_length_30793_cov_11.414601	CB19_760	lytic	30793	fragmental line	No	NA	38	2	1	Medium-quality	Genome-fragment	67.14	AAI-based (high-confidence)	0	Unassigned	NA	NA
CB19_NODE_2725_length_10906_cov_171.279053	CB19_2725	lysogenic	10906	fragmental line	No	NA	16	5	0	Low-quality	Genome-fragment	25.85	AAI-based (medium-confidence)	0	Siphoviridae	NA	NA
CB19_NODE_2610_length_11254_cov_9.434592	CB19_2610	lytic	11254	fragmental line	No	NA	18	5	0	Low-quality	Genome-fragment	10.04	HMM-based (lower-bound)	0	Siphoviridae	NA	NA
CB19_NODE_1435_length_17432_cov_127.705243	CB19_1435	lysogenic	17432	fragmental line	No	NA	40	8	0	Low-quality	Genome-fragment	41.35	AAI-based (medium-confidence)	0	Siphoviridae	NA	NA
CB19_NODE_809_length_28875_cov_29.350278	CB19_809	lytic	28875	fragmental line	No	NA	33	4	1	Medium-quality	Genome-fragment	62.08	AAI-based (medium-confidence)	0	Myoviridae	NA	NA
CB19_NODE_862_length_27043_cov_12.129984	CB19_862	lysogenic	27043	fragmental line	No	NA	29	0	0	Not-determined	Genome-fragment	NA	NA	0	Unassigned_Caudovirales	NA	NA
CB19_NODE_2086_length_13415_cov_16.456512	CB19_2086	lytic	13415	fragmental line	No	NA	19	10	0	Low-quality	Genome-fragment	30.58	AAI-based (medium-confidence)	0	Siphoviridae	NA	NA
CB19_NODE_1920_length_14318_cov_8.151861	CB19_1920	lytic	14318	fragmental line	No	NA	33	6	0	Low-quality	Genome-fragment	18.43	HMM-based (lower-bound)	0	Unassigned_Caudovirales	NA	NA
CB19_NODE_1602_length_16137_cov_29.003607	CB19_1602	lytic	16137	fragmental line	No	NA	26	5	0	Low-quality	Genome-fragment	18.25	HMM-based (lower-bound)	0	Unassigned	NA	NA
CB19_NODE_1462_length_17249_cov_19.150750	CB19_1462	lytic	17249	fragmental line	No	NA	22	6	0	Low-quality	Genome-fragment	35.56	AAI-based (medium-confidence)	0	Siphoviridae	NA	NA
CB19_NODE_1914_length_14332_cov_18.580304	CB19_1914	lytic	14332	fragmental line	No	NA	21	2	0	Low-quality	Genome-fragment	17.9	HMM-based (lower-bound)	0	Unassigned_Caudovirales	NA	NA
CB19_NODE_2638_length_11176_cov_12.279651	CB19_2638	lytic	11176	fragmental line	No	NA	13	5	0	Low-quality	Genome-fragment	20.51	AAI-based (medium-confidence)	0	Unassigned	NA	NA
CB19_NODE_2957_length_10231_cov_7.789406	CB19_2957	lytic	10231	fragmental line	No	NA	19	5	0	Low-quality	Genome-fragment	34.48	AAI-based (medium-confidence)	0	Siphoviridae	NA	NA
CB19_NODE_98_length_55110_cov_19.887186	CB19_98	lytic	55110	completed circle	No	NA	74	22	0	High-quality	High-quality	94.05	AAI-based (high-confidence)	0	NA	Siphoviridae	unclassified
CB19_NODE_294_length_44501_cov_26.036989	CB19_294	lytic	44501	fragmental line	No	NA	75	12	2	High-quality	High-quality	100	AAI-based (medium-confidence)	0	Podoviridae	NA	NA
CB19_NODE_2275_length_12593_cov_31.633674	CB19_2275	lytic	12593	fragmental line	No	NA	22	1	0	Low-quality	Genome-fragment	28.58	AAI-based (medium-confidence)	0	Unassigned	NA	NA
CB19_NODE_2794_length_10719_cov_103.772599	CB19_2794	lytic	10719	fragmental line	No	NA	10	2	0	Low-quality	Genome-fragment	24.01	AAI-based (high-confidence)	0	Unassigned	NA	NA
CB19_NODE_1522_length_16747_cov_7.079140	CB19_1522	lytic	16747	fragmental line	No	NA	35	3	1	Low-quality	Genome-fragment	30.18	AAI-based (medium-confidence)	0	Podoviridae	NA	NA
CB19_NODE_944_length_24434_cov_76.905739	CB19_944	lytic	24434	fragmental line	No	NA	36	9	0	Low-quality	Genome-fragment	41.94	AAI-based (medium-confidence)	0	Podoviridae	NA	NA
CB19_NODE_268_length_45040_cov_27.861354	CB19_268	lysogenic	45040	fragmental line	No	NA	64	21	1	High-quality	High-quality	100	AAI-based (medium-confidence)	0	Siphoviridae	NA	NA
CB19_NODE_674_length_33887_cov_88.950786_fragment_1	CB19_674	lysogenic	12283	fragmental line	No	NA	14	4	0	Low-quality	Genome-fragment	32.86	AAI-based (medium-confidence)	0	Podoviridae	NA	NA
CB19_NODE_101_length_54761_cov_32.774577_fragment_1	CB19_101	lysogenic	29625	fragmental line	No	NA	54	10	1	Medium-quality	Genome-fragment	70.51	AAI-based (medium-confidence)	0	Siphoviridae	NA	NA
CB19_NODE_594_length_36553_cov_67.597978	CB19_594	lytic	36553	fragmental line	No	NA	58	14	1	Medium-quality	Genome-fragment	85.73	AAI-based (high-confidence)	0	Siphoviridae	NA	NA
CB19_NODE_310_length_44144_cov_18.064619	CB19_310	lytic	44144	fragmental line	No	NA	69	16	1	Medium-quality	Genome-fragment	72.16	HMM-based (lower-bound)	0	Podoviridae	NA	NA
CB19_NODE_395_length_41772_cov_71.748568	CB19_395	lytic	41772	completed circle	No	NA	71	12	1	Low-quality	Genome-fragment	47.29	HMM-based (lower-bound)	0	Siphoviridae	NA	NA
CB19_NODE_947_length_24351_cov_11.349523	CB19_947	lytic	24351	fragmental line	No	NA	40	8	0	Low-quality	Genome-fragment	34.79	HMM-based (lower-bound)	0	Siphoviridae	NA	NA
CB19_NODE_2363_length_12184_cov_9.036936	CB19_2363	lytic	12184	fragmental line	No	NA	14	6	0	Low-quality	Genome-fragment	26	HMM-based (lower-bound)	0	Podoviridae	NA	NA
CB19_NODE_709_length_32627_cov_18.900589	CB19_709	lysogenic	32627	fragmental line	No	NA	51	18	0	Medium-quality	Genome-fragment	61.3	AAI-based (medium-confidence)	0	Siphoviridae	NA	NA
CB19_NODE_1386_length_17971_cov_36.997377	CB19_1386	lytic	17971	fragmental line	No	NA	29	6	0	High-quality	High-quality	97.13	AAI-based (medium-confidence)	0	Siphoviridae	NA	NA
CB19_NODE_855_length_27519_cov_30.029165	CB19_855	lytic	27519	fragmental line	No	NA	46	11	1	Medium-quality	Genome-fragment	62.56	AAI-based (medium-confidence)	0	Siphoviridae	NA	NA
CB19_NODE_772_length_30361_cov_66.166172	CB19_772	lytic	30361	fragmental line	No	NA	32	10	2	Medium-quality	Genome-fragment	56.7	AAI-based (medium-confidence)	0	Siphoviridae	NA	NA
CB19_NODE_560_length_37438_cov_17.962363	CB19_560	lysogenic	37438	fragmental line	No	NA	67	12	2	High-quality	High-quality	95.93	AAI-based (high-confidence)	0	Siphoviridae	NA	NA
CB19_NODE_775_length_30275_cov_24.564891	CB19_775	lytic	30275	fragmental line	No	NA	55	3	3	Low-quality	Genome-fragment	19.11	HMM-based (lower-bound)	0	Unassigned_Caudovirales	NA	NA
CB19_NODE_1052_length_22478_cov_14.761406	CB19_1052	lysogenic	22478	fragmental line	No	NA	49	8	0	Low-quality	Genome-fragment	26.69	HMM-based (lower-bound)	0	Siphoviridae	NA	NA
CB19_NODE_186_length_48168_cov_15.940328	CB19_186	lytic	48168	fragmental line	No	NA	82	10	0	Low-quality	Genome-fragment	49.23	HMM-based (lower-bound)	0	Siphoviridae	NA	NA
CB19_NODE_1878_length_14528_cov_11.155807	CB19_1878	lytic	14528	fragmental line	No	NA	18	5	0	Low-quality	Genome-fragment	25.02	HMM-based (lower-bound)	0	Siphoviridae	NA	NA
CB19_NODE_1026_length_22840_cov_39.179460	CB19_1026	lytic	22840	fragmental line	No	NA	31	7	2	Medium-quality	Genome-fragment	59.7	AAI-based (medium-confidence)	0	Podoviridae	NA	NA
CB19_NODE_1421_length_17581_cov_12.061737	CB19_1421	lytic	17581	fragmental line	No	NA	24	7	1	Medium-quality	Genome-fragment	84.25	AAI-based (medium-confidence)	0	Siphoviridae	NA	NA
CB19_NODE_667_length_34151_cov_12.821563	CB19_667	lytic	34151	fragmental line	No	NA	59	4	0	Low-quality	Genome-fragment	42.26	HMM-based (lower-bound)	0	Myoviridae	NA	NA
CB19_NODE_1514_length_16788_cov_9.675372	CB19_1514	lytic	16788	fragmental line	Yes	7406	24	8	4	Low-quality	Genome-fragment	15.34	AAI-based (medium-confidence)	55.89	Siphoviridae	NA	NA
CB19_NODE_1574_length_16312_cov_95.197453	CB19_1574	lytic	16312	fragmental line	No	NA	25	2	0	Low-quality	Genome-fragment	33.43	AAI-based (medium-confidence)	0	Unassigned	NA	NA
CB19_NODE_2067_length_13516_cov_9.975485	CB19_2067	lytic	13516	fragmental line	No	NA	22	5	0	Low-quality	Genome-fragment	25.12	HMM-based (lower-bound)	0	Podoviridae	NA	NA
CB19_NODE_2263_length_12680_cov_8.170139	CB19_2263	lytic	12680	fragmental line	No	NA	33	5	1	Low-quality	Genome-fragment	21.82	HMM-based (lower-bound)	0	Siphoviridae	NA	NA
CB19_NODE_1391_length_17906_cov_81.046440	CB19_1391	lysogenic	17906	fragmental line	No	NA	32	7	1	Low-quality	Genome-fragment	33.52	AAI-based (high-confidence)	0	Myoviridae	NA	NA
CB19_NODE_408_length_41548_cov_26.290290	CB19_408	lytic	41548	completed circle	No	NA	72	8	0	Complete	High-quality	100	DTR (high-confidence)	0	Siphoviridae	NA	NA
CB19_NODE_799_length_29228_cov_22.555068	CB19_799	lysogenic	29228	fragmental line	No	NA	45	5	0	Low-quality	Genome-fragment	33.3	HMM-based (lower-bound)	0	Siphoviridae	NA	NA
CB19_NODE_1405_length_17774_cov_47.456798	CB19_1405	lysogenic	17774	fragmental line	No	NA	30	8	0	Medium-quality	Genome-fragment	67.07	AAI-based (medium-confidence)	0	Siphoviridae	NA	NA
CB19_NODE_1162_length_20772_cov_158.848337	CB19_1162	lytic	20772	fragmental line	No	NA	35	6	0	Low-quality	Genome-fragment	42.6	AAI-based (medium-confidence)	0	Siphoviridae	NA	NA
CB19_NODE_491_length_39332_cov_75.216106	CB19_491	lytic	39332	fragmental line	No	NA	61	12	1	High-quality	High-quality	100	AAI-based (high-confidence)	0	Siphoviridae	NA	NA
CB19_NODE_60_length_61997_cov_21.737722	CB19_60	lysogenic	61997	completed circle	No	NA	76	16	5	Complete	High-quality	100	DTR (high-confidence)	0	Podoviridae	NA	NA
CB19_NODE_1791_length_14997_cov_90.113506	CB19_1791	lytic	14997	fragmental line	Yes	10434	20	6	2	Low-quality	Genome-fragment	27.96	AAI-based (medium-confidence)	30.43	Podoviridae	NA	NA
CB19_NODE_482_length_39633_cov_19.098161	CB19_482	lytic	39633	fragmental line	No	NA	59	9	0	Medium-quality	Genome-fragment	70.39	AAI-based (medium-confidence)	0	Myoviridae	NA	NA
CB19_NODE_1263_length_19358_cov_12.698855	CB19_1263	lytic	19358	fragmental line	No	NA	23	9	1	Low-quality	Genome-fragment	39.84	AAI-based (medium-confidence)	0	Siphoviridae	NA	NA
CB19_NODE_734_length_31730_cov_12.096511	CB19_734	lysogenic	31730	fragmental line	No	NA	41	2	0	Low-quality	Genome-fragment	44	HMM-based (lower-bound)	0	Siphoviridae	NA	NA
CB19_NODE_1004_length_23128_cov_17.050665	CB19_1004	lytic	23128	fragmental line	No	NA	34	9	0	Low-quality	Genome-fragment	21.39	HMM-based (lower-bound)	0	Siphoviridae	NA	NA
CB19_NODE_1222_length_19829_cov_9.750126	CB19_1222	lytic	19829	fragmental line	No	NA	35	3	0	Low-quality	Genome-fragment	44.28	AAI-based (medium-confidence)	0	Siphoviridae	NA	NA
CB19_NODE_2012_length_13798_cov_12.367969	CB19_2012	lytic	13798	fragmental line	No	NA	21	6	1	Low-quality	Genome-fragment	22.24	HMM-based (lower-bound)	0	Siphoviridae	NA	NA
CB19_NODE_1846_length_14676_cov_6.769304	CB19_1846	lytic	14676	fragmental line	No	NA	19	2	0	Low-quality	Genome-fragment	6.35	HMM-based (lower-bound)	0	Unassigned	NA	NA
CB19_NODE_1042_length_22548_cov_10.077846	CB19_1042	lysogenic	22548	fragmental line	No	NA	34	4	0	Medium-quality	Genome-fragment	53.97	AAI-based (medium-confidence)	0	Myoviridae	NA	NA
CB19_NODE_1368_length_18208_cov_115.962981	CB19_1368	lytic	18208	fragmental line	No	NA	26	5	0	Low-quality	Genome-fragment	20.6	HMM-based (lower-bound)	0	Podoviridae	NA	NA
CB19_NODE_128_length_51892_cov_17.440438	CB19_128	lysogenic	51892	fragmental line	No	NA	85	20	1	Medium-quality	Genome-fragment	89.8	HMM-based (lower-bound)	0	Siphoviridae	NA	NA
CB19_NODE_2877_length_10503_cov_12.946114	CB19_2877	lytic	10503	fragmental line	No	NA	19	1	0	Low-quality	Genome-fragment	15.57	HMM-based (lower-bound)	0	Siphoviridae	NA	NA
CB19_NODE_754_length_30913_cov_37.557522	CB19_754	lysogenic	30913	fragmental line	No	NA	45	8	3	Medium-quality	Genome-fragment	84.63	AAI-based (high-confidence)	0	Podoviridae	NA	NA
CB19_NODE_1494_length_16925_cov_8.666449	CB19_1494	lytic	16925	fragmental line	No	NA	20	3	0	Low-quality	Genome-fragment	38.91	AAI-based (medium-confidence)	0	Siphoviridae	NA	NA
CB19_NODE_231_length_46373_cov_35.672417	CB19_231	lysogenic	46373	completed circle	No	NA	76	9	0	Complete	High-quality	100	DTR (high-confidence)	0	Siphoviridae	NA	NA
CB19_NODE_210_length_46953_cov_14.846923	CB19_210	lysogenic	46953	fragmental line	No	NA	70	8	1	Low-quality	Genome-fragment	46.45	HMM-based (lower-bound)	0	Siphoviridae	NA	NA
CB19_NODE_844_length_27771_cov_13.748412	CB19_844	lysogenic	27771	fragmental line	No	NA	46	11	1	Medium-quality	Genome-fragment	66.76	AAI-based (medium-confidence)	0	Siphoviridae	NA	NA
CB19_NODE_881_length_26558_cov_12.495717	CB19_881	lytic	26558	fragmental line	No	NA	44	5	1	Low-quality	Genome-fragment	40.72	HMM-based (lower-bound)	0	Siphoviridae	NA	NA
CB19_NODE_2507_length_11614_cov_7.843066	CB19_2507	lysogenic	11614	fragmental line	No	NA	17	3	0	Low-quality	Genome-fragment	15.29	HMM-based (lower-bound)	0	Unassigned_Caudovirales	NA	NA
CB19_NODE_1825_length_14772_cov_7.023918	CB19_1825	lytic	14772	fragmental line	No	NA	17	7	1	Low-quality	Genome-fragment	33.67	AAI-based (medium-confidence)	0	Siphoviridae	NA	NA
CB19_NODE_1974_length_14021_cov_14.139267	CB19_1974	lytic	14021	fragmental line	No	NA	27	3	0	Low-quality	Genome-fragment	33.74	AAI-based (medium-confidence)	0	Siphoviridae	NA	NA
CB19_NODE_1917_length_14326_cov_10.587345	CB19_1917	lysogenic	14326	fragmental line	No	NA	35	5	0	Low-quality	Genome-fragment	14.92	HMM-based (lower-bound)	0	Siphoviridae	NA	NA
CB19_NODE_245_length_45830_cov_10.441529	CB19_245	lytic	45830	completed circle	No	NA	67	5	1	Low-quality	Genome-fragment	39.05	HMM-based (lower-bound)	0	Siphoviridae	NA	NA
CB19_NODE_738_length_31629_cov_10.252898	CB19_738	lytic	31629	fragmental line	No	NA	43	6	0	Low-quality	Genome-fragment	47.16	HMM-based (lower-bound)	0	Siphoviridae	NA	NA
CB19_NODE_1401_length_17798_cov_13.742095	CB19_1401	lytic	17798	fragmental line	No	NA	18	3	0	Low-quality	Genome-fragment	27.26	AAI-based (medium-confidence)	0	Unassigned	NA	NA
CB19_NODE_93_length_55980_cov_38.571927	CB19_93	lytic	55980	completed circle	No	NA	80	18	1	Complete	High-quality	100	DTR (high-confidence)	0	Unassigned_Caudovirales	NA	NA
CB19_NODE_520_length_38554_cov_22.204473	CB19_520	lysogenic	38554	fragmental line	No	NA	63	10	0	Medium-quality	Genome-fragment	51.89	HMM-based (lower-bound)	0	Siphoviridae	NA	NA
CB19_NODE_2558_length_11416_cov_8.409647	CB19_2558	lytic	11416	fragmental line	No	NA	15	3	0	Low-quality	Genome-fragment	27.68	AAI-based (medium-confidence)	0	Unassigned	NA	NA
CB19_NODE_369_length_42432_cov_15.654742	CB19_369	lysogenic	42432	fragmental line	No	NA	62	11	1	Medium-quality	Genome-fragment	57.47	HMM-based (lower-bound)	0	Podoviridae	NA	NA
CB19_NODE_2224_length_12852_cov_14.277956	CB19_2224	lytic	12852	fragmental line	No	NA	15	3	0	Low-quality	Genome-fragment	25.01	AAI-based (medium-confidence)	0	Unassigned	NA	NA
CB19_NODE_1580_length_16264_cov_27.636930	CB19_1580	lysogenic	16264	fragmental line	No	NA	24	5	0	High-quality	High-quality	100	AAI-based (medium-confidence)	0	Siphoviridae	NA	NA
CB19_NODE_1151_length_20937_cov_12.085672	CB19_1151	lytic	20937	fragmental line	No	NA	30	12	2	Low-quality	Genome-fragment	30.28	HMM-based (lower-bound)	0	Siphoviridae	NA	NA
CB19_NODE_619_length_35609_cov_21.463745	CB19_619	lytic	35609	fragmental line	No	NA	50	3	0	Medium-quality	Genome-fragment	50.81	AAI-based (medium-confidence)	0	Unassigned_Caudovirales	NA	NA
CB19_NODE_770_length_30439_cov_38.115061	CB19_770	lytic	30439	fragmental line	No	NA	43	9	2	Low-quality	Genome-fragment	42.48	AAI-based (medium-confidence)	0	Siphoviridae	NA	NA
CB19_NODE_384_length_42070_cov_16.261478	CB19_384	lytic	42070	completed circle	No	NA	62	11	0	Medium-quality	Genome-fragment	53.65	HMM-based (lower-bound)	0	Siphoviridae	NA	NA
CB19_NODE_506_length_38936_cov_18.496489	CB19_506	lytic	38936	completed circle	No	NA	52	11	0	High-quality	High-quality	100	AAI-based (medium-confidence)	0	Unassigned_Caudovirales	NA	NA
CB19_NODE_519_length_38556_cov_11.511831	CB19_519	lytic	38556	fragmental line	No	NA	58	8	1	Medium-quality	Genome-fragment	84.88	AAI-based (medium-confidence)	0	Siphoviridae	NA	NA
CB19_NODE_613_length_35939_cov_19.632678	CB19_613	lysogenic	35939	completed circle	No	NA	45	6	0	Medium-quality	Genome-fragment	73.3	AAI-based (medium-confidence)	0	Unassigned_Caudovirales	NA	NA
CB19_NODE_1217_length_19910_cov_12.440947	CB19_1217	lytic	19910	fragmental line	No	NA	28	6	0	Low-quality	Genome-fragment	17.72	HMM-based (lower-bound)	0	Unassigned_Caudovirales	NA	NA
CB19_NODE_3040_length_10010_cov_44.262682	CB19_3040	lytic	10010	fragmental line	No	NA	15	3	0	Low-quality	Genome-fragment	12.67	HMM-based (lower-bound)	0	NA	NA	NA
CB19_NODE_255_length_45432_cov_15.761663	CB19_255	lysogenic	45432	completed circle	No	NA	56	14	0	High-quality	High-quality	95.52	AAI-based (high-confidence)	0	Siphoviridae	NA	NA
CB19_NODE_466_length_40038_cov_23.901458	CB19_466	lytic	40038	fragmental line	No	NA	65	6	1	Medium-quality	Genome-fragment	86.16	AAI-based (medium-confidence)	0	Siphoviridae	NA	NA
CB19_NODE_427_length_41103_cov_16.553669	CB19_427	lysogenic	41103	fragmental line	No	NA	75	14	2	Medium-quality	Genome-fragment	55.72	HMM-based (lower-bound)	0	Siphoviridae	NA	NA
CB19_NODE_496_length_39217_cov_26.808871	CB19_496	lytic	39217	completed circle	No	NA	63	11	1	Complete	High-quality	100	DTR (high-confidence)	0	Podoviridae	NA	NA
CB19_NODE_431_length_41012_cov_19.882316	CB19_431	lysogenic	41012	fragmental line	No	NA	65	9	1	Medium-quality	Genome-fragment	53.55	HMM-based (lower-bound)	0	Unassigned_Caudovirales	NA	NA
CB19_NODE_1486_length_17016_cov_8.087672	CB19_1486	lytic	17016	fragmental line	No	NA	15	10	0	Low-quality	Genome-fragment	24.1	HMM-based (lower-bound)	0	Siphoviridae	NA	NA
CB19_NODE_788_length_29766_cov_8.712935	CB19_788	lytic	29766	fragmental line	No	NA	41	3	0	Medium-quality	Genome-fragment	69.41	AAI-based (medium-confidence)	0	Podoviridae	NA	NA
CB19_NODE_135_length_50991_cov_129.662400	CB19_135	lytic	50991	fragmental line	No	NA	87	6	1	Medium-quality	Genome-fragment	73.44	HMM-based (lower-bound)	0	Siphoviridae	NA	NA
CB19_NODE_1322_length_18614_cov_44.856619	CB19_1322	lytic	18614	fragmental line	No	NA	22	8	2	Low-quality	Genome-fragment	35.63	AAI-based (medium-confidence)	0	Siphoviridae	NA	NA
CB19_NODE_1788_length_15002_cov_14.466047	CB19_1788	lytic	15002	fragmental line	No	NA	24	5	0	Low-quality	Genome-fragment	25.65	HMM-based (lower-bound)	0	Siphoviridae	NA	NA
CB19_NODE_140_length_50541_cov_18.443648	CB19_140	lysogenic	50541	completed circle	No	NA	63	9	3	Medium-quality	Genome-fragment	61.88	HMM-based (lower-bound)	0	Siphoviridae	NA	NA
CB19_NODE_249_length_45644_cov_14.029832	CB19_249	lytic	45644	fragmental line	No	NA	67	12	1	Medium-quality	Genome-fragment	87.7	AAI-based (medium-confidence)	0	Siphoviridae	NA	NA
CB19_NODE_165_length_49281_cov_24.371023	CB19_165	lysogenic	49281	fragmental line	No	NA	75	13	0	High-quality	High-quality	100	AAI-based (medium-confidence)	0	Myoviridae	NA	NA
CB19_NODE_600_length_36479_cov_40.969361	CB19_600	lytic	36479	fragmental line	No	NA	46	3	1	Medium-quality	Genome-fragment	73.07	AAI-based (medium-confidence)	0	Unassigned_Caudovirales	NA	NA
CB19_NODE_1061_length_22305_cov_10.211685	CB19_1061	lytic	22305	fragmental line	No	NA	39	2	2	Low-quality	Genome-fragment	27.14	HMM-based (lower-bound)	0	Siphoviridae	NA	NA
CB19_NODE_317_length_43855_cov_11.843630	CB19_317	lysogenic	43855	fragmental line	No	NA	65	14	3	Low-quality	Genome-fragment	45.75	HMM-based (lower-bound)	0	Siphoviridae	NA	NA
CB19_NODE_3008_length_10081_cov_10.408837	CB19_3008	lytic	10081	fragmental line	No	NA	15	3	1	Low-quality	Genome-fragment	24.19	AAI-based (medium-confidence)	0	Siphoviridae	NA	NA
CB19_NODE_1901_length_14376_cov_7.507157	CB19_1901	lytic	14376	fragmental line	No	NA	16	3	0	Low-quality	Genome-fragment	18.98	HMM-based (lower-bound)	0	Unassigned	NA	NA
CB19_NODE_1864_length_14590_cov_9.362917	CB19_1864	lytic	14590	fragmental line	No	NA	23	10	0	Low-quality	Genome-fragment	23.71	HMM-based (lower-bound)	0	Siphoviridae	NA	NA
CB19_NODE_1358_length_18309_cov_11.082009	CB19_1358	lytic	18309	fragmental line	No	NA	39	7	0	Low-quality	Genome-fragment	33.83	AAI-based (medium-confidence)	0	Siphoviridae	NA	NA
CB19_NODE_2234_length_12802_cov_10.400329	CB19_2234	lytic	12802	fragmental line	No	NA	19	3	0	Low-quality	Genome-fragment	30.72	AAI-based (medium-confidence)	0	Podoviridae	NA	NA
CB19_NODE_2294_length_12480_cov_14.454165	CB19_2294	lytic	12480	fragmental line	No	NA	16	6	0	Low-quality	Genome-fragment	30.81	AAI-based (medium-confidence)	0	Siphoviridae	NA	NA
CB19_NODE_516_length_38593_cov_25.135451	CB19_516	lytic	38593	fragmental line	No	NA	59	8	0	Medium-quality	Genome-fragment	57.4	HMM-based (lower-bound)	0	Podoviridae	NA	NA
CB19_NODE_2308_length_12437_cov_11.504038	CB19_2308	lytic	12437	fragmental line	No	NA	25	4	0	Low-quality	Genome-fragment	17.72	HMM-based (lower-bound)	0	Siphoviridae	NA	NA
CB19_NODE_149_length_50131_cov_21.415788	CB19_149	lysogenic	50131	fragmental line	No	NA	82	21	1	High-quality	High-quality	100	AAI-based (medium-confidence)	0	Siphoviridae	NA	NA
CB19_NODE_2864_length_10535_cov_6.496183	CB19_2864	lytic	10535	fragmental line	No	NA	13	4	0	Low-quality	Genome-fragment	18.7	AAI-based (medium-confidence)	0	Podoviridae	NA	NA
CB19_NODE_981_length_23632_cov_9.551851	CB19_981	lytic	23632	fragmental line	No	NA	22	5	0	Low-quality	Genome-fragment	45.22	AAI-based (medium-confidence)	0	Podoviridae	NA	NA
CB19_NODE_1287_length_18956_cov_9.967198	CB19_1287	lytic	18956	fragmental line	No	NA	22	6	0	Low-quality	Genome-fragment	46.24	AAI-based (medium-confidence)	0	Podoviridae	NA	NA
CB19_NODE_286_length_44772_cov_36.868998	CB19_286	lytic	44772	fragmental line	No	NA	62	12	1	High-quality	High-quality	100	AAI-based (medium-confidence)	0	Podoviridae	NA	NA
CB19_NODE_1888_length_14449_cov_14.287203	CB19_1888	lytic	14449	fragmental line	No	NA	28	3	0	Low-quality	Genome-fragment	28.81	AAI-based (high-confidence)	0	Unassigned	NA	NA
CB19_NODE_1658_length_15820_cov_125.170441	CB19_1658	lytic	15820	fragmental line	No	NA	24	1	0	Low-quality	Genome-fragment	29.76	AAI-based (medium-confidence)	0	NA	NA	NA
CB19_NODE_2974_length_10183_cov_8.609005	CB19_2974	lytic	10183	fragmental line	No	NA	13	5	0	Low-quality	Genome-fragment	14.02	HMM-based (lower-bound)	0	Unassigned_Caudovirales	NA	NA
CB19_NODE_2529_length_11547_cov_15.039506	CB19_2529	lytic	11547	fragmental line	No	NA	16	5	1	Low-quality	Genome-fragment	29.22	AAI-based (medium-confidence)	0	Podoviridae	NA	NA
CB19_NODE_175_length_48696_cov_24.396908	CB19_175	lytic	48696	fragmental line	No	NA	68	7	1	Medium-quality	Genome-fragment	60.45	HMM-based (lower-bound)	0	Siphoviridae	NA	NA
CB19_NODE_950_length_24324_cov_48.298982	CB19_950	lytic	24324	fragmental line	No	NA	34	10	2	Low-quality	Genome-fragment	46.16	AAI-based (medium-confidence)	0	Siphoviridae	NA	NA
CB19_NODE_513_length_38738_cov_12.465010_fragment_1	CB19_513	lysogenic	20414	fragmental line	No	NA	41	7	0	Low-quality	Genome-fragment	24.76	HMM-based (lower-bound)	0	Siphoviridae	NA	NA
CB19_NODE_1210_length_20024_cov_27.410286	CB19_1210	lytic	20024	fragmental line	No	NA	24	3	0	Low-quality	Genome-fragment	32.72	HMM-based (lower-bound)	0	Unassigned	NA	NA
CB19_NODE_446_length_40680_cov_94.264886	CB19_446	lysogenic	40680	fragmental line	No	NA	67	17	1	Medium-quality	Genome-fragment	68.01	AAI-based (medium-confidence)	0	Unassigned_Caudovirales	NA	NA
CB19_NODE_136_length_50843_cov_37.641825	CB19_136	lytic	50843	fragmental line	No	NA	74	7	0	High-quality	High-quality	99.22	AAI-based (high-confidence)	0	Siphoviridae	NA	NA
CB19_NODE_385_length_42053_cov_34.887614	CB19_385	lytic	42053	completed circle	No	NA	66	10	1	Complete	High-quality	100	DTR (high-confidence)	0	Siphoviridae	NA	NA
CB19_NODE_2109_length_13326_cov_10.266295	CB19_2109	lytic	13326	fragmental line	No	NA	19	3	1	Low-quality	Genome-fragment	18.52	HMM-based (lower-bound)	0	Podoviridae	NA	NA
CB19_NODE_1739_length_15305_cov_11.732590	CB19_1739	lytic	15305	fragmental line	No	NA	17	8	0	Low-quality	Genome-fragment	39.43	AAI-based (medium-confidence)	0	Podoviridae	NA	NA
CB19_NODE_493_length_39271_cov_41.811429	CB19_493	lytic	39271	completed circle	No	NA	54	12	0	Complete	High-quality	100	DTR (high-confidence)	0	Podoviridae	NA	NA
CB19_NODE_332_length_43487_cov_11.643166	CB19_332	lytic	43487	fragmental line	No	NA	73	10	2	Medium-quality	Genome-fragment	50.07	HMM-based (lower-bound)	0	Siphoviridae	NA	NA
CB19_NODE_1279_length_19106_cov_16.904992	CB19_1279	lytic	19106	fragmental line	No	NA	41	3	0	Low-quality	Genome-fragment	29.41	HMM-based (lower-bound)	0	Unassigned_Caudovirales	NA	NA
CB19_NODE_174_length_48732_cov_26.127247	CB19_174	lytic	48732	completed circle	No	NA	54	8	2	Complete	High-quality	100	DTR (high-confidence)	0	Podoviridae	NA	NA
CB19_NODE_1417_length_17644_cov_11.411564	CB19_1417	lytic	17644	fragmental line	No	NA	24	4	0	Low-quality	Genome-fragment	31.8	HMM-based (lower-bound)	0	Unassigned	NA	NA
CB19_NODE_1636_length_15906_cov_11.418775	CB19_1636	lytic	15906	fragmental line	No	NA	17	8	1	Low-quality	Genome-fragment	26.84	AAI-based (medium-confidence)	0	Podoviridae	NA	NA
CB19_NODE_69_length_60130_cov_13.185768	CB19_69	lysogenic	60130	fragmental line	No	NA	82	10	3	High-quality	High-quality	100	AAI-based (high-confidence)	0	Siphoviridae	NA	NA
CB19_NODE_2989_length_10153_cov_28.325114	CB19_2989	lytic	10153	fragmental line	No	NA	14	7	0	Low-quality	Genome-fragment	33.74	AAI-based (medium-confidence)	0	Siphoviridae	NA	NA
CB19_NODE_972_length_23845_cov_17.444935	CB19_972	lytic	23845	fragmental line	No	NA	41	7	0	Low-quality	Genome-fragment	27.85	HMM-based (lower-bound)	0	Unassigned_Caudovirales	NA	NA
CB19_NODE_2316_length_12405_cov_20.028664	CB19_2316	lytic	12405	fragmental line	No	NA	14	4	0	Low-quality	Genome-fragment	32.14	AAI-based (high-confidence)	0	Siphoviridae	NA	NA
CB19_NODE_1555_length_16420_cov_9.312924	CB19_1555	lytic	16420	fragmental line	No	NA	32	2	0	Low-quality	Genome-fragment	24.59	HMM-based (lower-bound)	0	Siphoviridae	NA	NA
CB19_NODE_761_length_30788_cov_17.099567	CB19_761	lysogenic	30788	fragmental line	No	NA	39	7	0	Low-quality	Genome-fragment	31.57	HMM-based (lower-bound)	0	Siphoviridae	NA	NA
CB19_NODE_486_length_39543_cov_20.607982	CB19_486	lysogenic	39543	fragmental line	No	NA	60	20	0	Medium-quality	Genome-fragment	55.26	HMM-based (lower-bound)	0	Podoviridae	NA	NA
CB19_NODE_659_length_34336_cov_13.274992	CB19_659	lytic	34336	fragmental line	No	NA	51	10	0	Medium-quality	Genome-fragment	80.35	AAI-based (medium-confidence)	0	Podoviridae	NA	NA
CB19_NODE_124_length_52177_cov_24.097579	CB19_124	lysogenic	52177	fragmental line	No	NA	73	11	0	High-quality	High-quality	100	AAI-based (medium-confidence)	0	Siphoviridae	NA	NA
CB19_NODE_43_length_65187_cov_19.742753	CB19_43	lytic	65187	fragmental line	No	NA	116	12	1	High-quality	High-quality	100	AAI-based (medium-confidence)	0	Siphoviridae	NA	NA
CB19_NODE_718_length_32242_cov_65.586075	CB19_718	lysogenic	32242	fragmental line	No	NA	55	8	1	Low-quality	Genome-fragment	39.88	HMM-based (lower-bound)	0	Siphoviridae	NA	NA
CB19_NODE_711_length_32564_cov_11.211480	CB19_711	lytic	32564	fragmental line	No	NA	52	2	1	Low-quality	Genome-fragment	46.48	AAI-based (medium-confidence)	0	Unassigned_Caudovirales	NA	NA
CB19_NODE_65_length_61394_cov_99.674286_fragment_1	CB19_65	lysogenic	28333	fragmental line	No	NA	28	13	1	Low-quality	Genome-fragment	34.26	AAI-based (medium-confidence)	0	Siphoviridae	NA	NA
CB19_NODE_2512_length_11598_cov_11.772156	CB19_2512	lytic	11598	fragmental line	No	NA	14	5	0	Low-quality	Genome-fragment	26.36	AAI-based (medium-confidence)	0	Unassigned_Caudovirales	NA	NA
CB19_NODE_24_length_69743_cov_106.621585	CB19_24	lytic	69743	fragmental line	No	NA	93	6	0	High-quality	High-quality	99.46	AAI-based (medium-confidence)	0	Myoviridae	NA	NA
CB19_NODE_854_length_27529_cov_31.435503	CB19_854	lytic	27529	fragmental line	No	NA	35	11	2	Low-quality	Genome-fragment	49.24	AAI-based (high-confidence)	0	Siphoviridae	NA	NA
CB19_NODE_2823_length_10654_cov_10.014907	CB19_2823	lytic	10654	fragmental line	No	NA	13	5	0	Low-quality	Genome-fragment	29.14	AAI-based (high-confidence)	0	Podoviridae	NA	NA
CB19_NODE_1736_length_15337_cov_7.024670	CB19_1736	lytic	15337	fragmental line	No	NA	17	4	0	Low-quality	Genome-fragment	35.08	AAI-based (medium-confidence)	0	Siphoviridae	NA	NA
CB19_NODE_593_length_36561_cov_94.356161	CB19_593	lytic	36561	fragmental line	No	NA	55	8	0	Low-quality	Genome-fragment	48.72	HMM-based (lower-bound)	0	Siphoviridae	NA	NA
CB19_NODE_908_length_25828_cov_63.026268	CB19_908	lytic	25828	fragmental line	No	NA	35	9	0	Medium-quality	Genome-fragment	63.95	AAI-based (medium-confidence)	0	Siphoviridae	NA	NA
CB19_NODE_1734_length_15344_cov_18.736543	CB19_1734	lytic	15344	fragmental line	No	NA	19	7	1	Low-quality	Genome-fragment	35.18	AAI-based (high-confidence)	0	Podoviridae	NA	NA
CB19_NODE_393_length_41874_cov_24.580765	CB19_393	lysogenic	41874	fragmental line	No	NA	63	8	0	High-quality	High-quality	100	AAI-based (high-confidence)	0	Podoviridae	NA	NA
CB19_NODE_1442_length_17392_cov_65.353925	CB19_1442	lytic	17392	fragmental line	No	NA	25	3	0	Low-quality	Genome-fragment	19.26	HMM-based (lower-bound)	0	Siphoviridae	NA	NA
CB19_NODE_204_length_47325_cov_16.483161	CB19_204	lytic	47325	completed circle	No	NA	78	13	1	High-quality	High-quality	100	AAI-based (medium-confidence)	0	Myoviridae	NA	NA
CB19_NODE_2967_length_10197_cov_36.735259	CB19_2967	lytic	10197	fragmental line	No	NA	13	10	0	Low-quality	Genome-fragment	16.98	AAI-based (high-confidence)	0	NA	Siphoviridae	unclassified
CB19_NODE_1227_length_19813_cov_27.237119	CB19_1227	lytic	19813	fragmental line	No	NA	36	3	1	Low-quality	Genome-fragment	23.86	HMM-based (lower-bound)	0	Myoviridae	NA	NA
CB19_NODE_623_length_35520_cov_10.922769	CB19_623	lysogenic	35520	fragmental line	No	NA	43	7	1	Medium-quality	Genome-fragment	78.01	AAI-based (medium-confidence)	0	Siphoviridae	NA	NA
CB19_NODE_1921_length_14316_cov_7.286726	CB19_1921	lytic	14316	fragmental line	No	NA	22	5	0	Low-quality	Genome-fragment	29.74	AAI-based (medium-confidence)	0	Podoviridae	NA	NA
CB19_NODE_275_length_44922_cov_15.470769	CB19_275	lysogenic	44922	fragmental line	No	NA	67	13	1	Medium-quality	Genome-fragment	58.23	HMM-based (lower-bound)	0	Siphoviridae	NA	NA
CB19_NODE_523_length_38522_cov_13.136143	CB19_523	lytic	38522	fragmental line	No	NA	52	7	0	Low-quality	Genome-fragment	44.73	HMM-based (lower-bound)	0	Siphoviridae	NA	NA
CB19_NODE_1140_length_21129_cov_61.874300	CB19_1140	lysogenic	21129	fragmental line	No	NA	27	7	0	Medium-quality	Genome-fragment	51.93	AAI-based (medium-confidence)	0	Siphoviridae	NA	NA
CB19_NODE_285_length_44772_cov_53.919360_fragment_1	CB19_285	lysogenic	25763	fragmental line	Yes	22404	47	6	2	Low-quality	Genome-fragment	15.89	HMM-based (lower-bound)	13.04	Unassigned_Caudovirales	NA	NA
CB19_NODE_2607_length_11259_cov_7.385398	CB19_2607	lysogenic	11259	fragmental line	No	NA	17	1	0	Low-quality	Genome-fragment	6.05	HMM-based (lower-bound)	0	Unassigned	NA	NA
CB19_NODE_683_length_33660_cov_28.816843	CB19_683	lysogenic	33660	fragmental line	No	NA	38	6	2	Low-quality	Genome-fragment	47.74	HMM-based (lower-bound)	0	Siphoviridae	NA	NA
CB19_NODE_2088_length_13391_cov_10.953809	CB19_2088	lytic	13391	fragmental line	No	NA	19	5	0	Low-quality	Genome-fragment	32.11	AAI-based (medium-confidence)	0	Unassigned_Caudovirales	NA	NA
CB19_NODE_878_length_26578_cov_9.720054	CB19_878	lytic	26578	fragmental line	No	NA	45	6	0	Medium-quality	Genome-fragment	52.42	AAI-based (medium-confidence)	0	Unassigned_Caudovirales	NA	NA
CB19_NODE_1081_length_21981_cov_50.975463	CB19_1081	lytic	21981	fragmental line	No	NA	32	8	1	Low-quality	Genome-fragment	43.15	AAI-based (medium-confidence)	0	Siphoviridae	NA	NA
CB19_NODE_2915_length_10398_cov_11.782752	CB19_2915	lytic	10398	fragmental line	No	NA	21	2	0	Low-quality	Genome-fragment	21.05	AAI-based (medium-confidence)	0	Siphoviridae	NA	NA
CB19_NODE_2304_length_12445_cov_49.561501	CB19_2304	lytic	12445	fragmental line	No	NA	13	4	0	Low-quality	Genome-fragment	17.84	AAI-based (medium-confidence)	0	Siphoviridae	NA	NA
CB19_NODE_368_length_42436_cov_121.420943	CB19_368	lytic	42436	fragmental line	No	NA	66	16	2	High-quality	High-quality	100	AAI-based (medium-confidence)	0	Siphoviridae	NA	NA
CB19_NODE_1526_length_16674_cov_11.731632	CB19_1526	lytic	16674	fragmental line	No	NA	23	5	0	Medium-quality	Genome-fragment	58.13	AAI-based (high-confidence)	0	Siphoviridae	NA	NA
CB19_NODE_76_length_58750_cov_15.602300	CB19_76	lysogenic	58750	fragmental line	No	NA	93	11	2	Medium-quality	Genome-fragment	63.62	HMM-based (lower-bound)	0	Siphoviridae	NA	NA
CB19_NODE_2965_length_10204_cov_10.096364	CB19_2965	lytic	10204	fragmental line	No	NA	16	2	0	Low-quality	Genome-fragment	24.01	AAI-based (medium-confidence)	0	Unassigned	NA	NA
CB19_NODE_498_length_39170_cov_17.693289	CB19_498	lytic	39170	fragmental line	No	NA	51	14	0	High-quality	High-quality	100	AAI-based (high-confidence)	0	Podoviridae	NA	NA
CB19_NODE_597_length_36522_cov_27.862533	CB19_597	lytic	36522	fragmental line	No	NA	43	13	0	Medium-quality	Genome-fragment	76.65	AAI-based (high-confidence)	0	NA	Podoviridae	Bpp1virus
CB19_NODE_1566_length_16366_cov_13.094354	CB19_1566	lytic	16366	fragmental line	No	NA	26	4	0	Low-quality	Genome-fragment	17.05	HMM-based (lower-bound)	0	Unassigned	NA	NA
CB19_NODE_142_length_50452_cov_97.029962	CB19_142	lysogenic	50452	completed circle	No	NA	78	7	0	Complete	High-quality	100	DTR (medium-confidence)	0	Siphoviridae	NA	NA
CB19_NODE_2201_length_12932_cov_11.572960	CB19_2201	lytic	12932	fragmental line	No	NA	9	4	0	Low-quality	Genome-fragment	20.57	AAI-based (medium-confidence)	0	Unassigned_Caudovirales	NA	NA
CB19_NODE_2053_length_13578_cov_6.865858	CB19_2053	lytic	13578	fragmental line	No	NA	20	2	1	Low-quality	Genome-fragment	18.59	HMM-based (lower-bound)	0	Siphoviridae	NA	NA
CB19_NODE_1393_length_17877_cov_17.874200	CB19_1393	lytic	17877	fragmental line	No	NA	27	10	1	Low-quality	Genome-fragment	22.54	HMM-based (lower-bound)	0	Unassigned_Caudovirales	NA	NA
CB19_NODE_869_length_26917_cov_14.397513	CB19_869	lytic	26917	fragmental line	No	NA	39	8	1	Medium-quality	Genome-fragment	73.06	AAI-based (medium-confidence)	0	Siphoviridae	NA	NA
CB19_NODE_1949_length_14159_cov_22.886841	CB19_1949	lysogenic	14159	fragmental line	No	NA	27	6	1	Low-quality	Genome-fragment	15.03	HMM-based (lower-bound)	0	Siphoviridae	NA	NA
CB19_NODE_684_length_33592_cov_14.189611	CB19_684	lysogenic	33592	fragmental line	No	NA	44	10	0	Medium-quality	Genome-fragment	76.68	AAI-based (medium-confidence)	0	Siphoviridae	NA	NA
CB19_NODE_1400_length_17798_cov_19.210562	CB19_1400	lytic	17798	fragmental line	No	NA	24	9	0	Low-quality	Genome-fragment	44.66	AAI-based (medium-confidence)	0	Unassigned_Caudovirales	NA	NA
CB19_NODE_222_length_46591_cov_44.381339	CB19_222	lysogenic	46591	fragmental line	No	NA	63	12	5	Medium-quality	Genome-fragment	79.31	AAI-based (high-confidence)	0	Myoviridae	NA	NA
CB19_NODE_1028_length_22838_cov_12.559452	CB19_1028	lytic	22838	fragmental line	No	NA	32	5	1	Medium-quality	Genome-fragment	50.52	AAI-based (medium-confidence)	0	Siphoviridae	NA	NA
CB19_NODE_1586_length_16227_cov_25.566287	CB19_1586	lytic	16227	fragmental line	Yes	13348	24	3	2	Low-quality	Genome-fragment	20.03	AAI-based (medium-confidence)	17.74	Unassigned_Caudovirales	NA	NA
CB19_NODE_1158_length_20822_cov_10.260172	CB19_1158	lytic	20822	fragmental line	No	NA	29	8	0	Low-quality	Genome-fragment	33.06	AAI-based (medium-confidence)	0	Siphoviridae	NA	NA
CB19_NODE_639_length_34880_cov_103.800000	CB19_639	lytic	34880	fragmental line	No	NA	52	11	1	Medium-quality	Genome-fragment	56.15	AAI-based (medium-confidence)	0	Siphoviridae	NA	NA
CB19_NODE_19_length_71920_cov_22.047116	CB19_19	lytic	71920	fragmental line	No	NA	120	17	1	High-quality	High-quality	94.33	HMM-based (lower-bound)	0	Siphoviridae	NA	NA
CB19_NODE_377_length_42230_cov_178.581695	CB19_377	lytic	42230	completed circle	No	NA	59	7	2	Medium-quality	Genome-fragment	51.94	HMM-based (lower-bound)	0	Siphoviridae	NA	NA
CB19_NODE_865_length_26954_cov_9.594557	CB19_865	lytic	26954	fragmental line	No	NA	37	8	0	Low-quality	Genome-fragment	36.85	HMM-based (lower-bound)	0	Siphoviridae	NA	NA
CB19_NODE_205_length_47180_cov_12.636775	CB19_205	lysogenic	47180	completed circle	No	NA	70	16	0	Complete	High-quality	100	DTR (medium-confidence)	0	Myoviridae	NA	NA
CB19_NODE_2847_length_10579_cov_10.878183	CB19_2847	lytic	10579	fragmental line	No	NA	15	4	0	Low-quality	Genome-fragment	16.64	AAI-based (medium-confidence)	0	NA	NA	NA
CB19_NODE_2669_length_11055_cov_7.396273	CB19_2669	lytic	11055	fragmental line	No	NA	13	5	1	Low-quality	Genome-fragment	24.96	AAI-based (medium-confidence)	0	Siphoviridae	NA	NA
CB19_NODE_289_length_44648_cov_96.659588	CB19_289	lysogenic	44648	fragmental line	No	NA	71	15	0	Medium-quality	Genome-fragment	78.46	HMM-based (lower-bound)	0	Siphoviridae	NA	NA
CB19_NODE_911_length_25793_cov_12.547750	CB19_911	lysogenic	25793	fragmental line	No	NA	52	7	0	Low-quality	Genome-fragment	44.93	HMM-based (lower-bound)	0	Podoviridae	NA	NA
CB19_NODE_58_length_62348_cov_12.885027	CB19_58	lytic	62348	fragmental line	No	NA	93	10	2	Medium-quality	Genome-fragment	77.25	HMM-based (lower-bound)	0	Siphoviridae	NA	NA
CB19_NODE_1127_length_21294_cov_18.262771	CB19_1127	lytic	21294	fragmental line	No	NA	24	3	0	Low-quality	Genome-fragment	48.86	AAI-based (medium-confidence)	0	Unassigned_Caudovirales	NA	NA
CB19_NODE_986_length_23560_cov_17.643438	CB19_986	lytic	23560	fragmental line	No	NA	34	2	1	Low-quality	Genome-fragment	33.63	AAI-based (medium-confidence)	0	Unassigned	NA	NA
CB19_NODE_2712_length_10945_cov_7.473737	CB19_2712	lytic	10945	fragmental line	No	NA	14	3	0	Low-quality	Genome-fragment	22.57	HMM-based (lower-bound)	0	Podoviridae	NA	NA
CB19_NODE_295_length_44478_cov_30.702879	CB19_295	lysogenic	44478	fragmental line	No	NA	80	13	0	Medium-quality	Genome-fragment	65.55	HMM-based (lower-bound)	0	Podoviridae	NA	NA
CB19_NODE_1038_length_22601_cov_10.180431	CB19_1038	lytic	22601	fragmental line	No	NA	26	2	2	Low-quality	Genome-fragment	43.82	AAI-based (high-confidence)	0	Unassigned_Caudovirales	NA	NA
CB19_NODE_433_length_40982_cov_30.413053	CB19_433	lysogenic	40982	fragmental line	No	NA	78	10	1	Medium-quality	Genome-fragment	57.42	HMM-based (lower-bound)	0	Siphoviridae	NA	NA
CB19_NODE_1268_length_19318_cov_33.563464	CB19_1268	lytic	19318	fragmental line	No	NA	26	6	0	Low-quality	Genome-fragment	43.74	AAI-based (medium-confidence)	0	Siphoviridae	NA	NA
CB19_NODE_2614_length_11244_cov_9.238359	CB19_2614	lytic	11244	fragmental line	No	NA	19	3	0	Low-quality	Genome-fragment	6.16	HMM-based (lower-bound)	0	Siphoviridae	NA	NA
CB19_NODE_423_length_41177_cov_19.945333	CB19_423	lytic	41177	fragmental line	No	NA	58	7	1	High-quality	High-quality	96.01	AAI-based (medium-confidence)	0	Siphoviridae	NA	NA
CB19_NODE_1001_length_23183_cov_11.288914	CB19_1001	lytic	23183	fragmental line	No	NA	25	9	0	Low-quality	Genome-fragment	37.81	HMM-based (lower-bound)	0	Podoviridae	NA	NA
CB19_NODE_1138_length_21148_cov_9.607595	CB19_1138	lytic	21148	fragmental line	No	NA	35	5	0	Low-quality	Genome-fragment	19.74	HMM-based (lower-bound)	0	Siphoviridae	NA	NA
CB19_NODE_2786_length_10737_cov_34.271110	CB19_2786	lytic	10737	fragmental line	No	NA	14	2	1	Low-quality	Genome-fragment	15.04	HMM-based (lower-bound)	0	Unassigned	NA	NA
CB19_NODE_2329_length_12348_cov_25.714472	CB19_2329	lytic	12348	fragmental line	No	NA	15	6	0	Medium-quality	Genome-fragment	59.77	AAI-based (medium-confidence)	0	Siphoviridae	NA	NA
CB19_NODE_781_length_30117_cov_11.489921	CB19_781	lytic	30117	fragmental line	No	NA	49	8	0	Low-quality	Genome-fragment	40.25	HMM-based (lower-bound)	0	Podoviridae	NA	NA
CB19_NODE_1759_length_15202_cov_14.217535	CB19_1759	lytic	15202	fragmental line	No	NA	18	9	0	Low-quality	Genome-fragment	34.3	AAI-based (medium-confidence)	0	Siphoviridae	NA	NA
CB19_NODE_914_length_25632_cov_10.523869	CB19_914	lytic	25632	fragmental line	No	NA	42	6	1	Medium-quality	Genome-fragment	56.05	AAI-based (medium-confidence)	0	Podoviridae	NA	NA
CB19_NODE_439_length_40835_cov_10.846591	CB19_439	lysogenic	40835	fragmental line	No	NA	64	14	1	Medium-quality	Genome-fragment	68.42	HMM-based (lower-bound)	0	Podoviridae	NA	NA
CB19_NODE_2244_length_12764_cov_12.365804	CB19_2244	lytic	12764	fragmental line	No	NA	14	3	1	Low-quality	Genome-fragment	33.2	AAI-based (medium-confidence)	0	Podoviridae	NA	NA
CB19_NODE_1301_length_18823_cov_8.546142	CB19_1301	lytic	18823	fragmental line	No	NA	29	5	1	Low-quality	Genome-fragment	44.84	AAI-based (medium-confidence)	0	Myoviridae	NA	NA
CB19_NODE_51_length_63436_cov_38.559111_fragment_2	CB19_51	lysogenic	51237	fragmental line	No	NA	67	25	0	High-quality	High-quality	94.06	AAI-based (medium-confidence)	0	Myoviridae	NA	NA
CB19_NODE_319_length_43809_cov_13.297413	CB19_319	lysogenic	43809	fragmental line	No	NA	67	20	0	Medium-quality	Genome-fragment	72.7	AAI-based (medium-confidence)	0	NA	Siphoviridae	Yuavirus
CB19_NODE_192_length_47865_cov_12.934051	CB19_192	lytic	47865	fragmental line	No	NA	63	6	0	High-quality	High-quality	95.42	AAI-based (medium-confidence)	0	Unassigned_Caudovirales	NA	NA
CB19_NODE_536_length_38171_cov_29.711696	CB19_536	lysogenic	38171	completed circle	No	NA	68	15	0	Complete	High-quality	100	DTR (high-confidence)	0	Podoviridae	NA	NA
CB19_NODE_2011_length_13800_cov_52.967697	CB19_2011	lysogenic	13800	fragmental line	No	NA	25	6	0	Low-quality	Genome-fragment	15.23	HMM-based (lower-bound)	0	Siphoviridae	NA	NA
CB19_NODE_1253_length_19534_cov_16.812619	CB19_1253	lytic	19534	fragmental line	No	NA	24	9	0	Low-quality	Genome-fragment	33.1	AAI-based (medium-confidence)	0	Siphoviridae	NA	NA
CB19_NODE_326_length_43636_cov_10.714761	CB19_326	lysogenic	43636	fragmental line	No	NA	67	11	1	Medium-quality	Genome-fragment	59.1	HMM-based (lower-bound)	0	Siphoviridae	NA	NA
CB19_NODE_354_length_42743_cov_46.665972	CB19_354	lytic	42743	fragmental line	No	NA	50	15	0	High-quality	High-quality	96.9	AAI-based (high-confidence)	0	Unassigned_Caudovirales	NA	NA
CB19_NODE_1068_length_22143_cov_9.436164	CB19_1068	lytic	22143	fragmental line	No	NA	22	4	0	Low-quality	Genome-fragment	23.34	HMM-based (lower-bound)	0	Siphoviridae	NA	NA
CB19_NODE_100_length_54864_cov_31.836067	CB19_100	lytic	54864	fragmental line	No	NA	73	4	1	Medium-quality	Genome-fragment	53.85	HMM-based (lower-bound)	0	Unassigned_Caudovirales	NA	NA
CB19_NODE_2391_length_12067_cov_16.888528	CB19_2391	lytic	12067	fragmental line	No	NA	19	2	0	Low-quality	Genome-fragment	18.88	AAI-based (medium-confidence)	0	Siphoviridae	NA	NA
CB19_NODE_449_length_40662_cov_26.571404	CB19_449	lysogenic	40662	fragmental line	No	NA	76	21	1	Medium-quality	Genome-fragment	64.61	AAI-based (medium-confidence)	0	Siphoviridae	NA	NA
CB19_NODE_2180_length_13030_cov_9.272832	CB19_2180	lytic	13030	fragmental line	No	NA	16	3	0	Low-quality	Genome-fragment	29.06	AAI-based (medium-confidence)	0	Siphoviridae	NA	NA
CB19_NODE_371_length_42408_cov_86.340873	CB19_371	lysogenic	42408	completed circle	No	NA	69	9	0	Complete	High-quality	100	DTR (high-confidence)	0	Siphoviridae	NA	NA
CB19_NODE_1299_length_18825_cov_10.035802	CB19_1299	lytic	18825	fragmental line	No	NA	29	8	0	Medium-quality	Genome-fragment	59.23	AAI-based (medium-confidence)	0	Siphoviridae	NA	NA
CB19_NODE_176_length_48561_cov_867.430957	CB19_176	lysogenic	48561	completed circle	No	NA	72	10	1	Complete	High-quality	100	DTR (high-confidence)	0	Podoviridae	NA	NA
CB19_NODE_17_length_72481_cov_79.505550	CB19_17	lytic	72481	completed circle	No	NA	96	13	0	Medium-quality	Genome-fragment	84.92	HMM-based (lower-bound)	0	Siphoviridae	NA	NA
CB19_NODE_808_length_28919_cov_12.265868	CB19_808	lytic	28919	fragmental line	No	NA	48	6	2	Low-quality	Genome-fragment	37.72	HMM-based (lower-bound)	0	Siphoviridae	NA	NA
CB19_NODE_23_length_70188_cov_15.672750	CB19_23	lytic	70188	fragmental line	No	NA	99	5	3	Medium-quality	Genome-fragment	78.9	HMM-based (lower-bound)	0	Unassigned_Caudovirales	NA	NA
CB19_NODE_1289_length_18943_cov_11.919579	CB19_1289	lytic	18943	fragmental line	No	NA	44	4	1	Low-quality	Genome-fragment	16.43	HMM-based (lower-bound)	0	Siphoviridae	NA	NA
CB19_NODE_173_length_48740_cov_63.369477	CB19_173	lytic	48740	completed circle	No	NA	74	4	2	Complete	High-quality	100	DTR (medium-confidence)	0	Myoviridae	NA	NA
CB19_NODE_1374_length_18140_cov_11.565662	CB19_1374	lysogenic	18140	fragmental line	No	NA	34	1	1	Low-quality	Genome-fragment	16.1	HMM-based (lower-bound)	0	Siphoviridae	NA	NA
CB19_NODE_373_length_42368_cov_10.723962	CB19_373	lytic	42368	fragmental line	No	NA	52	13	2	Medium-quality	Genome-fragment	77.39	AAI-based (medium-confidence)	0	Siphoviridae	NA	NA
CB19_NODE_214_length_46900_cov_16.497641	CB19_214	lysogenic	46900	fragmental line	No	NA	72	11	2	High-quality	High-quality	100	AAI-based (high-confidence)	0	Siphoviridae	NA	NA
CB19_NODE_825_length_28290_cov_113.354029	CB19_825	lytic	28290	fragmental line	No	NA	42	9	0	Low-quality	Genome-fragment	39.06	HMM-based (lower-bound)	0	Siphoviridae	NA	NA
CB19_NODE_686_length_33422_cov_28.271706	CB19_686	lytic	33422	fragmental line	No	NA	32	4	3	Low-quality	Genome-fragment	34.6	HMM-based (lower-bound)	0	Myoviridae	NA	NA
CB19_NODE_713_length_32478_cov_12.499985	CB19_713	lysogenic	32478	fragmental line	No	NA	41	11	0	Medium-quality	Genome-fragment	65.94	AAI-based (high-confidence)	0	Siphoviridae	NA	NA
CB19_NODE_1807_length_14888_cov_8.970471	CB19_1807	lytic	14888	fragmental line	No	NA	22	6	0	Low-quality	Genome-fragment	28.97	AAI-based (medium-confidence)	0	Myoviridae	NA	NA
CB19_NODE_38_length_65511_cov_30.470438	CB19_38	lysogenic	65511	fragmental line	No	NA	105	11	1	High-quality	High-quality	98.59	AAI-based (medium-confidence)	0	Podoviridae	NA	NA
CB19_NODE_132_length_51139_cov_68.452744	CB19_132	lysogenic	51139	fragmental line	No	NA	70	8	2	Medium-quality	Genome-fragment	74.33	HMM-based (lower-bound)	0	Siphoviridae	NA	NA
CB19_NODE_2047_length_13616_cov_94.428361	CB19_2047	lytic	13616	fragmental line	No	NA	24	3	0	Low-quality	Genome-fragment	27.91	AAI-based (medium-confidence)	0	Unassigned	NA	NA
CB19_NODE_677_length_33845_cov_22.759988	CB19_677	lytic	33845	fragmental line	No	NA	41	20	0	Medium-quality	Genome-fragment	84.25	AAI-based (medium-confidence)	0	Siphoviridae	NA	NA
CB19_NODE_2562_length_11404_cov_36.456164	CB19_2562	lytic	11404	fragmental line	No	NA	16	3	0	Low-quality	Genome-fragment	8.37	HMM-based (lower-bound)	0	Unassigned_Caudovirales	NA	NA
CB19_NODE_1829_length_14756_cov_49.066594	CB19_1829	lytic	14756	fragmental line	No	NA	14	2	0	Low-quality	Genome-fragment	29.72	HMM-based (lower-bound)	0	Unassigned_Caudovirales	NA	NA
CB19_NODE_75_length_59149_cov_13.974363	CB19_75	lysogenic	59149	fragmental line	No	NA	95	9	4	Medium-quality	Genome-fragment	57.9	HMM-based (lower-bound)	0	Siphoviridae	NA	NA
CB19_NODE_2346_length_12287_cov_13.819326	CB19_2346	lytic	12287	fragmental line	No	NA	17	5	0	Low-quality	Genome-fragment	13.58	HMM-based (lower-bound)	0	Siphoviridae	NA	NA
CB19_NODE_783_length_30001_cov_13.421492	CB19_783	lysogenic	30001	fragmental line	No	NA	64	12	1	Medium-quality	Genome-fragment	85.34	AAI-based (medium-confidence)	0	Unassigned_Caudovirales	NA	NA
CB19_NODE_62_length_61733_cov_13.826389	CB19_62	lytic	61733	completed circle	No	NA	88	18	3	Medium-quality	Genome-fragment	86.39	HMM-based (lower-bound)	0	Siphoviridae	NA	NA
CB19_NODE_951_length_24324_cov_14.665582	CB19_951	lysogenic	24324	fragmental line	No	NA	43	5	1	Low-quality	Genome-fragment	30.82	HMM-based (lower-bound)	0	Siphoviridae	NA	NA
CB19_NODE_707_length_32684_cov_23.771154	CB19_707	lysogenic	32684	fragmental line	No	NA	62	8	2	Low-quality	Genome-fragment	46.26	HMM-based (lower-bound)	0	Siphoviridae	NA	NA
CB19_NODE_20_length_71162_cov_12.329897	CB19_20	lytic	71162	fragmental line	No	NA	88	9	1	High-quality	High-quality	100	AAI-based (medium-confidence)	0	Siphoviridae	NA	NA
CB19_NODE_786_length_29772_cov_18.345728	CB19_786	lytic	29772	fragmental line	No	NA	51	9	1	Low-quality	Genome-fragment	48.01	HMM-based (lower-bound)	0	Siphoviridae	NA	NA
CB19_NODE_2085_length_13427_cov_6.758226	CB19_2085	lytic	13427	fragmental line	No	NA	19	7	0	Low-quality	Genome-fragment	29.34	AAI-based (medium-confidence)	0	Myoviridae	NA	NA
CB19_NODE_438_length_40837_cov_17.460669	CB19_438	lytic	40837	fragmental line	No	NA	56	22	0	Medium-quality	Genome-fragment	81.65	AAI-based (medium-confidence)	0	Siphoviridae	NA	NA
CB19_NODE_573_length_37167_cov_98.909787	CB19_573	lytic	37167	completed circle	No	NA	66	6	3	Medium-quality	Genome-fragment	68.9	HMM-based (lower-bound)	0	Siphoviridae	NA	NA
CB19_NODE_151_length_49933_cov_24.439312	CB19_151	lysogenic	49933	fragmental line	No	NA	70	16	2	High-quality	High-quality	97.29	AAI-based (medium-confidence)	0	Siphoviridae	NA	NA
CB19_NODE_388_length_41978_cov_17.577583	CB19_388	lysogenic	41978	fragmental line	No	NA	52	8	0	Medium-quality	Genome-fragment	87.7	AAI-based (medium-confidence)	0	Myoviridae	NA	NA
CB19_NODE_995_length_23303_cov_8.530583	CB19_995	lytic	23303	fragmental line	No	NA	36	9	0	Low-quality	Genome-fragment	31.37	HMM-based (lower-bound)	0	Siphoviridae	NA	NA
CB19_NODE_2465_length_11769_cov_8.061806	CB19_2465	lytic	11769	fragmental line	No	NA	15	8	0	Low-quality	Genome-fragment	17.95	AAI-based (high-confidence)	0	Siphoviridae	NA	NA
CB19_NODE_1820_length_14800_cov_22.222245	CB19_1820	lytic	14800	fragmental line	No	NA	27	5	0	Low-quality	Genome-fragment	20.16	HMM-based (lower-bound)	0	Myoviridae	NA	NA
CB19_NODE_1376_length_18137_cov_8.792390	CB19_1376	lytic	18137	fragmental line	No	NA	27	7	0	Low-quality	Genome-fragment	28.84	HMM-based (lower-bound)	0	Siphoviridae	NA	NA
CB19_NODE_3012_length_10072_cov_7.622741	CB19_3012	lysogenic	10072	fragmental line	No	NA	24	3	0	Low-quality	Genome-fragment	9.77	HMM-based (lower-bound)	0	Siphoviridae	NA	NA
CB19_NODE_1416_length_17651_cov_12.085360	CB19_1416	lysogenic	17651	fragmental line	No	NA	26	10	0	High-quality	High-quality	100	AAI-based (medium-confidence)	0	Siphoviridae	NA	NA
CB19_NODE_2876_length_10509_cov_34.382629	CB19_2876	lytic	10509	fragmental line	No	NA	11	3	0	Low-quality	Genome-fragment	24.3	AAI-based (medium-confidence)	0	Siphoviridae	NA	NA
CB19_NODE_300_length_44346_cov_153.521686	CB19_300	lytic	44346	completed circle	No	NA	72	19	0	Complete	High-quality	100	DTR (high-confidence)	0	Siphoviridae	NA	NA
CB19_NODE_1524_length_16716_cov_9.706020	CB19_1524	lysogenic	16716	fragmental line	No	NA	27	8	1	High-quality	High-quality	94.32	AAI-based (medium-confidence)	0	Siphoviridae	NA	NA
CB19_NODE_462_length_40083_cov_26.312156	CB19_462	lytic	40083	fragmental line	No	NA	51	6	3	Medium-quality	Genome-fragment	53.01	HMM-based (lower-bound)	0	Siphoviridae	NA	NA
CB19_NODE_867_length_26946_cov_14.634859	CB19_867	lysogenic	26946	fragmental line	No	NA	38	9	2	Low-quality	Genome-fragment	32.82	HMM-based (lower-bound)	0	Siphoviridae	NA	NA
CB19_NODE_2331_length_12346_cov_6.350907	CB19_2331	lytic	12346	fragmental line	No	NA	15	5	0	Low-quality	Genome-fragment	24.23	AAI-based (medium-confidence)	0	Siphoviridae	NA	NA
CB19_NODE_1062_length_22298_cov_17.023243	CB19_1062	lytic	22298	fragmental line	No	NA	32	5	1	Medium-quality	Genome-fragment	59	AAI-based (medium-confidence)	0	Unassigned	NA	NA
CB19_NODE_262_length_45219_cov_15.188336	CB19_262	lytic	45219	fragmental line	No	NA	64	19	0	High-quality	High-quality	100	AAI-based (medium-confidence)	0	Siphoviridae	NA	NA
CB19_NODE_886_length_26415_cov_11.535850	CB19_886	lytic	26415	fragmental line	No	NA	29	7	1	Medium-quality	Genome-fragment	58.64	AAI-based (medium-confidence)	0	Siphoviridae	NA	NA
CB19_NODE_2190_length_12985_cov_22.870379	CB19_2190	lysogenic	12985	fragmental line	No	NA	23	4	0	Low-quality	Genome-fragment	19.08	HMM-based (lower-bound)	0	Siphoviridae	NA	NA
CB19_NODE_323_length_43752_cov_29.660755	CB19_323	lytic	43752	completed circle	No	NA	85	10	0	Medium-quality	Genome-fragment	61.48	HMM-based (lower-bound)	0	Siphoviridae	NA	NA
CB19_NODE_2037_length_13658_cov_10.748364	CB19_2037	lytic	13658	fragmental line	No	NA	13	3	0	Low-quality	Genome-fragment	17.86	HMM-based (lower-bound)	0	Unassigned	NA	NA
CB19_NODE_1698_length_15536_cov_10.844648	CB19_1698	lytic	15536	fragmental line	No	NA	21	6	0	Low-quality	Genome-fragment	25.74	HMM-based (lower-bound)	0	Siphoviridae	NA	NA
CB19_NODE_201_length_47399_cov_9.862834	CB19_201	lytic	47399	fragmental line	No	NA	69	4	1	Medium-quality	Genome-fragment	61.8	HMM-based (lower-bound)	0	Myoviridae	NA	NA
CB19_NODE_1050_length_22504_cov_9.033944	CB19_1050	lytic	22504	fragmental line	No	NA	35	18	0	Low-quality	Genome-fragment	45.79	AAI-based (medium-confidence)	0	Myoviridae	NA	NA
CB19_NODE_1726_length_15380_cov_14.983883	CB19_1726	lytic	15380	fragmental line	No	NA	20	7	0	Low-quality	Genome-fragment	40.42	AAI-based (medium-confidence)	0	Podoviridae	NA	NA
CB19_NODE_1064_length_22245_cov_71.583371	CB19_1064	lytic	22245	fragmental line	No	NA	29	17	0	Low-quality	Genome-fragment	36.95	AAI-based (medium-confidence)	0	NA	Siphoviridae	unclassified
CB19_NODE_1126_length_21302_cov_193.523603	CB19_1126	lysogenic	21302	fragmental line	No	NA	34	8	0	High-quality	High-quality	100	AAI-based (medium-confidence)	0	Siphoviridae	NA	NA
CB19_NODE_1437_length_17428_cov_15.329074	CB19_1437	lytic	17428	fragmental line	No	NA	30	4	0	Low-quality	Genome-fragment	19.72	HMM-based (lower-bound)	0	Siphoviridae	NA	NA
CB19_NODE_1324_length_18610_cov_69.430827	CB19_1324	lytic	18610	fragmental line	No	NA	26	6	0	Low-quality	Genome-fragment	32.73	HMM-based (lower-bound)	0	Podoviridae	NA	NA
CB19_NODE_212_length_46910_cov_17.731576	CB19_212	lytic	46910	fragmental line	No	NA	77	7	2	High-quality	High-quality	100	AAI-based (medium-confidence)	0	Podoviridae	NA	NA
CB19_NODE_782_length_30106_cov_14.000898	CB19_782	lytic	30106	fragmental line	No	NA	46	14	1	Low-quality	Genome-fragment	45.62	AAI-based (medium-confidence)	0	Myoviridae	NA	NA
CB19_NODE_680_length_33807_cov_31.590217	CB19_680	lytic	33807	fragmental line	No	NA	47	5	2	Medium-quality	Genome-fragment	78.32	AAI-based (medium-confidence)	0	Siphoviridae	NA	NA
CB19_NODE_1134_length_21191_cov_83.177896	CB19_1134	lysogenic	21191	fragmental line	No	NA	38	6	0	Low-quality	Genome-fragment	48.79	AAI-based (medium-confidence)	0	Podoviridae	NA	NA
CB19_NODE_166_length_49211_cov_19.189600	CB19_166	lytic	49211	completed circle	No	NA	67	14	0	High-quality	High-quality	100	AAI-based (medium-confidence)	0	Podoviridae	NA	NA
CB19_NODE_469_length_39941_cov_20.777716	CB19_469	lysogenic	39941	fragmental line	No	NA	65	18	0	Medium-quality	Genome-fragment	72.76	AAI-based (high-confidence)	0	Siphoviridae	NA	NA
CB19_NODE_481_length_39653_cov_81.999343	CB19_481	lytic	39653	fragmental line	No	NA	55	6	3	High-quality	High-quality	91.87	AAI-based (medium-confidence)	0	Unassigned_Caudovirales	NA	NA
CB19_NODE_1344_length_18443_cov_185.487002	CB19_1344	lytic	18443	fragmental line	No	NA	22	6	0	Low-quality	Genome-fragment	33.5	AAI-based (medium-confidence)	0	Siphoviridae	NA	NA
CB19_NODE_347_length_42953_cov_913.333349	CB19_347	lytic	42953	fragmental line	No	NA	67	18	2	High-quality	High-quality	100	AAI-based (medium-confidence)	0	Siphoviridae	NA	NA
CB19_NODE_3000_length_10107_cov_45.375050	CB19_3000	lytic	10107	fragmental line	No	NA	17	5	0	Low-quality	Genome-fragment	25.05	AAI-based (medium-confidence)	0	Podoviridae	NA	NA
CB19_NODE_882_length_26540_cov_11.775873	CB19_882	lytic	26540	fragmental line	No	NA	29	5	1	Medium-quality	Genome-fragment	56.69	AAI-based (medium-confidence)	0	Podoviridae	NA	NA
CB19_NODE_322_length_43780_cov_106.137793	CB19_322	lytic	43780	fragmental line	No	NA	74	19	0	High-quality	High-quality	96.26	AAI-based (medium-confidence)	0	Siphoviridae	NA	NA
CB19_NODE_638_length_34887_cov_17.196285	CB19_638	lytic	34887	completed circle	No	NA	53	9	2	Low-quality	Genome-fragment	44.62	HMM-based (lower-bound)	0	Siphoviridae	NA	NA
CB19_NODE_1156_length_20852_cov_19.461509	CB19_1156	lytic	20852	fragmental line	No	NA	28	6	1	Medium-quality	Genome-fragment	51.4	AAI-based (medium-confidence)	0	Unassigned_Caudovirales	NA	NA
CB19_NODE_1163_length_20767_cov_17.109115	CB19_1163	lytic	20767	fragmental line	No	NA	38	8	0	Medium-quality	Genome-fragment	52.37	AAI-based (medium-confidence)	0	Podoviridae	NA	NA
CB19_NODE_1119_length_21504_cov_13.230360	CB19_1119	lytic	21504	fragmental line	No	NA	50	5	0	Low-quality	Genome-fragment	24.46	HMM-based (lower-bound)	0	Siphoviridae	NA	NA
CB19_NODE_499_length_39142_cov_97.825159	CB19_499	lytic	39142	fragmental line	No	NA	62	6	0	Low-quality	Genome-fragment	39.28	HMM-based (lower-bound)	0	Siphoviridae	NA	NA
CB19_NODE_66_length_61147_cov_23.007219	CB19_66	lytic	61147	fragmental line	No	NA	97	21	3	Medium-quality	Genome-fragment	75.85	HMM-based (lower-bound)	0	Siphoviridae	NA	NA
CB19_NODE_1686_length_15645_cov_10.907120	CB19_1686	lytic	15645	fragmental line	No	NA	22	5	0	Low-quality	Genome-fragment	30.07	AAI-based (medium-confidence)	0	Podoviridae	NA	NA
CB19_NODE_425_length_41125_cov_26.765157	CB19_425	lysogenic	41125	fragmental line	No	NA	72	11	0	Medium-quality	Genome-fragment	64.08	HMM-based (lower-bound)	0	Myoviridae	NA	NA
CB19_NODE_2934_length_10313_cov_7.395594	CB19_2934	lytic	10313	fragmental line	No	NA	14	5	0	Low-quality	Genome-fragment	22.16	AAI-based (medium-confidence)	0	Unassigned	NA	NA
CB19_NODE_1170_length_20667_cov_51.537405	CB19_1170	lytic	20667	fragmental line	No	NA	36	3	2	Low-quality	Genome-fragment	38.77	AAI-based (medium-confidence)	0	Unassigned_Caudovirales	NA	NA
CB19_NODE_1046_length_22525_cov_39.411482	CB19_1046	lytic	22525	fragmental line	No	NA	27	3	0	Low-quality	Genome-fragment	49.22	AAI-based (medium-confidence)	0	Unassigned_Caudovirales	NA	NA
CB19_NODE_2111_length_13325_cov_8.900377	CB19_2111	lytic	13325	fragmental line	No	NA	17	1	0	Low-quality	Genome-fragment	28.11	AAI-based (medium-confidence)	0	NA	NA	NA
CB19_NODE_849_length_27635_cov_12.845939	CB19_849	lytic	27635	fragmental line	No	NA	51	2	3	Low-quality	Genome-fragment	38.31	HMM-based (lower-bound)	0	Siphoviridae	NA	NA
CB19_NODE_400_length_41687_cov_27.524068	CB19_400	lytic	41687	completed circle	No	NA	54	16	0	High-quality	High-quality	99.89	AAI-based (medium-confidence)	0	Podoviridae	NA	NA
CB19_NODE_2929_length_10329_cov_46.765135	CB19_2929	lytic	10329	fragmental line	No	NA	11	4	0	Low-quality	Genome-fragment	21.25	AAI-based (medium-confidence)	0	Siphoviridae	NA	NA
CB19_NODE_148_length_50257_cov_11.381559	CB19_148	lytic	50257	fragmental line	No	NA	67	7	0	High-quality	High-quality	95.74	AAI-based (medium-confidence)	0	Unassigned_Caudovirales	NA	NA
CB19_NODE_330_length_43533_cov_28.023943_fragment_1	CB19_330	lysogenic	26645	fragmental line	Yes	24200	51	6	2	Low-quality	Genome-fragment	25.09	HMM-based (lower-bound)	9.18	Myoviridae	NA	NA
CB19_NODE_12_length_74869_cov_26.579424	CB19_12	lytic	74869	fragmental line	No	NA	105	12	0	High-quality	High-quality	100	AAI-based (medium-confidence)	0	Myoviridae	NA	NA
CB19_NODE_564_length_37314_cov_16.855954	CB19_564	lysogenic	37314	fragmental line	No	NA	56	16	0	High-quality	High-quality	91.01	AAI-based (medium-confidence)	0	Siphoviridae	NA	NA
CB19_NODE_73_length_59453_cov_16.617799	CB19_73	lytic	59453	fragmental line	No	NA	81	23	2	High-quality	High-quality	99.25	AAI-based (high-confidence)	0	NA	Siphoviridae	Woodruffvirus,Ydn12virus
CB19_NODE_588_length_36659_cov_96.982925	CB19_588	lysogenic	36659	fragmental line	No	NA	64	8	1	Low-quality	Genome-fragment	45.22	HMM-based (lower-bound)	0	Siphoviridae	NA	NA
CB19_NODE_306_length_44287_cov_21.806317	CB19_306	lytic	44287	completed circle	No	NA	53	3	0	Complete	High-quality	100	DTR (high-confidence)	0	Siphoviridae	NA	NA
CB19_NODE_1765_length_15163_cov_7.955322	CB19_1765	lytic	15163	fragmental line	No	NA	20	2	1	Low-quality	Genome-fragment	33.06	AAI-based (high-confidence)	0	Unassigned	NA	NA
CB19_NODE_535_length_38211_cov_21.498716	CB19_535	lysogenic	38211	fragmental line	No	NA	60	17	0	Medium-quality	Genome-fragment	72.09	AAI-based (medium-confidence)	0	Unassigned_Caudovirales	NA	NA
CB19_NODE_797_length_29352_cov_49.597058	CB19_797	lysogenic	29352	fragmental line	No	NA	49	6	0	Low-quality	Genome-fragment	29.01	HMM-based (lower-bound)	0	Siphoviridae	NA	NA
CB19_NODE_403_length_41603_cov_61.260783	CB19_403	lytic	41603	fragmental line	No	NA	67	16	0	High-quality	High-quality	100	AAI-based (high-confidence)	0	NA	Podoviridae	unclassified
CB19_NODE_909_length_25810_cov_13.213512	CB19_909	lytic	25810	fragmental line	No	NA	52	5	0	Low-quality	Genome-fragment	30.68	HMM-based (lower-bound)	0	Unassigned_Caudovirales	NA	NA
CB19_NODE_2897_length_10466_cov_6.445298	CB19_2897	lytic	10466	fragmental line	No	NA	13	5	0	Low-quality	Genome-fragment	12.32	HMM-based (lower-bound)	0	Myoviridae	NA	NA
CB19_NODE_2324_length_12369_cov_7.335391	CB19_2324	lytic	12369	fragmental line	No	NA	16	5	1	Low-quality	Genome-fragment	21.42	AAI-based (high-confidence)	0	Siphoviridae	NA	NA
CB19_NODE_1995_length_13867_cov_26.377643	CB19_1995	lytic	13867	fragmental line	No	NA	13	5	0	Low-quality	Genome-fragment	31.6	AAI-based (medium-confidence)	0	Siphoviridae	NA	NA
CB19_NODE_2343_length_12290_cov_13.157744	CB19_2343	lytic	12290	fragmental line	No	NA	17	6	0	Low-quality	Genome-fragment	25.94	AAI-based (medium-confidence)	0	Siphoviridae	NA	NA
CB19_NODE_1925_length_14308_cov_9.062373	CB19_1925	lysogenic	14308	fragmental line	No	NA	15	3	1	Low-quality	Genome-fragment	35.35	AAI-based (medium-confidence)	0	Podoviridae	NA	NA
CB19_NODE_656_length_34403_cov_11.777367	CB19_656	lysogenic	34403	fragmental line	No	NA	54	15	1	Medium-quality	Genome-fragment	53.56	HMM-based (lower-bound)	0	Siphoviridae	NA	NA
CB19_NODE_2508_length_11608_cov_16.054099	CB19_2508	lytic	11608	fragmental line	No	NA	24	4	0	Low-quality	Genome-fragment	17.44	HMM-based (lower-bound)	0	Siphoviridae	NA	NA
CB19_NODE_15_length_73329_cov_38.223449	CB19_15	lytic	73329	fragmental line	No	NA	146	33	0	High-quality	High-quality	100	AAI-based (medium-confidence)	0	Siphoviridae	NA	NA
CB19_NODE_1234_length_19734_cov_33.188983	CB19_1234	lytic	19734	fragmental line	No	NA	34	7	0	Low-quality	Genome-fragment	41.12	AAI-based (medium-confidence)	0	Podoviridae	NA	NA
CB19_NODE_1493_length_16935_cov_9.204680	CB19_1493	lytic	16935	fragmental line	No	NA	21	6	0	Low-quality	Genome-fragment	41.52	AAI-based (medium-confidence)	0	Podoviridae	NA	NA
CB19_NODE_1419_length_17617_cov_24.299453	CB19_1419	lysogenic	17617	fragmental line	No	NA	30	5	1	High-quality	High-quality	91.18	AAI-based (medium-confidence)	0	Siphoviridae	NA	NA
CB19_NODE_435_length_40965_cov_15.313566	CB19_435	lytic	40965	fragmental line	No	NA	63	6	1	Medium-quality	Genome-fragment	54.64	HMM-based (lower-bound)	0	Unassigned_Caudovirales	NA	NA
CB19_NODE_1420_length_17593_cov_35.443608	CB19_1420	lytic	17593	fragmental line	No	NA	21	2	1	Low-quality	Genome-fragment	36.37	AAI-based (medium-confidence)	0	Siphoviridae	NA	NA
CB19_NODE_352_length_42788_cov_40.314605	CB19_352	lysogenic	42788	completed circle	No	NA	77	14	3	Medium-quality	Genome-fragment	58.91	HMM-based (lower-bound)	0	Podoviridae	NA	NA
CB19_NODE_372_length_42376_cov_29.299946	CB19_372	lysogenic	42376	completed circle	No	NA	72	14	1	Complete	High-quality	100	DTR (high-confidence)	0	Siphoviridae	NA	NA
CB19_NODE_259_length_45308_cov_19.566393	CB19_259	lytic	45308	fragmental line	No	NA	55	9	0	High-quality	High-quality	100	AAI-based (medium-confidence)	0	Siphoviridae	NA	NA
CB19_NODE_724_length_31921_cov_43.543934	CB19_724	lytic	31921	fragmental line	No	NA	36	3	0	Low-quality	Genome-fragment	49.82	AAI-based (medium-confidence)	0	Unassigned_Caudovirales	NA	NA
CB19_NODE_1612_length_16073_cov_12.380697	CB19_1612	lytic	16073	fragmental line	No	NA	26	4	0	Low-quality	Genome-fragment	30.57	AAI-based (medium-confidence)	0	Siphoviridae	NA	NA
CB19_NODE_1103_length_21698_cov_17.534399	CB19_1103	lytic	21698	fragmental line	No	NA	23	3	0	Medium-quality	Genome-fragment	51.45	AAI-based (medium-confidence)	0	Siphoviridae	NA	NA
CB19_NODE_953_length_24283_cov_11.742282	CB19_953	lytic	24283	fragmental line	No	NA	40	9	0	Low-quality	Genome-fragment	48.97	AAI-based (medium-confidence)	0	Podoviridae	NA	NA
CB19_NODE_2757_length_10819_cov_7.953456	CB19_2757	lytic	10819	fragmental line	No	NA	14	4	0	Low-quality	Genome-fragment	27.78	AAI-based (medium-confidence)	0	Podoviridae	NA	NA
CB19_NODE_2081_length_13449_cov_17.166044	CB19_2081	lytic	13449	fragmental line	No	NA	15	4	1	Low-quality	Genome-fragment	14.93	HMM-based (lower-bound)	0	Siphoviridae	NA	NA
CB19_NODE_1136_length_21164_cov_15.584206	CB19_1136	lytic	21164	fragmental line	No	NA	39	3	1	Low-quality	Genome-fragment	47.53	AAI-based (medium-confidence)	0	Siphoviridae	NA	NA
CB19_NODE_41_length_65326_cov_25.374224	CB19_41	lysogenic	65326	fragmental line	No	NA	115	18	2	Medium-quality	Genome-fragment	77.04	HMM-based (lower-bound)	0	Siphoviridae	NA	NA
CB19_NODE_339_length_43253_cov_54.182879	CB19_339	lysogenic	43253	fragmental line	No	NA	67	10	0	Medium-quality	Genome-fragment	52.56	HMM-based (lower-bound)	0	Siphoviridae	NA	NA
CB19_NODE_903_length_25947_cov_8.983393	CB19_903	lytic	25947	fragmental line	No	NA	34	11	1	Low-quality	Genome-fragment	34.43	AAI-based (medium-confidence)	0	Siphoviridae	NA	NA
CB19_NODE_103_length_54666_cov_25.035469	CB19_103	lysogenic	54666	completed circle	No	NA	78	7	1	High-quality	High-quality	100	AAI-based (medium-confidence)	0	Siphoviridae	NA	NA
CB19_NODE_436_length_40878_cov_43.709233	CB19_436	lytic	40878	fragmental line	No	NA	71	10	2	Medium-quality	Genome-fragment	58.24	HMM-based (lower-bound)	0	Siphoviridae	NA	NA
CB19_NODE_1826_length_14768_cov_14.786311	CB19_1826	lytic	14768	fragmental line	No	NA	29	4	0	Low-quality	Genome-fragment	11.37	HMM-based (lower-bound)	0	Siphoviridae	NA	NA
CB19_NODE_618_length_35726_cov_28.249362_fragment_1	CB19_618	lysogenic	29027	fragmental line	No	NA	52	6	2	Low-quality	Genome-fragment	30.11	HMM-based (lower-bound)	0	Siphoviridae	NA	NA
CB19_NODE_450_length_40560_cov_23.345933	CB19_450	lysogenic	40560	fragmental line	No	NA	53	17	2	High-quality	High-quality	100	AAI-based (high-confidence)	0	Siphoviridae	NA	NA
CB19_NODE_1086_length_21930_cov_14.268434	CB19_1086	lytic	21930	fragmental line	No	NA	20	6	1	Low-quality	Genome-fragment	49.81	AAI-based (medium-confidence)	0	Unassigned_Caudovirales	NA	NA
CB19_NODE_2554_length_11452_cov_8.511012	CB19_2554	lytic	11452	fragmental line	No	NA	21	5	1	Low-quality	Genome-fragment	7.39	HMM-based (lower-bound)	0	Siphoviridae	NA	NA
CB19_NODE_1198_length_20237_cov_14.891091	CB19_1198	lytic	20237	fragmental line	No	NA	22	6	0	Low-quality	Genome-fragment	32.32	AAI-based (medium-confidence)	0	Siphoviridae	NA	NA
CB19_NODE_83_length_57411_cov_33.073541	CB19_83	lytic	57411	fragmental line	No	NA	80	7	0	Medium-quality	Genome-fragment	79.48	AAI-based (high-confidence)	0	Siphoviridae	NA	NA
CB19_NODE_197_length_47638_cov_18.922241	CB19_197	lytic	47638	completed circle	No	NA	68	5	2	Medium-quality	Genome-fragment	52.03	HMM-based (lower-bound)	0	Siphoviridae	NA	NA
CB19_NODE_1423_length_17573_cov_17.074495	CB19_1423	lytic	17573	fragmental line	No	NA	24	6	0	Low-quality	Genome-fragment	26.87	AAI-based (medium-confidence)	0	Unassigned_Caudovirales	NA	NA
CB19_NODE_940_length_24606_cov_32.805303	CB19_940	lytic	24606	fragmental line	No	NA	26	2	0	Medium-quality	Genome-fragment	53.65	AAI-based (high-confidence)	0	NA	NA	NA
CB19_NODE_901_length_25970_cov_8.586494	CB19_901	lytic	25970	fragmental line	No	NA	42	7	0	Low-quality	Genome-fragment	32.67	AAI-based (medium-confidence)	0	Unassigned_Caudovirales	NA	NA
CB19_NODE_1000_length_23223_cov_12.089045	CB19_1000	lytic	23223	fragmental line	No	NA	49	6	1	Low-quality	Genome-fragment	17.04	HMM-based (lower-bound)	0	Siphoviridae	NA	NA
CB19_NODE_348_length_42933_cov_35.262839	CB19_348	lysogenic	42933	fragmental line	No	NA	71	18	1	Medium-quality	Genome-fragment	78.3	AAI-based (high-confidence)	0	Siphoviridae	NA	NA
CB19_NODE_1191_length_20376_cov_10.179125	CB19_1191	lytic	20376	fragmental line	No	NA	33	5	1	Low-quality	Genome-fragment	31.56	AAI-based (medium-confidence)	0	Unassigned_Caudovirales	NA	NA
CB19_NODE_1290_length_18941_cov_113.281849	CB19_1290	lytic	18941	fragmental line	No	NA	24	6	0	Low-quality	Genome-fragment	48.22	AAI-based (medium-confidence)	0	Podoviridae	NA	NA
CB19_NODE_104_length_54641_cov_10.867493	CB19_104	lytic	54641	fragmental line	No	NA	72	4	0	High-quality	High-quality	100	AAI-based (high-confidence)	0	Unassigned_Caudovirales	NA	NA
CB19_NODE_1059_length_22376_cov_56.925765	CB19_1059	lytic	22376	fragmental line	No	NA	24	3	0	Low-quality	Genome-fragment	37.78	HMM-based (lower-bound)	0	NA	NA	NA
CB19_NODE_712_length_32510_cov_21.300786	CB19_712	lysogenic	32510	fragmental line	No	NA	53	10	2	Low-quality	Genome-fragment	43.52	HMM-based (lower-bound)	0	Siphoviridae	NA	NA
CB19_NODE_851_length_27604_cov_24.121529	CB19_851	lytic	27604	fragmental line	No	NA	30	6	1	Low-quality	Genome-fragment	37.29	HMM-based (lower-bound)	0	Unassigned	NA	NA
CB19_NODE_383_length_42109_cov_51.161412_fragment_2	CB19_383	lysogenic	19812	fragmental line	No	NA	33	10	2	Medium-quality	Genome-fragment	50.61	AAI-based (medium-confidence)	0	Podoviridae	NA	NA
CB19_NODE_926_length_25241_cov_18.270944	CB19_926	lysogenic	25241	fragmental line	No	NA	49	7	0	Medium-quality	Genome-fragment	56.51	AAI-based (high-confidence)	0	Siphoviridae	NA	NA
CB19_NODE_2319_length_12401_cov_7.753361	CB19_2319	lytic	12401	fragmental line	No	NA	18	5	0	Low-quality	Genome-fragment	20	HMM-based (lower-bound)	0	Siphoviridae	NA	NA
CB19_NODE_652_length_34514_cov_639.751386	CB19_652	lysogenic	34514	fragmental line	No	NA	50	7	2	Medium-quality	Genome-fragment	85.26	AAI-based (medium-confidence)	0	Siphoviridae	NA	NA
CB19_NODE_1618_length_16037_cov_10.913152	CB19_1618	lysogenic	16037	fragmental line	No	NA	37	4	0	Low-quality	Genome-fragment	24.55	HMM-based (lower-bound)	0	Siphoviridae	NA	NA
CB19_NODE_1587_length_16226_cov_12.347103	CB19_1587	lytic	16226	fragmental line	No	NA	29	3	0	Low-quality	Genome-fragment	23.2	AAI-based (high-confidence)	0	Unassigned_Caudovirales	NA	NA
CB19_NODE_923_length_25407_cov_10.749763	CB19_923	lytic	25407	fragmental line	No	NA	34	7	1	Low-quality	Genome-fragment	31.31	HMM-based (lower-bound)	0	Siphoviridae	NA	NA
CB19_NODE_2678_length_11035_cov_9.625137	CB19_2678	lytic	11035	fragmental line	No	NA	13	7	0	Low-quality	Genome-fragment	27.86	AAI-based (medium-confidence)	0	Podoviridae	NA	NA
CB19_NODE_1363_length_18249_cov_9.211278	CB19_1363	lytic	18249	fragmental line	No	NA	38	5	0	Low-quality	Genome-fragment	45.82	AAI-based (medium-confidence)	0	Siphoviridae	NA	NA
CB19_NODE_2080_length_13449_cov_68.078692	CB19_2080	lytic	13449	fragmental line	No	NA	16	6	0	Low-quality	Genome-fragment	26.03	AAI-based (medium-confidence)	0	Unassigned	NA	NA
CB19_NODE_2330_length_12346_cov_11.229029	CB19_2330	lytic	12346	fragmental line	No	NA	27	4	1	Low-quality	Genome-fragment	12.78	HMM-based (lower-bound)	0	Unassigned_Caudovirales	NA	NA
CB19_NODE_2653_length_11108_cov_11.641455	CB19_2653	lytic	11108	fragmental line	No	NA	13	6	0	Low-quality	Genome-fragment	25.98	AAI-based (medium-confidence)	0	Siphoviridae	NA	NA
CB19_NODE_1209_length_20033_cov_17.523676	CB19_1209	lytic	20033	fragmental line	No	NA	25	7	0	Low-quality	Genome-fragment	27.39	HMM-based (lower-bound)	0	Siphoviridae	NA	NA
CB19_NODE_710_length_32607_cov_10.972413	CB19_710	lysogenic	32607	fragmental line	No	NA	51	9	0	Medium-quality	Genome-fragment	73.69	AAI-based (high-confidence)	0	Siphoviridae	NA	NA
CB19_NODE_2892_length_10482_cov_42.011509	CB19_2892	lytic	10482	fragmental line	No	NA	13	3	1	Low-quality	Genome-fragment	15.5	HMM-based (lower-bound)	0	Siphoviridae	NA	NA
CB19_NODE_627_length_35313_cov_9.403625	CB19_627	lytic	35313	fragmental line	No	NA	60	8	0	Medium-quality	Genome-fragment	73.17	AAI-based (medium-confidence)	0	Siphoviridae	NA	NA
CB19_NODE_1025_length_22854_cov_15.687004	CB19_1025	lytic	22854	fragmental line	No	NA	36	2	2	Low-quality	Genome-fragment	35.22	HMM-based (lower-bound)	0	Unassigned_Caudovirales	NA	NA
CB19_NODE_610_length_36019_cov_30.187521	CB19_610	lytic	36019	fragmental line	No	NA	84	5	2	Low-quality	Genome-fragment	46.97	HMM-based (lower-bound)	0	Myoviridae	NA	NA
CB19_NODE_1991_length_13883_cov_17.190194	CB19_1991	lytic	13883	fragmental line	No	NA	14	5	0	Low-quality	Genome-fragment	29.47	AAI-based (medium-confidence)	0	Podoviridae	NA	NA
CB19_NODE_701_length_32812_cov_11.167170	CB19_701	lytic	32812	fragmental line	No	NA	49	5	1	Low-quality	Genome-fragment	49.29	HMM-based (lower-bound)	0	Siphoviridae	NA	NA
CB19_NODE_429_length_41095_cov_12.295785	CB19_429	lysogenic	41095	completed circle	No	NA	64	13	1	Complete	High-quality	100	DTR (high-confidence)	0	Podoviridae	NA	NA
CB19_NODE_271_length_44971_cov_9.760753	CB19_271	lytic	44971	fragmental line	No	NA	69	11	1	Low-quality	Genome-fragment	38.35	HMM-based (lower-bound)	0	Siphoviridae	NA	NA
CB19_NODE_316_length_43898_cov_35.171521	CB19_316	lytic	43898	fragmental line	No	NA	78	13	2	Medium-quality	Genome-fragment	60.6	HMM-based (lower-bound)	0	Podoviridae	NA	NA
CB19_NODE_2178_length_13031_cov_8.893573	CB19_2178	lytic	13031	fragmental line	No	NA	17	13	0	Low-quality	Genome-fragment	28.65	AAI-based (medium-confidence)	0	Myoviridae	NA	NA
CB19_NODE_961_length_24114_cov_13.212769	CB19_961	lytic	24114	fragmental line	No	NA	30	4	1	Medium-quality	Genome-fragment	51.62	AAI-based (medium-confidence)	0	Unassigned_Caudovirales	NA	NA
CB19_NODE_94_length_55919_cov_32.398199	CB19_94	lytic	55919	completed circle	No	NA	75	4	0	Complete	High-quality	100	DTR (medium-confidence)	0	Siphoviridae	NA	NA
CB19_NODE_833_length_28121_cov_13.828226	CB19_833	lysogenic	28121	fragmental line	No	NA	44	7	0	Medium-quality	Genome-fragment	65.44	AAI-based (medium-confidence)	0	Siphoviridae	NA	NA
CB19_NODE_575_length_37131_cov_30.949347	CB19_575	lysogenic	37131	completed circle	No	NA	51	6	1	Low-quality	Genome-fragment	37.04	HMM-based (lower-bound)	0	Siphoviridae	NA	NA
CB19_NODE_727_length_31824_cov_11.173156	CB19_727	lysogenic	31824	fragmental line	No	NA	44	5	0	Medium-quality	Genome-fragment	70.42	AAI-based (medium-confidence)	0	Myoviridae	NA	NA
CB19_NODE_150_length_49942_cov_40.775312	CB19_150	lytic	49942	completed circle	No	NA	77	8	1	Complete	High-quality	100	DTR (high-confidence)	0	Siphoviridae	NA	NA
CB19_NODE_350_length_42897_cov_35.399328	CB19_350	lytic	42897	fragmental line	No	NA	60	3	0	Low-quality	Genome-fragment	43.96	HMM-based (lower-bound)	0	Unassigned	NA	NA
CB19_NODE_2221_length_12874_cov_9.106717	CB19_2221	lysogenic	12874	fragmental line	No	NA	26	1	0	Low-quality	Genome-fragment	19.64	HMM-based (lower-bound)	0	Siphoviridae	NA	NA
CB19_NODE_841_length_27861_cov_381.585413	CB19_841	lysogenic	27861	fragmental line	No	NA	38	10	1	Medium-quality	Genome-fragment	70.63	AAI-based (medium-confidence)	0	Podoviridae	NA	NA
CB19_NODE_1614_length_16067_cov_13.737947	CB19_1614	lysogenic	16067	fragmental line	No	NA	22	3	0	Low-quality	Genome-fragment	34.78	AAI-based (medium-confidence)	0	Siphoviridae	NA	NA
CB19_NODE_2734_length_10888_cov_8.665190	CB19_2734	lytic	10888	fragmental line	No	NA	15	5	0	Low-quality	Genome-fragment	18.63	AAI-based (medium-confidence)	0	Unassigned	NA	NA
CB19_NODE_1112_length_21590_cov_36.996192	CB19_1112	lytic	21590	fragmental line	Yes	20031	34	6	2	Low-quality	Genome-fragment	30.84	HMM-based (lower-bound)	7.22	Siphoviridae	NA	NA
CB19_NODE_1549_length_16513_cov_12.008446	CB19_1549	lysogenic	16513	fragmental line	No	NA	27	5	1	Low-quality	Genome-fragment	10.81	AAI-based (medium-confidence)	0	Siphoviridae	NA	NA
CB19_NODE_1101_length_21707_cov_14.427997	CB19_1101	lytic	21707	fragmental line	No	NA	33	9	1	Low-quality	Genome-fragment	42.21	AAI-based (medium-confidence)	0	Siphoviridae	NA	NA
CB19_NODE_1957_length_14101_cov_11.803076	CB19_1957	lytic	14101	fragmental line	No	NA	19	5	1	Low-quality	Genome-fragment	30.29	AAI-based (medium-confidence)	0	Siphoviridae	NA	NA
CB19_NODE_1506_length_16834_cov_21.543358	CB19_1506	lytic	16834	fragmental line	Yes	14471	30	7	3	Low-quality	Genome-fragment	20.56	HMM-based (lower-bound)	14.04	Unassigned_Caudovirales	NA	NA
CB19_NODE_2684_length_11024_cov_9.795150	CB19_2684	lytic	11024	fragmental line	No	NA	15	5	0	Medium-quality	Genome-fragment	52.73	AAI-based (medium-confidence)	0	Siphoviridae	NA	NA
CB19_NODE_1108_length_21637_cov_12.760588	CB19_1108	lytic	21637	fragmental line	No	NA	33	8	0	Low-quality	Genome-fragment	40.16	AAI-based (medium-confidence)	0	Siphoviridae	NA	NA
CB19_NODE_1866_length_14578_cov_16.383254	CB19_1866	lytic	14578	fragmental line	No	NA	21	1	0	Low-quality	Genome-fragment	21.81	HMM-based (lower-bound)	0	Siphoviridae	NA	NA
CB19_NODE_2907_length_10427_cov_15.862032	CB19_2907	lytic	10427	fragmental line	No	NA	18	1	0	Low-quality	Genome-fragment	21.46	AAI-based (medium-confidence)	0	NA	NA	NA
CB19_NODE_494_length_39260_cov_103.645428	CB19_494	lysogenic	39260	completed circle	No	NA	57	7	2	Complete	High-quality	100	DTR (high-confidence)	0	Siphoviridae	NA	NA
CB19_NODE_2914_length_10404_cov_14.054305	CB19_2914	lytic	10404	fragmental line	No	NA	14	11	0	Low-quality	Genome-fragment	24.26	AAI-based (high-confidence)	0	NA	Siphoviridae	unclassified
CB19_NODE_314_length_43937_cov_157.424776	CB19_314	lytic	43937	fragmental line	No	NA	74	11	0	High-quality	High-quality	100	AAI-based (high-confidence)	0	Podoviridae	NA	NA
CB19_NODE_832_length_28128_cov_29.110391	CB19_832	lytic	28128	fragmental line	No	NA	41	14	1	Medium-quality	Genome-fragment	62.43	AAI-based (medium-confidence)	0	Siphoviridae	NA	NA
CB19_NODE_102_length_54693_cov_21.481533	CB19_102	lytic	54693	completed circle	No	NA	90	21	0	Medium-quality	Genome-fragment	59.01	HMM-based (lower-bound)	0	Myoviridae	NA	NA
CB19_NODE_1986_length_13933_cov_7.283903	CB19_1986	lytic	13933	fragmental line	No	NA	20	6	0	Low-quality	Genome-fragment	20.09	HMM-based (lower-bound)	0	Siphoviridae	NA	NA
CB19_NODE_1343_length_18447_cov_7.656318	CB19_1343	lytic	18447	fragmental line	No	NA	20	6	0	Low-quality	Genome-fragment	43.32	AAI-based (medium-confidence)	0	Siphoviridae	NA	NA
CB19_NODE_2504_length_11626_cov_13.362285	CB19_2504	lysogenic	11626	fragmental line	No	NA	23	4	0	Low-quality	Genome-fragment	12.57	HMM-based (lower-bound)	0	Siphoviridae	NA	NA
CB19_NODE_312_length_44046_cov_19.782115	CB19_312	lytic	44046	completed circle	No	NA	58	16	1	Medium-quality	Genome-fragment	83	AAI-based (medium-confidence)	0	Siphoviridae	NA	NA
CB19_NODE_1088_length_21864_cov_14.249117	CB19_1088	lytic	21864	fragmental line	No	NA	27	2	2	Low-quality	Genome-fragment	29.17	HMM-based (lower-bound)	0	Podoviridae	NA	NA
CB19_NODE_125_length_51940_cov_12.833054	CB19_125	lytic	51940	fragmental line	No	NA	81	22	0	High-quality	High-quality	93.03	AAI-based (medium-confidence)	0	Siphoviridae	NA	NA
CB19_NODE_664_length_34195_cov_12.574722	CB19_664	lytic	34195	fragmental line	No	NA	37	3	1	Medium-quality	Genome-fragment	52.94	HMM-based (lower-bound)	0	Siphoviridae	NA	NA
CB19_NODE_418_length_41332_cov_15.446253	CB19_418	lytic	41332	fragmental line	No	NA	56	14	3	Medium-quality	Genome-fragment	60.47	HMM-based (lower-bound)	0	Siphoviridae	NA	NA
CB19_NODE_1102_length_21705_cov_15.624203	CB19_1102	lytic	21705	fragmental line	No	NA	31	10	1	Medium-quality	Genome-fragment	50.45	AAI-based (medium-confidence)	0	Siphoviridae	NA	NA
CB19_NODE_2279_length_12563_cov_7.818516	CB19_2279	lytic	12563	fragmental line	No	NA	21	6	0	Low-quality	Genome-fragment	28.6	AAI-based (medium-confidence)	0	Siphoviridae	NA	NA
CB19_NODE_1005_length_23109_cov_29.890084	CB19_1005	lysogenic	23109	fragmental line	No	NA	39	8	0	Low-quality	Genome-fragment	33.02	HMM-based (lower-bound)	0	Siphoviridae	NA	NA
CB19_NODE_1320_length_18641_cov_14.956419	CB19_1320	lytic	18641	fragmental line	No	NA	28	4	0	Low-quality	Genome-fragment	44.1	AAI-based (medium-confidence)	0	Siphoviridae	NA	NA
CB19_NODE_1161_length_20775_cov_9.823745	CB19_1161	lysogenic	20775	fragmental line	No	NA	46	10	1	Low-quality	Genome-fragment	27.61	HMM-based (lower-bound)	0	Siphoviridae	NA	NA
CB19_NODE_380_length_42190_cov_13.759487	CB19_380	lytic	42190	completed circle	No	NA	60	7	2	Low-quality	Genome-fragment	46.52	HMM-based (lower-bound)	0	Siphoviridae	NA	NA
CB19_NODE_1014_length_23020_cov_23.033312	CB19_1014	lytic	23020	fragmental line	No	NA	27	11	0	Medium-quality	Genome-fragment	56.2	AAI-based (high-confidence)	0	Siphoviridae	NA	NA
CB19_NODE_2671_length_11052_cov_9.055561	CB19_2671	lysogenic	11052	fragmental line	No	NA	22	5	0	Low-quality	Genome-fragment	12.13	HMM-based (lower-bound)	0	Siphoviridae	NA	NA
CB19_NODE_675_length_33882_cov_19.876667	CB19_675	lytic	33882	fragmental line	No	NA	52	15	1	Medium-quality	Genome-fragment	78.9	AAI-based (medium-confidence)	0	Podoviridae	NA	NA
CB19_NODE_977_length_23794_cov_36.019757	CB19_977	lytic	23794	fragmental line	No	NA	34	11	1	Low-quality	Genome-fragment	46.08	AAI-based (medium-confidence)	0	Siphoviridae	NA	NA
CB19_NODE_812_length_28832_cov_20.194079	CB19_812	lytic	28832	fragmental line	No	NA	33	5	0	Medium-quality	Genome-fragment	62.81	AAI-based (medium-confidence)	0	Unassigned_Caudovirales	NA	NA
CB19_NODE_1710_length_15458_cov_17.237876	CB19_1710	lysogenic	15458	fragmental line	No	NA	12	5	0	Low-quality	Genome-fragment	29.12	AAI-based (medium-confidence)	0	Unassigned_Caudovirales	NA	NA
CB19_NODE_2693_length_11001_cov_12.286315	CB19_2693	lytic	11001	fragmental line	No	NA	15	6	0	Low-quality	Genome-fragment	29.83	AAI-based (high-confidence)	0	Podoviridae	NA	NA
CB19_NODE_240_length_46013_cov_31.631076	CB19_240	lytic	46013	fragmental line	No	NA	96	6	0	Medium-quality	Genome-fragment	61.72	AAI-based (high-confidence)	0	Siphoviridae	NA	NA
CB19_NODE_81_length_58149_cov_293.237701	CB19_81	lytic	58149	fragmental line	No	NA	88	17	1	Medium-quality	Genome-fragment	79.72	HMM-based (lower-bound)	0	Siphoviridae	NA	NA
CB19_NODE_105_length_54541_cov_20.033366	CB19_105	lytic	54541	fragmental line	No	NA	75	6	0	Medium-quality	Genome-fragment	77.46	AAI-based (medium-confidence)	0	Myoviridae	NA	NA
CB19_NODE_979_length_23722_cov_8.287658	CB19_979	lysogenic	23722	fragmental line	No	NA	36	6	0	Low-quality	Genome-fragment	25.06	HMM-based (lower-bound)	0	Siphoviridae	NA	NA
CB19_NODE_2339_length_12299_cov_15.429026	CB19_2339	lytic	12299	fragmental line	No	NA	16	7	0	Low-quality	Genome-fragment	29.71	AAI-based (medium-confidence)	0	Siphoviridae	NA	NA
CB19_NODE_340_length_43225_cov_17.247394	CB19_340	lytic	43225	fragmental line	No	NA	49	8	2	Medium-quality	Genome-fragment	58.68	HMM-based (lower-bound)	0	Siphoviridae	NA	NA
CB19_NODE_2_length_111018_cov_17.534475_fragment_1	CB19_2	lysogenic	33636	fragmental line	No	NA	67	2	1	Low-quality	Genome-fragment	26.88	HMM-based (lower-bound)	0	Siphoviridae	NA	NA
CB19_NODE_1069_length_22142_cov_68.838638	CB19_1069	lytic	22142	fragmental line	No	NA	33	6	0	Low-quality	Genome-fragment	23.5	HMM-based (lower-bound)	0	Siphoviridae	NA	NA
CB19_NODE_721_length_32100_cov_24.482977	CB19_721	lytic	32100	fragmental line	No	NA	41	11	4	Medium-quality	Genome-fragment	75.59	AAI-based (medium-confidence)	0	Siphoviridae	NA	NA
CB19_NODE_643_length_34769_cov_41.875785	CB19_643	lysogenic	34769	fragmental line	No	NA	59	13	0	Low-quality	Genome-fragment	35.33	HMM-based (lower-bound)	0	Siphoviridae	NA	NA
CB19_NODE_1670_length_15724_cov_9.565831	CB19_1670	lytic	15724	fragmental line	Yes	11306	24	4	3	Low-quality	Genome-fragment	21.27	AAI-based (medium-confidence)	28.1	Unassigned	NA	NA
CB19_NODE_2340_length_12297_cov_9.389397	CB19_2340	lytic	12297	fragmental line	No	NA	22	4	0	Low-quality	Genome-fragment	31.25	AAI-based (medium-confidence)	0	Myoviridae	NA	NA
CB19_NODE_2942_length_10285_cov_12.933236	CB19_2942	lysogenic	10285	fragmental line	No	NA	13	2	1	Low-quality	Genome-fragment	21.41	HMM-based (lower-bound)	0	Podoviridae	NA	NA
CB19_NODE_985_length_23565_cov_19.533050	CB19_985	lytic	23565	fragmental line	No	NA	29	7	0	Low-quality	Genome-fragment	49.13	AAI-based (medium-confidence)	0	Myoviridae	NA	NA
CB19_NODE_1961_length_14093_cov_17.490312	CB19_1961	lytic	14093	fragmental line	No	NA	19	13	0	Low-quality	Genome-fragment	28.28	AAI-based (medium-confidence)	0	Siphoviridae	NA	NA
CB19_NODE_2064_length_13524_cov_10.852773	CB19_2064	lytic	13524	fragmental line	No	NA	17	3	0	Low-quality	Genome-fragment	33.59	AAI-based (high-confidence)	0	Unassigned_Caudovirales	NA	NA
CB19_NODE_826_length_28234_cov_20.354555	CB19_826	lytic	28234	fragmental line	No	NA	40	13	0	Low-quality	Genome-fragment	31.2	HMM-based (lower-bound)	0	Siphoviridae	NA	NA
CB19_NODE_2328_length_12352_cov_18.838253	CB19_2328	lytic	12352	fragmental line	No	NA	15	6	1	Low-quality	Genome-fragment	32.82	AAI-based (medium-confidence)	0	Podoviridae	NA	NA
CB19_NODE_1483_length_17028_cov_17.687798	CB19_1483	lytic	17028	fragmental line	No	NA	20	5	1	High-quality	High-quality	90.79	AAI-based (medium-confidence)	0	Siphoviridae	NA	NA
CB19_NODE_1099_length_21733_cov_48.261325	CB19_1099	lysogenic	21733	fragmental line	No	NA	34	10	1	Low-quality	Genome-fragment	34.2	HMM-based (lower-bound)	0	Siphoviridae	NA	NA
CB19_NODE_164_length_49340_cov_25.278807	CB19_164	lytic	49340	fragmental line	No	NA	75	21	0	Medium-quality	Genome-fragment	57.9	HMM-based (lower-bound)	0	Siphoviridae	NA	NA
CB19_NODE_1989_length_13903_cov_12.714544	CB19_1989	lytic	13903	fragmental line	No	NA	18	1	0	Low-quality	Genome-fragment	20.8	HMM-based (lower-bound)	0	Unassigned_Caudovirales	NA	NA
CB19_NODE_2556_length_11439_cov_9.354972	CB19_2556	lytic	11439	fragmental line	No	NA	14	4	0	Low-quality	Genome-fragment	22.48	AAI-based (medium-confidence)	0	Siphoviridae	NA	NA
CB19_NODE_692_length_33191_cov_24.982225	CB19_692	lysogenic	33191	fragmental line	No	NA	58	9	1	Low-quality	Genome-fragment	38.87	HMM-based (lower-bound)	0	Siphoviridae	NA	NA
CB19_NODE_1345_length_18441_cov_16.753345	CB19_1345	lytic	18441	fragmental line	No	NA	23	3	0	Low-quality	Genome-fragment	36.3	AAI-based (medium-confidence)	0	NA	NA	NA
CB19_NODE_237_length_46113_cov_71.101329	CB19_237	lytic	46113	fragmental line	No	NA	69	8	2	High-quality	High-quality	100	AAI-based (medium-confidence)	0	Siphoviridae	NA	NA
CB19_NODE_2063_length_13533_cov_7.435376	CB19_2063	lytic	13533	fragmental line	No	NA	13	4	0	Low-quality	Genome-fragment	15.88	HMM-based (lower-bound)	0	Unassigned	NA	NA
CB19_NODE_1495_length_16916_cov_61.251053	CB19_1495	lytic	16916	fragmental line	No	NA	18	4	0	Low-quality	Genome-fragment	23.25	HMM-based (lower-bound)	0	Podoviridae	NA	NA
CB19_NODE_2210_length_12905_cov_13.392218	CB19_2210	lytic	12905	fragmental line	No	NA	20	6	0	Low-quality	Genome-fragment	34.15	AAI-based (medium-confidence)	0	Unassigned_Caudovirales	NA	NA
CB19_NODE_1541_length_16546_cov_9.548117	CB19_1541	lytic	16546	fragmental line	No	NA	30	4	0	Low-quality	Genome-fragment	43.18	AAI-based (medium-confidence)	0	Unassigned_Caudovirales	NA	NA
CB19_NODE_480_length_39693_cov_33.541274	CB19_480	lytic	39693	fragmental line	No	NA	51	11	0	Medium-quality	Genome-fragment	68.84	AAI-based (medium-confidence)	0	Podoviridae	NA	NA
CB19_NODE_633_length_35034_cov_20.968838_fragment_2	CB19_633	lysogenic	24719	fragmental line	No	NA	25	5	1	Low-quality	Genome-fragment	27.88	HMM-based (lower-bound)	0	Unassigned	NA	NA
CB19_NODE_555_length_37634_cov_41.725831	CB19_555	lysogenic	37634	completed circle	No	NA	62	8	0	Complete	High-quality	100	DTR (high-confidence)	0	Siphoviridae	NA	NA
CB19_NODE_355_length_42739_cov_52.297723	CB19_355	lytic	42739	fragmental line	No	NA	58	7	2	Low-quality	Genome-fragment	49.01	HMM-based (lower-bound)	0	Herpesviridae	NA	NA
CB19_NODE_935_length_24824_cov_17.156082	CB19_935	lysogenic	24824	fragmental line	No	NA	38	10	1	Medium-quality	Genome-fragment	50.03	AAI-based (medium-confidence)	0	Siphoviridae	NA	NA
CB19_NODE_1226_length_19815_cov_96.747773	CB19_1226	lysogenic	19815	fragmental line	No	NA	25	10	1	Low-quality	Genome-fragment	28.94	HMM-based (lower-bound)	0	Siphoviridae	NA	NA
CB19_NODE_2862_length_10549_cov_7.120259	CB19_2862	lytic	10549	fragmental line	No	NA	14	2	0	Low-quality	Genome-fragment	26.14	HMM-based (lower-bound)	0	Siphoviridae	NA	NA
CB19_NODE_604_length_36308_cov_13.134499	CB19_604	lysogenic	36308	fragmental line	No	NA	52	11	2	Medium-quality	Genome-fragment	89.49	AAI-based (high-confidence)	0	Siphoviridae	NA	NA
CB19_NODE_358_length_42721_cov_17.078025	CB19_358	lytic	42721	completed circle	No	NA	63	11	1	Low-quality	Genome-fragment	41.15	HMM-based (lower-bound)	0	Siphoviridae	NA	NA
CB19_NODE_2038_length_13657_cov_13.998456	CB19_2038	lytic	13657	fragmental line	No	NA	20	7	1	Low-quality	Genome-fragment	36.31	AAI-based (medium-confidence)	0	Podoviridae	NA	NA
CB19_NODE_376_length_42240_cov_13.722698	CB19_376	lytic	42240	fragmental line	No	NA	68	17	0	Medium-quality	Genome-fragment	78.66	AAI-based (medium-confidence)	0	Siphoviridae	NA	NA
CB19_NODE_2166_length_13088_cov_8.684416	CB19_2166	lytic	13088	fragmental line	No	NA	18	6	0	Low-quality	Genome-fragment	16.31	HMM-based (lower-bound)	0	Siphoviridae	NA	NA
CB19_NODE_2054_length_13564_cov_22.217707	CB19_2054	lytic	13564	fragmental line	No	NA	17	8	0	Low-quality	Genome-fragment	22.62	HMM-based (lower-bound)	0	Siphoviridae	NA	NA
CB19_NODE_3028_length_10040_cov_8.147121	CB19_3028	lytic	10040	fragmental line	No	NA	16	3	1	Low-quality	Genome-fragment	14.4	HMM-based (lower-bound)	0	Siphoviridae	NA	NA
CB19_NODE_698_length_32855_cov_210.310945	CB19_698	lytic	32855	fragmental line	No	NA	45	9	0	Medium-quality	Genome-fragment	74.56	AAI-based (medium-confidence)	0	Unassigned_Caudovirales	NA	NA
CB19_NODE_2223_length_12853_cov_12.685107	CB19_2223	lytic	12853	fragmental line	No	NA	24	5	0	Low-quality	Genome-fragment	24.09	AAI-based (medium-confidence)	0	Siphoviridae	NA	NA
CB19_NODE_1333_length_18541_cov_8.140322	CB19_1333	lytic	18541	fragmental line	No	NA	34	5	0	Low-quality	Genome-fragment	46.67	AAI-based (medium-confidence)	0	Podoviridae	NA	NA
CB19_NODE_694_length_33038_cov_25.251584	CB19_694	lytic	33038	fragmental line	No	NA	42	7	0	Low-quality	Genome-fragment	36.97	HMM-based (lower-bound)	0	Siphoviridae	NA	NA
CB19_NODE_810_length_28873_cov_69.064959	CB19_810	lytic	28873	fragmental line	No	NA	30	2	2	Low-quality	Genome-fragment	44.18	AAI-based (medium-confidence)	0	Unassigned	NA	NA
CB19_NODE_226_length_46512_cov_9.746045	CB19_226	lytic	46512	completed circle	No	NA	57	9	0	Medium-quality	Genome-fragment	58.17	HMM-based (lower-bound)	0	Siphoviridae	NA	NA
CB19_NODE_68_length_60392_cov_32.165437	CB19_68	lytic	60392	completed circle	No	NA	102	6	0	Complete	High-quality	100	DTR (high-confidence)	0	Herpesviridae	NA	NA
CB19_NODE_290_length_44593_cov_56.043199	CB19_290	lytic	44593	fragmental line	No	NA	67	8	0	Medium-quality	Genome-fragment	63.4	HMM-based (lower-bound)	0	Siphoviridae	NA	NA
CB19_NODE_1281_length_19062_cov_22.454306	CB19_1281	lysogenic	19062	fragmental line	No	NA	35	8	1	Low-quality	Genome-fragment	44.2	AAI-based (high-confidence)	0	Siphoviridae	NA	NA
CB19_NODE_725_length_31863_cov_63.248805	CB19_725	lytic	31863	fragmental line	No	NA	49	9	1	Medium-quality	Genome-fragment	81.78	AAI-based (medium-confidence)	0	Podoviridae	NA	NA
CB19_NODE_2838_length_10598_cov_13.716779	CB19_2838	lytic	10598	fragmental line	No	NA	15	6	0	Low-quality	Genome-fragment	22.42	AAI-based (medium-confidence)	0	Myoviridae	NA	NA
CB19_NODE_2418_length_11936_cov_7.467469	CB19_2418	lytic	11936	fragmental line	No	NA	19	5	0	Low-quality	Genome-fragment	25.23	AAI-based (medium-confidence)	0	Unassigned	NA	NA
CB19_NODE_301_length_44342_cov_60.270170_fragment_1	CB19_301	lysogenic	31765	fragmental line	No	NA	45	6	1	Medium-quality	Genome-fragment	86.62	AAI-based (medium-confidence)	0	Unassigned_Caudovirales	NA	NA
CB19_NODE_1874_length_14552_cov_13.434504	CB19_1874	lytic	14552	fragmental line	No	NA	17	1	0	Low-quality	Genome-fragment	28.97	AAI-based (medium-confidence)	0	Unassigned	NA	NA
CB19_NODE_1142_length_21098_cov_18.458680	CB19_1142	lytic	21098	fragmental line	No	NA	28	9	0	Medium-quality	Genome-fragment	50.21	AAI-based (medium-confidence)	0	Siphoviridae	NA	NA
CB19_NODE_2471_length_11751_cov_7.434251	CB19_2471	lytic	11751	fragmental line	No	NA	16	8	0	Low-quality	Genome-fragment	24.84	AAI-based (medium-confidence)	0	Siphoviridae	NA	NA
CB19_NODE_1500_length_16890_cov_18.439501_fragment_1	CB19_1500	lysogenic	11063	fragmental line	No	NA	19	8	0	Low-quality	Genome-fragment	13.25	HMM-based (lower-bound)	0	Siphoviridae	NA	NA
CB19_NODE_2579_length_11317_cov_9.986148	CB19_2579	lytic	11317	fragmental line	No	NA	17	1	0	Low-quality	Genome-fragment	13.99	AAI-based (medium-confidence)	0	Unassigned_Caudovirales	NA	NA
CB19_NODE_2322_length_12376_cov_8.211915	CB19_2322	lysogenic	12376	fragmental line	No	NA	22	2	0	Low-quality	Genome-fragment	12.7	HMM-based (lower-bound)	0	Siphoviridae	NA	NA
CB19_NODE_1196_length_20291_cov_13.302431	CB19_1196	lytic	20291	fragmental line	No	NA	34	6	0	Low-quality	Genome-fragment	27.92	HMM-based (lower-bound)	0	Podoviridae	NA	NA
CB19_NODE_744_length_31229_cov_10.409476	CB19_744	lytic	31229	fragmental line	No	NA	44	6	0	Medium-quality	Genome-fragment	75.4	AAI-based (medium-confidence)	0	Podoviridae	NA	NA
CB19_NODE_1117_length_21563_cov_63.632881	CB19_1117	lytic	21563	fragmental line	No	NA	30	6	2	Medium-quality	Genome-fragment	58.62	AAI-based (medium-confidence)	0	Podoviridae	NA	NA
CB19_NODE_313_length_44000_cov_17.202071	CB19_313	lytic	44000	fragmental line	No	NA	65	13	0	Medium-quality	Genome-fragment	60.32	HMM-based (lower-bound)	0	Siphoviridae	NA	NA
CB19_NODE_220_length_46632_cov_11.025656	CB19_220	lytic	46632	fragmental line	No	NA	60	3	0	Low-quality	Genome-fragment	47.65	HMM-based (lower-bound)	0	Unassigned_Caudovirales	NA	NA
CB19_NODE_562_length_37332_cov_10.878692	CB19_562	lytic	37332	fragmental line	No	NA	61	12	1	High-quality	High-quality	92.15	AAI-based (medium-confidence)	0	Podoviridae	NA	NA
CB19_NODE_860_length_27277_cov_11.625046	CB19_860	lysogenic	27277	fragmental line	No	NA	49	8	0	Low-quality	Genome-fragment	33.7	HMM-based (lower-bound)	0	Siphoviridae	NA	NA
CB19_NODE_478_length_39718_cov_23.321610	CB19_478	lytic	39718	fragmental line	No	NA	58	8	1	Medium-quality	Genome-fragment	84.92	AAI-based (medium-confidence)	0	Siphoviridae	NA	NA
CB19_NODE_264_length_45191_cov_29.309664_fragment_1	CB19_264	lysogenic	17510	fragmental line	Yes	15177	41	3	2	Low-quality	Genome-fragment	26.81	AAI-based (medium-confidence)	13.32	Siphoviridae	NA	NA
CB19_NODE_366_length_42478_cov_290.330740	CB19_366	lytic	42478	fragmental line	No	NA	63	18	2	Medium-quality	Genome-fragment	83.22	AAI-based (medium-confidence)	0	Siphoviridae	NA	NA
CB19_NODE_120_length_52331_cov_22.479092	CB19_120	lysogenic	52331	fragmental line	No	NA	70	18	2	Medium-quality	Genome-fragment	61.65	HMM-based (lower-bound)	0	Siphoviridae	NA	NA
CB19_NODE_948_length_24341_cov_1065.473524	CB19_948	lytic	24341	fragmental line	No	NA	32	4	0	Medium-quality	Genome-fragment	58.31	AAI-based (medium-confidence)	0	Podoviridae	NA	NA
CB19_NODE_629_length_35249_cov_11.611809	CB19_629	lytic	35249	fragmental line	No	NA	53	3	0	Low-quality	Genome-fragment	49.6	HMM-based (lower-bound)	0	Unassigned	NA	NA
CB19_NODE_2762_length_10809_cov_7.404594	CB19_2762	lytic	10809	fragmental line	No	NA	16	7	1	Low-quality	Genome-fragment	22.14	AAI-based (medium-confidence)	0	Siphoviridae	NA	NA
CB19_NODE_2060_length_13547_cov_8.045064	CB19_2060	lytic	13547	fragmental line	No	NA	21	14	0	Low-quality	Genome-fragment	22.98	AAI-based (medium-confidence)	0	Siphoviridae	NA	NA
CB19_NODE_1997_length_13857_cov_8.701058	CB19_1997	lytic	13857	fragmental line	No	NA	21	4	0	Low-quality	Genome-fragment	25.25	AAI-based (medium-confidence)	0	Unassigned_Caudovirales	NA	NA
CB19_NODE_2203_length_12926_cov_7.654961	CB19_2203	lytic	12926	fragmental line	No	NA	20	6	0	Low-quality	Genome-fragment	25.85	AAI-based (medium-confidence)	0	Siphoviridae	NA	NA
CB19_NODE_233_length_46307_cov_90.315013	CB19_233	lytic	46307	fragmental line	No	NA	75	16	1	High-quality	High-quality	100	AAI-based (medium-confidence)	0	Siphoviridae	NA	NA
CB19_NODE_705_length_32724_cov_44.983685	CB19_705	lysogenic	32724	completed circle	No	NA	50	4	1	Medium-quality	Genome-fragment	56.28	HMM-based (lower-bound)	0	Siphoviridae	NA	NA
CB19_NODE_1047_length_22524_cov_19.376875	CB19_1047	lytic	22524	fragmental line	No	NA	46	7	0	Low-quality	Genome-fragment	36.28	HMM-based (lower-bound)	0	Unassigned_Caudovirales	NA	NA
CB19_NODE_228_length_46452_cov_66.853223	CB19_228	lysogenic	46452	fragmental line	No	NA	77	21	3	Medium-quality	Genome-fragment	60.85	HMM-based (lower-bound)	0	Siphoviridae	NA	NA
CB19_NODE_2200_length_12933_cov_20.661438	CB19_2200	lytic	12933	fragmental line	No	NA	17	6	0	Low-quality	Genome-fragment	34.9	AAI-based (medium-confidence)	0	Siphoviridae	NA	NA
CB19_NODE_932_length_24926_cov_7.703510	CB19_932	lytic	24926	fragmental line	No	NA	33	3	0	Medium-quality	Genome-fragment	61.03	AAI-based (medium-confidence)	0	Unassigned	NA	NA
CB19_NODE_2754_length_10824_cov_11.502832	CB19_2754	lytic	10824	fragmental line	No	NA	14	1	0	Low-quality	Genome-fragment	12.45	HMM-based (lower-bound)	0	Unassigned	NA	NA
CB19_NODE_158_length_49583_cov_35.508803	CB19_158	lytic	49583	completed circle	No	NA	68	19	0	Complete	High-quality	100	DTR (high-confidence)	0	Unassigned_Caudovirales	NA	NA
CB19_NODE_949_length_24340_cov_14.618448	CB19_949	lytic	24340	fragmental line	No	NA	35	6	2	Medium-quality	Genome-fragment	50.6	AAI-based (medium-confidence)	0	Myoviridae	NA	NA
CB19_NODE_461_length_40092_cov_41.572645	CB19_461	lysogenic	40092	fragmental line	No	NA	67	16	1	Medium-quality	Genome-fragment	54.43	HMM-based (lower-bound)	0	Siphoviridae	NA	NA
CB19_NODE_804_length_29090_cov_16.973274	CB19_804	lysogenic	29090	fragmental line	No	NA	47	12	2	Low-quality	Genome-fragment	36.24	HMM-based (lower-bound)	0	Siphoviridae	NA	NA
CB19_NODE_729_length_31790_cov_68.678620	CB19_729	lytic	31790	fragmental line	No	NA	49	3	0	Medium-quality	Genome-fragment	79.75	AAI-based (medium-confidence)	0	Unassigned_Caudovirales	NA	NA
CB19_NODE_1008_length_23076_cov_136.856044	CB19_1008	lytic	23076	fragmental line	No	NA	28	5	0	Low-quality	Genome-fragment	31.32	HMM-based (lower-bound)	0	Unassigned_Caudovirales	NA	NA
CB19_NODE_1884_length_14486_cov_11.389578	CB19_1884	lytic	14486	fragmental line	No	NA	20	2	0	Low-quality	Genome-fragment	20.54	AAI-based (medium-confidence)	0	Podoviridae	NA	NA
CB19_NODE_813_length_28725_cov_9.015033	CB19_813	lytic	28725	fragmental line	No	NA	28	11	1	Low-quality	Genome-fragment	40.36	AAI-based (medium-confidence)	0	Siphoviridae	NA	NA
CB19_NODE_67_length_60826_cov_44.636784	CB19_67	lytic	60826	fragmental line	No	NA	94	8	2	Medium-quality	Genome-fragment	72.37	HMM-based (lower-bound)	0	Siphoviridae	NA	NA
CB19_NODE_1931_length_14257_cov_34.049570	CB19_1931	lytic	14257	fragmental line	No	NA	22	2	0	Low-quality	Genome-fragment	21.36	HMM-based (lower-bound)	0	Unassigned	NA	NA
CB19_NODE_160_length_49513_cov_12.492741	CB19_160	lysogenic	49513	completed circle	No	NA	77	25	2	Complete	High-quality	100	DTR (high-confidence)	0	Siphoviridae	NA	NA
CB19_NODE_1269_length_19313_cov_11.912348	CB19_1269	lytic	19313	fragmental line	No	NA	40	5	0	Low-quality	Genome-fragment	44.58	AAI-based (medium-confidence)	0	Siphoviridae	NA	NA
CB19_NODE_716_length_32317_cov_12.504773	CB19_716	lysogenic	32317	fragmental line	No	NA	51	6	0	Low-quality	Genome-fragment	40.11	HMM-based (lower-bound)	0	Siphoviridae	NA	NA
CB19_NODE_1790_length_15000_cov_21.983540	CB19_1790	lytic	15000	fragmental line	No	NA	19	4	1	Low-quality	Genome-fragment	24.55	HMM-based (lower-bound)	0	Unassigned_Caudovirales	NA	NA
CB19_NODE_682_length_33664_cov_13.011158	CB19_682	lysogenic	33664	fragmental line	No	NA	55	9	1	Low-quality	Genome-fragment	46.81	HMM-based (lower-bound)	0	Siphoviridae	NA	NA
CB19_NODE_525_length_38486_cov_31.205407	CB19_525	lytic	38486	fragmental line	No	NA	54	6	0	Low-quality	Genome-fragment	48.6	HMM-based (lower-bound)	0	Myoviridae	NA	NA
CB19_NODE_743_length_31285_cov_18.409286	CB19_743	lytic	31285	fragmental line	No	NA	37	6	0	Medium-quality	Genome-fragment	62.09	AAI-based (medium-confidence)	0	Siphoviridae	NA	NA
CB19_NODE_1231_length_19744_cov_12.491290	CB19_1231	lytic	19744	fragmental line	No	NA	24	4	0	Low-quality	Genome-fragment	28.75	HMM-based (lower-bound)	0	Unassigned_Caudovirales	NA	NA
CB19_NODE_1280_length_19078_cov_16.825369	CB19_1280	lytic	19078	fragmental line	No	NA	29	4	0	Low-quality	Genome-fragment	23.96	HMM-based (lower-bound)	0	Podoviridae	NA	NA
CB19_NODE_2563_length_11404_cov_8.220284	CB19_2563	lytic	11404	fragmental line	No	NA	22	2	2	Low-quality	Genome-fragment	20.62	AAI-based (medium-confidence)	0	Siphoviridae	NA	NA
CB19_NODE_559_length_37599_cov_42.226774	CB19_559	lysogenic	37599	fragmental line	No	NA	51	13	1	High-quality	High-quality	99.45	AAI-based (medium-confidence)	0	Siphoviridae	NA	NA
CB19_NODE_421_length_41303_cov_19.974641	CB19_421	lysogenic	41303	fragmental line	No	NA	75	14	0	Medium-quality	Genome-fragment	80.66	AAI-based (high-confidence)	0	Siphoviridae	NA	NA
CB19_NODE_1020_length_22938_cov_25.809903	CB19_1020	lysogenic	22938	fragmental line	No	NA	36	4	0	Low-quality	Genome-fragment	26.51	HMM-based (lower-bound)	0	Myoviridae	NA	NA
CB19_NODE_678_length_33839_cov_48.693346	CB19_678	lytic	33839	fragmental line	No	NA	47	12	0	High-quality	High-quality	100	AAI-based (medium-confidence)	0	Siphoviridae	NA	NA
CB19_NODE_2704_length_10980_cov_7.392403	CB19_2704	lytic	10980	fragmental line	No	NA	12	2	0	Low-quality	Genome-fragment	18.93	HMM-based (lower-bound)	0	NA	NA	NA
CB19_NODE_1259_length_19428_cov_13.588448	CB19_1259	lytic	19428	fragmental line	No	NA	24	10	1	Low-quality	Genome-fragment	32.58	AAI-based (medium-confidence)	0	Siphoviridae	NA	NA
CB19_NODE_822_length_28402_cov_13.125304	CB19_822	lytic	28402	fragmental line	No	NA	36	10	2	Medium-quality	Genome-fragment	53.8	AAI-based (medium-confidence)	0	Siphoviridae	NA	NA
CB19_NODE_1149_length_21027_cov_31.345508	CB19_1149	lytic	21027	fragmental line	No	NA	28	6	1	Low-quality	Genome-fragment	30.19	HMM-based (lower-bound)	0	Siphoviridae	NA	NA
CB19_NODE_2105_length_13346_cov_34.377398	CB19_2105	lytic	13346	fragmental line	No	NA	20	3	2	Low-quality	Genome-fragment	30.92	AAI-based (medium-confidence)	0	NA	NA	NA
CB19_NODE_246_length_45775_cov_10.752297	CB19_246	lytic	45775	completed circle	No	NA	62	13	2	High-quality	High-quality	99.16	AAI-based (medium-confidence)	0	Siphoviridae	NA	NA
CB19_NODE_287_length_44754_cov_41.619477	CB19_287	lytic	44754	fragmental line	No	NA	67	11	4	Low-quality	Genome-fragment	48.81	HMM-based (lower-bound)	0	Siphoviridae	NA	NA
CB19_NODE_1356_length_18330_cov_12.998085	CB19_1356	lytic	18330	fragmental line	No	NA	27	6	0	High-quality	High-quality	96.86	AAI-based (medium-confidence)	0	Siphoviridae	NA	NA
CB19_NODE_2358_length_12205_cov_38.315720	CB19_2358	lytic	12205	fragmental line	No	NA	17	3	0	Low-quality	Genome-fragment	8.95	HMM-based (lower-bound)	0	Unassigned_Caudovirales	NA	NA
CB19_NODE_227_length_46489_cov_23.777986	CB19_227	lytic	46489	completed circle	No	NA	64	18	2	Complete	High-quality	100	DTR (high-confidence)	0	NA	Myoviridae	unclassified
CB19_NODE_2022_length_13751_cov_16.562500	CB19_2022	lysogenic	13751	fragmental line	No	NA	25	4	0	Low-quality	Genome-fragment	20.21	HMM-based (lower-bound)	0	Siphoviridae	NA	NA
CB19_NODE_52_length_63335_cov_22.548594	CB19_52	lytic	63335	fragmental line	No	NA	72	13	1	High-quality	High-quality	100	AAI-based (medium-confidence)	0	Siphoviridae	NA	NA
CB19_NODE_115_length_52841_cov_50.704467	CB19_115	lytic	52841	fragmental line	No	NA	65	12	2	Medium-quality	Genome-fragment	87.97	HMM-based (lower-bound)	0	Siphoviridae	NA	NA
CB19_NODE_566_length_37304_cov_12.537169	CB19_566	lytic	37304	fragmental line	No	NA	54	3	2	Low-quality	Genome-fragment	30.36	HMM-based (lower-bound)	0	Siphoviridae	NA	NA
CB19_NODE_815_length_28638_cov_25.134870	CB19_815	lytic	28638	fragmental line	No	NA	46	10	0	Low-quality	Genome-fragment	40.5	AAI-based (medium-confidence)	0	Unassigned	NA	NA
CB19_NODE_1215_length_19975_cov_29.064307	CB19_1215	lytic	19975	fragmental line	No	NA	38	4	0	Low-quality	Genome-fragment	40.04	AAI-based (high-confidence)	0	Siphoviridae	NA	NA
CB19_NODE_464_length_40065_cov_75.865184	CB19_464	lysogenic	40065	completed circle	No	NA	67	5	1	High-quality	High-quality	100	AAI-based (medium-confidence)	0	Siphoviridae	NA	NA
CB19_NODE_1089_length_21862_cov_16.791260	CB19_1089	lytic	21862	fragmental line	No	NA	31	9	1	Medium-quality	Genome-fragment	59.88	AAI-based (medium-confidence)	0	Unassigned_Caudovirales	NA	NA
CB19_NODE_1031_length_22780_cov_213.271463	CB19_1031	lysogenic	22780	fragmental line	No	NA	25	12	0	Medium-quality	Genome-fragment	54.46	AAI-based (high-confidence)	0	Siphoviridae	NA	NA
CB19_NODE_1947_length_14176_cov_9.293110	CB19_1947	lytic	14176	fragmental line	No	NA	21	4	2	Low-quality	Genome-fragment	25.07	AAI-based (medium-confidence)	0	Siphoviridae	NA	NA
CB19_NODE_250_length_45582_cov_17.938081	CB19_250	lytic	45582	fragmental line	No	NA	99	12	1	Medium-quality	Genome-fragment	52.75	HMM-based (lower-bound)	0	Siphoviridae	NA	NA
CB19_NODE_2461_length_11777_cov_39.081385	CB19_2461	lytic	11777	fragmental line	No	NA	11	5	0	Low-quality	Genome-fragment	15.66	HMM-based (lower-bound)	0	Unassigned	NA	NA
CB19_NODE_571_length_37218_cov_55.722466	CB19_571	lysogenic	37218	completed circle	No	NA	54	21	0	Medium-quality	Genome-fragment	72.74	AAI-based (medium-confidence)	0	Siphoviridae	NA	NA
CB19_NODE_2549_length_11472_cov_30.266007	CB19_2549	lytic	11472	fragmental line	No	NA	11	4	0	Low-quality	Genome-fragment	28.42	AAI-based (medium-confidence)	0	Podoviridae	NA	NA
CB19_NODE_263_length_45215_cov_93.342228	CB19_263	lysogenic	45215	fragmental line	No	NA	64	7	1	Medium-quality	Genome-fragment	60.91	HMM-based (lower-bound)	0	Siphoviridae	NA	NA
CB19_NODE_939_length_24625_cov_10.170167	CB19_939	lysogenic	24625	fragmental line	No	NA	35	6	0	Medium-quality	Genome-fragment	59.81	AAI-based (medium-confidence)	0	Podoviridae	NA	NA
CB19_NODE_1362_length_18274_cov_26.906965	CB19_1362	lysogenic	18274	fragmental line	No	NA	29	4	0	Medium-quality	Genome-fragment	81.06	AAI-based (medium-confidence)	0	Siphoviridae	NA	NA
CB19_NODE_492_length_39327_cov_69.030734	CB19_492	lytic	39327	completed circle	No	NA	59	7	1	Medium-quality	Genome-fragment	52.94	HMM-based (lower-bound)	0	Podoviridae	NA	NA
CB19_NODE_784_length_29972_cov_24.055086	CB19_784	lytic	29972	fragmental line	No	NA	37	17	0	Medium-quality	Genome-fragment	51.13	AAI-based (medium-confidence)	0	Podoviridae	NA	NA
CB19_NODE_2645_length_11158_cov_12.564082	CB19_2645	lysogenic	11158	fragmental line	No	NA	14	4	1	Low-quality	Genome-fragment	12.46	HMM-based (lower-bound)	0	Siphoviridae	NA	NA
CB19_NODE_1133_length_21216_cov_21.848117_fragment_1	CB19_1133	lysogenic	15608	fragmental line	Yes	12997	36	4	2	Low-quality	Genome-fragment	15.56	HMM-based (lower-bound)	16.73	Podoviridae	NA	NA
CB19_NODE_451_length_40542_cov_13.626102	CB19_451	lysogenic	40542	fragmental line	No	NA	51	13	0	Medium-quality	Genome-fragment	72.26	AAI-based (medium-confidence)	0	Siphoviridae	NA	NA
CB19_NODE_1857_length_14623_cov_9.366214	CB19_1857	lytic	14623	fragmental line	No	NA	24	8	0	Low-quality	Genome-fragment	14.85	HMM-based (lower-bound)	0	Myoviridae	NA	NA
CB19_NODE_345_length_43011_cov_48.930510	CB19_345	lytic	43011	completed circle	No	NA	62	25	0	Complete	High-quality	100	DTR (high-confidence)	0	Podoviridae	NA	NA
CB19_NODE_178_length_48451_cov_26.891685	CB19_178	lytic	48451	completed circle	No	NA	84	9	0	High-quality	High-quality	100	AAI-based (medium-confidence)	0	Unassigned_Caudovirales	NA	NA
CB19_NODE_364_length_42503_cov_26.566623	CB19_364	lytic	42503	fragmental line	Yes	33761	63	9	3	Medium-quality	Genome-fragment	80.79	AAI-based (high-confidence)	20.57	Siphoviridae	NA	NA
CB19_NODE_2936_length_10303_cov_6.152420	CB19_2936	lytic	10303	fragmental line	No	NA	20	5	0	Low-quality	Genome-fragment	20.44	AAI-based (medium-confidence)	0	Siphoviridae	NA	NA
CB19_NODE_1106_length_21665_cov_14.517677	CB19_1106	lytic	21665	fragmental line	No	NA	36	5	0	Low-quality	Genome-fragment	27.67	HMM-based (lower-bound)	0	Myoviridae	NA	NA
CB19_NODE_790_length_29653_cov_20.453308	CB19_790	lytic	29653	fragmental line	No	NA	45	15	1	Low-quality	Genome-fragment	40.14	HMM-based (lower-bound)	0	Siphoviridae	NA	NA
CB19_NODE_635_length_34988_cov_20.131852	CB19_635	lytic	34988	fragmental line	No	NA	48	4	1	Low-quality	Genome-fragment	40.44	HMM-based (lower-bound)	0	Siphoviridae	NA	NA
CB19_NODE_1622_length_16001_cov_8.167377	CB19_1622	lytic	16001	fragmental line	No	NA	22	1	1	Low-quality	Genome-fragment	32.43	AAI-based (medium-confidence)	0	Unassigned	NA	NA
CB19_NODE_279_length_44882_cov_11.855199	CB19_279	lytic	44882	fragmental line	No	NA	65	9	0	High-quality	High-quality	92.12	AAI-based (medium-confidence)	0	Siphoviridae	NA	NA
CB19_NODE_299_length_44381_cov_14.342485	CB19_299	lytic	44381	fragmental line	No	NA	62	6	1	Medium-quality	Genome-fragment	57.79	HMM-based (lower-bound)	0	Siphoviridae	NA	NA
CB19_NODE_747_length_31126_cov_11.947990	CB19_747	lytic	31126	fragmental line	No	NA	37	5	0	Low-quality	Genome-fragment	44.26	HMM-based (lower-bound)	0	Siphoviridae	NA	NA
CB19_NODE_787_length_29768_cov_29.676068	CB19_787	lysogenic	29768	fragmental line	No	NA	47	19	0	Medium-quality	Genome-fragment	59.14	AAI-based (medium-confidence)	0	Siphoviridae	NA	NA
CB19_NODE_113_length_53282_cov_75.314746	CB19_113	lytic	53282	fragmental line	No	NA	69	3	2	High-quality	High-quality	100	AAI-based (medium-confidence)	0	Siphoviridae	NA	NA
CB19_NODE_1159_length_20809_cov_40.339549	CB19_1159	lytic	20809	fragmental line	No	NA	30	7	0	Low-quality	Genome-fragment	42.06	AAI-based (medium-confidence)	0	Siphoviridae	NA	NA
CB19_NODE_238_length_46037_cov_14.121700	CB19_238	lysogenic	46037	fragmental line	No	NA	58	4	0	Medium-quality	Genome-fragment	54.04	HMM-based (lower-bound)	0	Unassigned_Caudovirales	NA	NA
CB19_NODE_2151_length_13132_cov_8.675308	CB19_2151	lytic	13132	fragmental line	No	NA	21	2	0	Low-quality	Genome-fragment	23.26	AAI-based (medium-confidence)	0	Siphoviridae	NA	NA
CB19_NODE_1388_length_17927_cov_26.780774	CB19_1388	lytic	17927	fragmental line	No	NA	26	7	0	High-quality	High-quality	98.66	AAI-based (medium-confidence)	0	Siphoviridae	NA	NA
CB19_NODE_390_length_41932_cov_18.830002	CB19_390	lytic	41932	fragmental line	No	NA	68	14	0	High-quality	High-quality	100	AAI-based (medium-confidence)	0	Unassigned_Caudovirales	NA	NA
CB19_NODE_1559_length_16400_cov_39.550444	CB19_1559	lytic	16400	fragmental line	No	NA	24	6	0	Low-quality	Genome-fragment	21.42	HMM-based (lower-bound)	0	Siphoviridae	NA	NA
CB19_NODE_2462_length_11777_cov_8.629074	CB19_2462	lytic	11777	fragmental line	No	NA	16	5	0	Low-quality	Genome-fragment	28.65	AAI-based (medium-confidence)	0	Podoviridae	NA	NA
CB19_NODE_502_length_39027_cov_20.180052	CB19_502	lytic	39027	fragmental line	No	NA	60	9	1	Medium-quality	Genome-fragment	52.63	HMM-based (lower-bound)	0	Siphoviridae	NA	NA
CB19_NODE_2039_length_13645_cov_7.179176	CB19_2039	lysogenic	13645	fragmental line	No	NA	31	4	0	Low-quality	Genome-fragment	9.78	HMM-based (lower-bound)	0	Siphoviridae	NA	NA
CB19_NODE_1776_length_15080_cov_11.263295	CB19_1776	lytic	15080	fragmental line	No	NA	18	6	1	Low-quality	Genome-fragment	25.14	AAI-based (high-confidence)	0	Siphoviridae	NA	NA
CB19_NODE_1905_length_14364_cov_14.244811	CB19_1905	lytic	14364	fragmental line	No	NA	19	8	0	Low-quality	Genome-fragment	27.3	AAI-based (medium-confidence)	0	Siphoviridae	NA	NA
CB19_NODE_853_length_27553_cov_73.784821	CB19_853	lytic	27553	fragmental line	No	NA	61	6	1	Medium-quality	Genome-fragment	56.84	AAI-based (medium-confidence)	0	Siphoviridae	NA	NA
CB19_NODE_2428_length_11890_cov_44.264554	CB19_2428	lytic	11890	fragmental line	No	NA	12	2	0	Low-quality	Genome-fragment	16.83	HMM-based (lower-bound)	0	Unassigned	NA	NA
CB19_NODE_2146_length_13160_cov_9.020298	CB19_2146	lytic	13160	fragmental line	No	NA	18	4	0	Low-quality	Genome-fragment	17.61	HMM-based (lower-bound)	0	Unassigned_Caudovirales	NA	NA
CB19_NODE_320_length_43795_cov_107.075149	CB19_320	lytic	43795	completed circle	No	NA	66	6	2	Medium-quality	Genome-fragment	53.46	HMM-based (lower-bound)	0	Unassigned	NA	NA
CB19_NODE_357_length_42726_cov_26.418012	CB19_357	lysogenic	42726	fragmental line	No	NA	69	15	3	High-quality	High-quality	90.92	AAI-based (medium-confidence)	0	Siphoviridae	NA	NA
CB19_NODE_1909_length_14352_cov_20.765895	CB19_1909	lytic	14352	fragmental line	No	NA	20	7	1	Low-quality	Genome-fragment	31.32	AAI-based (medium-confidence)	0	Siphoviridae	NA	NA
CB19_NODE_1490_length_16985_cov_708.094566	CB19_1490	lytic	16985	fragmental line	No	NA	30	7	0	Low-quality	Genome-fragment	22.29	HMM-based (lower-bound)	0	Siphoviridae	NA	NA
CB19_NODE_2506_length_11619_cov_11.960394	CB19_2506	lytic	11619	fragmental line	No	NA	14	5	1	Low-quality	Genome-fragment	30.67	AAI-based (medium-confidence)	0	Siphoviridae	NA	NA
CB19_NODE_510_length_38783_cov_21.455717	CB19_510	lytic	38783	fragmental line	No	NA	64	12	3	Medium-quality	Genome-fragment	54.7	HMM-based (lower-bound)	0	Siphoviridae	NA	NA
CB19_NODE_2445_length_11830_cov_7.794310	CB19_2445	lytic	11830	fragmental line	No	NA	15	3	0	Low-quality	Genome-fragment	20.55	HMM-based (lower-bound)	0	Myoviridae	NA	NA
CB19_NODE_628_length_35278_cov_50.593618	CB19_628	lytic	35278	fragmental line	No	NA	47	4	0	Low-quality	Genome-fragment	38.8	HMM-based (lower-bound)	0	Unassigned_Caudovirales	NA	NA
CB19_NODE_236_length_46153_cov_92.457048	CB19_236	lytic	46153	completed circle	No	NA	89	19	1	Complete	High-quality	100	DTR (high-confidence)	0	Siphoviridae	NA	NA
CB19_NODE_2068_length_13498_cov_8.978874	CB19_2068	lytic	13498	fragmental line	No	NA	16	4	1	Low-quality	Genome-fragment	20.17	HMM-based (lower-bound)	0	Siphoviridae	NA	NA
CB19_NODE_208_length_47026_cov_21.935684	CB19_208	lysogenic	47026	completed circle	No	NA	73	8	1	Complete	High-quality	100	DTR (high-confidence)	0	Siphoviridae	NA	NA
CB19_NODE_415_length_41367_cov_159.330025	CB19_415	lytic	41367	fragmental line	No	NA	66	11	5	Medium-quality	Genome-fragment	84.88	AAI-based (high-confidence)	0	Siphoviridae	NA	NA
CB19_NODE_1410_length_17736_cov_31.158588	CB19_1410	lysogenic	17736	fragmental line	No	NA	25	8	1	High-quality	High-quality	99.29	AAI-based (medium-confidence)	0	Siphoviridae	NA	NA
CB19_NODE_2163_length_13094_cov_8.023621	CB19_2163	lysogenic	13094	fragmental line	No	NA	30	4	0	Low-quality	Genome-fragment	10.41	HMM-based (lower-bound)	0	Myoviridae	NA	NA
CB19_NODE_631_length_35123_cov_13.310026	CB19_631	lysogenic	35123	fragmental line	No	NA	63	9	1	Medium-quality	Genome-fragment	78.94	AAI-based (medium-confidence)	0	Podoviridae	NA	NA
CB19_NODE_1054_length_22448_cov_9.564373	CB19_1054	lytic	22448	fragmental line	No	NA	30	10	2	Medium-quality	Genome-fragment	64.53	AAI-based (medium-confidence)	0	Podoviridae	NA	NA
CB19_NODE_2368_length_12173_cov_6.936706	CB19_2368	lytic	12173	fragmental line	No	NA	29	3	0	Low-quality	Genome-fragment	15.39	HMM-based (lower-bound)	0	Unassigned_Caudovirales	NA	NA
CB19_NODE_1742_length_15286_cov_8.458145	CB19_1742	lytic	15286	fragmental line	No	NA	32	5	0	Low-quality	Genome-fragment	35.21	AAI-based (medium-confidence)	0	Siphoviridae	NA	NA
CB19_NODE_1513_length_16788_cov_10.330724	CB19_1513	lytic	16788	fragmental line	No	NA	26	7	0	Low-quality	Genome-fragment	44.06	AAI-based (medium-confidence)	0	Podoviridae	NA	NA
CB19_NODE_296_length_44459_cov_17.658342	CB19_296	lysogenic	44459	fragmental line	No	NA	73	13	1	High-quality	High-quality	100	AAI-based (high-confidence)	0	Podoviridae	NA	NA
CB19_NODE_1330_length_18559_cov_7.095763	CB19_1330	lytic	18559	fragmental line	No	NA	14	7	0	Low-quality	Genome-fragment	30.03	AAI-based (high-confidence)	0	Unassigned_Caudovirales	NA	NA
CB19_NODE_603_length_36377_cov_26.756979	CB19_603	lytic	36377	fragmental line	No	NA	46	5	0	Medium-quality	Genome-fragment	74.07	AAI-based (medium-confidence)	0	Siphoviridae	NA	NA
CB19_NODE_223_length_46544_cov_12.573275	CB19_223	lytic	46544	completed circle	No	NA	67	8	1	Medium-quality	Genome-fragment	59.48	HMM-based (lower-bound)	0	Siphoviridae	NA	NA
CB19_NODE_1247_length_19584_cov_26.655231	CB19_1247	lytic	19584	fragmental line	No	NA	27	2	0	Low-quality	Genome-fragment	17.94	HMM-based (lower-bound)	0	Siphoviridae	NA	NA
CB19_NODE_2515_length_11589_cov_7.652506	CB19_2515	lytic	11589	fragmental line	No	NA	14	3	0	Low-quality	Genome-fragment	17.49	AAI-based (high-confidence)	0	Unassigned_Caudovirales	NA	NA
CB19_NODE_779_length_30143_cov_18.943433	CB19_779	lytic	30143	fragmental line	No	NA	44	8	2	Medium-quality	Genome-fragment	65.27	AAI-based (medium-confidence)	0	Podoviridae	NA	NA
CB19_NODE_1049_length_22505_cov_156.209800	CB19_1049	lytic	22505	fragmental line	No	NA	26	4	0	Low-quality	Genome-fragment	33.17	HMM-based (lower-bound)	0	Unassigned_Caudovirales	NA	NA
CB19_NODE_2245_length_12762_cov_9.524357	CB19_2245	lytic	12762	fragmental line	No	NA	21	5	0	Low-quality	Genome-fragment	21.82	HMM-based (lower-bound)	0	Siphoviridae	NA	NA
CB19_NODE_1367_length_18211_cov_64.609110	CB19_1367	lytic	18211	fragmental line	No	NA	29	8	1	High-quality	High-quality	100	AAI-based (medium-confidence)	0	Siphoviridae	NA	NA
CB19_NODE_607_length_36286_cov_44.594795	CB19_607	lysogenic	36286	fragmental line	No	NA	58	13	1	Low-quality	Genome-fragment	45.72	HMM-based (lower-bound)	0	Siphoviridae	NA	NA
CB19_NODE_419_length_41328_cov_9.896882	CB19_419	lysogenic	41328	fragmental line	No	NA	81	6	2	Medium-quality	Genome-fragment	64.34	AAI-based (medium-confidence)	0	Siphoviridae	NA	NA
CB19_NODE_769_length_30443_cov_10.033138	CB19_769	lytic	30443	fragmental line	No	NA	59	2	0	Low-quality	Genome-fragment	28.54	HMM-based (lower-bound)	0	Siphoviridae	NA	NA
CB19_NODE_2801_length_10693_cov_8.906749	CB19_2801	lytic	10693	fragmental line	No	NA	14	6	1	Low-quality	Genome-fragment	16.48	HMM-based (lower-bound)	0	Siphoviridae	NA	NA
CB19_NODE_318_length_43838_cov_56.935523	CB19_318	lytic	43838	completed circle	No	NA	69	5	1	Complete	High-quality	100	DTR (high-confidence)	0	Unassigned_Caudovirales	NA	NA
CB19_NODE_416_length_41340_cov_215.165363	CB19_416	lysogenic	41340	fragmental line	No	NA	67	11	0	High-quality	High-quality	97.8	AAI-based (medium-confidence)	0	Podoviridae	NA	NA
CB19_NODE_2495_length_11666_cov_7.478770	CB19_2495	lytic	11666	fragmental line	No	NA	17	4	0	Low-quality	Genome-fragment	36.04	AAI-based (medium-confidence)	0	Myoviridae	NA	NA
CB19_NODE_1469_length_17178_cov_19.030894	CB19_1469	lytic	17178	fragmental line	No	NA	23	2	1	Low-quality	Genome-fragment	37.02	AAI-based (high-confidence)	0	Unassigned	NA	NA
CB19_NODE_117_length_52678_cov_13.805712	CB19_117	lysogenic	52678	completed circle	No	NA	70	7	3	Medium-quality	Genome-fragment	64.89	HMM-based (lower-bound)	0	Myoviridae	NA	NA
CB19_NODE_495_length_39237_cov_117.054540	CB19_495	lytic	39237	fragmental line	No	NA	66	23	1	Medium-quality	Genome-fragment	74.65	AAI-based (high-confidence)	0	Siphoviridae	NA	NA
CB19_NODE_1563_length_16393_cov_40.205105	CB19_1563	lytic	16393	fragmental line	No	NA	24	8	0	Low-quality	Genome-fragment	22.93	HMM-based (lower-bound)	0	Siphoviridae	NA	NA
CB19_NODE_84_length_57334_cov_401.967807	CB19_84	lysogenic	57334	completed circle	No	NA	97	14	1	High-quality	High-quality	100	AAI-based (medium-confidence)	0	Siphoviridae	NA	NA
CB19_NODE_334_length_43368_cov_14.018078	CB19_334	lytic	43368	completed circle	No	NA	57	16	0	Medium-quality	Genome-fragment	51.77	HMM-based (lower-bound)	0	Siphoviridae	NA	NA
CB19_NODE_1552_length_16479_cov_10.209937	CB19_1552	lytic	16479	fragmental line	No	NA	25	4	0	Low-quality	Genome-fragment	26.98	AAI-based (medium-confidence)	0	Unassigned_Caudovirales	NA	NA
CB19_NODE_359_length_42708_cov_17.695848	CB19_359	lysogenic	42708	fragmental line	No	NA	65	19	0	Medium-quality	Genome-fragment	64.05	HMM-based (lower-bound)	0	Siphoviridae	NA	NA
CB19_NODE_328_length_43585_cov_38.399518	CB19_328	lytic	43585	completed circle	No	NA	76	7	2	Complete	High-quality	100	DTR (high-confidence)	0	Unassigned_Caudovirales	NA	NA
CB19_NODE_1620_length_16027_cov_83.516153	CB19_1620	lytic	16027	fragmental line	No	NA	19	4	0	Low-quality	Genome-fragment	40.6	AAI-based (medium-confidence)	0	Podoviridae	NA	NA
CB19_NODE_162_length_49354_cov_48.833343	CB19_162	lytic	49354	completed circle	No	NA	72	5	0	Complete	High-quality	100	DTR (medium-confidence)	0	Podoviridae	NA	NA
CB19_NODE_2301_length_12452_cov_10.687505	CB19_2301	lytic	12452	fragmental line	No	NA	17	5	0	Low-quality	Genome-fragment	19.37	AAI-based (medium-confidence)	0	Siphoviridae	NA	NA
CB19_NODE_3023_length_10045_cov_7.961161	CB19_3023	lytic	10045	fragmental line	No	NA	13	4	0	Low-quality	Genome-fragment	21.29	AAI-based (medium-confidence)	0	Siphoviridae	NA	NA
CB19_NODE_2458_length_11783_cov_25.806361	CB19_2458	lytic	11783	fragmental line	No	NA	28	3	1	Low-quality	Genome-fragment	19.85	HMM-based (lower-bound)	0	Siphoviridae	NA	NA
CB19_NODE_96_length_55541_cov_66.660545	CB19_96	lysogenic	55541	fragmental line	No	NA	78	11	3	Medium-quality	Genome-fragment	76.66	HMM-based (lower-bound)	0	Siphoviridae	NA	NA
CB19_NODE_2055_length_13557_cov_11.327359	CB19_2055	lysogenic	13557	fragmental line	No	NA	28	3	0	Low-quality	Genome-fragment	27.86	AAI-based (medium-confidence)	0	Myoviridae	NA	NA
CB19_NODE_1270_length_19264_cov_16.690353	CB19_1270	lytic	19264	fragmental line	No	NA	40	1	0	Medium-quality	Genome-fragment	52.91	AAI-based (high-confidence)	0	Unassigned_Caudovirales	NA	NA
CB19_NODE_1535_length_16600_cov_16.849622	CB19_1535	lytic	16600	fragmental line	No	NA	30	7	0	Low-quality	Genome-fragment	26.03	HMM-based (lower-bound)	0	Podoviridae	NA	NA
CB19_NODE_568_length_37282_cov_10.344186	CB19_568	lysogenic	37282	completed circle	No	NA	71	9	1	Complete	High-quality	100	DTR (high-confidence)	0	Siphoviridae	NA	NA
CB19_NODE_1660_length_15797_cov_9.649219	CB19_1660	lytic	15797	fragmental line	No	NA	20	4	0	Low-quality	Genome-fragment	26.96	AAI-based (medium-confidence)	0	Unassigned	NA	NA
CB19_NODE_459_length_40138_cov_86.857521	CB19_459	lytic	40138	fragmental line	No	NA	52	21	0	High-quality	High-quality	100	AAI-based (high-confidence)	0	Podoviridae	NA	NA
CB19_NODE_528_length_38455_cov_16.090859	CB19_528	lytic	38455	fragmental line	No	NA	67	8	0	Low-quality	Genome-fragment	40.11	HMM-based (lower-bound)	0	Siphoviridae	NA	NA
CB19_NODE_504_length_38951_cov_11.564865	CB19_504	lysogenic	38951	completed circle	No	NA	67	10	0	Low-quality	Genome-fragment	35.01	HMM-based (lower-bound)	0	Siphoviridae	NA	NA
CB19_NODE_2159_length_13112_cov_6.553266	CB19_2159	lytic	13112	fragmental line	No	NA	18	3	1	Low-quality	Genome-fragment	13.39	HMM-based (lower-bound)	0	Siphoviridae	NA	NA
CB19_NODE_1492_length_16963_cov_25.647445	CB19_1492	lytic	16963	fragmental line	No	NA	24	9	0	Low-quality	Genome-fragment	19.83	AAI-based (medium-confidence)	0	Siphoviridae	NA	NA
CB19_NODE_1521_length_16747_cov_10.618140	CB19_1521	lytic	16747	fragmental line	No	NA	23	10	1	Low-quality	Genome-fragment	40.24	AAI-based (medium-confidence)	0	Siphoviridae	NA	NA
CB19_NODE_764_length_30697_cov_12.946838	CB19_764	lytic	30697	fragmental line	No	NA	48	9	0	Low-quality	Genome-fragment	28.66	HMM-based (lower-bound)	0	Siphoviridae	NA	NA
CB19_NODE_48_length_64186_cov_18.129267_fragment_1	CB19_48	lysogenic	38265	fragmental line	No	NA	54	10	1	Medium-quality	Genome-fragment	53.11	AAI-based (high-confidence)	0	Siphoviridae	NA	NA
CB19_NODE_48_length_64186_cov_18.129267_fragment_2	CB19_48	lysogenic	16871	fragmental line	No	NA	16	11	0	Low-quality	Genome-fragment	27.2	AAI-based (high-confidence)	0	Siphoviridae	NA	NA
CB19_NODE_490_length_39334_cov_12.999465	CB19_490	lysogenic	39334	fragmental line	No	NA	59	7	1	High-quality	High-quality	94.41	AAI-based (medium-confidence)	0	Unassigned_Caudovirales	NA	NA
CB19_NODE_719_length_32173_cov_58.253067	CB19_719	lytic	32173	fragmental line	No	NA	36	10	0	Low-quality	Genome-fragment	46.65	HMM-based (lower-bound)	0	Siphoviridae	NA	NA
CB19_NODE_759_length_30793_cov_28.665561	CB19_759	lytic	30793	fragmental line	No	NA	42	6	1	Low-quality	Genome-fragment	41.94	HMM-based (lower-bound)	0	Phycodnaviridae	NA	NA
CB19_NODE_2597_length_11278_cov_175.786955	CB19_2597	lytic	11278	fragmental line	No	NA	13	3	0	Low-quality	Genome-fragment	20.77	AAI-based (high-confidence)	0	Siphoviridae	NA	NA
CB19_NODE_905_length_25888_cov_9.707235	CB19_905	lytic	25888	fragmental line	No	NA	39	11	2	Medium-quality	Genome-fragment	68.93	AAI-based (medium-confidence)	0	Podoviridae	NA	NA
CB19_NODE_657_length_34391_cov_9.615331	CB19_657	lytic	34391	fragmental line	No	NA	55	8	1	Low-quality	Genome-fragment	41.86	AAI-based (medium-confidence)	0	Siphoviridae	NA	NA
CB19_NODE_2265_length_12665_cov_8.538462	CB19_2265	lysogenic	12665	fragmental line	No	NA	23	2	0	Low-quality	Genome-fragment	15.22	HMM-based (lower-bound)	0	Siphoviridae	NA	NA
CB19_NODE_820_length_28475_cov_80.392083	CB19_820	lytic	28475	fragmental line	No	NA	45	14	0	Medium-quality	Genome-fragment	60.98	AAI-based (medium-confidence)	0	Podoviridae	NA	NA
CB19_NODE_2096_length_13373_cov_12.828428	CB19_2096	lytic	13373	fragmental line	No	NA	18	4	0	Low-quality	Genome-fragment	29.73	AAI-based (medium-confidence)	0	Unassigned	NA	NA
CB19_NODE_179_length_48422_cov_25.558501	CB19_179	lytic	48422	fragmental line	No	NA	77	16	3	High-quality	High-quality	100	AAI-based (medium-confidence)	0	Siphoviridae	NA	NA
CB19_NODE_36_length_65785_cov_21.457751	CB19_36	lytic	65785	fragmental line	No	NA	94	26	0	High-quality	High-quality	95.42	AAI-based (high-confidence)	0	Siphoviridae	NA	NA
CB19_NODE_157_length_49600_cov_91.639499	CB19_157	lytic	49600	completed circle	No	NA	88	8	2	Medium-quality	Genome-fragment	59.35	HMM-based (lower-bound)	0	Siphoviridae	NA	NA
CB19_NODE_805_length_29012_cov_15.225990	CB19_805	lysogenic	29012	fragmental line	No	NA	45	7	0	Low-quality	Genome-fragment	38	HMM-based (lower-bound)	0	Siphoviridae	NA	NA
CB19_NODE_1073_length_22057_cov_124.825198	CB19_1073	lytic	22057	fragmental line	No	NA	25	4	0	Medium-quality	Genome-fragment	56.63	AAI-based (medium-confidence)	0	Siphoviridae	NA	NA
CB19_NODE_2144_length_13171_cov_9.250534	CB19_2144	lytic	13171	fragmental line	No	NA	16	6	0	Low-quality	Genome-fragment	20.32	AAI-based (medium-confidence)	0	Siphoviridae	NA	NA
CB19_NODE_70_length_60095_cov_37.109993	CB19_70	lysogenic	60095	completed circle	Yes	51406	97	6	7	Medium-quality	Genome-fragment	70.81	AAI-based (high-confidence)	14.46	Phycodnaviridae	NA	NA
CB19_NODE_437_length_40863_cov_65.153573	CB19_437	lysogenic	40863	fragmental line	No	NA	58	15	1	Medium-quality	Genome-fragment	86.54	AAI-based (medium-confidence)	0	Siphoviridae	NA	NA
CB19_NODE_266_length_45113_cov_154.661969	CB19_266	lytic	45113	fragmental line	No	NA	83	17	1	Medium-quality	Genome-fragment	62.51	HMM-based (lower-bound)	0	Siphoviridae	NA	NA
CB19_NODE_2390_length_12075_cov_9.450166	CB19_2390	lytic	12075	fragmental line	No	NA	16	8	0	Low-quality	Genome-fragment	29.26	AAI-based (medium-confidence)	0	Siphoviridae	NA	NA
CB19_NODE_1071_length_22069_cov_8.874080	CB19_1071	lytic	22069	fragmental line	No	NA	35	8	1	Medium-quality	Genome-fragment	53.67	AAI-based (medium-confidence)	0	Podoviridae	NA	NA
CB19_NODE_417_length_41335_cov_15.440141	CB19_417	lysogenic	41335	fragmental line	No	NA	70	10	4	Medium-quality	Genome-fragment	61.03	HMM-based (lower-bound)	0	Siphoviridae	NA	NA
CB19_NODE_381_length_42174_cov_108.093592	CB19_381	lysogenic	42174	completed circle	No	NA	63	16	0	Medium-quality	Genome-fragment	73.23	AAI-based (medium-confidence)	0	Siphoviridae	NA	NA
CB19_NODE_1165_length_20757_cov_33.132209	CB19_1165	lytic	20757	fragmental line	No	NA	29	2	0	Medium-quality	Genome-fragment	50.13	AAI-based (medium-confidence)	0	Unassigned	NA	NA
CB19_NODE_1933_length_14246_cov_11.516877	CB19_1933	lytic	14246	fragmental line	No	NA	36	3	0	Low-quality	Genome-fragment	19.6	HMM-based (lower-bound)	0	Siphoviridae	NA	NA
CB19_NODE_2073_length_13475_cov_8.917064	CB19_2073	lytic	13475	fragmental line	No	NA	20	4	0	Low-quality	Genome-fragment	18.83	HMM-based (lower-bound)	0	Siphoviridae	NA	NA
CB19_NODE_134_length_51002_cov_104.042103	CB19_134	lytic	51002	fragmental line	No	NA	77	12	0	High-quality	High-quality	90.48	AAI-based (medium-confidence)	0	Myoviridae	NA	NA
CB19_NODE_414_length_41412_cov_61.116764	CB19_414	lytic	41412	fragmental line	No	NA	64	6	1	Medium-quality	Genome-fragment	51.98	HMM-based (lower-bound)	0	Podoviridae	NA	NA
CB19_NODE_1147_length_21058_cov_10.627720	CB19_1147	lytic	21058	fragmental line	No	NA	35	11	0	Medium-quality	Genome-fragment	55.37	AAI-based (medium-confidence)	0	Podoviridae	NA	NA
CB19_NODE_578_length_37048_cov_13.242640	CB19_578	lysogenic	37048	fragmental line	No	NA	67	9	2	Medium-quality	Genome-fragment	52.97	HMM-based (lower-bound)	0	Siphoviridae	NA	NA
CB19_NODE_1568_length_16363_cov_14.409738	CB19_1568	lytic	16363	fragmental line	No	NA	22	7	0	Low-quality	Genome-fragment	37.42	AAI-based (medium-confidence)	0	Podoviridae	NA	NA
CB19_NODE_3024_length_10042_cov_16.197657	CB19_3024	lytic	10042	fragmental line	No	NA	11	5	0	Low-quality	Genome-fragment	26.4	AAI-based (medium-confidence)	0	Podoviridae	NA	NA
CB19_NODE_2303_length_12446_cov_8.137358	CB19_2303	lytic	12446	fragmental line	No	NA	17	3	2	Low-quality	Genome-fragment	32.81	AAI-based (medium-confidence)	0	Podoviridae	NA	NA
CB19_NODE_72_length_59837_cov_48.366900	CB19_72	lysogenic	59837	fragmental line	No	NA	99	21	3	Medium-quality	Genome-fragment	77.27	HMM-based (lower-bound)	0	Siphoviridae	NA	NA
CB19_NODE_1786_length_15014_cov_9.255298	CB19_1786	lysogenic	15014	fragmental line	No	NA	29	4	0	Low-quality	Genome-fragment	18.19	HMM-based (lower-bound)	0	Podoviridae	NA	NA
CB19_NODE_549_length_37896_cov_19.231495	CB19_549	lytic	37896	fragmental line	No	NA	70	12	0	High-quality	High-quality	92.99	AAI-based (high-confidence)	0	Podoviridae	NA	NA
CB19_NODE_731_length_31784_cov_17.194081_fragment_2	CB19_731	lysogenic	14480	fragmental line	No	NA	24	4	1	Low-quality	Genome-fragment	22.48	HMM-based (lower-bound)	0	Myoviridae	NA	NA
CB19_NODE_335_length_43364_cov_14.689072	CB19_335	lytic	43364	completed circle	No	NA	72	8	1	Medium-quality	Genome-fragment	56.35	HMM-based (lower-bound)	0	Podoviridae	NA	NA
CB19_NODE_42_length_65238_cov_18.828299	CB19_42	lytic	65238	fragmental line	No	NA	85	10	1	Medium-quality	Genome-fragment	78.88	HMM-based (lower-bound)	0	Siphoviridae	NA	NA
CB19_NODE_842_length_27858_cov_41.013308	CB19_842	lytic	27858	fragmental line	No	NA	42	10	1	Low-quality	Genome-fragment	37.8	HMM-based (lower-bound)	0	Siphoviridae	NA	NA
CB19_NODE_2369_length_12171_cov_11.932816	CB19_2369	lytic	12171	fragmental line	No	NA	24	3	1	Low-quality	Genome-fragment	29.98	AAI-based (medium-confidence)	0	Podoviridae	NA	NA
CB19_NODE_460_length_40116_cov_15.059110	CB19_460	lytic	40116	completed circle	No	NA	70	23	0	High-quality	High-quality	100	AAI-based (high-confidence)	0	Podoviridae	NA	NA
CB19_NODE_1582_length_16246_cov_34.925267	CB19_1582	lysogenic	16246	fragmental line	No	NA	28	8	0	Medium-quality	Genome-fragment	50.82	AAI-based (medium-confidence)	0	Siphoviridae	NA	NA
CB19_NODE_660_length_34329_cov_12.179495	CB19_660	lytic	34329	fragmental line	No	NA	50	4	2	Medium-quality	Genome-fragment	79.53	AAI-based (medium-confidence)	0	Siphoviridae	NA	NA
CB19_NODE_1611_length_16077_cov_15.327487	CB19_1611	lysogenic	16077	fragmental line	No	NA	29	3	1	Low-quality	Genome-fragment	20.58	HMM-based (lower-bound)	0	Siphoviridae	NA	NA
CB19_NODE_213_length_46904_cov_83.735704	CB19_213	lysogenic	46904	completed circle	No	NA	74	15	1	Medium-quality	Genome-fragment	72.01	HMM-based (lower-bound)	0	Unassigned_Caudovirales	NA	NA
CB19_NODE_485_length_39557_cov_140.073718	CB19_485	lytic	39557	completed circle	No	NA	57	5	1	Complete	High-quality	100	DTR (high-confidence)	0	Siphoviridae	NA	NA
CB19_NODE_617_length_35782_cov_32.704145	CB19_617	lytic	35782	fragmental line	No	NA	61	11	2	Medium-quality	Genome-fragment	51.45	HMM-based (lower-bound)	0	Siphoviridae	NA	NA
CB19_NODE_2456_length_11796_cov_13.382761	CB19_2456	lytic	11796	fragmental line	No	NA	17	2	0	Low-quality	Genome-fragment	31.75	AAI-based (medium-confidence)	0	Podoviridae	NA	NA
CB19_NODE_1548_length_16516_cov_12.142822	CB19_1548	lytic	16516	fragmental line	No	NA	27	4	0	Low-quality	Genome-fragment	31.12	AAI-based (medium-confidence)	0	Siphoviridae	NA	NA
CB19_NODE_397_length_41704_cov_119.046604	CB19_397	lysogenic	41704	fragmental line	Yes	29095	63	8	9	Low-quality	Genome-fragment	39.54	HMM-based (lower-bound)	30.23	Siphoviridae	NA	NA
CB19_NODE_789_length_29728_cov_47.545580	CB19_789	lytic	29728	fragmental line	No	NA	46	12	1	Low-quality	Genome-fragment	45.07	HMM-based (lower-bound)	0	Siphoviridae	NA	NA
CB19_NODE_749_length_31081_cov_10.809708	CB19_749	lytic	31081	fragmental line	No	NA	51	4	0	Low-quality	Genome-fragment	26.95	HMM-based (lower-bound)	0	Siphoviridae	NA	NA
CB19_NODE_247_length_45705_cov_14.529310	CB19_247	lytic	45705	fragmental line	No	NA	69	4	1	Medium-quality	Genome-fragment	74.86	HMM-based (lower-bound)	0	Unassigned	NA	NA
CB19_NODE_378_length_42206_cov_32.130151	CB19_378	lysogenic	42206	fragmental line	No	NA	53	2	1	Low-quality	Genome-fragment	33.9	HMM-based (lower-bound)	0	Podoviridae	NA	NA
CB19_NODE_254_length_45441_cov_12.788128	CB19_254	lytic	45441	fragmental line	No	NA	77	13	2	Medium-quality	Genome-fragment	63.85	HMM-based (lower-bound)	0	Siphoviridae	NA	NA
CB19_NODE_2742_length_10864_cov_13.796281	CB19_2742	lytic	10864	fragmental line	No	NA	15	1	0	Low-quality	Genome-fragment	25.55	AAI-based (medium-confidence)	0	Unassigned_Caudovirales	NA	NA
CB19_NODE_2630_length_11203_cov_8.904916	CB19_2630	lytic	11203	fragmental line	No	NA	14	2	0	Low-quality	Genome-fragment	24.42	AAI-based (high-confidence)	0	NA	NA	NA
CB19_NODE_7_length_87815_cov_22.613081	CB19_7	lytic	87815	fragmental line	No	NA	159	16	3	Medium-quality	Genome-fragment	88.87	HMM-based (lower-bound)	0	Siphoviridae	NA	NA
CB19_NODE_1024_length_22855_cov_59.268421	CB19_1024	lysogenic	22855	fragmental line	No	NA	41	9	0	Low-quality	Genome-fragment	47.51	AAI-based (medium-confidence)	0	Podoviridae	NA	NA
CC14_NODE_1127_length_11315_cov_13.570515	CC14_1127	lytic	11315	fragmental line	No	NA	15	2	0	Low-quality	Genome-fragment	11.38	HMM-based (lower-bound)	0	NA	NA	NA
CC14_NODE_299_length_25875_cov_59.342951	CC14_299	lytic	25875	fragmental line	No	NA	36	9	0	Low-quality	Genome-fragment	42.79	HMM-based (lower-bound)	0	NA	Siphoviridae	unclassified
CC14_NODE_1138_length_11232_cov_10.883958	CC14_1138	lytic	11232	fragmental line	No	NA	26	3	0	Low-quality	Genome-fragment	6.59	HMM-based (lower-bound)	0	Siphoviridae	NA	NA
CC14_NODE_845_length_13792_cov_24.897358	CC14_845	lytic	13792	fragmental line	No	NA	18	5	0	Low-quality	Genome-fragment	18.89	HMM-based (lower-bound)	0	Siphoviridae	NA	NA
CC14_NODE_1180_length_10861_cov_24.335739	CC14_1180	lytic	10861	fragmental line	No	NA	19	5	0	Low-quality	Genome-fragment	23.45	AAI-based (medium-confidence)	0	Siphoviridae	NA	NA
CC14_NODE_109_length_41007_cov_24.306823	CC14_109	lytic	41007	completed circle	No	NA	54	21	0	Complete	High-quality	100	DTR (high-confidence)	0	Podoviridae	NA	NA
CC14_NODE_526_length_18007_cov_19.707219	CC14_526	lytic	18007	fragmental line	No	NA	30	6	0	Low-quality	Genome-fragment	20.82	HMM-based (lower-bound)	0	Siphoviridae	NA	NA
CC14_NODE_1272_length_10366_cov_17.639220	CC14_1272	lytic	10366	fragmental line	No	NA	14	6	0	Low-quality	Genome-fragment	16.37	HMM-based (lower-bound)	0	Siphoviridae	NA	NA
CC14_NODE_53_length_47830_cov_30.508823	CC14_53	lytic	47830	fragmental line	No	NA	59	10	0	High-quality	High-quality	98.29	AAI-based (high-confidence)	0	Siphoviridae	NA	NA
CC14_NODE_208_length_31614_cov_60.355936	CC14_208	lytic	31614	fragmental line	No	NA	33	7	0	Medium-quality	Genome-fragment	50.02	AAI-based (high-confidence)	0	Podoviridae	NA	NA
CC14_NODE_394_length_21559_cov_22.385045	CC14_394	lytic	21559	fragmental line	No	NA	27	7	0	Medium-quality	Genome-fragment	52.24	AAI-based (medium-confidence)	0	Podoviridae	NA	NA
CC14_NODE_65_length_45151_cov_52.045636	CC14_65	lytic	45151	fragmental line	No	NA	70	19	0	Medium-quality	Genome-fragment	86.91	AAI-based (high-confidence)	0	Siphoviridae	NA	NA
CC14_NODE_110_length_40982_cov_16.834608	CC14_110	lytic	40982	fragmental line	No	NA	60	2	0	High-quality	High-quality	97.75	AAI-based (medium-confidence)	0	Siphoviridae	NA	NA
CC14_NODE_84_length_42764_cov_46.556159	CC14_84	lytic	42764	fragmental line	No	NA	64	13	0	High-quality	High-quality	100	AAI-based (medium-confidence)	0	Podoviridae	NA	NA
CC14_NODE_1_length_101003_cov_118.009381_fragment_2	CC14_1	lysogenic	53445	fragmental line	No	NA	77	8	0	Medium-quality	Genome-fragment	68.33	AAI-based (medium-confidence)	0	Siphoviridae	NA	NA
CC14_NODE_795_length_14351_cov_125.660604	CC14_795	lytic	14351	fragmental line	No	NA	13	2	1	Low-quality	Genome-fragment	18.47	HMM-based (lower-bound)	0	Unassigned	NA	NA
CC14_NODE_508_length_18458_cov_21.987448	CC14_508	lytic	18458	fragmental line	No	NA	25	9	0	High-quality	High-quality	100	AAI-based (medium-confidence)	0	Siphoviridae	NA	NA
CC14_NODE_123_length_40165_cov_156.635303	CC14_123	lytic	40165	completed circle	No	NA	62	12	0	Complete	High-quality	100	DTR (high-confidence)	0	Siphoviridae	NA	NA
CC14_NODE_668_length_15906_cov_15.698442	CC14_668	lytic	15906	fragmental line	No	NA	25	4	0	Low-quality	Genome-fragment	16.62	HMM-based (lower-bound)	0	Unassigned_Caudovirales	NA	NA
CC14_NODE_844_length_13797_cov_15.919662	CC14_844	lytic	13797	fragmental line	No	NA	25	5	0	Low-quality	Genome-fragment	21.63	AAI-based (medium-confidence)	0	Unassigned_Caudovirales	NA	NA
CC14_NODE_1131_length_11288_cov_10.111724	CC14_1131	lytic	11288	fragmental line	No	NA	18	2	1	Low-quality	Genome-fragment	3.53	HMM-based (lower-bound)	0	Unassigned_Caudovirales	NA	NA
CC14_NODE_206_length_31801_cov_25.524696	CC14_206	lytic	31801	fragmental line	No	NA	57	4	0	Medium-quality	Genome-fragment	77.84	AAI-based (medium-confidence)	0	Siphoviridae	NA	NA
CC14_NODE_267_length_27510_cov_27.046148	CC14_267	lysogenic	27510	fragmental line	No	NA	51	10	0	Low-quality	Genome-fragment	40.46	HMM-based (lower-bound)	0	Siphoviridae	NA	NA
CC14_NODE_413_length_20756_cov_16.893483	CC14_413	lytic	20756	fragmental line	No	NA	26	12	0	Low-quality	Genome-fragment	44.2	AAI-based (medium-confidence)	0	NA	Siphoviridae	unclassified
CC14_NODE_861_length_13672_cov_13.548065	CC14_861	lytic	13672	fragmental line	No	NA	18	5	0	Low-quality	Genome-fragment	31.81	AAI-based (medium-confidence)	0	Siphoviridae	NA	NA
CC14_NODE_539_length_17865_cov_32.043403	CC14_539	lytic	17865	fragmental line	No	NA	33	2	0	Low-quality	Genome-fragment	27.55	AAI-based (medium-confidence)	0	Unassigned_Caudovirales	NA	NA
CC14_NODE_50_length_47959_cov_17.679797	CC14_50	lysogenic	47959	fragmental line	No	NA	83	3	1	Low-quality	Genome-fragment	41.83	HMM-based (lower-bound)	0	Unassigned_Caudovirales	NA	NA
CC14_NODE_549_length_17665_cov_39.309938	CC14_549	lytic	17665	fragmental line	No	NA	29	3	0	Low-quality	Genome-fragment	30	AAI-based (medium-confidence)	0	Siphoviridae	NA	NA
CC14_NODE_1208_length_10704_cov_21.229129	CC14_1208	lytic	10704	fragmental line	No	NA	12	1	0	Low-quality	Genome-fragment	23.74	AAI-based (medium-confidence)	0	Unassigned	NA	NA
CC14_NODE_1091_length_11572_cov_23.264913	CC14_1091	lytic	11572	fragmental line	No	NA	16	7	0	Low-quality	Genome-fragment	14.62	HMM-based (lower-bound)	0	Unassigned_Caudovirales	NA	NA
CC14_NODE_809_length_14233_cov_19.412611	CC14_809	lytic	14233	fragmental line	No	NA	33	4	0	Low-quality	Genome-fragment	30.38	HMM-based (lower-bound)	0	Unassigned_Caudovirales	NA	NA
CC14_NODE_532_length_17937_cov_19.297003	CC14_532	lysogenic	17937	fragmental line	No	NA	23	0	0	Not-determined	Genome-fragment	NA	NA	0	Unassigned	NA	NA
CC14_NODE_230_length_29693_cov_25.555537	CC14_230	lysogenic	29693	fragmental line	No	NA	66	5	1	Low-quality	Genome-fragment	27.46	HMM-based (lower-bound)	0	Siphoviridae	NA	NA
CC14_NODE_530_length_17942_cov_54.578856	CC14_530	lytic	17942	fragmental line	No	NA	20	10	0	Low-quality	Genome-fragment	45.52	AAI-based (medium-confidence)	0	Podoviridae	NA	NA
CC14_NODE_1041_length_12040_cov_11.940843	CC14_1041	lytic	12040	fragmental line	No	NA	15	7	0	Low-quality	Genome-fragment	17.61	HMM-based (lower-bound)	0	Siphoviridae	NA	NA
CC14_NODE_577_length_17258_cov_11.407720	CC14_577	lytic	17258	fragmental line	No	NA	20	7	0	Low-quality	Genome-fragment	41.25	AAI-based (medium-confidence)	0	Siphoviridae	NA	NA
CC14_NODE_963_length_12738_cov_20.644091	CC14_963	lytic	12738	fragmental line	No	NA	17	5	0	Medium-quality	Genome-fragment	68.92	AAI-based (high-confidence)	0	Siphoviridae	NA	NA
CC14_NODE_20_length_56428_cov_19.284108	CC14_20	lytic	56428	completed circle	No	NA	84	11	1	Medium-quality	Genome-fragment	71.98	HMM-based (lower-bound)	0	Siphoviridae	NA	NA
CC14_NODE_9_length_66235_cov_57.741327	CC14_9	lytic	66235	completed circle	No	NA	114	35	0	Complete	High-quality	100	DTR (high-confidence)	0	Siphoviridae	NA	NA
CC14_NODE_56_length_46585_cov_33.083258	CC14_56	lytic	46585	completed circle	No	NA	68	14	0	High-quality	High-quality	100	AAI-based (medium-confidence)	0	Podoviridae	NA	NA
CC14_NODE_32_length_52180_cov_39.724163	CC14_32	lytic	52180	fragmental line	No	NA	92	19	0	High-quality	High-quality	100	AAI-based (high-confidence)	0	Siphoviridae	NA	NA
CC14_NODE_288_length_26471_cov_47.059850	CC14_288	lysogenic	26471	fragmental line	No	NA	36	9	1	Low-quality	Genome-fragment	28.68	HMM-based (lower-bound)	0	Siphoviridae	NA	NA
CC14_NODE_324_length_24576_cov_60.145467	CC14_324	lytic	24576	fragmental line	No	NA	26	2	0	Medium-quality	Genome-fragment	64.81	AAI-based (medium-confidence)	0	NA	NA	NA
CC14_NODE_99_length_41689_cov_39.797497	CC14_99	lytic	41689	fragmental line	No	NA	57	4	0	Low-quality	Genome-fragment	48.43	HMM-based (lower-bound)	0	Unassigned_Caudovirales	NA	NA
CC14_NODE_881_length_13483_cov_13.717233	CC14_881	lytic	13483	fragmental line	No	NA	39	6	0	Low-quality	Genome-fragment	15.95	HMM-based (lower-bound)	0	Siphoviridae	NA	NA
CC14_NODE_435_length_19946_cov_22.454728	CC14_435	lytic	19946	fragmental line	No	NA	25	7	0	Low-quality	Genome-fragment	48.72	AAI-based (medium-confidence)	0	Podoviridae	NA	NA
CC14_NODE_74_length_43713_cov_27.681135	CC14_74	lytic	43713	fragmental line	No	NA	72	7	4	Medium-quality	Genome-fragment	60.77	AAI-based (medium-confidence)	0	Siphoviridae	NA	NA
CC14_NODE_274_length_27317_cov_184.492884	CC14_274	lytic	27317	fragmental line	No	NA	34	9	0	Medium-quality	Genome-fragment	56.1	AAI-based (medium-confidence)	0	Siphoviridae	NA	NA
CC14_NODE_1230_length_10610_cov_13.429749	CC14_1230	lytic	10610	fragmental line	No	NA	16	6	0	Low-quality	Genome-fragment	14.09	HMM-based (lower-bound)	0	Unassigned	NA	NA
CC14_NODE_891_length_13384_cov_15.551954	CC14_891	lytic	13384	fragmental line	No	NA	21	4	0	Low-quality	Genome-fragment	34.57	AAI-based (medium-confidence)	0	Unassigned_Caudovirales	NA	NA
CC14_NODE_494_length_18663_cov_43.604686	CC14_494	lytic	18663	fragmental line	No	NA	25	8	1	Low-quality	Genome-fragment	49.98	AAI-based (medium-confidence)	0	Siphoviridae	NA	NA
CC14_NODE_1011_length_12266_cov_10.955450	CC14_1011	lytic	12266	fragmental line	No	NA	8	4	0	Low-quality	Genome-fragment	24.22	HMM-based (lower-bound)	0	Podoviridae	NA	NA
CC14_NODE_214_length_31021_cov_37.740780	CC14_214	lytic	31021	fragmental line	No	NA	52	4	1	Low-quality	Genome-fragment	45.59	AAI-based (medium-confidence)	0	Siphoviridae	NA	NA
CC14_NODE_342_length_23867_cov_21.485050	CC14_342	lytic	23867	fragmental line	No	NA	31	10	0	Medium-quality	Genome-fragment	60.02	AAI-based (medium-confidence)	0	Podoviridae	NA	NA
CC14_NODE_314_length_25077_cov_28.702102	CC14_314	lysogenic	25077	fragmental line	No	NA	31	14	0	Medium-quality	Genome-fragment	68.85	AAI-based (medium-confidence)	0	Podoviridae	NA	NA
CC14_NODE_490_length_18744_cov_35.484724	CC14_490	lytic	18744	fragmental line	No	NA	38	2	1	Low-quality	Genome-fragment	39.51	AAI-based (medium-confidence)	0	Unassigned	NA	NA
CC14_NODE_55_length_46949_cov_99.370431	CC14_55	lytic	46949	completed circle	No	NA	60	18	0	Complete	High-quality	100	DTR (high-confidence)	0	Siphoviridae	NA	NA
CC14_NODE_564_length_17402_cov_17.902462	CC14_564	lytic	17402	fragmental line	No	NA	30	6	1	Low-quality	Genome-fragment	24.08	HMM-based (lower-bound)	0	Siphoviridae	NA	NA
CC14_NODE_700_length_15404_cov_135.009577	CC14_700	lytic	15404	fragmental line	No	NA	14	2	0	Low-quality	Genome-fragment	18.82	HMM-based (lower-bound)	0	Unassigned_Caudovirales	NA	NA
CC14_NODE_327_length_24427_cov_93.360619	CC14_327	lytic	24427	fragmental line	No	NA	40	8	0	Low-quality	Genome-fragment	35.42	AAI-based (high-confidence)	0	Siphoviridae	NA	NA
CC14_NODE_105_length_41283_cov_17.844717	CC14_105	lytic	41283	fragmental line	No	NA	48	4	0	Medium-quality	Genome-fragment	69.81	HMM-based (lower-bound)	0	Unassigned_Caudovirales	NA	NA
CC14_NODE_203_length_32082_cov_14.235052	CC14_203	lytic	32082	fragmental line	No	NA	33	5	1	Medium-quality	Genome-fragment	74.45	AAI-based (high-confidence)	0	Podoviridae	NA	NA
CC14_NODE_685_length_15640_cov_20.707218	CC14_685	lytic	15640	fragmental line	No	NA	24	2	1	Low-quality	Genome-fragment	32.45	AAI-based (medium-confidence)	0	NA	NA	NA
CC14_NODE_367_length_22760_cov_27.804713	CC14_367	lytic	22760	fragmental line	No	NA	27	5	2	Low-quality	Genome-fragment	41.28	AAI-based (medium-confidence)	0	Siphoviridae	NA	NA
CC14_NODE_44_length_48874_cov_34.072226	CC14_44	lytic	48874	fragmental line	No	NA	63	4	0	Low-quality	Genome-fragment	31.7	HMM-based (lower-bound)	0	Myoviridae	NA	NA
CC14_NODE_12_length_64992_cov_14.724764	CC14_12	lytic	64992	fragmental line	No	NA	85	20	3	Medium-quality	Genome-fragment	76.22	AAI-based (high-confidence)	0	Siphoviridae	NA	NA
CC14_NODE_510_length_18435_cov_22.331284	CC14_510	lytic	18435	fragmental line	No	NA	11	4	1	Low-quality	Genome-fragment	24.01	AAI-based (medium-confidence)	0	Podoviridae	NA	NA
CC14_NODE_473_length_18981_cov_13.979288	CC14_473	lytic	18981	fragmental line	No	NA	25	5	0	Low-quality	Genome-fragment	22.02	HMM-based (lower-bound)	0	Unassigned_Caudovirales	NA	NA
CC14_NODE_94_length_42152_cov_30.208115	CC14_94	lytic	42152	completed circle	No	NA	62	11	1	Medium-quality	Genome-fragment	51.01	HMM-based (lower-bound)	0	Siphoviridae	NA	NA
CC14_NODE_40_length_49782_cov_74.743741	CC14_40	lysogenic	49782	fragmental line	No	NA	79	11	1	High-quality	High-quality	100	AAI-based (medium-confidence)	0	Siphoviridae	NA	NA
CC14_NODE_117_length_40470_cov_44.118545	CC14_117	lytic	40470	fragmental line	No	NA	69	7	0	Low-quality	Genome-fragment	42.24	AAI-based (medium-confidence)	0	Myoviridae	NA	NA
CC14_NODE_231_length_29684_cov_42.946235	CC14_231	lytic	29684	fragmental line	No	NA	35	1	0	Medium-quality	Genome-fragment	71.24	AAI-based (medium-confidence)	0	Unassigned_Caudovirales	NA	NA
CC14_NODE_576_length_17278_cov_27.157928	CC14_576	lytic	17278	fragmental line	No	NA	39	0	1	Low-quality	Genome-fragment	36.57	AAI-based (medium-confidence)	0	Unassigned_Caudovirales	NA	NA
CC14_NODE_1086_length_11610_cov_21.987797	CC14_1086	lytic	11610	fragmental line	No	NA	13	5	0	Low-quality	Genome-fragment	31.59	AAI-based (medium-confidence)	0	Siphoviridae	NA	NA
CC14_NODE_350_length_23514_cov_16.892238	CC14_350	lytic	23514	fragmental line	No	NA	35	6	0	Low-quality	Genome-fragment	36.93	AAI-based (medium-confidence)	0	Siphoviridae	NA	NA
CC14_NODE_768_length_14593_cov_15.011556	CC14_768	lytic	14593	fragmental line	No	NA	20	10	0	Low-quality	Genome-fragment	32.38	AAI-based (medium-confidence)	0	Siphoviridae	NA	NA
CC14_NODE_285_length_26817_cov_23.048576	CC14_285	lytic	26817	fragmental line	No	NA	36	7	1	Medium-quality	Genome-fragment	63.22	AAI-based (medium-confidence)	0	Siphoviridae	NA	NA
CC14_NODE_382_length_21986_cov_67.823948	CC14_382	lytic	21986	fragmental line	No	NA	25	3	1	Low-quality	Genome-fragment	30.83	HMM-based (lower-bound)	0	Siphoviridae	NA	NA
CC14_NODE_862_length_13664_cov_14.903299	CC14_862	lytic	13664	fragmental line	No	NA	16	3	0	Low-quality	Genome-fragment	14.84	HMM-based (lower-bound)	0	Siphoviridae	NA	NA
CC14_NODE_814_length_14190_cov_13.331942	CC14_814	lytic	14190	fragmental line	No	NA	20	1	0	Low-quality	Genome-fragment	9.06	HMM-based (lower-bound)	0	Unassigned_Caudovirales	NA	NA
CC14_NODE_275_length_27205_cov_15.063020	CC14_275	lytic	27205	fragmental line	No	NA	42	6	0	Low-quality	Genome-fragment	30.22	HMM-based (lower-bound)	0	Siphoviridae	NA	NA
CC14_NODE_21_length_56089_cov_20.871810	CC14_21	lytic	56089	fragmental line	No	NA	67	17	4	Medium-quality	Genome-fragment	77.95	AAI-based (medium-confidence)	0	Siphoviridae	NA	NA
CC14_NODE_228_length_29820_cov_21.429867	CC14_228	lytic	29820	fragmental line	No	NA	39	5	0	Medium-quality	Genome-fragment	65.89	AAI-based (medium-confidence)	0	Siphoviridae	NA	NA
CC14_NODE_1323_length_10063_cov_24.573042	CC14_1323	lysogenic	10063	fragmental line	No	NA	25	5	0	Low-quality	Genome-fragment	21.38	AAI-based (medium-confidence)	0	Siphoviridae	NA	NA
CC14_NODE_458_length_19314_cov_47.106444	CC14_458	lytic	19314	fragmental line	No	NA	11	5	0	Low-quality	Genome-fragment	34.72	AAI-based (medium-confidence)	0	Siphoviridae	NA	NA
CC14_NODE_180_length_33892_cov_16.026953	CC14_180	lytic	33892	fragmental line	No	NA	50	5	0	Low-quality	Genome-fragment	32.68	HMM-based (lower-bound)	0	Siphoviridae	NA	NA
CC14_NODE_660_length_15990_cov_13.069407	CC14_660	lytic	15990	fragmental line	No	NA	23	5	1	Low-quality	Genome-fragment	28.12	AAI-based (medium-confidence)	0	Siphoviridae	NA	NA
CC14_NODE_422_length_20418_cov_17.069734	CC14_422	lytic	20418	fragmental line	No	NA	23	8	0	Low-quality	Genome-fragment	45.24	AAI-based (medium-confidence)	0	Podoviridae	NA	NA
CC14_NODE_193_length_33034_cov_68.368507	CC14_193	lysogenic	33034	fragmental line	No	NA	50	11	2	Medium-quality	Genome-fragment	66.6	AAI-based (medium-confidence)	0	Siphoviridae	NA	NA
CC14_NODE_513_length_18271_cov_32.090854	CC14_513	lytic	18271	fragmental line	No	NA	26	3	0	Low-quality	Genome-fragment	19.97	AAI-based (medium-confidence)	0	Siphoviridae	NA	NA
CC14_NODE_775_length_14501_cov_38.060847	CC14_775	lytic	14501	fragmental line	No	NA	24	11	0	High-quality	High-quality	93.07	AAI-based (medium-confidence)	0	NA	Siphoviridae	Decurrovirus
CC14_NODE_86_length_42710_cov_52.263017	CC14_86	lytic	42710	fragmental line	No	NA	62	6	0	Medium-quality	Genome-fragment	89.01	AAI-based (high-confidence)	0	Siphoviridae	NA	NA
CC14_NODE_1275_length_10358_cov_17.425022	CC14_1275	lytic	10358	fragmental line	No	NA	17	5	1	Low-quality	Genome-fragment	15.3	AAI-based (medium-confidence)	0	Siphoviridae	NA	NA
CC14_NODE_379_length_22178_cov_19.692628	CC14_379	lytic	22178	fragmental line	No	NA	39	7	0	Medium-quality	Genome-fragment	53.7	AAI-based (medium-confidence)	0	Podoviridae	NA	NA
CC14_NODE_580_length_17231_cov_14.654634	CC14_580	lytic	17231	fragmental line	No	NA	27	5	0	Low-quality	Genome-fragment	45.58	AAI-based (medium-confidence)	0	Unassigned_Caudovirales	NA	NA
CC14_NODE_134_length_39129_cov_132.465553	CC14_134	lytic	39129	fragmental line	No	NA	68	18	1	High-quality	High-quality	100	AAI-based (medium-confidence)	0	Podoviridae	NA	NA
CC14_NODE_574_length_17296_cov_9.688765	CC14_574	lytic	17296	fragmental line	No	NA	19	4	0	Low-quality	Genome-fragment	31.2	AAI-based (medium-confidence)	0	Siphoviridae	NA	NA
CC14_NODE_351_length_23455_cov_99.160897	CC14_351	lytic	23455	fragmental line	No	NA	49	7	0	Low-quality	Genome-fragment	31.44	HMM-based (lower-bound)	0	Siphoviridae	NA	NA
CC14_NODE_60_length_45664_cov_21.243614	CC14_60	lytic	45664	completed circle	No	NA	63	5	0	Complete	High-quality	100	DTR (high-confidence)	0	Myoviridae	NA	NA
CC14_NODE_823_length_14150_cov_21.647393	CC14_823	lytic	14150	fragmental line	No	NA	19	8	0	Low-quality	Genome-fragment	32.94	AAI-based (high-confidence)	0	Podoviridae	NA	NA
CC14_NODE_1173_length_10939_cov_24.758728	CC14_1173	lytic	10939	fragmental line	No	NA	13	4	0	Low-quality	Genome-fragment	23.97	AAI-based (medium-confidence)	0	Unassigned	NA	NA
CC14_NODE_974_length_12609_cov_15.307870	CC14_974	lytic	12609	fragmental line	No	NA	15	10	0	Low-quality	Genome-fragment	31.34	AAI-based (medium-confidence)	0	Podoviridae	NA	NA
CC14_NODE_213_length_31023_cov_20.989925	CC14_213	lytic	31023	fragmental line	No	NA	30	5	1	Low-quality	Genome-fragment	47.9	HMM-based (lower-bound)	0	Podoviridae	NA	NA
CC14_NODE_82_length_42959_cov_19.923597	CC14_82	lysogenic	42959	fragmental line	No	NA	59	16	0	High-quality	High-quality	92.55	AAI-based (medium-confidence)	0	Unassigned_Caudovirales	NA	NA
CC14_NODE_27_length_53548_cov_56.109154	CC14_27	lytic	53548	completed circle	No	NA	81	21	0	Medium-quality	Genome-fragment	63.43	HMM-based (lower-bound)	0	Myoviridae	NA	NA
CC14_NODE_1139_length_11230_cov_29.696018	CC14_1139	lytic	11230	fragmental line	No	NA	24	3	0	Low-quality	Genome-fragment	14.21	HMM-based (lower-bound)	0	Siphoviridae	NA	NA
CC14_NODE_147_length_37768_cov_225.287805	CC14_147	lytic	37768	fragmental line	No	NA	54	5	0	Low-quality	Genome-fragment	44.22	HMM-based (lower-bound)	0	NA	NA	NA
CC14_NODE_29_length_52773_cov_34.283850	CC14_29	lytic	52773	completed circle	No	NA	80	4	2	Medium-quality	Genome-fragment	69.39	HMM-based (lower-bound)	0	Podoviridae	NA	NA
CC14_NODE_805_length_14257_cov_19.735530	CC14_805	lytic	14257	fragmental line	No	NA	20	3	0	Low-quality	Genome-fragment	14.31	HMM-based (lower-bound)	0	Siphoviridae	NA	NA
CC14_NODE_210_length_31210_cov_16.532852	CC14_210	lytic	31210	fragmental line	No	NA	42	17	0	Medium-quality	Genome-fragment	77.82	AAI-based (medium-confidence)	0	Podoviridae	NA	NA
CC14_NODE_48_length_48709_cov_72.249250	CC14_48	lytic	48709	fragmental line	No	NA	64	6	0	Medium-quality	Genome-fragment	74.88	HMM-based (lower-bound)	0	Unassigned_Caudovirales	NA	NA
CC14_NODE_338_length_24015_cov_22.647371	CC14_338	lytic	24015	fragmental line	No	NA	46	9	0	Low-quality	Genome-fragment	40.75	AAI-based (medium-confidence)	0	Siphoviridae	NA	NA
CC14_NODE_1175_length_10917_cov_12.394310	CC14_1175	lytic	10917	fragmental line	No	NA	27	5	0	Low-quality	Genome-fragment	14.78	HMM-based (lower-bound)	0	Siphoviridae	NA	NA
CC14_NODE_469_length_19019_cov_11.868488	CC14_469	lytic	19019	fragmental line	No	NA	23	9	1	Low-quality	Genome-fragment	42.04	AAI-based (medium-confidence)	0	Siphoviridae	NA	NA
CC14_NODE_767_length_14614_cov_22.287588	CC14_767	lytic	14614	fragmental line	No	NA	18	2	0	Low-quality	Genome-fragment	20.02	HMM-based (lower-bound)	0	Siphoviridae	NA	NA
CC14_NODE_449_length_19453_cov_149.452366	CC14_449	lytic	19453	fragmental line	No	NA	30	2	1	Low-quality	Genome-fragment	46.83	HMM-based (lower-bound)	0	Myoviridae	NA	NA
CC14_NODE_596_length_17070_cov_188.956509	CC14_596	lysogenic	17070	fragmental line	No	NA	30	2	2	Low-quality	Genome-fragment	14.44	HMM-based (lower-bound)	0	Unassigned_Caudovirales	NA	NA
CC14_NODE_112_length_40901_cov_21.670102	CC14_112	lytic	40901	fragmental line	No	NA	53	3	0	Medium-quality	Genome-fragment	89.19	AAI-based (medium-confidence)	0	Siphoviridae	NA	NA
CC14_NODE_487_length_18771_cov_60.790928	CC14_487	lytic	18771	fragmental line	No	NA	35	5	0	Low-quality	Genome-fragment	35.92	AAI-based (medium-confidence)	0	Unassigned_Caudovirales	NA	NA
CC14_NODE_111_length_40955_cov_47.934890	CC14_111	lytic	40955	completed circle	No	NA	52	5	0	Complete	High-quality	100	DTR (high-confidence)	0	Unassigned_Caudovirales	NA	NA
CC14_NODE_120_length_40390_cov_15.567472	CC14_120	lytic	40390	fragmental line	No	NA	37	7	0	Low-quality	Genome-fragment	34.5	AAI-based (medium-confidence)	0	Siphoviridae	NA	NA
CC14_NODE_746_length_14831_cov_14.625068	CC14_746	lytic	14831	fragmental line	No	NA	15	6	0	Low-quality	Genome-fragment	9.1	HMM-based (lower-bound)	0	NA	NA	NA
CC14_NODE_1009_length_12281_cov_14.824718	CC14_1009	lytic	12281	fragmental line	No	NA	22	4	0	Low-quality	Genome-fragment	17.51	AAI-based (medium-confidence)	0	Unassigned	NA	NA
CC14_NODE_1015_length_12246_cov_14.668116	CC14_1015	lytic	12246	fragmental line	No	NA	18	4	0	Low-quality	Genome-fragment	31.63	AAI-based (medium-confidence)	0	Siphoviridae	NA	NA
CC14_NODE_727_length_15161_cov_27.594532	CC14_727	lytic	15161	fragmental line	No	NA	26	5	0	Low-quality	Genome-fragment	31.05	AAI-based (medium-confidence)	0	Siphoviridae	NA	NA
CC14_NODE_808_length_14235_cov_29.656982	CC14_808	lytic	14235	fragmental line	No	NA	18	4	0	Low-quality	Genome-fragment	15.49	HMM-based (lower-bound)	0	Siphoviridae	NA	NA
CC14_NODE_200_length_32269_cov_16.228286	CC14_200	lytic	32269	fragmental line	No	NA	39	3	0	Low-quality	Genome-fragment	43.67	HMM-based (lower-bound)	0	Siphoviridae	NA	NA
CC14_NODE_681_length_15716_cov_42.783794	CC14_681	lytic	15716	fragmental line	No	NA	22	2	1	Low-quality	Genome-fragment	17.91	HMM-based (lower-bound)	0	Unassigned	NA	NA
CC14_NODE_13_length_64900_cov_56.858046	CC14_13	lytic	64900	fragmental line	No	NA	87	20	2	High-quality	High-quality	100	AAI-based (medium-confidence)	0	Podoviridae	NA	NA
CC14_NODE_140_length_38409_cov_37.451270	CC14_140	lysogenic	38409	fragmental line	No	NA	81	10	2	Medium-quality	Genome-fragment	51.87	HMM-based (lower-bound)	0	Siphoviridae	NA	NA
CC14_NODE_300_length_25731_cov_62.219933	CC14_300	lytic	25731	fragmental line	No	NA	33	5	3	Medium-quality	Genome-fragment	65.93	AAI-based (medium-confidence)	0	Siphoviridae	NA	NA
CC14_NODE_232_length_29579_cov_16.844059	CC14_232	lytic	29579	fragmental line	No	NA	44	11	0	Low-quality	Genome-fragment	25.26	AAI-based (medium-confidence)	0	Myoviridae	NA	NA
CC14_NODE_1109_length_11436_cov_12.139619	CC14_1109	lytic	11436	fragmental line	No	NA	25	3	0	Low-quality	Genome-fragment	13.97	HMM-based (lower-bound)	0	Myoviridae	NA	NA
CC14_NODE_517_length_18205_cov_42.290579	CC14_517	lytic	18205	fragmental line	No	NA	34	4	0	Low-quality	Genome-fragment	37.45	AAI-based (high-confidence)	0	Unassigned_Caudovirales	NA	NA
CC14_NODE_257_length_28176_cov_14.279293	CC14_257	lytic	28176	fragmental line	No	NA	48	4	1	Low-quality	Genome-fragment	23.35	HMM-based (lower-bound)	0	Siphoviridae	NA	NA
CC14_NODE_485_length_18811_cov_72.465984	CC14_485	lytic	18811	fragmental line	No	NA	20	4	2	Medium-quality	Genome-fragment	50.04	AAI-based (medium-confidence)	0	Unassigned	NA	NA
CC14_NODE_1263_length_10412_cov_19.625471	CC14_1263	lytic	10412	fragmental line	No	NA	11	5	1	Low-quality	Genome-fragment	29.45	AAI-based (medium-confidence)	0	Podoviridae	NA	NA
CC14_NODE_67_length_44887_cov_36.853051	CC14_67	lysogenic	44887	fragmental line	No	NA	68	14	0	Medium-quality	Genome-fragment	54.49	HMM-based (lower-bound)	0	Siphoviridae	NA	NA
CC14_NODE_115_length_40648_cov_36.653118	CC14_115	lysogenic	40648	fragmental line	No	NA	59	10	1	Medium-quality	Genome-fragment	51.74	HMM-based (lower-bound)	0	Siphoviridae	NA	NA
CC14_NODE_560_length_17501_cov_19.367133	CC14_560	lysogenic	17501	fragmental line	No	NA	28	5	0	Low-quality	Genome-fragment	42.18	AAI-based (medium-confidence)	0	Siphoviridae	NA	NA
CC14_NODE_387_length_21916_cov_48.391839	CC14_387	lytic	21916	fragmental line	No	NA	25	12	0	Medium-quality	Genome-fragment	57.9	AAI-based (medium-confidence)	0	Podoviridae	NA	NA
CC14_NODE_344_length_23803_cov_16.449469	CC14_344	lytic	23803	fragmental line	No	NA	35	6	0	Low-quality	Genome-fragment	25.19	AAI-based (medium-confidence)	0	Siphoviridae	NA	NA
CC14_NODE_57_length_46313_cov_44.803537	CC14_57	lytic	46313	fragmental line	No	NA	56	14	0	High-quality	High-quality	96.6	AAI-based (high-confidence)	0	Podoviridae	NA	NA
CC14_NODE_860_length_13689_cov_84.635690	CC14_860	lytic	13689	fragmental line	No	NA	16	4	0	Low-quality	Genome-fragment	42.42	AAI-based (medium-confidence)	0	Unassigned	NA	NA
CC14_NODE_1232_length_10602_cov_51.339907	CC14_1232	lytic	10602	fragmental line	No	NA	13	4	0	Low-quality	Genome-fragment	19.03	AAI-based (medium-confidence)	0	Siphoviridae	NA	NA
CC14_NODE_1050_length_11956_cov_27.436518	CC14_1050	lytic	11956	fragmental line	No	NA	7	1	0	Low-quality	Genome-fragment	16.98	HMM-based (lower-bound)	0	Unassigned	NA	NA
CC14_NODE_1316_length_10108_cov_12.339003	CC14_1316	lytic	10108	fragmental line	No	NA	15	2	0	Low-quality	Genome-fragment	26.03	AAI-based (medium-confidence)	0	Podoviridae	NA	NA
CC14_NODE_34_length_50888_cov_161.438514	CC14_34	lytic	50888	fragmental line	No	NA	82	20	0	High-quality	High-quality	90.47	AAI-based (high-confidence)	0	Unassigned_Caudovirales	NA	NA
CC14_NODE_585_length_17181_cov_59.755985	CC14_585	lytic	17181	fragmental line	No	NA	27	6	0	Medium-quality	Genome-fragment	82.98	AAI-based (medium-confidence)	0	Siphoviridae	NA	NA
CC14_NODE_1124_length_11354_cov_87.112665	CC14_1124	lytic	11354	fragmental line	No	NA	14	3	0	Low-quality	Genome-fragment	30.42	AAI-based (medium-confidence)	0	Myoviridae	NA	NA
CC14_NODE_742_length_14915_cov_12.836474	CC14_742	lytic	14915	fragmental line	No	NA	28	6	1	Low-quality	Genome-fragment	33.51	AAI-based (medium-confidence)	0	Unassigned_Caudovirales	NA	NA
CC14_NODE_326_length_24452_cov_20.571259	CC14_326	lytic	24452	fragmental line	No	NA	23	1	0	Medium-quality	Genome-fragment	60.89	AAI-based (medium-confidence)	0	Unassigned	NA	NA
CC14_NODE_152_length_37480_cov_29.597595	CC14_152	lytic	37480	fragmental line	No	NA	49	17	0	Medium-quality	Genome-fragment	65.7	HMM-based (lower-bound)	0	NA	Siphoviridae	unclassified
CC14_NODE_885_length_13446_cov_21.192293	CC14_885	lytic	13446	fragmental line	No	NA	16	2	0	Low-quality	Genome-fragment	29.63	AAI-based (medium-confidence)	0	Unassigned	NA	NA
CC14_NODE_502_length_18501_cov_69.646102	CC14_502	lytic	18501	fragmental line	No	NA	28	3	0	Low-quality	Genome-fragment	44.46	AAI-based (medium-confidence)	0	Siphoviridae	NA	NA
CC14_NODE_591_length_17151_cov_19.935482	CC14_591	lytic	17151	fragmental line	No	NA	32	4	0	Low-quality	Genome-fragment	17	HMM-based (lower-bound)	0	Unassigned_Caudovirales	NA	NA
CC14_NODE_313_length_25131_cov_27.585181	CC14_313	lytic	25131	fragmental line	No	NA	38	7	4	Medium-quality	Genome-fragment	64.39	AAI-based (medium-confidence)	0	Siphoviridae	NA	NA
CC14_NODE_384_length_21954_cov_21.126261	CC14_384	lysogenic	21954	fragmental line	No	NA	28	10	1	Medium-quality	Genome-fragment	62.75	AAI-based (medium-confidence)	0	Siphoviridae	NA	NA
CC14_NODE_100_length_41658_cov_31.976059	CC14_100	lytic	41658	fragmental line	No	NA	60	16	1	High-quality	High-quality	100	AAI-based (medium-confidence)	0	Unassigned_Caudovirales	NA	NA
CC14_NODE_552_length_17612_cov_40.020960	CC14_552	lytic	17612	fragmental line	No	NA	24	7	1	High-quality	High-quality	97.87	AAI-based (medium-confidence)	0	Siphoviridae	NA	NA
CC14_NODE_362_length_22944_cov_53.232033	CC14_362	lysogenic	22944	fragmental line	No	NA	55	15	1	Low-quality	Genome-fragment	28.9	HMM-based (lower-bound)	0	Siphoviridae	NA	NA
CC14_NODE_1249_length_10508_cov_14.987468	CC14_1249	lytic	10508	fragmental line	No	NA	17	4	0	Low-quality	Genome-fragment	28.22	AAI-based (medium-confidence)	0	Podoviridae	NA	NA
CC14_NODE_1002_length_12322_cov_19.688351	CC14_1002	lytic	12322	fragmental line	No	NA	20	5	0	Low-quality	Genome-fragment	30.48	AAI-based (medium-confidence)	0	Podoviridae	NA	NA
CC14_NODE_1014_length_12255_cov_11.424098	CC14_1014	lytic	12255	fragmental line	No	NA	13	4	0	Low-quality	Genome-fragment	22.28	HMM-based (lower-bound)	0	Podoviridae	NA	NA
CC14_NODE_5_length_75828_cov_35.367360	CC14_5	lysogenic	75828	completed circle	No	NA	109	23	5	Complete	High-quality	100	DTR (high-confidence)	0	Siphoviridae	NA	NA
CC14_NODE_463_length_19164_cov_17.589356	CC14_463	lytic	19164	fragmental line	No	NA	28	7	0	Low-quality	Genome-fragment	47.85	AAI-based (medium-confidence)	0	Siphoviridae	NA	NA
CC14_NODE_772_length_14526_cov_18.978992	CC14_772	lytic	14526	fragmental line	Yes	7971	18	4	3	Low-quality	Genome-fragment	20.42	AAI-based (medium-confidence)	45.13	Siphoviridae	NA	NA
CC14_NODE_488_length_18771_cov_13.467034	CC14_488	lysogenic	18771	fragmental line	No	NA	32	8	1	Low-quality	Genome-fragment	19.53	HMM-based (lower-bound)	0	Siphoviridae	NA	NA
CC14_NODE_969_length_12669_cov_12.562629	CC14_969	lytic	12669	fragmental line	No	NA	17	4	0	Low-quality	Genome-fragment	31.65	AAI-based (medium-confidence)	0	Unassigned	NA	NA
CC14_NODE_620_length_16607_cov_34.188557	CC14_620	lytic	16607	fragmental line	No	NA	19	1	0	Low-quality	Genome-fragment	31.77	AAI-based (medium-confidence)	0	Unassigned	NA	NA
CC14_NODE_708_length_15325_cov_25.857105	CC14_708	lytic	15325	fragmental line	No	NA	19	6	2	Low-quality	Genome-fragment	31.78	AAI-based (medium-confidence)	0	Siphoviridae	NA	NA
CC14_NODE_278_length_27084_cov_23.846165	CC14_278	lytic	27084	fragmental line	No	NA	46	9	0	Low-quality	Genome-fragment	22.43	HMM-based (lower-bound)	0	Siphoviridae	NA	NA
CC14_NODE_865_length_13657_cov_17.715042	CC14_865	lysogenic	13657	fragmental line	No	NA	26	6	0	Low-quality	Genome-fragment	14.57	HMM-based (lower-bound)	0	Siphoviridae	NA	NA
CC14_NODE_156_length_37233_cov_91.105681	CC14_156	lysogenic	37233	fragmental line	No	NA	60	6	0	Low-quality	Genome-fragment	40.87	HMM-based (lower-bound)	0	Siphoviridae	NA	NA
CC14_NODE_570_length_17332_cov_45.070961	CC14_570	lytic	17332	fragmental line	No	NA	24	8	0	Low-quality	Genome-fragment	41.07	AAI-based (medium-confidence)	0	Siphoviridae	NA	NA
CC14_NODE_302_length_25642_cov_17.635635	CC14_302	lytic	25642	fragmental line	No	NA	38	20	1	Low-quality	Genome-fragment	49.2	AAI-based (medium-confidence)	0	Myoviridae	NA	NA
CC14_NODE_124_length_39971_cov_70.327162	CC14_124	lytic	39971	fragmental line	No	NA	59	10	1	Low-quality	Genome-fragment	42.14	AAI-based (medium-confidence)	0	Siphoviridae	NA	NA
CC14_NODE_875_length_13538_cov_26.779278	CC14_875	lytic	13538	fragmental line	No	NA	32	3	1	Low-quality	Genome-fragment	13.1	HMM-based (lower-bound)	0	Siphoviridae	NA	NA
CC14_NODE_938_length_12886_cov_15.512041	CC14_938	lytic	12886	fragmental line	No	NA	17	3	0	Low-quality	Genome-fragment	21.87	AAI-based (medium-confidence)	0	Siphoviridae	NA	NA
CC14_NODE_35_length_50714_cov_19.656468	CC14_35	lysogenic	50714	fragmental line	No	NA	78	6	0	Low-quality	Genome-fragment	31.03	HMM-based (lower-bound)	0	Myoviridae	NA	NA
CC14_NODE_429_length_20191_cov_26.184346	CC14_429	lytic	20191	fragmental line	No	NA	39	6	0	Low-quality	Genome-fragment	36.02	AAI-based (medium-confidence)	0	Siphoviridae	NA	NA
CC14_NODE_682_length_15692_cov_13.902795	CC14_682	lytic	15692	fragmental line	No	NA	25	11	1	Low-quality	Genome-fragment	39.06	AAI-based (medium-confidence)	0	Siphoviridae	NA	NA
CC14_NODE_584_length_17206_cov_13.539444	CC14_584	lysogenic	17206	fragmental line	No	NA	33	5	0	Low-quality	Genome-fragment	19.93	HMM-based (lower-bound)	0	Siphoviridae	NA	NA
CC14_NODE_175_length_34825_cov_17.790365	CC14_175	lysogenic	34825	completed circle	No	NA	42	11	1	High-quality	High-quality	91.37	AAI-based (medium-confidence)	0	Podoviridae	NA	NA
CC14_NODE_1199_length_10735_cov_54.095412	CC14_1199	lytic	10735	fragmental line	No	NA	10	7	0	Low-quality	Genome-fragment	15.82	AAI-based (medium-confidence)	0	Siphoviridae	NA	NA
CC14_NODE_146_length_37940_cov_67.145018	CC14_146	lytic	37940	fragmental line	No	NA	58	2	0	High-quality	High-quality	95.36	AAI-based (medium-confidence)	0	Unassigned_Caudovirales	NA	NA
CC14_NODE_554_length_17589_cov_361.120566	CC14_554	lytic	17589	fragmental line	No	NA	27	5	0	Low-quality	Genome-fragment	41.95	AAI-based (medium-confidence)	0	Siphoviridae	NA	NA
CC14_NODE_884_length_13463_cov_43.309740	CC14_884	lytic	13463	fragmental line	No	NA	14	7	1	Low-quality	Genome-fragment	17.93	HMM-based (lower-bound)	0	Siphoviridae	NA	NA
CC14_NODE_377_length_22280_cov_48.889809	CC14_377	lysogenic	22280	fragmental line	No	NA	46	9	1	Low-quality	Genome-fragment	29.26	HMM-based (lower-bound)	0	Siphoviridae	NA	NA
CC14_NODE_659_length_16008_cov_79.409453	CC14_659	lytic	16008	fragmental line	No	NA	15	1	0	Low-quality	Genome-fragment	28.5	AAI-based (medium-confidence)	0	NA	NA	NA
CC14_NODE_98_length_41754_cov_15.173242	CC14_98	lytic	41754	fragmental line	No	NA	67	6	0	High-quality	High-quality	100	AAI-based (high-confidence)	0	Unassigned_Caudovirales	NA	NA
CC14_NODE_357_length_23119_cov_41.832033	CC14_357	lytic	23119	fragmental line	No	NA	22	2	0	Low-quality	Genome-fragment	49.95	AAI-based (medium-confidence)	0	Unassigned	NA	NA
CC14_NODE_926_length_13028_cov_18.687659	CC14_926	lytic	13028	fragmental line	No	NA	20	11	0	Low-quality	Genome-fragment	27.67	AAI-based (medium-confidence)	0	Siphoviridae	NA	NA
CC14_NODE_953_length_12800_cov_18.403845	CC14_953	lytic	12800	fragmental line	No	NA	18	6	2	Low-quality	Genome-fragment	32.8	AAI-based (medium-confidence)	0	Siphoviridae	NA	NA
CC14_NODE_472_length_18990_cov_39.339107	CC14_472	lytic	18990	fragmental line	No	NA	30	3	3	Low-quality	Genome-fragment	31.02	AAI-based (medium-confidence)	0	Siphoviridae	NA	NA
CC14_NODE_307_length_25288_cov_19.961915	CC14_307	lysogenic	25288	fragmental line	No	NA	39	15	0	Medium-quality	Genome-fragment	65.57	AAI-based (high-confidence)	0	Siphoviridae	NA	NA
CC14_NODE_126_length_39928_cov_27.139267	CC14_126	lytic	39928	completed circle	No	NA	67	5	1	Complete	High-quality	100	DTR (medium-confidence)	0	Siphoviridae	NA	NA
CC14_NODE_495_length_18660_cov_283.853803	CC14_495	lytic	18660	fragmental line	No	NA	22	7	0	High-quality	High-quality	96.43	AAI-based (medium-confidence)	0	NA	Podoviridae	unclassified
CC14_NODE_744_length_14855_cov_19.380676	CC14_744	lytic	14855	fragmental line	No	NA	28	5	1	Low-quality	Genome-fragment	19.55	HMM-based (lower-bound)	0	Siphoviridae	NA	NA
CC14_NODE_31_length_52478_cov_24.329626	CC14_31	lytic	52478	fragmental line	No	NA	84	17	4	Medium-quality	Genome-fragment	73.76	AAI-based (medium-confidence)	0	Siphoviridae	NA	NA
CC14_NODE_102_length_41524_cov_24.512672	CC14_102	lytic	41524	completed circle	No	NA	64	12	2	Complete	High-quality	100	DTR (high-confidence)	0	Podoviridae	NA	NA
CC14_NODE_1099_length_11508_cov_17.886405	CC14_1099	lytic	11508	fragmental line	No	NA	15	12	0	Low-quality	Genome-fragment	22.54	AAI-based (medium-confidence)	0	Siphoviridae	NA	NA
CC14_NODE_36_length_50442_cov_122.098637	CC14_36	lytic	50442	fragmental line	No	NA	66	20	0	Medium-quality	Genome-fragment	86.1	AAI-based (medium-confidence)	0	NA	Siphoviridae	unclassified
CC14_NODE_903_length_13272_cov_19.958463	CC14_903	lysogenic	13272	fragmental line	No	NA	22	1	0	Low-quality	Genome-fragment	12.13	HMM-based (lower-bound)	0	Unassigned_Caudovirales	NA	NA
CC14_NODE_49_length_48145_cov_17.114910	CC14_49	lytic	48145	fragmental line	No	NA	74	10	7	Medium-quality	Genome-fragment	69.11	AAI-based (medium-confidence)	0	Siphoviridae	NA	NA
CC14_NODE_39_length_50132_cov_58.565988	CC14_39	lytic	50132	fragmental line	No	NA	72	14	1	High-quality	High-quality	100	AAI-based (high-confidence)	0	Podoviridae	NA	NA
CC14_NODE_1123_length_11359_cov_18.975230	CC14_1123	lytic	11359	fragmental line	No	NA	15	1	0	Low-quality	Genome-fragment	10.49	HMM-based (lower-bound)	0	Herpesviridae	NA	NA
CC14_NODE_410_length_20871_cov_15.106745	CC14_410	lytic	20871	fragmental line	No	NA	28	3	0	Low-quality	Genome-fragment	43.28	AAI-based (medium-confidence)	0	Unassigned_Caudovirales	NA	NA
CC14_NODE_968_length_12685_cov_15.319477	CC14_968	lytic	12685	fragmental line	No	NA	16	1	1	Low-quality	Genome-fragment	11.28	HMM-based (lower-bound)	0	Unassigned	NA	NA
CC14_NODE_1197_length_10739_cov_13.736241	CC14_1197	lytic	10739	fragmental line	No	NA	14	2	0	Low-quality	Genome-fragment	11.32	HMM-based (lower-bound)	0	NA	NA	NA
CC14_NODE_1194_length_10745_cov_17.595603	CC14_1194	lytic	10745	fragmental line	No	NA	13	5	0	Low-quality	Genome-fragment	15.37	AAI-based (medium-confidence)	0	Siphoviridae	NA	NA
CC14_NODE_331_length_24209_cov_15.278173	CC14_331	lytic	24209	fragmental line	No	NA	28	9	1	Low-quality	Genome-fragment	43.14	AAI-based (medium-confidence)	0	Siphoviridae	NA	NA
CC14_NODE_135_length_39059_cov_89.177213	CC14_135	lysogenic	39059	fragmental line	No	NA	62	11	0	Low-quality	Genome-fragment	43.2	HMM-based (lower-bound)	0	Siphoviridae	NA	NA
CC14_NODE_540_length_17857_cov_13.281373	CC14_540	lytic	17857	fragmental line	No	NA	23	2	0	Low-quality	Genome-fragment	24.96	AAI-based (medium-confidence)	0	Podoviridae	NA	NA
CC14_NODE_122_length_40166_cov_25.252100	CC14_122	lytic	40166	fragmental line	No	NA	40	5	1	Medium-quality	Genome-fragment	69.99	HMM-based (lower-bound)	0	Siphoviridae	NA	NA
CC14_NODE_77_length_43529_cov_109.812049	CC14_77	lytic	43529	fragmental line	No	NA	62	17	2	Medium-quality	Genome-fragment	65.32	HMM-based (lower-bound)	0	Siphoviridae	NA	NA
CC14_NODE_261_length_27961_cov_56.729951	CC14_261	lytic	27961	fragmental line	No	NA	38	9	0	Medium-quality	Genome-fragment	56.81	AAI-based (medium-confidence)	0	Siphoviridae	NA	NA
CC14_NODE_73_length_43715_cov_27.621965	CC14_73	lysogenic	43715	completed circle	No	NA	56	6	0	Complete	High-quality	100	DTR (high-confidence)	0	Siphoviridae	NA	NA
CC14_NODE_1072_length_11779_cov_10.926049	CC14_1072	lytic	11779	fragmental line	No	NA	15	4	0	Low-quality	Genome-fragment	21.03	AAI-based (medium-confidence)	0	Unassigned	NA	NA
CC14_NODE_304_length_25584_cov_30.379177	CC14_304	lytic	25584	fragmental line	No	NA	39	9	0	Low-quality	Genome-fragment	27.85	HMM-based (lower-bound)	0	Siphoviridae	NA	NA
CC14_NODE_87_length_42645_cov_24.916882	CC14_87	lysogenic	42645	fragmental line	No	NA	74	8	0	Low-quality	Genome-fragment	47.47	HMM-based (lower-bound)	0	Siphoviridae	NA	NA
CC14_NODE_221_length_30454_cov_136.849238	CC14_221	lytic	30454	fragmental line	No	NA	41	1	2	Low-quality	Genome-fragment	27.09	HMM-based (lower-bound)	0	Unassigned	NA	NA
CC14_NODE_240_length_28892_cov_17.932136	CC14_240	lytic	28892	fragmental line	No	NA	42	3	0	Low-quality	Genome-fragment	44.48	HMM-based (lower-bound)	0	Podoviridae	NA	NA
CC14_NODE_701_length_15403_cov_87.174876	CC14_701	lytic	15403	fragmental line	No	NA	27	5	0	Low-quality	Genome-fragment	32.87	AAI-based (medium-confidence)	0	Siphoviridae	NA	NA
CC14_NODE_977_length_12575_cov_11.619569	CC14_977	lytic	12575	fragmental line	No	NA	12	2	1	Low-quality	Genome-fragment	14.43	HMM-based (lower-bound)	0	Unassigned_Caudovirales	NA	NA
CC14_NODE_150_length_37588_cov_24.162311	CC14_150	lytic	37588	fragmental line	No	NA	41	4	0	Low-quality	Genome-fragment	49.38	HMM-based (lower-bound)	0	Podoviridae	NA	NA
CC14_NODE_709_length_15322_cov_14.169385	CC14_709	lytic	15322	fragmental line	No	NA	30	3	0	Low-quality	Genome-fragment	29.52	AAI-based (high-confidence)	0	Unassigned	NA	NA
CC14_NODE_725_length_15164_cov_14.132305	CC14_725	lytic	15164	fragmental line	No	NA	24	4	2	Low-quality	Genome-fragment	29.01	AAI-based (medium-confidence)	0	Siphoviridae	NA	NA
CC14_NODE_553_length_17591_cov_10.106068	CC14_553	lytic	17591	fragmental line	No	NA	37	4	0	Low-quality	Genome-fragment	7.86	HMM-based (lower-bound)	0	Unassigned_Caudovirales	NA	NA
CC14_NODE_80_length_43098_cov_18.804591	CC14_80	lysogenic	43098	fragmental line	No	NA	70	11	0	High-quality	High-quality	100	AAI-based (medium-confidence)	0	Siphoviridae	NA	NA
CC14_NODE_1195_length_10744_cov_11.099542	CC14_1195	lytic	10744	fragmental line	No	NA	29	5	0	Low-quality	Genome-fragment	19.23	AAI-based (medium-confidence)	0	Unassigned_Caudovirales	NA	NA
CC14_NODE_33_length_51690_cov_32.339053	CC14_33	lysogenic	51690	fragmental line	No	NA	83	11	0	Medium-quality	Genome-fragment	63.14	HMM-based (lower-bound)	0	Siphoviridae	NA	NA
CC14_NODE_71_length_44351_cov_26.788085	CC14_71	lysogenic	44351	fragmental line	No	NA	65	2	1	Medium-quality	Genome-fragment	50.23	HMM-based (lower-bound)	0	Unassigned	NA	NA
CC14_NODE_566_length_17385_cov_15.268436	CC14_566	lytic	17385	fragmental line	No	NA	24	3	0	Low-quality	Genome-fragment	34.81	AAI-based (medium-confidence)	0	Unassigned_Caudovirales	NA	NA
CC14_NODE_190_length_33216_cov_24.835892	CC14_190	lytic	33216	fragmental line	No	NA	43	12	0	Low-quality	Genome-fragment	45.39	HMM-based (lower-bound)	0	Siphoviridae	NA	NA
CC14_NODE_1309_length_10165_cov_13.330465	CC14_1309	lytic	10165	fragmental line	No	NA	12	6	1	Low-quality	Genome-fragment	23.49	AAI-based (medium-confidence)	0	Siphoviridae	NA	NA
CC14_NODE_747_length_14825_cov_14.172106	CC14_747	lytic	14825	fragmental line	No	NA	22	2	0	Low-quality	Genome-fragment	25.29	AAI-based (medium-confidence)	0	Unassigned	NA	NA
CC14_NODE_270_length_27452_cov_34.245392	CC14_270	lytic	27452	fragmental line	No	NA	47	2	0	Low-quality	Genome-fragment	17.96	HMM-based (lower-bound)	0	Siphoviridae	NA	NA
CC14_NODE_1270_length_10385_cov_828.963601	CC14_1270	lytic	10385	fragmental line	No	NA	15	5	0	Low-quality	Genome-fragment	17.87	AAI-based (medium-confidence)	0	NA	NA	NA
CC14_NODE_923_length_13050_cov_11.499654	CC14_923	lytic	13050	fragmental line	No	NA	12	6	0	Low-quality	Genome-fragment	15.01	HMM-based (lower-bound)	0	Siphoviridae	NA	NA
CC14_NODE_416_length_20669_cov_24.013389	CC14_416	lytic	20669	fragmental line	No	NA	44	6	0	Low-quality	Genome-fragment	26.96	HMM-based (lower-bound)	0	Siphoviridae	NA	NA
CC14_NODE_784_length_14401_cov_48.529276	CC14_784	lytic	14401	fragmental line	No	NA	18	8	0	Low-quality	Genome-fragment	21.12	HMM-based (lower-bound)	0	Siphoviridae	NA	NA
CC14_NODE_162_length_36736_cov_29.613615	CC14_162	lysogenic	36736	completed circle	No	NA	60	12	2	Medium-quality	Genome-fragment	56.38	AAI-based (medium-confidence)	0	Siphoviridae	NA	NA
CC14_NODE_571_length_17325_cov_12.074059	CC14_571	lytic	17325	fragmental line	No	NA	32	6	0	Low-quality	Genome-fragment	13.58	HMM-based (lower-bound)	0	Siphoviridae	NA	NA
CC14_NODE_224_length_30189_cov_18.363742	CC14_224	lytic	30189	fragmental line	No	NA	37	7	0	Medium-quality	Genome-fragment	66.21	AAI-based (high-confidence)	0	Siphoviridae	NA	NA
CC14_NODE_188_length_33337_cov_26.627426	CC14_188	lytic	33337	fragmental line	No	NA	63	8	0	Medium-quality	Genome-fragment	81.51	AAI-based (medium-confidence)	0	Siphoviridae	NA	NA
CC14_NODE_673_length_15762_cov_17.011715	CC14_673	lytic	15762	fragmental line	No	NA	24	5	0	Low-quality	Genome-fragment	24.46	AAI-based (medium-confidence)	0	Unassigned_Caudovirales	NA	NA
CC14_NODE_194_length_32962_cov_21.402559	CC14_194	lytic	32962	fragmental line	No	NA	36	14	0	Medium-quality	Genome-fragment	75.32	AAI-based (medium-confidence)	0	Podoviridae	NA	NA
CC14_NODE_363_length_22890_cov_58.826713	CC14_363	lytic	22890	fragmental line	No	NA	27	11	0	Medium-quality	Genome-fragment	51.06	AAI-based (medium-confidence)	0	Myoviridae	NA	NA
CC14_NODE_158_length_37159_cov_23.876994	CC14_158	lytic	37159	fragmental line	No	NA	57	9	2	Low-quality	Genome-fragment	44.62	HMM-based (lower-bound)	0	Siphoviridae	NA	NA
CC14_NODE_1255_length_10494_cov_91.792892	CC14_1255	lytic	10494	fragmental line	No	NA	14	8	0	Low-quality	Genome-fragment	19.94	AAI-based (high-confidence)	0	Myoviridae	NA	NA
CC14_NODE_78_length_43362_cov_17.863579	CC14_78	lytic	43362	fragmental line	No	NA	63	14	2	Medium-quality	Genome-fragment	67.92	AAI-based (medium-confidence)	0	Unassigned_Caudovirales	NA	NA
CC14_NODE_1307_length_10179_cov_30.917029	CC14_1307	lytic	10179	fragmental line	No	NA	15	3	0	Low-quality	Genome-fragment	23.48	AAI-based (medium-confidence)	0	Unassigned_Caudovirales	NA	NA
CC14_NODE_995_length_12385_cov_16.489781	CC14_995	lytic	12385	fragmental line	No	NA	17	9	0	Low-quality	Genome-fragment	25.75	AAI-based (medium-confidence)	0	Myoviridae	NA	NA
CC14_NODE_354_length_23414_cov_15.083266	CC14_354	lytic	23414	fragmental line	No	NA	27	4	0	Low-quality	Genome-fragment	26.37	HMM-based (lower-bound)	0	Unassigned	NA	NA
CC14_NODE_726_length_15163_cov_32.381586	CC14_726	lysogenic	15163	fragmental line	No	NA	27	7	0	Low-quality	Genome-fragment	14.3	HMM-based (lower-bound)	0	Podoviridae	NA	NA
CC14_NODE_286_length_26716_cov_27.198567	CC14_286	lytic	26716	fragmental line	No	NA	45	15	0	Medium-quality	Genome-fragment	82.87	AAI-based (medium-confidence)	0	Siphoviridae	NA	NA
CC14_NODE_1166_length_10989_cov_203.185294	CC14_1166	lytic	10989	fragmental line	No	NA	21	2	0	Low-quality	Genome-fragment	20	HMM-based (lower-bound)	0	Unassigned_Caudovirales	NA	NA
CC14_NODE_497_length_18597_cov_35.725704	CC14_497	lytic	18597	fragmental line	No	NA	39	2	0	Low-quality	Genome-fragment	28.36	HMM-based (lower-bound)	0	Podoviridae	NA	NA
CC14_NODE_994_length_12390_cov_25.562708	CC14_994	lytic	12390	fragmental line	No	NA	16	9	0	Low-quality	Genome-fragment	19.14	HMM-based (lower-bound)	0	Siphoviridae	NA	NA
CC14_NODE_896_length_13343_cov_13.865593	CC14_896	lytic	13343	fragmental line	No	NA	18	7	0	Low-quality	Genome-fragment	28.73	AAI-based (medium-confidence)	0	Siphoviridae	NA	NA
CC14_NODE_306_length_25361_cov_20.387458	CC14_306	lysogenic	25361	fragmental line	No	NA	34	8	1	Medium-quality	Genome-fragment	58.59	AAI-based (medium-confidence)	0	Siphoviridae	NA	NA
CC14_NODE_104_length_41360_cov_79.986660	CC14_104	lysogenic	41360	fragmental line	No	NA	68	15	1	Medium-quality	Genome-fragment	51.94	HMM-based (lower-bound)	0	Siphoviridae	NA	NA
CC14_NODE_777_length_14477_cov_15.313341	CC14_777	lytic	14477	fragmental line	No	NA	21	10	0	Low-quality	Genome-fragment	16.12	HMM-based (lower-bound)	0	Myoviridae	NA	NA
CC14_NODE_507_length_18462_cov_19.192807	CC14_507	lytic	18462	fragmental line	No	NA	21	7	0	Low-quality	Genome-fragment	24.56	HMM-based (lower-bound)	0	Unassigned_Caudovirales	NA	NA
CC14_NODE_555_length_17560_cov_16.441931	CC14_555	lytic	17560	fragmental line	No	NA	18	5	0	Low-quality	Genome-fragment	44.36	AAI-based (medium-confidence)	0	Unassigned_Caudovirales	NA	NA
CC14_NODE_434_length_20046_cov_15.920014	CC14_434	lytic	20046	fragmental line	No	NA	25	6	0	Low-quality	Genome-fragment	38.84	AAI-based (medium-confidence)	0	Podoviridae	NA	NA
CC14_NODE_886_length_13439_cov_11.229079	CC14_886	lytic	13439	fragmental line	No	NA	13	8	0	Low-quality	Genome-fragment	15.75	AAI-based (medium-confidence)	0	Siphoviridae	NA	NA
CC14_NODE_817_length_14165_cov_40.368675	CC14_817	lytic	14165	fragmental line	No	NA	18	4	0	Low-quality	Genome-fragment	19.21	HMM-based (lower-bound)	0	Unassigned	NA	NA
CC14_NODE_637_length_16353_cov_26.709228	CC14_637	lysogenic	16353	fragmental line	No	NA	26	8	0	Low-quality	Genome-fragment	42.55	AAI-based (medium-confidence)	0	Siphoviridae	NA	NA
CC14_NODE_776_length_14493_cov_14.827538	CC14_776	lytic	14493	fragmental line	No	NA	36	6	1	Low-quality	Genome-fragment	16.41	HMM-based (lower-bound)	0	Unassigned_Caudovirales	NA	NA
CC14_NODE_1027_length_12156_cov_77.495909	CC14_1027	lytic	12156	fragmental line	No	NA	22	3	0	Low-quality	Genome-fragment	14.84	HMM-based (lower-bound)	0	Podoviridae	NA	NA
CC14_NODE_297_length_25998_cov_26.243341	CC14_297	lytic	25998	fragmental line	No	NA	37	3	2	Low-quality	Genome-fragment	40.88	HMM-based (lower-bound)	0	Unassigned	NA	NA
CC14_NODE_137_length_38935_cov_108.827135	CC14_137	lytic	38935	fragmental line	No	NA	50	4	0	Medium-quality	Genome-fragment	80.61	AAI-based (medium-confidence)	0	Siphoviridae	NA	NA
CC14_NODE_608_length_16828_cov_58.657783	CC14_608	lytic	16828	fragmental line	No	NA	19	8	0	Low-quality	Genome-fragment	40.57	AAI-based (medium-confidence)	0	Podoviridae	NA	NA
CC14_NODE_680_length_15721_cov_487.541874	CC14_680	lytic	15721	fragmental line	No	NA	21	5	0	Low-quality	Genome-fragment	37.2	AAI-based (medium-confidence)	0	Siphoviridae	NA	NA
CC14_NODE_18_length_57052_cov_18.092882	CC14_18	lytic	57052	fragmental line	No	NA	68	8	3	High-quality	High-quality	100	AAI-based (medium-confidence)	0	Siphoviridae	NA	NA
CC14_NODE_1211_length_10685_cov_15.021637	CC14_1211	lytic	10685	fragmental line	No	NA	16	4	0	Low-quality	Genome-fragment	26.94	AAI-based (medium-confidence)	0	Podoviridae	NA	NA
CC14_NODE_355_length_23337_cov_49.049652	CC14_355	lytic	23337	fragmental line	No	NA	33	5	0	Medium-quality	Genome-fragment	65.02	AAI-based (medium-confidence)	0	Podoviridae	NA	NA
CC14_NODE_176_length_34734_cov_111.831368	CC14_176	lytic	34734	fragmental line	No	NA	54	18	0	Medium-quality	Genome-fragment	84.98	AAI-based (medium-confidence)	0	Siphoviridae	NA	NA
CC14_NODE_466_length_19090_cov_23.544471	CC14_466	lytic	19090	fragmental line	No	NA	25	8	1	Low-quality	Genome-fragment	44.09	AAI-based (medium-confidence)	0	Myoviridae	NA	NA
CC14_NODE_69_length_44592_cov_48.746952	CC14_69	lytic	44592	fragmental line	No	NA	52	9	1	High-quality	High-quality	95.96	AAI-based (medium-confidence)	0	Podoviridae	NA	NA
CC14_NODE_255_length_28337_cov_41.699385	CC14_255	lytic	28337	fragmental line	No	NA	29	2	0	Medium-quality	Genome-fragment	61.71	AAI-based (medium-confidence)	0	Unassigned	NA	NA
CC14_NODE_179_length_34103_cov_30.448543	CC14_179	lysogenic	34103	fragmental line	No	NA	48	3	0	Medium-quality	Genome-fragment	76.05	AAI-based (medium-confidence)	0	Unassigned_Caudovirales	NA	NA
CC14_NODE_171_length_35765_cov_113.838645	CC14_171	lytic	35765	fragmental line	No	NA	44	12	0	Medium-quality	Genome-fragment	61.6	AAI-based (high-confidence)	0	Myoviridae	NA	NA
CC14_NODE_392_length_21630_cov_26.111101	CC14_392	lytic	21630	fragmental line	No	NA	46	7	0	Low-quality	Genome-fragment	28.08	HMM-based (lower-bound)	0	Unassigned	NA	NA
CC14_NODE_455_length_19391_cov_23.415184	CC14_455	lytic	19391	fragmental line	No	NA	28	2	1	Low-quality	Genome-fragment	30.72	AAI-based (medium-confidence)	0	Myoviridae	NA	NA
CC14_NODE_880_length_13493_cov_180.954309	CC14_880	lytic	13493	fragmental line	No	NA	17	2	1	Low-quality	Genome-fragment	16.58	HMM-based (lower-bound)	0	Siphoviridae	NA	NA
CC14_NODE_430_length_20189_cov_49.021903	CC14_430	lytic	20189	fragmental line	No	NA	32	9	1	Low-quality	Genome-fragment	35.68	AAI-based (medium-confidence)	0	Siphoviridae	NA	NA
CC14_NODE_643_length_16288_cov_21.401405	CC14_643	lytic	16288	fragmental line	No	NA	26	4	0	Low-quality	Genome-fragment	31.57	AAI-based (medium-confidence)	0	Podoviridae	NA	NA
CC14_NODE_546_length_17799_cov_30.034603	CC14_546	lytic	17799	fragmental line	No	NA	20	13	0	Low-quality	Genome-fragment	35.44	AAI-based (medium-confidence)	0	Siphoviridae	NA	NA
CC14_NODE_127_length_39887_cov_14.466334	CC14_127	lytic	39887	completed circle	No	NA	53	9	0	Low-quality	Genome-fragment	46.83	HMM-based (lower-bound)	0	Siphoviridae	NA	NA
CC14_NODE_1114_length_11397_cov_77.433698	CC14_1114	lytic	11397	fragmental line	No	NA	30	2	0	Low-quality	Genome-fragment	21.13	HMM-based (lower-bound)	0	Unassigned	NA	NA
CC14_NODE_195_length_32957_cov_20.337761	CC14_195	lytic	32957	fragmental line	No	NA	42	2	0	Medium-quality	Genome-fragment	63.05	AAI-based (medium-confidence)	0	Unassigned_Caudovirales	NA	NA
CC14_NODE_1329_length_10046_cov_9.219297	CC14_1329	lytic	10046	fragmental line	No	NA	10	4	0	Low-quality	Genome-fragment	25.63	AAI-based (medium-confidence)	0	Siphoviridae	NA	NA
CC14_NODE_1294_length_10237_cov_17.064133	CC14_1294	lytic	10237	fragmental line	No	NA	13	4	0	Low-quality	Genome-fragment	20.21	AAI-based (medium-confidence)	0	Siphoviridae	NA	NA
CC14_NODE_281_length_26950_cov_88.245139	CC14_281	lytic	26950	fragmental line	No	NA	39	7	1	Medium-quality	Genome-fragment	70.29	AAI-based (medium-confidence)	0	Podoviridae	NA	NA
CC14_NODE_597_length_17068_cov_13.073943	CC14_597	lytic	17068	fragmental line	No	NA	21	5	0	Low-quality	Genome-fragment	38.58	AAI-based (medium-confidence)	0	Siphoviridae	NA	NA
CC14_NODE_375_length_22343_cov_28.670406	CC14_375	lytic	22343	fragmental line	No	NA	28	8	0	Medium-quality	Genome-fragment	51.14	AAI-based (medium-confidence)	0	Podoviridae	NA	NA
CC14_NODE_703_length_15389_cov_70.512717	CC14_703	lytic	15389	fragmental line	No	NA	16	5	0	Low-quality	Genome-fragment	31.87	AAI-based (medium-confidence)	0	Siphoviridae	NA	NA
CC14_NODE_1315_length_10125_cov_11.711321	CC14_1315	lytic	10125	fragmental line	No	NA	18	4	0	Low-quality	Genome-fragment	11.91	AAI-based (medium-confidence)	0	Siphoviridae	NA	NA
CC14_NODE_153_length_37453_cov_26.568694	CC14_153	lysogenic	37453	fragmental line	No	NA	56	12	1	Low-quality	Genome-fragment	46.93	HMM-based (lower-bound)	0	Siphoviridae	NA	NA
CC14_NODE_161_length_36811_cov_28.122375	CC14_161	lytic	36811	fragmental line	No	NA	65	4	2	Low-quality	Genome-fragment	31.61	HMM-based (lower-bound)	0	Unassigned_Caudovirales	NA	NA
CC14_NODE_54_length_47357_cov_481.799734	CC14_54	lytic	47357	fragmental line	No	NA	59	10	0	Medium-quality	Genome-fragment	62.61	HMM-based (lower-bound)	0	Siphoviridae	NA	NA
CC14_NODE_219_length_30515_cov_31.342219	CC14_219	lysogenic	30515	fragmental line	No	NA	59	16	0	Medium-quality	Genome-fragment	82.92	AAI-based (high-confidence)	0	Siphoviridae	NA	NA
CC14_NODE_184_length_33729_cov_26.843321	CC14_184	lytic	33729	fragmental line	No	NA	39	3	0	Low-quality	Genome-fragment	46.24	AAI-based (medium-confidence)	0	Siphoviridae	NA	NA
CC14_NODE_523_length_18034_cov_22.039101	CC14_523	lytic	18034	fragmental line	No	NA	25	7	0	Low-quality	Genome-fragment	43.93	AAI-based (medium-confidence)	0	Siphoviridae	NA	NA
CC14_NODE_690_length_15553_cov_21.883017	CC14_690	lytic	15553	fragmental line	No	NA	21	4	2	Low-quality	Genome-fragment	19.72	AAI-based (medium-confidence)	0	Siphoviridae	NA	NA
CC14_NODE_79_length_43351_cov_54.430317	CC14_79	lytic	43351	completed circle	No	NA	56	14	2	High-quality	High-quality	98.51	AAI-based (medium-confidence)	0	Podoviridae	NA	NA
CC14_NODE_834_length_13922_cov_16.327684	CC14_834	lytic	13922	fragmental line	No	NA	17	5	0	Low-quality	Genome-fragment	19.03	AAI-based (medium-confidence)	0	Unassigned	NA	NA
CC14_NODE_936_length_12909_cov_17.270188	CC14_936	lytic	12909	fragmental line	No	NA	12	7	0	Low-quality	Genome-fragment	28.68	AAI-based (medium-confidence)	0	Podoviridae	NA	NA
CC14_NODE_1031_length_12098_cov_31.526945	CC14_1031	lytic	12098	fragmental line	No	NA	15	7	0	Low-quality	Genome-fragment	32.11	AAI-based (medium-confidence)	0	Myoviridae	NA	NA
CC14_NODE_181_length_33869_cov_107.762584	CC14_181	lytic	33869	fragmental line	No	NA	42	17	0	Low-quality	Genome-fragment	49.15	AAI-based (high-confidence)	0	Siphoviridae	NA	NA
CC14_NODE_196_length_32830_cov_105.712159	CC14_196	lytic	32830	fragmental line	No	NA	67	19	0	Medium-quality	Genome-fragment	64.19	AAI-based (medium-confidence)	0	Myoviridae	NA	NA
CC14_NODE_672_length_15801_cov_11.306745	CC14_672	lytic	15801	fragmental line	No	NA	23	9	0	Low-quality	Genome-fragment	38.65	AAI-based (high-confidence)	0	Podoviridae	NA	NA
CC14_NODE_623_length_16538_cov_54.977735	CC14_623	lytic	16538	fragmental line	No	NA	25	2	0	Low-quality	Genome-fragment	44.35	AAI-based (medium-confidence)	0	Unassigned	NA	NA
CC14_NODE_1146_length_11150_cov_34.004146	CC14_1146	lytic	11150	fragmental line	No	NA	22	6	0	Low-quality	Genome-fragment	12.43	AAI-based (medium-confidence)	0	Siphoviridae	NA	NA
CC14_NODE_1164_length_10997_cov_14.861360	CC14_1164	lytic	10997	fragmental line	No	NA	21	2	0	Low-quality	Genome-fragment	4.7	HMM-based (lower-bound)	0	Myoviridae	NA	NA
CC14_NODE_457_length_19324_cov_14.853080	CC14_457	lytic	19324	fragmental line	No	NA	23	4	1	Low-quality	Genome-fragment	44.82	AAI-based (medium-confidence)	0	Podoviridae	NA	NA
CC14_NODE_913_length_13162_cov_11.157015	CC14_913	lytic	13162	fragmental line	No	NA	17	5	1	Low-quality	Genome-fragment	21.92	HMM-based (lower-bound)	0	Siphoviridae	NA	NA
CC14_NODE_661_length_15986_cov_10.388111	CC14_661	lytic	15986	fragmental line	No	NA	20	6	0	Low-quality	Genome-fragment	19.6	HMM-based (lower-bound)	0	Herpesviridae	NA	NA
CC14_NODE_484_length_18821_cov_16.793456	CC14_484	lytic	18821	fragmental line	No	NA	25	2	0	Low-quality	Genome-fragment	18.07	HMM-based (lower-bound)	0	Siphoviridae	NA	NA
CC14_NODE_218_length_30717_cov_35.911519	CC14_218	lytic	30717	fragmental line	No	NA	50	7	1	Low-quality	Genome-fragment	42.13	AAI-based (medium-confidence)	0	Siphoviridae	NA	NA
CC14_NODE_704_length_15384_cov_51.606367	CC14_704	lytic	15384	fragmental line	No	NA	17	5	1	Low-quality	Genome-fragment	38.14	AAI-based (medium-confidence)	0	Siphoviridae	NA	NA
CC14_NODE_17_length_58188_cov_59.633891	CC14_17	lysogenic	58188	fragmental line	No	NA	103	17	2	Medium-quality	Genome-fragment	67.86	HMM-based (lower-bound)	0	Siphoviridae	NA	NA
CC14_NODE_914_length_13157_cov_20.975958	CC14_914	lytic	13157	fragmental line	No	NA	19	11	0	Low-quality	Genome-fragment	25.71	AAI-based (medium-confidence)	0	Siphoviridae	NA	NA
CC14_NODE_943_length_12856_cov_14.466057	CC14_943	lytic	12856	fragmental line	No	NA	20	6	0	Low-quality	Genome-fragment	32.68	AAI-based (high-confidence)	0	Podoviridae	NA	NA
CC14_NODE_239_length_29019_cov_19.129644	CC14_239	lysogenic	29019	fragmental line	No	NA	42	20	0	Low-quality	Genome-fragment	46.73	AAI-based (medium-confidence)	0	Myoviridae	NA	NA
CC14_NODE_588_length_17163_cov_17.714520	CC14_588	lytic	17163	fragmental line	No	NA	27	3	1	Low-quality	Genome-fragment	29.02	HMM-based (lower-bound)	0	Podoviridae	NA	NA
CC14_NODE_216_length_30951_cov_21.332147	CC14_216	lytic	30951	fragmental line	No	NA	49	8	2	Medium-quality	Genome-fragment	79.77	AAI-based (medium-confidence)	0	Siphoviridae	NA	NA
CC14_NODE_91_length_42496_cov_25.232299	CC14_91	lytic	42496	fragmental line	No	NA	70	10	2	Medium-quality	Genome-fragment	59.92	HMM-based (lower-bound)	0	Siphoviridae	NA	NA
CC14_NODE_312_length_25159_cov_15.601896	CC14_312	lytic	25159	fragmental line	No	NA	52	6	2	Low-quality	Genome-fragment	39.64	HMM-based (lower-bound)	0	Siphoviridae	NA	NA
CC14_NODE_1198_length_10736_cov_28.393596	CC14_1198	lytic	10736	fragmental line	No	NA	22	3	1	Low-quality	Genome-fragment	9.41	HMM-based (lower-bound)	0	Siphoviridae	NA	NA
CC14_NODE_1040_length_12045_cov_31.243786	CC14_1040	lytic	12045	fragmental line	No	NA	16	3	0	Low-quality	Genome-fragment	31.03	AAI-based (medium-confidence)	0	Siphoviridae	NA	NA
CC14_NODE_534_length_17898_cov_24.924452	CC14_534	lytic	17898	fragmental line	No	NA	18	2	0	Low-quality	Genome-fragment	43.31	AAI-based (medium-confidence)	0	Unassigned	NA	NA
CC14_NODE_687_length_15610_cov_19.818386	CC14_687	lytic	15610	fragmental line	No	NA	25	7	0	Low-quality	Genome-fragment	24.63	AAI-based (medium-confidence)	0	Siphoviridae	NA	NA
CC14_NODE_752_length_14800_cov_7.592133	CC14_752	lytic	14800	fragmental line	No	NA	21	5	1	Low-quality	Genome-fragment	20.16	HMM-based (lower-bound)	0	Unassigned_Caudovirales	NA	NA
CC14_NODE_425_length_20302_cov_82.503877	CC14_425	lytic	20302	fragmental line	No	NA	23	1	1	Low-quality	Genome-fragment	8.07	HMM-based (lower-bound)	0	Unassigned	NA	NA
CC14_NODE_388_length_21819_cov_427.154154	CC14_388	lytic	21819	completed circle	No	NA	27	12	0	Low-quality	Genome-fragment	45.75	AAI-based (medium-confidence)	0	Siphoviridae	NA	NA
CC14_NODE_1321_length_10090_cov_12.719382	CC14_1321	lytic	10090	fragmental line	No	NA	21	6	0	Low-quality	Genome-fragment	9.54	HMM-based (lower-bound)	0	Siphoviridae	NA	NA
CC14_NODE_831_length_13958_cov_63.979141	CC14_831	lytic	13958	fragmental line	No	NA	18	3	0	Low-quality	Genome-fragment	22.33	HMM-based (lower-bound)	0	Siphoviridae	NA	NA
CC14_NODE_243_length_28820_cov_49.249574	CC14_243	lytic	28820	fragmental line	No	NA	39	11	1	Low-quality	Genome-fragment	29.19	HMM-based (lower-bound)	0	Siphoviridae	NA	NA
CC14_NODE_144_length_38047_cov_19.268320	CC14_144	lytic	38047	completed circle	No	NA	66	14	0	Low-quality	Genome-fragment	36.88	HMM-based (lower-bound)	0	Siphoviridae	NA	NA
CC14_NODE_1085_length_11611_cov_16.947214	CC14_1085	lytic	11611	fragmental line	No	NA	16	7	0	Low-quality	Genome-fragment	22.58	AAI-based (medium-confidence)	0	Siphoviridae	NA	NA
CC14_NODE_1103_length_11496_cov_45.625557	CC14_1103	lytic	11496	fragmental line	No	NA	15	2	0	Low-quality	Genome-fragment	29.8	AAI-based (medium-confidence)	0	Unassigned	NA	NA
CC14_NODE_598_length_17053_cov_17.064537	CC14_598	lytic	17053	fragmental line	No	NA	21	5	0	Low-quality	Genome-fragment	45.75	AAI-based (medium-confidence)	0	Unassigned	NA	NA
CC14_NODE_169_length_35904_cov_42.583587	CC14_169	lytic	35904	fragmental line	No	NA	53	8	0	Medium-quality	Genome-fragment	89.97	AAI-based (medium-confidence)	0	Siphoviridae	NA	NA
CC14_NODE_504_length_18475_cov_15.324756	CC14_504	lytic	18475	fragmental line	No	NA	28	5	1	Low-quality	Genome-fragment	37.85	AAI-based (medium-confidence)	0	NA	NA	NA
CC14_NODE_253_length_28429_cov_13.284274	CC14_253	lytic	28429	fragmental line	No	NA	36	8	0	Low-quality	Genome-fragment	28.71	HMM-based (lower-bound)	0	Siphoviridae	NA	NA
CC14_NODE_818_length_14163_cov_17.400057	CC14_818	lytic	14163	fragmental line	No	NA	19	7	1	Low-quality	Genome-fragment	35.61	AAI-based (medium-confidence)	0	Podoviridae	NA	NA
CC14_NODE_1066_length_11801_cov_14.763749	CC14_1066	lysogenic	11801	fragmental line	No	NA	21	6	0	Low-quality	Genome-fragment	13.02	HMM-based (lower-bound)	0	Siphoviridae	NA	NA
CC14_NODE_16_length_58875_cov_296.656035	CC14_16	lytic	58875	completed circle	No	NA	82	9	3	Complete	High-quality	100	DTR (high-confidence)	0	Myoviridae	NA	NA
CC14_NODE_1100_length_11508_cov_9.212346	CC14_1100	lytic	11508	fragmental line	No	NA	15	3	0	Low-quality	Genome-fragment	20.39	AAI-based (medium-confidence)	0	Podoviridae	NA	NA
CC14_NODE_154_length_37447_cov_48.907012	CC14_154	lytic	37447	fragmental line	No	NA	55	8	1	Medium-quality	Genome-fragment	89.42	AAI-based (medium-confidence)	0	Podoviridae	NA	NA
CC14_NODE_976_length_12576_cov_15.884354	CC14_976	lytic	12576	fragmental line	No	NA	15	5	0	Low-quality	Genome-fragment	15.56	HMM-based (lower-bound)	0	Siphoviridae	NA	NA
CC14_NODE_599_length_17013_cov_42.629261	CC14_599	lytic	17013	fragmental line	No	NA	15	5	0	Low-quality	Genome-fragment	42.2	AAI-based (medium-confidence)	0	Podoviridae	NA	NA
CC14_NODE_1113_length_11410_cov_10.273888	CC14_1113	lytic	11410	fragmental line	No	NA	19	3	0	Low-quality	Genome-fragment	12.95	HMM-based (lower-bound)	0	Siphoviridae	NA	NA
CC14_NODE_563_length_17417_cov_99.167435	CC14_563	lytic	17417	fragmental line	No	NA	23	4	0	Low-quality	Genome-fragment	40.66	AAI-based (medium-confidence)	0	Siphoviridae	NA	NA
CC14_NODE_318_length_24818_cov_14.682752	CC14_318	lytic	24818	fragmental line	No	NA	42	5	0	Medium-quality	Genome-fragment	50.53	AAI-based (medium-confidence)	0	Unassigned_Caudovirales	NA	NA
CC14_NODE_951_length_12816_cov_10.467753	CC14_951	lytic	12816	fragmental line	No	NA	18	6	0	Low-quality	Genome-fragment	34.56	AAI-based (high-confidence)	0	Siphoviridae	NA	NA
CC14_NODE_14_length_62707_cov_70.256321	CC14_14	lytic	62707	completed circle	No	NA	89	14	0	Medium-quality	Genome-fragment	64.26	HMM-based (lower-bound)	0	Myoviridae	NA	NA
CC14_NODE_716_length_15216_cov_40.093661	CC14_716	lytic	15216	fragmental line	No	NA	21	10	0	Low-quality	Genome-fragment	33.93	AAI-based (medium-confidence)	0	Myoviridae	NA	NA
CC14_NODE_284_length_26825_cov_52.973104	CC14_284	lytic	26825	fragmental line	No	NA	38	3	0	Low-quality	Genome-fragment	46.98	AAI-based (medium-confidence)	0	Siphoviridae	NA	NA
CC14_NODE_85_length_42748_cov_33.677301	CC14_85	lysogenic	42748	fragmental line	No	NA	74	21	1	High-quality	High-quality	95.07	AAI-based (medium-confidence)	0	Siphoviridae	NA	NA
CC14_NODE_183_length_33745_cov_24.628940	CC14_183	lytic	33745	fragmental line	No	NA	50	13	1	Medium-quality	Genome-fragment	83.75	AAI-based (medium-confidence)	0	Siphoviridae	NA	NA
CC14_NODE_621_length_16579_cov_9.452977	CC14_621	lytic	16579	fragmental line	No	NA	30	3	0	Low-quality	Genome-fragment	14.73	HMM-based (lower-bound)	0	Unassigned_Caudovirales	NA	NA
CC14_NODE_68_length_44795_cov_37.425928	CC14_68	lytic	44795	fragmental line	No	NA	59	4	1	Medium-quality	Genome-fragment	63.88	AAI-based (high-confidence)	0	Unassigned_Caudovirales	NA	NA
CC14_NODE_159_length_36872_cov_16.752424	CC14_159	lytic	36872	completed circle	No	NA	52	9	1	Low-quality	Genome-fragment	35.97	HMM-based (lower-bound)	0	Siphoviridae	NA	NA
CC14_NODE_25_length_54240_cov_80.529870	CC14_25	lysogenic	54240	fragmental line	No	NA	83	8	1	Medium-quality	Genome-fragment	50.7	HMM-based (lower-bound)	0	Podoviridae	NA	NA
CC14_NODE_157_length_37186_cov_20.141041	CC14_157	lytic	37186	fragmental line	No	NA	52	8	1	Medium-quality	Genome-fragment	88.64	AAI-based (medium-confidence)	0	Siphoviridae	NA	NA
CC14_NODE_787_length_14393_cov_65.244944	CC14_787	lytic	14393	fragmental line	No	NA	20	5	1	Low-quality	Genome-fragment	47.94	AAI-based (medium-confidence)	0	Siphoviridae	NA	NA
CC14_NODE_76_length_43632_cov_43.553618	CC14_76	lytic	43632	fragmental line	No	NA	59	14	0	High-quality	High-quality	94.24	AAI-based (medium-confidence)	0	Myoviridae	NA	NA
CC14_NODE_1090_length_11590_cov_11.161855	CC14_1090	lytic	11590	fragmental line	No	NA	18	3	0	Low-quality	Genome-fragment	13.86	HMM-based (lower-bound)	0	Myoviridae	NA	NA
CC14_NODE_317_length_24827_cov_20.123325	CC14_317	lytic	24827	fragmental line	No	NA	45	7	2	Medium-quality	Genome-fragment	57.11	AAI-based (high-confidence)	0	Siphoviridae	NA	NA
CC14_NODE_644_length_16286_cov_76.227651	CC14_644	lysogenic	16286	fragmental line	No	NA	32	19	0	Low-quality	Genome-fragment	33.85	AAI-based (high-confidence)	0	Siphoviridae	NA	NA
CC14_NODE_1004_length_12320_cov_12.891235	CC14_1004	lytic	12320	fragmental line	No	NA	18	6	0	Low-quality	Genome-fragment	40.91	AAI-based (high-confidence)	0	Siphoviridae	NA	NA
CC14_NODE_715_length_15236_cov_9.613991	CC14_715	lytic	15236	fragmental line	No	NA	21	3	0	Low-quality	Genome-fragment	27.49	AAI-based (medium-confidence)	0	Myoviridae	NA	NA
CC14_NODE_718_length_15204_cov_24.976764	CC14_718	lytic	15204	fragmental line	No	NA	19	5	0	Low-quality	Genome-fragment	24.11	HMM-based (lower-bound)	0	Podoviridae	NA	NA
CC14_NODE_528_length_17979_cov_200.578075	CC14_528	lytic	17979	fragmental line	No	NA	25	8	0	High-quality	High-quality	91.94	AAI-based (medium-confidence)	0	NA	Podoviridae	unclassified
CC14_NODE_639_length_16332_cov_37.671500	CC14_639	lytic	16332	fragmental line	No	NA	30	5	0	Low-quality	Genome-fragment	42.58	AAI-based (medium-confidence)	0	Siphoviridae	NA	NA
CC14_NODE_170_length_35899_cov_122.211918	CC14_170	lytic	35899	fragmental line	No	NA	57	15	3	Medium-quality	Genome-fragment	50.24	AAI-based (medium-confidence)	0	Siphoviridae	NA	NA
CC14_NODE_478_length_18860_cov_23.760436	CC14_478	lytic	18860	fragmental line	Yes	16735	30	4	2	Low-quality	Genome-fragment	31.46	HMM-based (lower-bound)	11.27	Siphoviridae	NA	NA
CC14_NODE_547_length_17768_cov_13.966070	CC14_547	lytic	17768	fragmental line	No	NA	22	11	1	Low-quality	Genome-fragment	35.28	AAI-based (medium-confidence)	0	Siphoviridae	NA	NA
CC14_NODE_330_length_24291_cov_21.727306	CC14_330	lysogenic	24291	fragmental line	No	NA	36	10	1	Low-quality	Genome-fragment	36.12	HMM-based (lower-bound)	0	Siphoviridae	NA	NA
CC14_NODE_1148_length_11143_cov_24.728084	CC14_1148	lytic	11143	fragmental line	No	NA	17	1	0	Low-quality	Genome-fragment	12.49	AAI-based (medium-confidence)	0	Unassigned_Caudovirales	NA	NA
CC14_NODE_258_length_28116_cov_13.272264	CC14_258	lytic	28116	fragmental line	No	NA	38	16	1	Low-quality	Genome-fragment	30.92	HMM-based (lower-bound)	0	Unassigned_Caudovirales	NA	NA
CC14_NODE_298_length_25922_cov_22.011173	CC14_298	lytic	25922	fragmental line	No	NA	29	3	0	Low-quality	Genome-fragment	28.23	HMM-based (lower-bound)	0	Unassigned_Caudovirales	NA	NA
CC14_NODE_519_length_18174_cov_66.567747	CC14_519	lysogenic	18174	fragmental line	No	NA	39	4	0	Low-quality	Genome-fragment	40.21	AAI-based (medium-confidence)	0	Siphoviridae	NA	NA
CC14_NODE_370_length_22437_cov_26.422706	CC14_370	lytic	22437	fragmental line	No	NA	26	5	0	Low-quality	Genome-fragment	23.3	HMM-based (lower-bound)	0	Siphoviridae	NA	NA
CC14_NODE_693_length_15539_cov_25.766210	CC14_693	lysogenic	15539	fragmental line	No	NA	24	4	0	Low-quality	Genome-fragment	15.03	HMM-based (lower-bound)	0	Siphoviridae	NA	NA
CC14_NODE_11_length_65780_cov_156.665409	CC14_11	lytic	65780	fragmental line	No	NA	88	17	1	Medium-quality	Genome-fragment	80.29	HMM-based (lower-bound)	0	Unassigned_Caudovirales	NA	NA
CC14_NODE_444_length_19630_cov_16.680511	CC14_444	lytic	19630	fragmental line	No	NA	23	11	0	Low-quality	Genome-fragment	48.29	AAI-based (medium-confidence)	0	Podoviridae	NA	NA
CC14_NODE_810_length_14221_cov_39.986093	CC14_810	lytic	14221	fragmental line	No	NA	30	6	0	Low-quality	Genome-fragment	17.04	HMM-based (lower-bound)	0	Myoviridae	NA	NA
CC14_NODE_113_length_40669_cov_19.106687	CC14_113	lytic	40669	completed circle	No	NA	66	5	0	Medium-quality	Genome-fragment	53.19	HMM-based (lower-bound)	0	Siphoviridae	NA	NA
CC14_NODE_47_length_48845_cov_39.300184	CC14_47	lysogenic	48845	fragmental line	No	NA	63	12	0	Medium-quality	Genome-fragment	64.1	AAI-based (medium-confidence)	0	Podoviridae	NA	NA
CC14_NODE_396_length_21473_cov_19.558269	CC14_396	lytic	21473	fragmental line	No	NA	33	7	0	Low-quality	Genome-fragment	46.18	AAI-based (medium-confidence)	0	Podoviridae	NA	NA
CC14_NODE_51_length_47903_cov_32.267326	CC14_51	lysogenic	47903	completed circle	No	NA	72	14	2	High-quality	High-quality	90.63	AAI-based (medium-confidence)	0	Myoviridae	NA	NA
CC14_NODE_674_length_15757_cov_15.664756	CC14_674	lytic	15757	fragmental line	No	NA	26	2	1	Low-quality	Genome-fragment	18.59	HMM-based (lower-bound)	0	Unassigned	NA	NA
CC14_NODE_1067_length_11799_cov_24.039339	CC14_1067	lytic	11799	fragmental line	No	NA	17	3	0	Low-quality	Genome-fragment	11.92	HMM-based (lower-bound)	0	Siphoviridae	NA	NA
CC14_NODE_145_length_37980_cov_31.984232	CC14_145	lytic	37980	fragmental line	No	NA	50	4	0	High-quality	High-quality	93.87	AAI-based (high-confidence)	0	Siphoviridae	NA	NA
CC14_NODE_24_length_54669_cov_65.894533	CC14_24	lysogenic	54669	fragmental line	No	NA	87	11	1	Medium-quality	Genome-fragment	83.85	HMM-based (lower-bound)	0	Siphoviridae	NA	NA
CC14_NODE_500_length_18562_cov_16.754958	CC14_500	lytic	18562	fragmental line	No	NA	24	8	0	Low-quality	Genome-fragment	41.18	AAI-based (medium-confidence)	0	Siphoviridae	NA	NA
CC14_NODE_908_length_13227_cov_13.365472	CC14_908	lytic	13227	fragmental line	No	NA	13	5	0	Low-quality	Genome-fragment	26.96	HMM-based (lower-bound)	0	Unassigned	NA	NA
CC14_NODE_821_length_14156_cov_20.739664	CC14_821	lysogenic	14156	fragmental line	No	NA	18	2	0	High-quality	High-quality	91.17	AAI-based (medium-confidence)	0	Siphoviridae	NA	NA
CC14_NODE_1260_length_10465_cov_36.671278	CC14_1260	lytic	10465	fragmental line	No	NA	8	6	0	Low-quality	Genome-fragment	18.21	AAI-based (medium-confidence)	0	Siphoviridae	NA	NA
CC14_NODE_459_length_19301_cov_12.309415	CC14_459	lytic	19301	fragmental line	No	NA	24	3	0	Low-quality	Genome-fragment	45.17	AAI-based (medium-confidence)	0	Unassigned	NA	NA
CC14_NODE_116_length_40563_cov_63.103659	CC14_116	lysogenic	40563	fragmental line	No	NA	65	10	1	Low-quality	Genome-fragment	47.4	HMM-based (lower-bound)	0	Siphoviridae	NA	NA
CC14_NODE_759_length_14691_cov_13.423203	CC14_759	lytic	14691	fragmental line	No	NA	23	4	0	Low-quality	Genome-fragment	29.47	HMM-based (lower-bound)	0	Podoviridae	NA	NA
CC14_NODE_626_length_16493_cov_10.623555	CC14_626	lytic	16493	fragmental line	No	NA	22	8	0	Low-quality	Genome-fragment	36.92	AAI-based (medium-confidence)	0	Myoviridae	NA	NA
CC14_NODE_283_length_26910_cov_15.242078	CC14_283	lytic	26910	fragmental line	No	NA	32	14	0	Low-quality	Genome-fragment	40.7	HMM-based (lower-bound)	0	Siphoviridae	NA	NA
CC14_NODE_452_length_19427_cov_30.631633	CC14_452	lytic	19427	fragmental line	No	NA	18	6	0	Low-quality	Genome-fragment	46.42	AAI-based (high-confidence)	0	Podoviridae	NA	NA
CC14_NODE_1084_length_11619_cov_19.513750	CC14_1084	lytic	11619	fragmental line	No	NA	13	1	1	Low-quality	Genome-fragment	13.42	HMM-based (lower-bound)	0	Unassigned	NA	NA
CC14_NODE_1322_length_10088_cov_13.778531	CC14_1322	lytic	10088	fragmental line	No	NA	7	6	0	Low-quality	Genome-fragment	19.47	AAI-based (medium-confidence)	0	Siphoviridae	NA	NA
CC14_NODE_910_length_13219_cov_11.757065	CC14_910	lytic	13219	fragmental line	No	NA	18	3	0	Low-quality	Genome-fragment	17.26	HMM-based (lower-bound)	0	Podoviridae	NA	NA
CC14_NODE_7_length_70624_cov_23.845725	CC14_7	lytic	70624	completed circle	No	NA	147	23	0	Complete	High-quality	100	DTR (high-confidence)	0	NA	Podoviridae	Myxoctovirus
CC14_NODE_366_length_22771_cov_27.241724	CC14_366	lytic	22771	fragmental line	No	NA	32	10	0	Medium-quality	Genome-fragment	50.31	AAI-based (medium-confidence)	0	Podoviridae	NA	NA
CC14_NODE_215_length_31002_cov_12.779494	CC14_215	lytic	31002	fragmental line	No	NA	46	3	2	Low-quality	Genome-fragment	23.16	HMM-based (lower-bound)	0	Unassigned_Caudovirales	NA	NA
CC14_NODE_677_length_15736_cov_10.468401	CC14_677	lytic	15736	fragmental line	No	NA	31	2	2	Low-quality	Genome-fragment	10.41	HMM-based (lower-bound)	0	Siphoviridae	NA	NA
CC14_NODE_1239_length_10571_cov_11.489540	CC14_1239	lytic	10571	fragmental line	No	NA	11	3	0	Low-quality	Genome-fragment	18.78	AAI-based (medium-confidence)	0	NA	NA	NA
CC14_NODE_235_length_29323_cov_14.892545	CC14_235	lytic	29323	fragmental line	No	NA	43	6	0	Low-quality	Genome-fragment	45.66	AAI-based (medium-confidence)	0	Unassigned_Caudovirales	NA	NA
CC14_NODE_23_length_54773_cov_15.605797	CC14_23	lytic	54773	fragmental line	No	NA	92	16	0	High-quality	High-quality	97.8	AAI-based (high-confidence)	0	Siphoviridae	NA	NA
CC14_NODE_163_length_36695_cov_47.196070	CC14_163	lytic	36695	fragmental line	No	NA	58	7	0	High-quality	High-quality	100	AAI-based (medium-confidence)	0	Siphoviridae	NA	NA
CC14_NODE_1130_length_11288_cov_13.292086	CC14_1130	lytic	11288	fragmental line	No	NA	18	5	1	Low-quality	Genome-fragment	28.65	AAI-based (medium-confidence)	0	Siphoviridae	NA	NA
CC14_NODE_1093_length_11562_cov_15.415312	CC14_1093	lytic	11562	fragmental line	No	NA	18	5	0	Low-quality	Genome-fragment	20.54	AAI-based (medium-confidence)	0	Unassigned	NA	NA
CC14_NODE_277_length_27140_cov_20.763264	CC14_277	lytic	27140	fragmental line	No	NA	23	2	1	Low-quality	Genome-fragment	15.12	AAI-based (medium-confidence)	0	Unassigned_Caudovirales	NA	NA
CC14_NODE_1226_length_10622_cov_21.498628	CC14_1226	lytic	10622	fragmental line	No	NA	11	7	0	Low-quality	Genome-fragment	25.15	AAI-based (medium-confidence)	0	Podoviridae	NA	NA
CC14_NODE_583_length_17226_cov_16.504339	CC14_583	lytic	17226	fragmental line	No	NA	26	3	0	Low-quality	Genome-fragment	26.22	AAI-based (medium-confidence)	0	Siphoviridae	NA	NA
CC14_NODE_138_length_38706_cov_18.437557	CC14_138	lytic	38706	fragmental line	Yes	36202	58	8	4	Medium-quality	Genome-fragment	82.52	AAI-based (medium-confidence)	6.47	Siphoviridae	NA	NA
CC14_NODE_333_length_24130_cov_19.297279	CC14_333	lysogenic	24130	fragmental line	No	NA	56	3	0	Low-quality	Genome-fragment	35.87	AAI-based (medium-confidence)	0	Unassigned_Caudovirales	NA	NA
CC14_NODE_38_length_50307_cov_74.159357	CC14_38	lysogenic	50307	fragmental line	No	NA	74	10	0	Low-quality	Genome-fragment	48.39	HMM-based (lower-bound)	0	Myoviridae	NA	NA
CC14_NODE_428_length_20216_cov_198.862755	CC14_428	lytic	20216	fragmental line	No	NA	28	15	0	Low-quality	Genome-fragment	33.75	AAI-based (medium-confidence)	0	Siphoviridae	NA	NA
CC14_NODE_205_length_31828_cov_23.877600	CC14_205	lysogenic	31828	fragmental line	No	NA	57	9	0	Low-quality	Genome-fragment	31.76	HMM-based (lower-bound)	0	Siphoviridae	NA	NA
CC14_NODE_178_length_34391_cov_62.002505	CC14_178	lytic	34391	fragmental line	No	NA	42	4	0	High-quality	High-quality	90.98	AAI-based (medium-confidence)	0	Unassigned_Caudovirales	NA	NA
CC14_NODE_223_length_30255_cov_60.547550	CC14_223	lytic	30255	completed circle	No	NA	37	20	0	Medium-quality	Genome-fragment	67.62	AAI-based (medium-confidence)	0	Myoviridae	NA	NA
CC14_NODE_624_length_16535_cov_18.928823	CC14_624	lytic	16535	fragmental line	No	NA	16	5	0	Medium-quality	Genome-fragment	50.36	AAI-based (medium-confidence)	0	Siphoviridae	NA	NA
CC14_NODE_1134_length_11253_cov_10.799339	CC14_1134	lytic	11253	fragmental line	No	NA	22	6	0	Low-quality	Genome-fragment	12.91	AAI-based (medium-confidence)	0	Siphoviridae	NA	NA
CC14_NODE_978_length_12559_cov_9.976488	CC14_978	lytic	12559	fragmental line	No	NA	14	7	0	Low-quality	Genome-fragment	14.52	AAI-based (medium-confidence)	0	Siphoviridae	NA	NA
CC14_NODE_381_length_22042_cov_53.130850	CC14_381	lytic	22042	fragmental line	No	NA	36	9	0	Low-quality	Genome-fragment	35.53	AAI-based (medium-confidence)	0	Podoviridae	NA	NA
CC14_NODE_204_length_31927_cov_28.939006	CC14_204	lytic	31927	fragmental line	No	NA	32	13	0	Medium-quality	Genome-fragment	61.32	AAI-based (medium-confidence)	0	Podoviridae	NA	NA
CC14_NODE_262_length_27895_cov_36.321193	CC14_262	lytic	27895	fragmental line	No	NA	38	4	0	Medium-quality	Genome-fragment	57.61	AAI-based (medium-confidence)	0	Unassigned	NA	NA
CC14_NODE_292_length_26275_cov_26.346339	CC14_292	lytic	26275	fragmental line	No	NA	33	6	1	Low-quality	Genome-fragment	45.69	HMM-based (lower-bound)	0	Siphoviridae	NA	NA
CC14_NODE_636_length_16363_cov_36.262877	CC14_636	lytic	16363	fragmental line	No	NA	26	10	0	Low-quality	Genome-fragment	28.25	AAI-based (high-confidence)	0	Siphoviridae	NA	NA
CC14_NODE_613_length_16749_cov_16.276986	CC14_613	lytic	16749	fragmental line	No	NA	40	4	0	Low-quality	Genome-fragment	27.56	AAI-based (medium-confidence)	0	Myoviridae	NA	NA
CC14_NODE_801_length_14273_cov_19.925376	CC14_801	lytic	14273	fragmental line	No	NA	17	7	0	Low-quality	Genome-fragment	22.24	AAI-based (medium-confidence)	0	Siphoviridae	NA	NA
CC14_NODE_857_length_13726_cov_14.501280	CC14_857	lytic	13726	fragmental line	No	NA	24	1	0	Low-quality	Genome-fragment	21.92	AAI-based (medium-confidence)	0	Unassigned_Caudovirales	NA	NA
CC14_NODE_251_length_28677_cov_28.467368	CC14_251	lytic	28677	fragmental line	No	NA	38	7	0	Medium-quality	Genome-fragment	70.47	AAI-based (medium-confidence)	0	Siphoviridae	NA	NA
CC14_NODE_587_length_17166_cov_154.089591	CC14_587	lytic	17166	fragmental line	No	NA	14	6	1	Low-quality	Genome-fragment	46.31	AAI-based (medium-confidence)	0	Podoviridae	NA	NA
CC14_NODE_164_length_36676_cov_24.914366	CC14_164	lytic	36676	fragmental line	No	NA	57	8	0	Low-quality	Genome-fragment	43.01	HMM-based (lower-bound)	0	Myoviridae	NA	NA
CC14_NODE_81_length_43008_cov_33.606942	CC14_81	lytic	43008	fragmental line	No	NA	59	15	2	High-quality	High-quality	100	AAI-based (medium-confidence)	0	Podoviridae	NA	NA
CC14_NODE_130_length_39551_cov_22.914675	CC14_130	lytic	39551	completed circle	No	NA	50	16	0	Complete	High-quality	100	DTR (medium-confidence)	0	NA	Siphoviridae	unclassified
CC14_NODE_294_length_26187_cov_125.399587	CC14_294	lytic	26187	fragmental line	No	NA	35	3	0	Medium-quality	Genome-fragment	51.64	AAI-based (high-confidence)	0	Unassigned	NA	NA
CC14_NODE_3_length_84354_cov_43.005125	CC14_3	lytic	84354	fragmental line	No	NA	130	8	3	Medium-quality	Genome-fragment	80.6	HMM-based (lower-bound)	0	Siphoviridae	NA	NA
CC14_NODE_133_length_39170_cov_50.337620	CC14_133	lytic	39170	fragmental line	No	NA	54	17	0	Medium-quality	Genome-fragment	87.64	AAI-based (medium-confidence)	0	Siphoviridae	NA	NA
CC14_NODE_378_length_22250_cov_25.580446	CC14_378	lytic	22250	fragmental line	No	NA	30	7	2	Low-quality	Genome-fragment	35.41	AAI-based (medium-confidence)	0	Siphoviridae	NA	NA
CC14_NODE_453_length_19403_cov_44.051530	CC14_453	lytic	19403	fragmental line	No	NA	23	5	2	Low-quality	Genome-fragment	48.18	AAI-based (medium-confidence)	0	Siphoviridae	NA	NA
CC14_NODE_19_length_56863_cov_26.109967	CC14_19	lysogenic	56863	completed circle	No	NA	108	17	2	Complete	High-quality	100	DTR (high-confidence)	0	Siphoviridae	NA	NA
CC14_NODE_248_length_28791_cov_45.615917	CC14_248	lytic	28791	fragmental line	No	NA	35	7	1	High-quality	High-quality	99.78	AAI-based (high-confidence)	0	Siphoviridae	NA	NA
CC14_NODE_758_length_14715_cov_41.123329	CC14_758	lytic	14715	fragmental line	No	NA	16	5	0	Low-quality	Genome-fragment	29.24	HMM-based (lower-bound)	0	Unassigned_Caudovirales	NA	NA
CC14_NODE_402_length_21192_cov_15.588447	CC14_402	lytic	21192	fragmental line	No	NA	29	0	1	Not-determined	Genome-fragment	NA	NA	0	Unassigned	NA	NA
CC14_NODE_226_length_30134_cov_28.389109	CC14_226	lytic	30134	fragmental line	No	NA	54	19	0	Low-quality	Genome-fragment	43.67	HMM-based (lower-bound)	0	Siphoviridae	NA	NA
CC14_NODE_1254_length_10495_cov_15.040134	CC14_1254	lytic	10495	fragmental line	No	NA	13	5	1	Low-quality	Genome-fragment	21.15	AAI-based (medium-confidence)	0	Siphoviridae	NA	NA
CC14_NODE_227_length_30106_cov_162.869954	CC14_227	lysogenic	30106	fragmental line	No	NA	63	9	0	Low-quality	Genome-fragment	45.61	HMM-based (lower-bound)	0	Siphoviridae	NA	NA
CC14_NODE_189_length_33328_cov_276.306735	CC14_189	lytic	33328	fragmental line	No	NA	40	12	0	Medium-quality	Genome-fragment	89.64	AAI-based (medium-confidence)	0	Myoviridae	NA	NA
CC14_NODE_612_length_16751_cov_20.256229	CC14_612	lytic	16751	fragmental line	No	NA	19	7	0	Low-quality	Genome-fragment	39.86	AAI-based (medium-confidence)	0	Podoviridae	NA	NA
CC14_NODE_197_length_32782_cov_10.628625	CC14_197	lytic	32782	fragmental line	No	NA	68	6	0	Low-quality	Genome-fragment	24.13	HMM-based (lower-bound)	0	Siphoviridae	NA	NA
CC14_NODE_483_length_18842_cov_20.578379	CC14_483	lytic	18842	fragmental line	No	NA	23	5	0	Medium-quality	Genome-fragment	51.4	AAI-based (medium-confidence)	0	Siphoviridae	NA	NA
CC14_NODE_364_length_22838_cov_34.858930	CC14_364	lytic	22838	fragmental line	No	NA	32	13	1	Low-quality	Genome-fragment	46.14	AAI-based (medium-confidence)	0	Siphoviridae	NA	NA
CC14_NODE_467_length_19056_cov_40.529288	CC14_467	lytic	19056	fragmental line	No	NA	25	9	0	Low-quality	Genome-fragment	47.12	AAI-based (medium-confidence)	0	Siphoviridae	NA	NA
CC14_NODE_445_length_19532_cov_19.334189	CC14_445	lytic	19532	fragmental line	No	NA	37	8	0	Low-quality	Genome-fragment	32.9	AAI-based (medium-confidence)	0	Siphoviridae	NA	NA
CC14_NODE_783_length_14402_cov_16.512442	CC14_783	lytic	14402	fragmental line	No	NA	22	7	0	Low-quality	Genome-fragment	33.74	AAI-based (medium-confidence)	0	Siphoviridae	NA	NA
CC14_NODE_1048_length_11977_cov_56.363362	CC14_1048	lytic	11977	fragmental line	No	NA	23	4	0	Medium-quality	Genome-fragment	79.4	AAI-based (medium-confidence)	0	Siphoviridae	NA	NA
CC14_NODE_1286_length_10263_cov_30.071219	CC14_1286	lytic	10263	fragmental line	No	NA	14	13	0	Low-quality	Genome-fragment	17.32	AAI-based (medium-confidence)	0	Siphoviridae	NA	NA
CC14_NODE_61_length_45600_cov_34.502624	CC14_61	lysogenic	45600	completed circle	No	NA	84	6	0	Complete	High-quality	100	DTR (high-confidence)	0	Siphoviridae	NA	NA
CC14_NODE_41_length_49710_cov_69.864042	CC14_41	lytic	49710	fragmental line	No	NA	67	4	1	High-quality	High-quality	100	AAI-based (medium-confidence)	0	Podoviridae	NA	NA
CC14_NODE_954_length_12795_cov_30.669937	CC14_954	lytic	12795	fragmental line	No	NA	14	8	0	Low-quality	Genome-fragment	22.01	AAI-based (medium-confidence)	0	Myoviridae	NA	NA
CC14_NODE_174_length_34842_cov_18.392388	CC14_174	lytic	34842	fragmental line	No	NA	39	4	0	Low-quality	Genome-fragment	39.58	HMM-based (lower-bound)	0	Unassigned_Caudovirales	NA	NA
CC14_NODE_1001_length_12326_cov_23.803113	CC14_1001	lytic	12326	fragmental line	No	NA	16	5	0	Low-quality	Genome-fragment	18.69	AAI-based (medium-confidence)	0	NA	NA	NA
CC14_NODE_738_length_14964_cov_15.774163	CC14_738	lytic	14964	fragmental line	No	NA	30	5	0	Low-quality	Genome-fragment	19.04	HMM-based (lower-bound)	0	Siphoviridae	NA	NA
CC14_NODE_996_length_12381_cov_16.762859	CC14_996	lytic	12381	fragmental line	No	NA	24	7	1	Low-quality	Genome-fragment	19.97	AAI-based (medium-confidence)	0	Siphoviridae	NA	NA
CC14_NODE_837_length_13879_cov_25.213180	CC14_837	lysogenic	13879	fragmental line	No	NA	28	4	1	Low-quality	Genome-fragment	19.85	HMM-based (lower-bound)	0	Siphoviridae	NA	NA
CC14_NODE_249_length_28772_cov_40.959292	CC14_249	lytic	28772	fragmental line	No	NA	40	3	0	Medium-quality	Genome-fragment	63.41	AAI-based (medium-confidence)	0	Siphoviridae	NA	NA
CC14_NODE_198_length_32617_cov_40.245040	CC14_198	lytic	32617	fragmental line	No	NA	45	10	1	Low-quality	Genome-fragment	44	HMM-based (lower-bound)	0	Siphoviridae	NA	NA
CC14_NODE_1070_length_11791_cov_11.291837	CC14_1070	lytic	11791	fragmental line	Yes	9084	10	4	1	Low-quality	Genome-fragment	13	HMM-based (lower-bound)	22.96	Siphoviridae	NA	NA
CC14_NODE_973_length_12618_cov_11.073072	CC14_973	lytic	12618	fragmental line	No	NA	13	3	0	Low-quality	Genome-fragment	28.17	AAI-based (medium-confidence)	0	Podoviridae	NA	NA
CC14_NODE_211_length_31193_cov_18.870640	CC14_211	lytic	31193	fragmental line	No	NA	43	12	0	High-quality	High-quality	91.7	AAI-based (medium-confidence)	0	Siphoviridae	NA	NA
CC14_NODE_579_length_17254_cov_14.691668	CC14_579	lytic	17254	fragmental line	No	NA	20	8	0	Low-quality	Genome-fragment	22.12	HMM-based (lower-bound)	0	Siphoviridae	NA	NA
CC14_NODE_106_length_41185_cov_38.945077	CC14_106	lytic	41185	fragmental line	No	NA	49	20	0	High-quality	High-quality	98.83	AAI-based (medium-confidence)	0	Podoviridae	NA	NA
CC14_NODE_2_length_94264_cov_30.771763	CC14_2	lytic	94264	fragmental line	No	NA	132	20	0	Medium-quality	Genome-fragment	66.71	HMM-based (lower-bound)	0	Siphoviridae	NA	NA
CC14_NODE_89_length_42542_cov_19.018523	CC14_89	lytic	42542	completed circle	No	NA	58	17	1	Complete	High-quality	100	DTR (high-confidence)	0	Siphoviridae	NA	NA
CC14_NODE_442_length_19643_cov_35.030784	CC14_442	lytic	19643	fragmental line	No	NA	24	4	0	Low-quality	Genome-fragment	26.31	HMM-based (lower-bound)	0	Unassigned	NA	NA
CC14_NODE_62_length_45541_cov_27.099745	CC14_62	lytic	45541	fragmental line	No	NA	72	12	0	High-quality	High-quality	98.2	AAI-based (medium-confidence)	0	Myoviridae	NA	NA
CC14_NODE_389_length_21679_cov_35.842629	CC14_389	lytic	21679	fragmental line	No	NA	23	4	0	Low-quality	Genome-fragment	45.05	AAI-based (medium-confidence)	0	Unassigned_Caudovirales	NA	NA
CC14_NODE_70_length_44573_cov_53.187183	CC14_70	lytic	44573	completed circle	No	NA	72	5	0	Low-quality	Genome-fragment	48.61	HMM-based (lower-bound)	0	Unassigned_Caudovirales	NA	NA
CC14_NODE_912_length_13199_cov_18.102708	CC14_912	lytic	13199	fragmental line	No	NA	15	2	0	Low-quality	Genome-fragment	19.35	HMM-based (lower-bound)	0	Unassigned_Caudovirales	NA	NA
CC14_NODE_740_length_14941_cov_20.063751	CC14_740	lytic	14941	fragmental line	No	NA	30	3	0	Low-quality	Genome-fragment	24.27	AAI-based (medium-confidence)	0	Unassigned	NA	NA
CC14_NODE_348_length_23633_cov_26.221478	CC14_348	lytic	23633	fragmental line	No	NA	31	6	2	Medium-quality	Genome-fragment	61.3	AAI-based (medium-confidence)	0	Siphoviridae	NA	NA
CC14_NODE_928_length_12999_cov_42.797358	CC14_928	lytic	12999	fragmental line	No	NA	16	8	0	Low-quality	Genome-fragment	20.99	HMM-based (lower-bound)	0	Podoviridae	NA	NA
CC14_NODE_1333_length_10028_cov_28.487416	CC14_1333	lytic	10028	fragmental line	No	NA	14	4	0	Low-quality	Genome-fragment	28.53	AAI-based (high-confidence)	0	Podoviridae	NA	NA
CC14_NODE_1003_length_12322_cov_18.616369	CC14_1003	lytic	12322	fragmental line	No	NA	12	1	0	Low-quality	Genome-fragment	28.94	AAI-based (high-confidence)	0	NA	NA	NA
CC14_NODE_256_length_28231_cov_246.702264	CC14_256	lytic	28231	fragmental line	No	NA	42	12	0	Medium-quality	Genome-fragment	72.34	AAI-based (medium-confidence)	0	Siphoviridae	NA	NA
CC14_NODE_1045_length_11984_cov_18.177299	CC14_1045	lytic	11984	fragmental line	No	NA	15	6	0	Low-quality	Genome-fragment	15.24	HMM-based (lower-bound)	0	Siphoviridae	NA	NA
CC14_NODE_295_length_26063_cov_17.021801	CC14_295	lysogenic	26063	fragmental line	No	NA	41	14	1	Low-quality	Genome-fragment	37.88	HMM-based (lower-bound)	0	Siphoviridae	NA	NA
CC14_NODE_293_length_26243_cov_14.138804	CC14_293	lytic	26243	fragmental line	No	NA	47	6	1	Medium-quality	Genome-fragment	54.6	AAI-based (medium-confidence)	0	Siphoviridae	NA	NA
CC14_NODE_383_length_21977_cov_16.768087	CC14_383	lytic	21977	fragmental line	No	NA	38	7	0	Low-quality	Genome-fragment	30.91	HMM-based (lower-bound)	0	Siphoviridae	NA	NA
CC14_NODE_259_length_28083_cov_16.123377	CC14_259	lysogenic	28083	fragmental line	No	NA	53	5	2	Medium-quality	Genome-fragment	58.71	AAI-based (high-confidence)	0	Podoviridae	NA	NA
CC14_NODE_279_length_26994_cov_16.037195	CC14_279	lytic	26994	fragmental line	No	NA	37	7	0	Low-quality	Genome-fragment	34.16	HMM-based (lower-bound)	0	Siphoviridae	NA	NA
CC14_NODE_405_length_21010_cov_51.900167	CC14_405	lytic	21010	fragmental line	No	NA	25	6	0	Low-quality	Genome-fragment	49.37	AAI-based (medium-confidence)	0	Siphoviridae	NA	NA
CC14_NODE_95_length_42122_cov_27.319467	CC14_95	lytic	42122	fragmental line	No	NA	62	11	0	Medium-quality	Genome-fragment	63.62	HMM-based (lower-bound)	0	Siphoviridae	NA	NA
CC14_NODE_173_length_35278_cov_11.981291	CC14_173	lytic	35278	fragmental line	No	NA	63	5	0	Low-quality	Genome-fragment	36.15	HMM-based (lower-bound)	0	Podoviridae	NA	NA
CC14_NODE_329_length_24340_cov_46.727404	CC14_329	lytic	24340	fragmental line	No	NA	48	9	0	Low-quality	Genome-fragment	31.79	HMM-based (lower-bound)	0	Siphoviridae	NA	NA
CC14_NODE_527_length_17997_cov_19.491807	CC14_527	lytic	17997	fragmental line	No	NA	26	6	0	Low-quality	Genome-fragment	37.97	AAI-based (medium-confidence)	0	Podoviridae	NA	NA
CC14_NODE_400_length_21276_cov_20.108760	CC14_400	lytic	21276	fragmental line	No	NA	24	5	0	Low-quality	Genome-fragment	45.25	AAI-based (medium-confidence)	0	Siphoviridae	NA	NA
CC14_NODE_982_length_12535_cov_15.141346	CC14_982	lytic	12535	fragmental line	No	NA	22	3	1	Low-quality	Genome-fragment	13.58	HMM-based (lower-bound)	0	Myoviridae	NA	NA
CC14_NODE_246_length_28794_cov_31.916768	CC14_246	lytic	28794	fragmental line	No	NA	37	10	0	Medium-quality	Genome-fragment	58.46	AAI-based (medium-confidence)	0	Siphoviridae	NA	NA
CC14_NODE_125_length_39953_cov_41.077347	CC14_125	lytic	39953	fragmental line	No	NA	61	11	0	High-quality	High-quality	96.39	AAI-based (medium-confidence)	0	Siphoviridae	NA	NA
CC14_NODE_1313_length_10135_cov_16.487996	CC14_1313	lytic	10135	fragmental line	No	NA	12	3	0	Low-quality	Genome-fragment	26.24	AAI-based (medium-confidence)	0	Podoviridae	NA	NA
CC14_NODE_385_length_21934_cov_52.416929	CC14_385	lytic	21934	fragmental line	No	NA	30	7	0	Low-quality	Genome-fragment	49.07	AAI-based (medium-confidence)	0	Siphoviridae	NA	NA
CC14_NODE_512_length_18281_cov_83.184462	CC14_512	lytic	18281	fragmental line	No	NA	24	10	0	Low-quality	Genome-fragment	26.52	AAI-based (high-confidence)	0	Siphoviridae	NA	NA
CC14_NODE_1265_length_10399_cov_11.601991	CC14_1265	lytic	10399	fragmental line	No	NA	16	3	0	Low-quality	Genome-fragment	15.26	HMM-based (lower-bound)	0	NA	NA	NA
CC14_NODE_345_length_23669_cov_19.172440	CC14_345	lytic	23669	fragmental line	No	NA	34	4	0	Medium-quality	Genome-fragment	59.44	AAI-based (medium-confidence)	0	Myoviridae	NA	NA
CC14_NODE_242_length_28837_cov_14.718609	CC14_242	lytic	28837	fragmental line	No	NA	33	17	0	Low-quality	Genome-fragment	48.39	AAI-based (medium-confidence)	0	Siphoviridae	NA	NA
CC14_NODE_1262_length_10436_cov_11.368943	CC14_1262	lytic	10436	fragmental line	No	NA	14	6	0	Low-quality	Genome-fragment	48.71	AAI-based (medium-confidence)	0	Siphoviridae	NA	NA
CC14_NODE_543_length_17835_cov_55.597188	CC14_543	lytic	17835	fragmental line	No	NA	24	5	0	Low-quality	Genome-fragment	37.95	AAI-based (medium-confidence)	0	NA	NA	NA
CC14_NODE_417_length_20650_cov_23.465259	CC14_417	lytic	20650	fragmental line	No	NA	30	9	1	Medium-quality	Genome-fragment	68.06	AAI-based (medium-confidence)	0	Siphoviridae	NA	NA
CC14_NODE_436_length_19845_cov_15.488883	CC14_436	lytic	19845	fragmental line	No	NA	23	4	0	Low-quality	Genome-fragment	43.71	AAI-based (medium-confidence)	0	Siphoviridae	NA	NA
CC14_NODE_119_length_40445_cov_27.846596	CC14_119	lytic	40445	completed circle	No	NA	59	10	1	Low-quality	Genome-fragment	44.04	HMM-based (lower-bound)	0	Unassigned_Caudovirales	NA	NA
CC14_NODE_662_length_15981_cov_20.121562	CC14_662	lytic	15981	fragmental line	No	NA	20	8	0	Low-quality	Genome-fragment	33.99	AAI-based (medium-confidence)	0	Siphoviridae	NA	NA
CC14_NODE_531_length_17938_cov_24.424817	CC14_531	lytic	17938	fragmental line	No	NA	24	16	0	Low-quality	Genome-fragment	37.81	AAI-based (medium-confidence)	0	Myoviridae	NA	NA
CC14_NODE_148_length_37648_cov_22.021387	CC14_148	lytic	37648	fragmental line	No	NA	63	11	0	Medium-quality	Genome-fragment	88.11	AAI-based (medium-confidence)	0	Siphoviridae	NA	NA
CC14_NODE_470_length_19004_cov_24.374479	CC14_470	lytic	19004	fragmental line	No	NA	24	13	0	Low-quality	Genome-fragment	31.86	AAI-based (medium-confidence)	0	Siphoviridae	NA	NA
CC14_NODE_412_length_20760_cov_37.627964	CC14_412	lytic	20760	fragmental line	No	NA	24	2	0	Medium-quality	Genome-fragment	52.83	AAI-based (medium-confidence)	0	Unassigned	NA	NA
CC14_NODE_842_length_13808_cov_16.463390	CC14_842	lytic	13808	fragmental line	No	NA	19	2	0	Low-quality	Genome-fragment	21.99	AAI-based (medium-confidence)	0	Podoviridae	NA	NA
CC14_NODE_64_length_45172_cov_38.972449	CC14_64	lysogenic	45172	fragmental line	No	NA	70	9	1	High-quality	High-quality	100	AAI-based (high-confidence)	0	Siphoviridae	NA	NA
CC14_NODE_651_length_16142_cov_29.100267	CC14_651	lytic	16142	fragmental line	No	NA	22	5	0	Low-quality	Genome-fragment	18.69	HMM-based (lower-bound)	0	Podoviridae	NA	NA
CC14_NODE_1216_length_10679_cov_13.137613	CC14_1216	lytic	10679	fragmental line	No	NA	15	1	1	Low-quality	Genome-fragment	12.28	HMM-based (lower-bound)	0	Unassigned	NA	NA
CC14_NODE_320_length_24772_cov_55.012259	CC14_320	lytic	24772	fragmental line	No	NA	32	3	0	Low-quality	Genome-fragment	48.85	AAI-based (high-confidence)	0	NA	NA	NA
CC14_NODE_96_length_41930_cov_133.445779	CC14_96	lytic	41930	fragmental line	No	NA	68	10	0	High-quality	High-quality	90.37	AAI-based (high-confidence)	0	Siphoviridae	NA	NA
CC14_NODE_827_length_14041_cov_11.552052	CC14_827	lytic	14041	fragmental line	No	NA	16	10	0	Low-quality	Genome-fragment	29.08	AAI-based (medium-confidence)	0	Siphoviridae	NA	NA
CC14_NODE_1192_length_10764_cov_14.685498	CC14_1192	lytic	10764	fragmental line	Yes	5667	12	4	2	Low-quality	Genome-fragment	5.64	AAI-based (high-confidence)	47.35	Siphoviridae	NA	NA
CC14_NODE_166_length_36199_cov_63.565294	CC14_166	lytic	36199	fragmental line	No	NA	47	12	0	Medium-quality	Genome-fragment	58.97	HMM-based (lower-bound)	0	NA	Siphoviridae	unclassified
CC14_NODE_1145_length_11176_cov_11.947487	CC14_1145	lytic	11176	fragmental line	No	NA	14	2	1	Low-quality	Genome-fragment	20.03	AAI-based (medium-confidence)	0	Myoviridae	NA	NA
CC14_NODE_438_length_19764_cov_14.192450	CC14_438	lytic	19764	fragmental line	No	NA	26	6	1	Low-quality	Genome-fragment	36.78	HMM-based (lower-bound)	0	Unassigned_Caudovirales	NA	NA
CC14_NODE_993_length_12400_cov_12.715998	CC14_993	lytic	12400	fragmental line	No	NA	15	2	0	Low-quality	Genome-fragment	28.21	AAI-based (medium-confidence)	0	Unassigned	NA	NA
CC14_NODE_565_length_17395_cov_50.244233	CC14_565	lytic	17395	completed circle	No	NA	35	3	0	Complete	High-quality	100	DTR (high-confidence)	0	Myoviridae	NA	NA
CC14_NODE_252_length_28546_cov_15.738865	CC14_252	lytic	28546	fragmental line	No	NA	30	3	0	Medium-quality	Genome-fragment	55.53	AAI-based (medium-confidence)	0	Siphoviridae	NA	NA
CC14_NODE_269_length_27460_cov_13.749936	CC14_269	lytic	27460	fragmental line	No	NA	39	13	0	Medium-quality	Genome-fragment	67.45	AAI-based (high-confidence)	0	Podoviridae	NA	NA
CC14_NODE_518_length_18204_cov_16.596452	CC14_518	lytic	18204	fragmental line	No	NA	25	9	0	Low-quality	Genome-fragment	25.48	AAI-based (medium-confidence)	0	Siphoviridae	NA	NA
CC14_NODE_899_length_13336_cov_24.638506	CC14_899	lytic	13336	fragmental line	No	NA	19	8	0	Low-quality	Genome-fragment	24	AAI-based (medium-confidence)	0	Unassigned_Caudovirales	NA	NA
CC14_NODE_273_length_27355_cov_48.989890	CC14_273	lytic	27355	fragmental line	No	NA	36	5	0	Medium-quality	Genome-fragment	60.27	AAI-based (high-confidence)	0	Siphoviridae	NA	NA
CC14_NODE_28_length_53268_cov_40.705016	CC14_28	lytic	53268	fragmental line	No	NA	81	13	1	Medium-quality	Genome-fragment	64.86	HMM-based (lower-bound)	0	Podoviridae	NA	NA
CC14_NODE_930_length_12975_cov_13.274768	CC14_930	lytic	12975	fragmental line	No	NA	17	2	1	Low-quality	Genome-fragment	31.6	AAI-based (medium-confidence)	0	Unassigned	NA	NA
CC14_NODE_72_length_44172_cov_52.531700	CC14_72	lytic	44172	fragmental line	No	NA	61	5	1	High-quality	High-quality	92.27	AAI-based (high-confidence)	0	Siphoviridae	NA	NA
CC14_NODE_22_length_55462_cov_35.786652	CC14_22	lytic	55462	completed circle	No	NA	84	8	0	Medium-quality	Genome-fragment	73.73	HMM-based (lower-bound)	0	Siphoviridae	NA	NA
CC14_NODE_371_length_22407_cov_18.636587	CC14_371	lytic	22407	fragmental line	No	NA	29	14	0	Low-quality	Genome-fragment	49.93	AAI-based (medium-confidence)	0	NA	Siphoviridae	unclassified
CC14_NODE_1176_length_10888_cov_35.290778	CC14_1176	lytic	10888	fragmental line	No	NA	11	4	1	Low-quality	Genome-fragment	23.35	AAI-based (medium-confidence)	0	Siphoviridae	NA	NA
CC14_NODE_877_length_13525_cov_12.595991	CC14_877	lytic	13525	fragmental line	No	NA	16	3	1	Low-quality	Genome-fragment	16.38	HMM-based (lower-bound)	0	Siphoviridae	NA	NA
CC14_NODE_1170_length_10966_cov_11.211163	CC14_1170	lytic	10966	fragmental line	No	NA	16	12	0	Low-quality	Genome-fragment	23.01	AAI-based (medium-confidence)	0	Siphoviridae	NA	NA
CC14_NODE_622_length_16577_cov_21.863515	CC14_622	lytic	16577	fragmental line	No	NA	31	2	2	Low-quality	Genome-fragment	15	HMM-based (lower-bound)	0	Podoviridae	NA	NA
CC14_NODE_280_length_26972_cov_17.491139	CC14_280	lytic	26972	fragmental line	No	NA	54	4	0	Low-quality	Genome-fragment	22.17	HMM-based (lower-bound)	0	Siphoviridae	NA	NA
CC14_NODE_6_length_73928_cov_43.612023	CC14_6	lytic	73928	completed circle	No	NA	124	11	5	Medium-quality	Genome-fragment	76.08	HMM-based (lower-bound)	0	Siphoviridae	NA	NA
CC14_NODE_187_length_33359_cov_146.505255	CC14_187	lytic	33359	fragmental line	No	NA	45	5	3	Low-quality	Genome-fragment	46.63	AAI-based (high-confidence)	0	Siphoviridae	NA	NA
CC14_NODE_1220_length_10652_cov_15.289327	CC14_1220	lytic	10652	fragmental line	No	NA	19	4	0	Low-quality	Genome-fragment	26.92	AAI-based (medium-confidence)	0	Podoviridae	NA	NA
CC14_NODE_605_length_16943_cov_51.473354	CC14_605	lytic	16943	fragmental line	No	NA	28	8	1	Low-quality	Genome-fragment	32.46	AAI-based (medium-confidence)	0	Unassigned_Caudovirales	NA	NA
CC14_NODE_282_length_26919_cov_244.090753	CC14_282	lytic	26919	fragmental line	No	NA	39	16	1	Low-quality	Genome-fragment	47.4	AAI-based (high-confidence)	0	Siphoviridae	NA	NA
CC14_NODE_568_length_17345_cov_10.898207	CC14_568	lytic	17345	fragmental line	No	NA	15	10	0	Low-quality	Genome-fragment	43.09	AAI-based (high-confidence)	0	Podoviridae	NA	NA
CC14_NODE_45_length_48857_cov_276.711508	CC14_45	lytic	48857	fragmental line	No	NA	81	5	0	Medium-quality	Genome-fragment	65.07	HMM-based (lower-bound)	0	Podoviridae	NA	NA
CC15_NODE_104_length_20293_cov_246.224627	CC15_104	lytic	20293	fragmental line	No	NA	26	6	0	Low-quality	Genome-fragment	46.2	AAI-based (medium-confidence)	0	Siphoviridae	NA	NA
CC15_NODE_54_length_26643_cov_51.343576	CC15_54	lysogenic	26643	fragmental line	No	NA	52	4	0	Low-quality	Genome-fragment	33.98	HMM-based (lower-bound)	0	Unassigned_Caudovirales	NA	NA
CC15_NODE_21_length_39170_cov_222.255324	CC15_21	lytic	39170	completed circle	No	NA	62	5	1	Complete	High-quality	100	DTR (high-confidence)	0	Unassigned_Caudovirales	NA	NA
CC15_NODE_265_length_13412_cov_65.986898	CC15_265	lytic	13412	fragmental line	No	NA	12	1	2	Low-quality	Genome-fragment	23.73	AAI-based (high-confidence)	0	Podoviridae	NA	NA
CC15_NODE_93_length_21375_cov_31.217261	CC15_93	lysogenic	21375	fragmental line	No	NA	36	5	0	Low-quality	Genome-fragment	21.95	AAI-based (medium-confidence)	0	Siphoviridae	NA	NA
CC15_NODE_212_length_14714_cov_77.219456	CC15_212	lytic	14714	fragmental line	No	NA	24	8	0	High-quality	High-quality	97.07	AAI-based (medium-confidence)	0	Siphoviridae	NA	NA
CC15_NODE_275_length_13011_cov_128.434625	CC15_275	lytic	13011	fragmental line	No	NA	11	5	0	Low-quality	Genome-fragment	33.53	AAI-based (medium-confidence)	0	Unassigned	NA	NA
CC15_NODE_41_length_30426_cov_52.292187	CC15_41	lysogenic	30426	fragmental line	No	NA	53	8	0	Medium-quality	Genome-fragment	67.69	AAI-based (medium-confidence)	0	Siphoviridae	NA	NA
CC15_NODE_230_length_14387_cov_22.199274	CC15_230	lytic	14387	fragmental line	No	NA	18	4	0	Low-quality	Genome-fragment	13.54	HMM-based (lower-bound)	0	Siphoviridae	NA	NA
CC15_NODE_250_length_13709_cov_160.066501	CC15_250	lytic	13709	fragmental line	No	NA	14	4	0	Low-quality	Genome-fragment	26.55	AAI-based (medium-confidence)	0	Unassigned_Caudovirales	NA	NA
CC15_NODE_210_length_14753_cov_22.385427	CC15_210	lytic	14753	fragmental line	No	NA	17	5	0	Low-quality	Genome-fragment	19.05	HMM-based (lower-bound)	0	Siphoviridae	NA	NA
CC15_NODE_23_length_38129_cov_71.883595	CC15_23	lytic	38129	fragmental line	No	NA	54	15	1	Medium-quality	Genome-fragment	51.56	HMM-based (lower-bound)	0	Siphoviridae	NA	NA
CC15_NODE_32_length_33545_cov_30.979307	CC15_32	lytic	33545	fragmental line	No	NA	55	7	1	Medium-quality	Genome-fragment	68.85	AAI-based (medium-confidence)	0	Unassigned_Caudovirales	NA	NA
CC15_NODE_67_length_24364_cov_1578.754823	CC15_67	lytic	24364	fragmental line	No	NA	43	3	0	Medium-quality	Genome-fragment	57.56	AAI-based (medium-confidence)	0	Siphoviridae	NA	NA
CC15_NODE_194_length_15319_cov_34.752424	CC15_194	lysogenic	15319	fragmental line	No	NA	21	0	1	Not-determined	Genome-fragment	NA	NA	0	Myoviridae	NA	NA
CC15_NODE_398_length_10318_cov_157.817695	CC15_398	lytic	10318	fragmental line	No	NA	7	3	0	Low-quality	Genome-fragment	14.67	HMM-based (lower-bound)	0	Siphoviridae	NA	NA
CC15_NODE_103_length_20309_cov_90.664752	CC15_103	lytic	20309	fragmental line	No	NA	44	6	0	Low-quality	Genome-fragment	21.45	HMM-based (lower-bound)	0	Unassigned_Caudovirales	NA	NA
CC15_NODE_122_length_19128_cov_32.077020	CC15_122	lytic	19128	fragmental line	No	NA	27	6	0	Low-quality	Genome-fragment	17.09	HMM-based (lower-bound)	0	Siphoviridae	NA	NA
CC15_NODE_318_length_11786_cov_42.109198	CC15_318	lytic	11786	fragmental line	No	NA	14	10	1	Low-quality	Genome-fragment	24.75	AAI-based (medium-confidence)	0	Siphoviridae	NA	NA
CC15_NODE_29_length_36244_cov_44.401448	CC15_29	lytic	36244	fragmental line	No	NA	41	11	2	Medium-quality	Genome-fragment	80.18	AAI-based (high-confidence)	0	Siphoviridae	NA	NA
CC15_NODE_302_length_12218_cov_17.001233	CC15_302	lytic	12218	fragmental line	No	NA	13	6	0	Low-quality	Genome-fragment	18.92	HMM-based (lower-bound)	0	Siphoviridae	NA	NA
CC15_NODE_173_length_16030_cov_23.961502	CC15_173	lytic	16030	fragmental line	No	NA	27	6	0	Low-quality	Genome-fragment	29.7	AAI-based (medium-confidence)	0	Unassigned	NA	NA
CC15_NODE_71_length_24070_cov_198.228649	CC15_71	lytic	24070	fragmental line	No	NA	26	9	1	Low-quality	Genome-fragment	33.01	HMM-based (lower-bound)	0	Siphoviridae	NA	NA
CC15_NODE_51_length_27068_cov_31.871988	CC15_51	lysogenic	27068	fragmental line	No	NA	36	12	0	Low-quality	Genome-fragment	33.06	HMM-based (lower-bound)	0	Siphoviridae	NA	NA
CC15_NODE_155_length_16787_cov_32.026177	CC15_155	lytic	16787	fragmental line	No	NA	23	9	0	Low-quality	Genome-fragment	46.7	AAI-based (medium-confidence)	0	Siphoviridae	NA	NA
CC15_NODE_7_length_51247_cov_86.893909	CC15_7	lysogenic	51247	completed circle	No	NA	95	13	0	Complete	High-quality	100	DTR (high-confidence)	0	Myoviridae	NA	NA
CC15_NODE_307_length_12042_cov_106.628097	CC15_307	lytic	12042	fragmental line	No	NA	26	2	0	Low-quality	Genome-fragment	15.71	HMM-based (lower-bound)	0	Unassigned_Caudovirales	NA	NA
CC15_NODE_30_length_34949_cov_71.917407	CC15_30	lytic	34949	fragmental line	No	NA	53	12	1	Low-quality	Genome-fragment	47.32	HMM-based (lower-bound)	0	Siphoviridae	NA	NA
CC15_NODE_50_length_27945_cov_41.432736	CC15_50	lytic	27945	fragmental line	No	NA	38	7	1	Low-quality	Genome-fragment	27.51	HMM-based (lower-bound)	0	Unassigned_Caudovirales	NA	NA
CC15_NODE_395_length_10380_cov_22.529201	CC15_395	lytic	10380	fragmental line	No	NA	15	3	0	Low-quality	Genome-fragment	22.09	AAI-based (medium-confidence)	0	NA	NA	NA
CC15_NODE_22_length_38350_cov_287.403839	CC15_22	lysogenic	38350	fragmental line	No	NA	68	10	1	High-quality	High-quality	98.27	AAI-based (medium-confidence)	0	Siphoviridae	NA	NA
CC15_NODE_308_length_12031_cov_74.413911	CC15_308	lytic	12031	fragmental line	No	NA	15	3	0	Low-quality	Genome-fragment	14.94	HMM-based (lower-bound)	0	Siphoviridae	NA	NA
CC15_NODE_182_length_15712_cov_247.805391	CC15_182	lytic	15712	fragmental line	No	NA	15	5	0	Low-quality	Genome-fragment	27.89	HMM-based (lower-bound)	0	Unassigned	NA	NA
CC15_NODE_205_length_15021_cov_18.437325	CC15_205	lytic	15021	fragmental line	No	NA	33	4	2	Low-quality	Genome-fragment	13.92	HMM-based (lower-bound)	0	Siphoviridae	NA	NA
CC15_NODE_156_length_16749_cov_26.984725	CC15_156	lytic	16749	fragmental line	No	NA	40	4	2	Low-quality	Genome-fragment	18.63	HMM-based (lower-bound)	0	Siphoviridae	NA	NA
CC15_NODE_235_length_14160_cov_46.990358	CC15_235	lytic	14160	fragmental line	No	NA	17	7	1	Low-quality	Genome-fragment	28.19	AAI-based (high-confidence)	0	Siphoviridae	NA	NA
CC15_NODE_17_length_41673_cov_186.162934	CC15_17	lytic	41673	fragmental line	No	NA	44	8	2	Low-quality	Genome-fragment	33.3	AAI-based (high-confidence)	0	Siphoviridae	NA	NA
CC15_NODE_47_length_28275_cov_29.897768	CC15_47	lytic	28275	fragmental line	No	NA	44	4	0	Low-quality	Genome-fragment	36.62	HMM-based (lower-bound)	0	Siphoviridae	NA	NA
CC15_NODE_251_length_13665_cov_478.101249	CC15_251	lytic	13665	fragmental line	No	NA	11	4	0	Low-quality	Genome-fragment	24.21	HMM-based (lower-bound)	0	Siphoviridae	NA	NA
CC15_NODE_72_length_24036_cov_103.470914	CC15_72	lytic	24036	fragmental line	No	NA	29	9	0	Medium-quality	Genome-fragment	54.63	AAI-based (medium-confidence)	0	Siphoviridae	NA	NA
CC15_NODE_238_length_14048_cov_19.757950	CC15_238	lytic	14048	fragmental line	No	NA	14	7	0	Low-quality	Genome-fragment	18.13	AAI-based (medium-confidence)	0	Siphoviridae	NA	NA
CC15_NODE_229_length_14402_cov_23.479334	CC15_229	lysogenic	14402	fragmental line	No	NA	35	1	0	Low-quality	Genome-fragment	12.6	HMM-based (lower-bound)	0	Siphoviridae	NA	NA
CC15_NODE_227_length_14426_cov_67.493911	CC15_227	lytic	14426	fragmental line	No	NA	18	6	1	Low-quality	Genome-fragment	36.25	AAI-based (medium-confidence)	0	Siphoviridae	NA	NA
CC15_NODE_152_length_17067_cov_229.234364	CC15_152	lytic	17067	fragmental line	No	NA	32	4	0	Low-quality	Genome-fragment	9.33	HMM-based (lower-bound)	0	Siphoviridae	NA	NA
CC15_NODE_73_length_24006_cov_334.027473	CC15_73	lytic	24006	fragmental line	No	NA	33	7	1	Low-quality	Genome-fragment	26.61	HMM-based (lower-bound)	0	Herpesviridae	NA	NA
CC15_NODE_167_length_16208_cov_37.278896	CC15_167	lytic	16208	fragmental line	No	NA	19	5	1	Low-quality	Genome-fragment	34.94	AAI-based (medium-confidence)	0	Siphoviridae	NA	NA
CC15_NODE_324_length_11643_cov_37.153607	CC15_324	lytic	11643	fragmental line	No	NA	17	7	0	Low-quality	Genome-fragment	25.05	HMM-based (lower-bound)	0	Siphoviridae	NA	NA
CC15_NODE_214_length_14693_cov_25.267181	CC15_214	lytic	14693	fragmental line	No	NA	22	8	0	Low-quality	Genome-fragment	40.01	AAI-based (medium-confidence)	0	Podoviridae	NA	NA
CC15_NODE_3_length_71291_cov_95.448902	CC15_3	lytic	71291	fragmental line	Yes	62294	96	33	6	High-quality	High-quality	100	AAI-based (medium-confidence)	12.62	NA	Myoviridae	Gofduovirus,Popoffvirus
CC15_NODE_239_length_14024_cov_30.755888	CC15_239	lytic	14024	fragmental line	No	NA	15	3	0	Low-quality	Genome-fragment	10.79	HMM-based (lower-bound)	0	Unassigned	NA	NA
CC15_NODE_352_length_11103_cov_67.325127	CC15_352	lytic	11103	fragmental line	No	NA	14	4	1	Low-quality	Genome-fragment	22.74	AAI-based (medium-confidence)	0	Podoviridae	NA	NA
CC15_NODE_74_length_23961_cov_47.840417	CC15_74	lytic	23961	fragmental line	No	NA	31	7	0	Medium-quality	Genome-fragment	66.08	AAI-based (medium-confidence)	0	Siphoviridae	NA	NA
CC15_NODE_60_length_25084_cov_49.961405	CC15_60	lytic	25084	fragmental line	No	NA	33	6	0	Low-quality	Genome-fragment	17.6	HMM-based (lower-bound)	0	Siphoviridae	NA	NA
CC15_NODE_28_length_36422_cov_36.783403	CC15_28	lytic	36422	fragmental line	No	NA	31	9	0	Low-quality	Genome-fragment	45.71	HMM-based (lower-bound)	0	Siphoviridae	NA	NA
CC15_NODE_95_length_20937_cov_58.955943	CC15_95	lytic	20937	fragmental line	No	NA	31	9	1	Medium-quality	Genome-fragment	59.49	AAI-based (medium-confidence)	0	Siphoviridae	NA	NA
CC15_NODE_325_length_11641_cov_58.293199	CC15_325	lytic	11641	fragmental line	No	NA	17	6	1	Low-quality	Genome-fragment	15.15	HMM-based (lower-bound)	0	Siphoviridae	NA	NA
CC15_NODE_331_length_11490_cov_58.422300	CC15_331	lytic	11490	fragmental line	No	NA	14	4	0	Low-quality	Genome-fragment	27.38	AAI-based (high-confidence)	0	Podoviridae	NA	NA
CC15_NODE_196_length_15266_cov_25.926566	CC15_196	lytic	15266	fragmental line	No	NA	29	2	1	Low-quality	Genome-fragment	20.15	HMM-based (lower-bound)	0	Unassigned	NA	NA
CC15_NODE_192_length_15416_cov_35.577176	CC15_192	lytic	15416	fragmental line	No	NA	19	7	0	Low-quality	Genome-fragment	19.89	AAI-based (medium-confidence)	0	Siphoviridae	NA	NA
CC15_NODE_187_length_15559_cov_38.934598	CC15_187	lytic	15559	fragmental line	No	NA	21	7	3	Low-quality	Genome-fragment	30.82	AAI-based (medium-confidence)	0	Siphoviridae	NA	NA
CC15_NODE_416_length_10044_cov_16.962959	CC15_416	lytic	10044	fragmental line	No	NA	7	3	0	Low-quality	Genome-fragment	15.32	AAI-based (medium-confidence)	0	Siphoviridae	NA	NA
CC15_NODE_287_length_12619_cov_49.173591	CC15_287	lytic	12619	fragmental line	No	NA	18	3	0	Low-quality	Genome-fragment	30.23	AAI-based (high-confidence)	0	Podoviridae	NA	NA
CC15_NODE_153_length_16918_cov_51.043527	CC15_153	lytic	16918	fragmental line	No	NA	20	11	0	Low-quality	Genome-fragment	44.33	AAI-based (medium-confidence)	0	Podoviridae	NA	NA
CC15_NODE_33_length_33139_cov_41.368184	CC15_33	lytic	33139	fragmental line	No	NA	52	4	1	Low-quality	Genome-fragment	39.75	HMM-based (lower-bound)	0	Siphoviridae	NA	NA
CC15_NODE_6_length_52377_cov_34.051221	CC15_6	lytic	52377	fragmental line	No	NA	77	13	2	High-quality	High-quality	94.7	AAI-based (medium-confidence)	0	Siphoviridae	NA	NA
CC15_NODE_361_length_10973_cov_21.186115	CC15_361	lytic	10973	fragmental line	No	NA	15	3	0	Low-quality	Genome-fragment	36.14	AAI-based (medium-confidence)	0	Siphoviridae	NA	NA
CC15_NODE_183_length_15616_cov_128.238866	CC15_183	lytic	15616	fragmental line	No	NA	27	6	0	High-quality	High-quality	100	AAI-based (medium-confidence)	0	Siphoviridae	NA	NA
CC15_NODE_149_length_17325_cov_83.860683	CC15_149	lytic	17325	fragmental line	No	NA	40	6	0	Low-quality	Genome-fragment	27.04	HMM-based (lower-bound)	0	Siphoviridae	NA	NA
CC15_NODE_163_length_16324_cov_15.378142	CC15_163	lytic	16324	fragmental line	No	NA	31	4	1	Low-quality	Genome-fragment	13.9	HMM-based (lower-bound)	0	Siphoviridae	NA	NA
CC15_NODE_98_length_20683_cov_26.330037	CC15_98	lytic	20683	fragmental line	No	NA	29	10	0	Low-quality	Genome-fragment	35.45	AAI-based (medium-confidence)	0	Siphoviridae	NA	NA
CC15_NODE_85_length_22016_cov_29.241109	CC15_85	lytic	22016	fragmental line	No	NA	34	6	1	Low-quality	Genome-fragment	49.82	AAI-based (medium-confidence)	0	Siphoviridae	NA	NA
CC15_NODE_26_length_36463_cov_450.586107	CC15_26	lysogenic	36463	fragmental line	No	NA	60	12	1	Low-quality	Genome-fragment	39.1	HMM-based (lower-bound)	0	Siphoviridae	NA	NA
CC15_NODE_140_length_17801_cov_20.160994	CC15_140	lytic	17801	fragmental line	No	NA	19	7	0	Low-quality	Genome-fragment	21.4	AAI-based (medium-confidence)	0	Siphoviridae	NA	NA
CC15_NODE_9_length_50013_cov_55.485348	CC15_9	lytic	50013	fragmental line	No	NA	72	5	2	High-quality	High-quality	100	AAI-based (high-confidence)	0	Unassigned_Caudovirales	NA	NA
CC15_NODE_57_length_26290_cov_150.433772	CC15_57	lytic	26290	fragmental line	No	NA	33	4	0	Low-quality	Genome-fragment	43.99	AAI-based (medium-confidence)	0	Unassigned_Caudovirales	NA	NA
CC15_NODE_169_length_16138_cov_42.489088	CC15_169	lytic	16138	fragmental line	No	NA	19	6	1	Low-quality	Genome-fragment	35.44	AAI-based (medium-confidence)	0	Siphoviridae	NA	NA
CC15_NODE_389_length_10457_cov_24.185349	CC15_389	lytic	10457	fragmental line	No	NA	13	8	1	Low-quality	Genome-fragment	24.39	AAI-based (medium-confidence)	0	Siphoviridae	NA	NA
CC15_NODE_55_length_26534_cov_56.810454	CC15_55	lytic	26534	fragmental line	No	NA	40	10	2	Low-quality	Genome-fragment	31.3	HMM-based (lower-bound)	0	Siphoviridae	NA	NA
CC15_NODE_348_length_11151_cov_33.172765	CC15_348	lytic	11151	fragmental line	No	NA	11	4	1	Low-quality	Genome-fragment	11.96	HMM-based (lower-bound)	0	Siphoviridae	NA	NA
CC15_NODE_94_length_20972_cov_40.528900	CC15_94	lytic	20972	fragmental line	No	NA	28	2	0	Low-quality	Genome-fragment	43.76	AAI-based (medium-confidence)	0	Unassigned_Caudovirales	NA	NA
CC15_NODE_24_length_37657_cov_50.689564	CC15_24	lysogenic	37657	fragmental line	No	NA	52	7	0	Medium-quality	Genome-fragment	87.52	AAI-based (medium-confidence)	0	Siphoviridae	NA	NA
CC15_NODE_46_length_28368_cov_88.380108	CC15_46	lysogenic	28368	fragmental line	No	NA	41	5	1	Low-quality	Genome-fragment	31.05	HMM-based (lower-bound)	0	Siphoviridae	NA	NA
CC15_NODE_84_length_22053_cov_69.548095	CC15_84	lytic	22053	fragmental line	No	NA	33	7	0	Medium-quality	Genome-fragment	57.77	AAI-based (high-confidence)	0	Siphoviridae	NA	NA
CC15_NODE_113_length_19512_cov_24.528756	CC15_113	lytic	19512	fragmental line	No	NA	26	2	0	Low-quality	Genome-fragment	32.9	HMM-based (lower-bound)	0	Unassigned	NA	NA
CC15_NODE_301_length_12228_cov_40.184507	CC15_301	lytic	12228	fragmental line	No	NA	19	2	0	Low-quality	Genome-fragment	18.64	HMM-based (lower-bound)	0	Unassigned_Caudovirales	NA	NA
CC15_NODE_53_length_26752_cov_68.683448	CC15_53	lytic	26752	fragmental line	No	NA	37	7	0	Medium-quality	Genome-fragment	68.14	AAI-based (medium-confidence)	0	Siphoviridae	NA	NA
CC15_NODE_391_length_10425_cov_35.352459	CC15_391	lytic	10425	fragmental line	No	NA	17	4	0	Low-quality	Genome-fragment	23.8	AAI-based (medium-confidence)	0	Podoviridae	NA	NA
CC15_NODE_393_length_10401_cov_36.557510	CC15_393	lytic	10401	fragmental line	Yes	2493	14	2	4	Low-quality	Genome-fragment	2.56	HMM-based (lower-bound)	76.03	Unassigned_Caudovirales	NA	NA
CC15_NODE_13_length_45728_cov_46.357016	CC15_13	lytic	45728	completed circle	No	NA	63	4	1	Medium-quality	Genome-fragment	68.46	HMM-based (lower-bound)	0	Unassigned_Caudovirales	NA	NA
CC15_NODE_204_length_15040_cov_36.878612	CC15_204	lytic	15040	fragmental line	No	NA	26	1	1	Low-quality	Genome-fragment	31.38	AAI-based (medium-confidence)	0	Unassigned_Caudovirales	NA	NA
CC15_NODE_1_length_74906_cov_146.338018	CC15_1	lytic	74906	fragmental line	No	NA	160	14	6	Medium-quality	Genome-fragment	59.86	AAI-based (high-confidence)	0	Siphoviridae	NA	NA
CC15_NODE_218_length_14625_cov_45.900892	CC15_218	lytic	14625	fragmental line	No	NA	18	4	0	Low-quality	Genome-fragment	17.44	HMM-based (lower-bound)	0	Siphoviridae	NA	NA
CC15_NODE_333_length_11427_cov_32.814281	CC15_333	lytic	11427	fragmental line	No	NA	15	11	0	Low-quality	Genome-fragment	23.4	AAI-based (medium-confidence)	0	Siphoviridae	NA	NA
CC15_NODE_346_length_11178_cov_30.743145	CC15_346	lytic	11178	fragmental line	No	NA	12	5	0	Low-quality	Genome-fragment	19.05	HMM-based (lower-bound)	0	Unassigned	NA	NA
CC15_NODE_34_length_32629_cov_102.883373	CC15_34	lytic	32629	fragmental line	No	NA	46	9	0	Low-quality	Genome-fragment	45.91	HMM-based (lower-bound)	0	Siphoviridae	NA	NA
CC15_NODE_268_length_13209_cov_52.189068	CC15_268	lytic	13209	fragmental line	No	NA	14	8	0	Low-quality	Genome-fragment	16.37	AAI-based (medium-confidence)	0	Siphoviridae	NA	NA
CC15_NODE_168_length_16144_cov_39.130462	CC15_168	lytic	16144	fragmental line	No	NA	15	8	1	Low-quality	Genome-fragment	30.98	AAI-based (medium-confidence)	0	Siphoviridae	NA	NA
CC15_NODE_80_length_22802_cov_29.212116	CC15_80	lytic	22802	fragmental line	No	NA	31	8	1	Low-quality	Genome-fragment	41.4	AAI-based (medium-confidence)	0	Siphoviridae	NA	NA
CC15_NODE_61_length_24848_cov_201.344734	CC15_61	lytic	24848	fragmental line	No	NA	26	7	0	Medium-quality	Genome-fragment	53.78	AAI-based (medium-confidence)	0	Siphoviridae	NA	NA
CC15_NODE_272_length_13068_cov_34.362484	CC15_272	lytic	13068	fragmental line	No	NA	15	3	0	Low-quality	Genome-fragment	19.49	HMM-based (lower-bound)	0	Siphoviridae	NA	NA
CC15_NODE_5_length_52917_cov_77.019523	CC15_5	lytic	52917	fragmental line	No	NA	76	15	0	High-quality	High-quality	100	AAI-based (medium-confidence)	0	Siphoviridae	NA	NA
CC15_NODE_66_length_24376_cov_18.943177	CC15_66	lytic	24376	fragmental line	No	NA	36	8	1	Low-quality	Genome-fragment	38.45	AAI-based (medium-confidence)	0	Siphoviridae	NA	NA
CC15_NODE_62_length_24689_cov_25.844361	CC15_62	lytic	24689	fragmental line	No	NA	33	10	2	Medium-quality	Genome-fragment	52.91	AAI-based (medium-confidence)	0	Siphoviridae	NA	NA
CC15_NODE_20_length_39818_cov_91.580942	CC15_20	lysogenic	39818	fragmental line	No	NA	53	9	2	Low-quality	Genome-fragment	39.57	HMM-based (lower-bound)	0	Siphoviridae	NA	NA
CC15_NODE_146_length_17445_cov_35.774641	CC15_146	lytic	17445	fragmental line	No	NA	15	4	0	Low-quality	Genome-fragment	38.93	AAI-based (medium-confidence)	0	Unassigned_Caudovirales	NA	NA
CC15_NODE_36_length_32512_cov_60.079613	CC15_36	lytic	32512	fragmental line	No	NA	39	8	0	Low-quality	Genome-fragment	43.58	HMM-based (lower-bound)	0	Siphoviridae	NA	NA
CC15_NODE_244_length_13860_cov_24.754582	CC15_244	lysogenic	13860	fragmental line	No	NA	26	2	0	Low-quality	Genome-fragment	9.81	HMM-based (lower-bound)	0	Unassigned	NA	NA
CC15_NODE_35_length_32592_cov_29.024219	CC15_35	lytic	32592	fragmental line	No	NA	46	7	1	Medium-quality	Genome-fragment	71.68	AAI-based (medium-confidence)	0	Siphoviridae	NA	NA
CC24_NODE_1879_length_11161_cov_41.052944	CC24_1879	lytic	11161	fragmental line	No	NA	17	5	0	Low-quality	Genome-fragment	25.23	AAI-based (medium-confidence)	0	Siphoviridae	NA	NA
CC24_NODE_969_length_18301_cov_9.851310	CC24_969	lytic	18301	fragmental line	No	NA	21	4	0	Low-quality	Genome-fragment	31.45	AAI-based (medium-confidence)	0	Podoviridae	NA	NA
CC24_NODE_809_length_20658_cov_12.952143	CC24_809	lytic	20658	fragmental line	No	NA	33	3	0	Low-quality	Genome-fragment	25.71	HMM-based (lower-bound)	0	Siphoviridae	NA	NA
CC24_NODE_375_length_36671_cov_15.944095	CC24_375	lytic	36671	fragmental line	No	NA	58	25	0	High-quality	High-quality	97.6	AAI-based (high-confidence)	0	NA	Podoviridae	unclassified
CC24_NODE_110_length_65696_cov_62.455264	CC24_110	lytic	65696	fragmental line	No	NA	132	5	7	Medium-quality	Genome-fragment	52.5	AAI-based (medium-confidence)	0	Siphoviridae	NA	NA
CC24_NODE_884_length_19500_cov_9.400720	CC24_884	lytic	19500	fragmental line	No	NA	21	6	0	Low-quality	Genome-fragment	48.11	AAI-based (medium-confidence)	0	Podoviridae	NA	NA
CC24_NODE_1808_length_11451_cov_14.039926	CC24_1808	lytic	11451	fragmental line	No	NA	29	6	1	Low-quality	Genome-fragment	15.95	HMM-based (lower-bound)	0	Siphoviridae	NA	NA
CC24_NODE_1219_length_15243_cov_8.391822	CC24_1219	lytic	15243	fragmental line	No	NA	30	3	0	Low-quality	Genome-fragment	41.03	AAI-based (medium-confidence)	0	Siphoviridae	NA	NA
CC24_NODE_1518_length_12944_cov_8.433315	CC24_1518	lytic	12944	fragmental line	No	NA	15	7	0	Low-quality	Genome-fragment	31.99	AAI-based (high-confidence)	0	Podoviridae	NA	NA
CC24_NODE_2157_length_10098_cov_8.102161	CC24_2157	lytic	10098	fragmental line	No	NA	14	5	0	Low-quality	Genome-fragment	17.45	AAI-based (medium-confidence)	0	Siphoviridae	NA	NA
CC24_NODE_982_length_18156_cov_18.870781	CC24_982	lytic	18156	fragmental line	Yes	16454	26	7	2	Low-quality	Genome-fragment	22.05	AAI-based (medium-confidence)	9.37	Myoviridae	NA	NA
CC24_NODE_1996_length_10727_cov_9.542729	CC24_1996	lytic	10727	fragmental line	No	NA	17	5	1	Low-quality	Genome-fragment	17.1	HMM-based (lower-bound)	0	Siphoviridae	NA	NA
CC24_NODE_310_length_40047_cov_35.153381	CC24_310	lysogenic	40047	fragmental line	No	NA	73	13	1	High-quality	High-quality	97.74	AAI-based (high-confidence)	0	Podoviridae	NA	NA
CC24_NODE_357_length_37312_cov_15.632311	CC24_357	lytic	37312	fragmental line	No	NA	45	5	2	Low-quality	Genome-fragment	40.69	HMM-based (lower-bound)	0	Siphoviridae	NA	NA
CC24_NODE_569_length_26939_cov_8.112967	CC24_569	lytic	26939	fragmental line	No	NA	33	1	2	Medium-quality	Genome-fragment	52.86	AAI-based (medium-confidence)	0	Myoviridae	NA	NA
CC24_NODE_80_length_73898_cov_41.289628	CC24_80	lysogenic	73898	fragmental line	No	NA	97	9	2	High-quality	High-quality	100	AAI-based (medium-confidence)	0	Siphoviridae	NA	NA
CC24_NODE_510_length_29398_cov_16.619534	CC24_510	lytic	29398	fragmental line	No	NA	45	1	6	Low-quality	Genome-fragment	24.1	HMM-based (lower-bound)	0	Siphoviridae	NA	NA
CC24_NODE_1243_length_15063_cov_8.088753	CC24_1243	lytic	15063	fragmental line	No	NA	15	2	0	Low-quality	Genome-fragment	17.05	AAI-based (medium-confidence)	0	Unassigned	NA	NA
CC24_NODE_1573_length_12614_cov_9.221196	CC24_1573	lytic	12614	fragmental line	No	NA	16	3	1	Low-quality	Genome-fragment	12.26	AAI-based (medium-confidence)	0	Myoviridae	NA	NA
CC24_NODE_539_length_28067_cov_11.374125	CC24_539	lysogenic	28067	fragmental line	No	NA	45	5	0	Low-quality	Genome-fragment	26.31	HMM-based (lower-bound)	0	Siphoviridae	NA	NA
CC24_NODE_1651_length_12172_cov_181.965503	CC24_1651	lytic	12172	fragmental line	No	NA	26	7	0	Low-quality	Genome-fragment	29.35	AAI-based (high-confidence)	0	Siphoviridae	NA	NA
CC24_NODE_1372_length_14034_cov_7.328564	CC24_1372	lytic	14034	fragmental line	No	NA	21	4	1	Low-quality	Genome-fragment	33.59	AAI-based (medium-confidence)	0	Podoviridae	NA	NA
CC24_NODE_477_length_30689_cov_14.557681	CC24_477	lytic	30689	completed circle	No	NA	43	5	0	Complete	High-quality	100	DTR (high-confidence)	0	NA	Myoviridae	unclassified
CC24_NODE_266_length_42716_cov_48.415204	CC24_266	lytic	42716	fragmental line	No	NA	55	6	0	Medium-quality	Genome-fragment	86.39	AAI-based (medium-confidence)	0	Unassigned	NA	NA
CC24_NODE_1646_length_12193_cov_9.700445	CC24_1646	lytic	12193	fragmental line	No	NA	20	6	2	Low-quality	Genome-fragment	24.63	AAI-based (medium-confidence)	0	Myoviridae	NA	NA
CC24_NODE_2128_length_10171_cov_15.198497	CC24_2128	lytic	10171	fragmental line	No	NA	12	2	0	Low-quality	Genome-fragment	15.32	HMM-based (lower-bound)	0	NA	NA	NA
CC24_NODE_1061_length_17069_cov_20.428000	CC24_1061	lytic	17069	fragmental line	No	NA	36	3	0	Low-quality	Genome-fragment	18.42	HMM-based (lower-bound)	0	Unassigned	NA	NA
CC24_NODE_934_length_18830_cov_11.007244	CC24_934	lytic	18830	fragmental line	No	NA	28	12	3	Low-quality	Genome-fragment	42.47	AAI-based (medium-confidence)	0	Siphoviridae	NA	NA
CC24_NODE_481_length_30524_cov_10.855164	CC24_481	lytic	30524	fragmental line	No	NA	55	6	1	Medium-quality	Genome-fragment	72.58	AAI-based (medium-confidence)	0	Myoviridae	NA	NA
CC24_NODE_1402_length_13815_cov_8.195930	CC24_1402	lytic	13815	fragmental line	No	NA	30	2	1	Low-quality	Genome-fragment	6.39	HMM-based (lower-bound)	0	Unassigned_Caudovirales	NA	NA
CC24_NODE_451_length_32082_cov_13.175977	CC24_451	lytic	32082	fragmental line	No	NA	41	10	1	Medium-quality	Genome-fragment	58.63	AAI-based (medium-confidence)	0	Siphoviridae	NA	NA
CC24_NODE_1022_length_17584_cov_134.805808	CC24_1022	lytic	17584	fragmental line	No	NA	23	4	0	High-quality	High-quality	93.09	AAI-based (medium-confidence)	0	Siphoviridae	NA	NA
CC24_NODE_334_length_38677_cov_66.595101	CC24_334	lytic	38677	fragmental line	No	NA	62	9	1	Low-quality	Genome-fragment	45.55	HMM-based (lower-bound)	0	Siphoviridae	NA	NA
CC24_NODE_638_length_24605_cov_26.254338	CC24_638	lytic	24605	fragmental line	No	NA	35	5	1	Low-quality	Genome-fragment	24.71	HMM-based (lower-bound)	0	Myoviridae	NA	NA
CC24_NODE_549_length_27746_cov_16.957892	CC24_549	lytic	27746	fragmental line	No	NA	40	19	0	Medium-quality	Genome-fragment	73.72	AAI-based (medium-confidence)	0	NA	Podoviridae	unclassified
CC24_NODE_113_length_63901_cov_13.270949	CC24_113	lytic	63901	completed circle	No	NA	92	18	1	Complete	High-quality	100	DTR (high-confidence)	0	Siphoviridae	NA	NA
CC24_NODE_1675_length_12079_cov_6.835828	CC24_1675	lytic	12079	fragmental line	No	NA	17	7	1	Low-quality	Genome-fragment	13.31	HMM-based (lower-bound)	0	Unassigned	NA	NA
CC24_NODE_1989_length_10750_cov_7.497709	CC24_1989	lytic	10750	fragmental line	No	NA	22	5	0	Low-quality	Genome-fragment	26.19	AAI-based (medium-confidence)	0	Podoviridae	NA	NA
CC24_NODE_280_length_41869_cov_12.700148	CC24_280	lytic	41869	completed circle	No	NA	56	14	2	Low-quality	Genome-fragment	41.47	HMM-based (lower-bound)	0	Unassigned_Caudovirales	NA	NA
CC24_NODE_1223_length_15220_cov_12.008770	CC24_1223	lytic	15220	fragmental line	No	NA	24	6	0	Low-quality	Genome-fragment	14.46	HMM-based (lower-bound)	0	Unassigned_Caudovirales	NA	NA
CC24_NODE_1891_length_11110_cov_9.377205	CC24_1891	lytic	11110	fragmental line	No	NA	19	5	0	Low-quality	Genome-fragment	8.62	HMM-based (lower-bound)	0	Siphoviridae	NA	NA
CC24_NODE_597_length_25924_cov_97.406664	CC24_597	lytic	25924	fragmental line	No	NA	45	4	2	Low-quality	Genome-fragment	40.03	AAI-based (medium-confidence)	0	Siphoviridae	NA	NA
CC24_NODE_669_length_23585_cov_28.122439	CC24_669	lytic	23585	fragmental line	No	NA	52	7	0	Low-quality	Genome-fragment	27.72	HMM-based (lower-bound)	0	Siphoviridae	NA	NA
CC24_NODE_1371_length_14039_cov_14.368064	CC24_1371	lytic	14039	fragmental line	No	NA	21	4	0	Low-quality	Genome-fragment	16.54	HMM-based (lower-bound)	0	Unassigned_Caudovirales	NA	NA
CC24_NODE_180_length_49847_cov_22.588830	CC24_180	lytic	49847	fragmental line	No	NA	63	13	0	High-quality	High-quality	100	AAI-based (medium-confidence)	0	Podoviridae	NA	NA
CC24_NODE_1475_length_13227_cov_17.473808	CC24_1475	lytic	13227	fragmental line	No	NA	19	7	0	Low-quality	Genome-fragment	29.04	AAI-based (medium-confidence)	0	Siphoviridae	NA	NA
CC24_NODE_147_length_54700_cov_15.305719	CC24_147	lytic	54700	completed circle	No	NA	80	18	0	Medium-quality	Genome-fragment	63.3	AAI-based (medium-confidence)	0	Siphoviridae	NA	NA
CC24_NODE_1059_length_17096_cov_10.144299	CC24_1059	lytic	17096	fragmental line	No	NA	26	3	0	Low-quality	Genome-fragment	42.49	AAI-based (high-confidence)	0	Siphoviridae	NA	NA
CC24_NODE_1036_length_17338_cov_16.070416	CC24_1036	lytic	17338	fragmental line	No	NA	24	3	0	Low-quality	Genome-fragment	22.82	HMM-based (lower-bound)	0	Unassigned	NA	NA
CC24_NODE_696_length_22890_cov_9.874272	CC24_696	lytic	22890	fragmental line	No	NA	32	5	3	Low-quality	Genome-fragment	34.35	AAI-based (medium-confidence)	0	Unassigned_Caudovirales	NA	NA
CC24_NODE_1607_length_12369_cov_253.256050	CC24_1607	lytic	12369	fragmental line	No	NA	21	9	0	Low-quality	Genome-fragment	17.64	HMM-based (lower-bound)	0	Siphoviridae	NA	NA
CC24_NODE_516_length_29081_cov_18.631641	CC24_516	lytic	29081	fragmental line	No	NA	36	6	0	Low-quality	Genome-fragment	31.98	HMM-based (lower-bound)	0	Myoviridae	NA	NA
CC24_NODE_1939_length_10934_cov_10.210130	CC24_1939	lytic	10934	fragmental line	No	NA	20	4	0	Low-quality	Genome-fragment	14.86	AAI-based (medium-confidence)	0	Siphoviridae	NA	NA
CC24_NODE_1279_length_14755_cov_24.260612	CC24_1279	lytic	14755	fragmental line	No	NA	22	4	1	Low-quality	Genome-fragment	13.16	AAI-based (medium-confidence)	0	Siphoviridae	NA	NA
CC24_NODE_827_length_20343_cov_35.562796	CC24_827	lytic	20343	fragmental line	No	NA	27	2	0	Low-quality	Genome-fragment	48.53	AAI-based (medium-confidence)	0	Herpesviridae	NA	NA
CC24_NODE_493_length_30101_cov_21.181355	CC24_493	lytic	30101	fragmental line	No	NA	28	4	0	Low-quality	Genome-fragment	46.9	AAI-based (medium-confidence)	0	Unassigned_Caudovirales	NA	NA
CC24_NODE_135_length_57667_cov_18.650576	CC24_135	lytic	57667	fragmental line	No	NA	91	20	2	High-quality	High-quality	95.59	AAI-based (medium-confidence)	0	Myoviridae	NA	NA
CC24_NODE_159_length_52609_cov_11.094646	CC24_159	lytic	52609	fragmental line	No	NA	72	5	1	Medium-quality	Genome-fragment	60.79	AAI-based (high-confidence)	0	Siphoviridae	NA	NA
CC24_NODE_129_length_59201_cov_18.710209	CC24_129	lytic	59201	fragmental line	No	NA	84	15	2	Medium-quality	Genome-fragment	59.01	HMM-based (lower-bound)	0	Siphoviridae	NA	NA
CC24_NODE_146_length_55161_cov_16.130839	CC24_146	lysogenic	55161	fragmental line	No	NA	85	11	3	Medium-quality	Genome-fragment	81.68	HMM-based (lower-bound)	0	Siphoviridae	NA	NA
CC24_NODE_747_length_21952_cov_13.797552	CC24_747	lysogenic	21952	fragmental line	No	NA	22	5	0	Low-quality	Genome-fragment	27.54	HMM-based (lower-bound)	0	Unassigned_Caudovirales	NA	NA
CC24_NODE_252_length_43717_cov_14.742408	CC24_252	lytic	43717	fragmental line	No	NA	71	8	0	High-quality	High-quality	96.65	AAI-based (high-confidence)	0	Siphoviridae	NA	NA
CC24_NODE_743_length_22033_cov_61.592456	CC24_743	lysogenic	22033	fragmental line	No	NA	29	4	0	Low-quality	Genome-fragment	33.15	HMM-based (lower-bound)	0	Siphoviridae	NA	NA
CC24_NODE_1051_length_17190_cov_9.448205	CC24_1051	lytic	17190	fragmental line	No	NA	24	3	2	Low-quality	Genome-fragment	42.98	AAI-based (medium-confidence)	0	Unassigned_Caudovirales	NA	NA
CC24_NODE_122_length_60877_cov_127.165384	CC24_122	lytic	60877	completed circle	No	NA	79	9	1	Complete	High-quality	100	DTR (high-confidence)	0	Siphoviridae	NA	NA
CC24_NODE_1592_length_12462_cov_11.537761	CC24_1592	lytic	12462	fragmental line	No	NA	15	5	1	Low-quality	Genome-fragment	14.15	HMM-based (lower-bound)	0	Siphoviridae	NA	NA
CC24_NODE_1759_length_11622_cov_9.054379	CC24_1759	lytic	11622	fragmental line	No	NA	13	5	1	Low-quality	Genome-fragment	21	AAI-based (medium-confidence)	0	Siphoviridae	NA	NA
CC24_NODE_629_length_24971_cov_16.098973	CC24_629	lytic	24971	fragmental line	No	NA	22	3	1	Low-quality	Genome-fragment	27.26	HMM-based (lower-bound)	0	Unassigned_Caudovirales	NA	NA
CC24_NODE_379_length_36543_cov_26.593510	CC24_379	lysogenic	36543	fragmental line	No	NA	53	19	0	High-quality	High-quality	100	AAI-based (medium-confidence)	0	Podoviridae	NA	NA
CC24_NODE_43_length_102019_cov_12.765878	CC24_43	lysogenic	102019	fragmental line	No	NA	183	11	5	Medium-quality	Genome-fragment	82.2	HMM-based (lower-bound)	0	Siphoviridae	NA	NA
CC24_NODE_993_length_17979_cov_8.205479	CC24_993	lytic	17979	fragmental line	No	NA	25	3	0	Low-quality	Genome-fragment	10.77	HMM-based (lower-bound)	0	Herpesviridae	NA	NA
CC24_NODE_820_length_20496_cov_78.297735	CC24_820	lytic	20496	fragmental line	No	NA	28	4	0	Medium-quality	Genome-fragment	51.34	AAI-based (medium-confidence)	0	Siphoviridae	NA	NA
CC24_NODE_823_length_20435_cov_15.959715	CC24_823	lytic	20435	fragmental line	No	NA	20	5	0	Medium-quality	Genome-fragment	51.35	AAI-based (medium-confidence)	0	Siphoviridae	NA	NA
CC24_NODE_331_length_38994_cov_175.533732	CC24_331	lytic	38994	completed circle	No	NA	63	13	0	High-quality	High-quality	95.38	AAI-based (medium-confidence)	0	Podoviridae	NA	NA
CC24_NODE_796_length_20871_cov_13.347857	CC24_796	lysogenic	20871	fragmental line	No	NA	28	3	1	Low-quality	Genome-fragment	12.56	HMM-based (lower-bound)	0	Siphoviridae	NA	NA
CC24_NODE_243_length_44245_cov_20.040914	CC24_243	lysogenic	44245	fragmental line	No	NA	59	16	0	Medium-quality	Genome-fragment	56.85	AAI-based (high-confidence)	0	Siphoviridae	NA	NA
CC24_NODE_651_length_24077_cov_9.463367	CC24_651	lytic	24077	fragmental line	No	NA	38	3	1	Low-quality	Genome-fragment	29.53	HMM-based (lower-bound)	0	Unassigned	NA	NA
CC24_NODE_1354_length_14166_cov_9.152434	CC24_1354	lytic	14166	fragmental line	No	NA	19	6	0	Low-quality	Genome-fragment	19.34	HMM-based (lower-bound)	0	Siphoviridae	NA	NA
CC24_NODE_256_length_43306_cov_13.090125	CC24_256	lytic	43306	fragmental line	No	NA	56	11	0	Medium-quality	Genome-fragment	59.63	HMM-based (lower-bound)	0	Siphoviridae	NA	NA
CC24_NODE_1205_length_15309_cov_9.847515	CC24_1205	lytic	15309	fragmental line	No	NA	19	5	0	Low-quality	Genome-fragment	28.11	AAI-based (medium-confidence)	0	Siphoviridae	NA	NA
CC24_NODE_187_length_48991_cov_17.491928	CC24_187	lytic	48991	fragmental line	No	NA	77	12	1	High-quality	High-quality	100	AAI-based (medium-confidence)	0	Siphoviridae	NA	NA
CC24_NODE_1082_length_16888_cov_15.770570	CC24_1082	lytic	16888	fragmental line	No	NA	32	2	1	Low-quality	Genome-fragment	7.71	HMM-based (lower-bound)	0	Siphoviridae	NA	NA
CC24_NODE_1650_length_12175_cov_23.015594	CC24_1650	lytic	12175	fragmental line	No	NA	19	4	0	Low-quality	Genome-fragment	16.89	HMM-based (lower-bound)	0	Podoviridae	NA	NA
CC24_NODE_387_length_35825_cov_11.068018	CC24_387	lysogenic	35825	fragmental line	No	NA	66	13	3	High-quality	High-quality	100	AAI-based (high-confidence)	0	Siphoviridae	NA	NA
CC24_NODE_1902_length_11089_cov_6.435925	CC24_1902	lytic	11089	fragmental line	No	NA	13	7	0	Low-quality	Genome-fragment	16.99	AAI-based (high-confidence)	0	Siphoviridae	NA	NA
CC24_NODE_248_length_43947_cov_32.013602	CC24_248	lytic	43947	completed circle	No	NA	45	3	0	Complete	High-quality	100	DTR (high-confidence)	0	Podoviridae	NA	NA
CC24_NODE_400_length_35001_cov_161.300950	CC24_400	lytic	35001	fragmental line	No	NA	58	2	1	Medium-quality	Genome-fragment	77.2	AAI-based (medium-confidence)	0	Unassigned_Caudovirales	NA	NA
CC24_NODE_1768_length_11596_cov_10.160645	CC24_1768	lysogenic	11596	fragmental line	No	NA	21	3	0	Low-quality	Genome-fragment	12.07	HMM-based (lower-bound)	0	Siphoviridae	NA	NA
CC24_NODE_996_length_17931_cov_11.769412	CC24_996	lytic	17931	fragmental line	No	NA	36	3	0	Low-quality	Genome-fragment	16.25	HMM-based (lower-bound)	0	Myoviridae	NA	NA
CC24_NODE_320_length_39599_cov_18.878566	CC24_320	lysogenic	39599	fragmental line	No	NA	59	8	2	Low-quality	Genome-fragment	46.15	HMM-based (lower-bound)	0	Siphoviridae	NA	NA
CC24_NODE_857_length_19818_cov_10.573597	CC24_857	lytic	19818	fragmental line	No	NA	28	6	0	Low-quality	Genome-fragment	42.44	AAI-based (medium-confidence)	0	Siphoviridae	NA	NA
CC24_NODE_929_length_18927_cov_11.817666	CC24_929	lytic	18927	fragmental line	No	NA	34	5	0	Low-quality	Genome-fragment	23.43	AAI-based (medium-confidence)	0	Siphoviridae	NA	NA
CC24_NODE_354_length_37578_cov_25.967300_fragment_1	CC24_354	lysogenic	32598	fragmental line	Yes	30205	51	6	4	Medium-quality	Genome-fragment	64.66	AAI-based (high-confidence)	7.34	Siphoviridae	NA	NA
CC24_NODE_1336_length_14278_cov_9.821486	CC24_1336	lytic	14278	fragmental line	No	NA	18	6	0	Low-quality	Genome-fragment	32.32	AAI-based (high-confidence)	0	Podoviridae	NA	NA
CC24_NODE_370_length_36809_cov_49.450672	CC24_370	lytic	36809	fragmental line	No	NA	46	18	0	Medium-quality	Genome-fragment	53.39	AAI-based (high-confidence)	0	Siphoviridae	NA	NA
CC24_NODE_203_length_48226_cov_47.509788	CC24_203	lytic	48226	fragmental line	No	NA	82	15	0	High-quality	High-quality	97.12	AAI-based (medium-confidence)	0	Siphoviridae	NA	NA
CC24_NODE_811_length_20587_cov_20.000877	CC24_811	lytic	20587	fragmental line	No	NA	34	3	1	Medium-quality	Genome-fragment	63.11	AAI-based (medium-confidence)	0	Siphoviridae	NA	NA
CC24_NODE_199_length_48467_cov_11.858134	CC24_199	lytic	48467	fragmental line	No	NA	84	12	0	Medium-quality	Genome-fragment	61.6	HMM-based (lower-bound)	0	Podoviridae	NA	NA
CC24_NODE_1839_length_11321_cov_15.479496	CC24_1839	lytic	11321	fragmental line	No	NA	14	3	0	Low-quality	Genome-fragment	9.7	HMM-based (lower-bound)	0	Myoviridae	NA	NA
CC24_NODE_1116_length_16491_cov_12.180640	CC24_1116	lytic	16491	fragmental line	No	NA	24	6	0	Low-quality	Genome-fragment	32.81	AAI-based (medium-confidence)	0	Siphoviridae	NA	NA
CC24_NODE_307_length_40178_cov_20.029410	CC24_307	lytic	40178	completed circle	No	NA	69	26	0	High-quality	High-quality	100	AAI-based (medium-confidence)	0	NA	Podoviridae	unclassified
CC24_NODE_82_length_73702_cov_11.477983	CC24_82	lytic	73702	fragmental line	No	NA	134	13	0	Medium-quality	Genome-fragment	80.74	HMM-based (lower-bound)	0	Siphoviridae	NA	NA
CC24_NODE_944_length_18624_cov_9.188755	CC24_944	lytic	18624	fragmental line	No	NA	32	6	1	Low-quality	Genome-fragment	20.15	HMM-based (lower-bound)	0	Podoviridae	NA	NA
CC24_NODE_2035_length_10553_cov_12.267575	CC24_2035	lytic	10553	fragmental line	No	NA	10	6	0	Low-quality	Genome-fragment	28.03	AAI-based (medium-confidence)	0	Podoviridae	NA	NA
CC24_NODE_734_length_22175_cov_50.659855	CC24_734	lytic	22175	completed circle	No	NA	29	8	0	Medium-quality	Genome-fragment	59.75	AAI-based (medium-confidence)	0	Siphoviridae	NA	NA
CC24_NODE_776_length_21304_cov_12.887995	CC24_776	lytic	21304	fragmental line	No	NA	32	13	0	Low-quality	Genome-fragment	48.98	AAI-based (medium-confidence)	0	Siphoviridae	NA	NA
CC24_NODE_485_length_30378_cov_16.668272	CC24_485	lytic	30378	fragmental line	No	NA	30	8	2	Medium-quality	Genome-fragment	67.61	AAI-based (medium-confidence)	0	Siphoviridae	NA	NA
CC24_NODE_188_length_48922_cov_15.717662	CC24_188	lytic	48922	fragmental line	No	NA	65	5	1	Medium-quality	Genome-fragment	71.03	HMM-based (lower-bound)	0	Siphoviridae	NA	NA
CC24_NODE_1157_length_15876_cov_10.404273	CC24_1157	lytic	15876	fragmental line	No	NA	27	8	0	Low-quality	Genome-fragment	41.83	AAI-based (medium-confidence)	0	Podoviridae	NA	NA
CC24_NODE_1953_length_10889_cov_8.724755	CC24_1953	lytic	10889	fragmental line	No	NA	13	2	0	Low-quality	Genome-fragment	26.41	AAI-based (medium-confidence)	0	Podoviridae	NA	NA
CC24_NODE_263_length_42945_cov_125.958802	CC24_263	lytic	42945	fragmental line	No	NA	59	11	0	High-quality	High-quality	90.33	AAI-based (medium-confidence)	0	Unassigned_Caudovirales	NA	NA
CC24_NODE_362_length_37218_cov_33.019213	CC24_362	lytic	37218	completed circle	No	NA	57	5	1	Complete	High-quality	100	DTR (high-confidence)	0	Podoviridae	NA	NA
CC24_NODE_712_length_22516_cov_15.905614	CC24_712	lytic	22516	fragmental line	No	NA	28	4	0	Low-quality	Genome-fragment	34.47	AAI-based (medium-confidence)	0	Unassigned_Caudovirales	NA	NA
CC24_NODE_582_length_26372_cov_13.261618	CC24_582	lytic	26372	fragmental line	No	NA	49	3	1	Low-quality	Genome-fragment	25.75	HMM-based (lower-bound)	0	Unassigned	NA	NA
CC24_NODE_1693_length_12015_cov_9.206187	CC24_1693	lytic	12015	fragmental line	No	NA	19	3	0	Low-quality	Genome-fragment	14.65	HMM-based (lower-bound)	0	Siphoviridae	NA	NA
CC24_NODE_663_length_23778_cov_10.056780	CC24_663	lytic	23778	fragmental line	No	NA	28	3	1	Low-quality	Genome-fragment	46.88	AAI-based (medium-confidence)	0	Unassigned	NA	NA
CC24_NODE_1564_length_12652_cov_58.948242	CC24_1564	lytic	12652	fragmental line	No	NA	14	5	0	Low-quality	Genome-fragment	17.23	HMM-based (lower-bound)	0	Siphoviridae	NA	NA
CC24_NODE_1105_length_16615_cov_22.500302	CC24_1105	lytic	16615	fragmental line	No	NA	33	3	1	Low-quality	Genome-fragment	33.66	AAI-based (high-confidence)	0	Siphoviridae	NA	NA
CC24_NODE_288_length_41274_cov_15.539096	CC24_288	lytic	41274	fragmental line	No	NA	48	13	3	Medium-quality	Genome-fragment	77.54	AAI-based (medium-confidence)	0	Siphoviridae	NA	NA
CC24_NODE_501_length_29752_cov_9.282352	CC24_501	lytic	29752	fragmental line	No	NA	43	8	1	Low-quality	Genome-fragment	32.88	HMM-based (lower-bound)	0	Unassigned_Caudovirales	NA	NA
CC24_NODE_178_length_50073_cov_133.925587	CC24_178	lysogenic	50073	fragmental line	No	NA	75	12	3	High-quality	High-quality	91.45	AAI-based (high-confidence)	0	Siphoviridae	NA	NA
CC24_NODE_1042_length_17247_cov_40.907515	CC24_1042	lytic	17247	fragmental line	No	NA	20	14	0	Low-quality	Genome-fragment	42.38	AAI-based (medium-confidence)	0	Siphoviridae	NA	NA
CC24_NODE_756_length_21773_cov_48.743393	CC24_756	lysogenic	21773	fragmental line	No	NA	35	4	2	Medium-quality	Genome-fragment	51.95	AAI-based (medium-confidence)	0	Siphoviridae	NA	NA
CC24_NODE_286_length_41425_cov_34.084046	CC24_286	lytic	41425	completed circle	No	NA	74	6	0	Complete	High-quality	100	DTR (high-confidence)	0	Siphoviridae	NA	NA
CC24_NODE_970_length_18263_cov_12.562170	CC24_970	lytic	18263	fragmental line	No	NA	24	9	0	Medium-quality	Genome-fragment	51.63	AAI-based (medium-confidence)	0	NA	Myoviridae	unclassified
CC24_NODE_742_length_22034_cov_129.844397	CC24_742	lysogenic	22034	fragmental line	No	NA	37	4	0	Low-quality	Genome-fragment	32.05	HMM-based (lower-bound)	0	Siphoviridae	NA	NA
CC24_NODE_414_length_34007_cov_13.548745	CC24_414	lytic	34007	fragmental line	No	NA	38	9	0	Medium-quality	Genome-fragment	51.72	HMM-based (lower-bound)	0	Unassigned_Caudovirales	NA	NA
CC24_NODE_328_length_39032_cov_25.188573	CC24_328	lytic	39032	fragmental line	No	NA	55	6	1	Medium-quality	Genome-fragment	81.3	AAI-based (medium-confidence)	0	Siphoviridae	NA	NA
CC24_NODE_363_length_37207_cov_48.202035	CC24_363	lytic	37207	fragmental line	No	NA	56	10	0	High-quality	High-quality	91.12	AAI-based (medium-confidence)	0	Podoviridae	NA	NA
CC24_NODE_852_length_19857_cov_21.737602	CC24_852	lytic	19857	fragmental line	No	NA	32	4	0	Low-quality	Genome-fragment	28.65	AAI-based (medium-confidence)	0	Siphoviridae	NA	NA
CC24_NODE_330_length_39017_cov_31.717725	CC24_330	lytic	39017	fragmental line	No	NA	62	6	0	Medium-quality	Genome-fragment	82.69	AAI-based (high-confidence)	0	Unassigned_Caudovirales	NA	NA
CC24_NODE_1981_length_10790_cov_14.543549	CC24_1981	lytic	10790	fragmental line	No	NA	12	5	0	Low-quality	Genome-fragment	25.28	AAI-based (medium-confidence)	0	Siphoviridae	NA	NA
CC24_NODE_302_length_40448_cov_32.137499	CC24_302	lysogenic	40448	fragmental line	No	NA	62	11	1	Medium-quality	Genome-fragment	60.47	HMM-based (lower-bound)	0	Siphoviridae	NA	NA
CC24_NODE_547_length_27861_cov_63.204129	CC24_547	lytic	27861	fragmental line	No	NA	44	5	0	Low-quality	Genome-fragment	39.71	HMM-based (lower-bound)	0	Myoviridae	NA	NA
CC24_NODE_1632_length_12246_cov_8.369289	CC24_1632	lytic	12246	fragmental line	No	NA	16	4	0	Low-quality	Genome-fragment	17.07	HMM-based (lower-bound)	0	Myoviridae	NA	NA
CC24_NODE_624_length_25074_cov_23.942004	CC24_624	lytic	25074	fragmental line	No	NA	36	5	2	Low-quality	Genome-fragment	37.62	AAI-based (medium-confidence)	0	Siphoviridae	NA	NA
CC24_NODE_1108_length_16598_cov_12.215257	CC24_1108	lytic	16598	fragmental line	No	NA	27	6	1	Low-quality	Genome-fragment	26.93	AAI-based (medium-confidence)	0	Unassigned	NA	NA
CC24_NODE_285_length_41458_cov_14.848079	CC24_285	lytic	41458	completed circle	No	NA	67	8	0	Medium-quality	Genome-fragment	63.5	HMM-based (lower-bound)	0	Myoviridae	NA	NA
CC24_NODE_615_length_25299_cov_24.754120	CC24_615	lytic	25299	fragmental line	No	NA	37	14	1	Low-quality	Genome-fragment	33.61	HMM-based (lower-bound)	0	Siphoviridae	NA	NA
CC24_NODE_656_length_23976_cov_59.819113	CC24_656	lytic	23976	fragmental line	No	NA	31	7	1	Low-quality	Genome-fragment	22.5	HMM-based (lower-bound)	0	Siphoviridae	NA	NA
CC24_NODE_323_length_39323_cov_19.140904	CC24_323	lytic	39323	fragmental line	No	NA	54	6	0	Low-quality	Genome-fragment	30.14	HMM-based (lower-bound)	0	Siphoviridae	NA	NA
CC24_NODE_968_length_18321_cov_10.010840	CC24_968	lytic	18321	fragmental line	No	NA	22	4	0	Low-quality	Genome-fragment	38.77	AAI-based (medium-confidence)	0	Unassigned	NA	NA
CC24_NODE_279_length_41876_cov_22.112408	CC24_279	lytic	41876	completed circle	No	NA	64	8	0	Complete	High-quality	100	DTR (high-confidence)	0	NA	NA	NA
CC24_NODE_9_length_197467_cov_23.282192	CC24_9	lytic	197467	fragmental line	No	NA	191	86	0	Medium-quality	Genome-fragment	85.04	AAI-based (high-confidence)	0	NA	Myoviridae	unclassified
CC24_NODE_142_length_55884_cov_20.411811	CC24_142	lytic	55884	fragmental line	No	NA	78	18	0	High-quality	High-quality	90.34	AAI-based (medium-confidence)	0	Podoviridae	NA	NA
CC24_NODE_1155_length_15884_cov_15.170447	CC24_1155	lytic	15884	fragmental line	No	NA	18	5	0	Low-quality	Genome-fragment	20.43	HMM-based (lower-bound)	0	Unassigned	NA	NA
CC24_NODE_1789_length_11520_cov_7.725774	CC24_1789	lytic	11520	fragmental line	No	NA	13	5	0	Low-quality	Genome-fragment	10.75	HMM-based (lower-bound)	0	Unassigned	NA	NA
CC24_NODE_235_length_45871_cov_24.724332	CC24_235	lytic	45871	fragmental line	No	NA	53	2	4	Medium-quality	Genome-fragment	72.31	AAI-based (medium-confidence)	0	Siphoviridae	NA	NA
CC24_NODE_1700_length_11979_cov_13.804176	CC24_1700	lytic	11979	fragmental line	No	NA	24	3	0	Low-quality	Genome-fragment	8.12	HMM-based (lower-bound)	0	Unassigned	NA	NA
CC24_NODE_764_length_21486_cov_13.741356	CC24_764	lytic	21486	fragmental line	No	NA	32	6	1	Medium-quality	Genome-fragment	53.16	AAI-based (medium-confidence)	0	Podoviridae	NA	NA
CC24_NODE_192_length_48752_cov_25.037477	CC24_192	lysogenic	48752	fragmental line	No	NA	76	9	3	Medium-quality	Genome-fragment	74.77	AAI-based (high-confidence)	0	Siphoviridae	NA	NA
CC24_NODE_1184_length_15569_cov_8.564458	CC24_1184	lytic	15569	fragmental line	No	NA	22	7	0	Low-quality	Genome-fragment	40.91	AAI-based (medium-confidence)	0	NA	NA	NA
CC24_NODE_514_length_29195_cov_60.376012	CC24_514	lysogenic	29195	fragmental line	No	NA	58	6	2	Low-quality	Genome-fragment	30.13	HMM-based (lower-bound)	0	Siphoviridae	NA	NA
CC24_NODE_938_length_18738_cov_24.367179	CC24_938	lysogenic	18738	fragmental line	No	NA	41	6	0	Low-quality	Genome-fragment	17.15	HMM-based (lower-bound)	0	Siphoviridae	NA	NA
CC24_NODE_148_length_54492_cov_12.221724	CC24_148	lytic	54492	fragmental line	No	NA	91	6	2	Medium-quality	Genome-fragment	60.8	HMM-based (lower-bound)	0	Siphoviridae	NA	NA
CC24_NODE_219_length_46973_cov_14.987105	CC24_219	lysogenic	46973	fragmental line	No	NA	74	11	0	High-quality	High-quality	100	AAI-based (medium-confidence)	0	Unassigned_Caudovirales	NA	NA
CC24_NODE_1980_length_10810_cov_11.700139	CC24_1980	lytic	10810	fragmental line	No	NA	11	3	0	Low-quality	Genome-fragment	23.12	AAI-based (medium-confidence)	0	Podoviridae	NA	NA
CC24_NODE_860_length_19733_cov_7.768523	CC24_860	lytic	19733	fragmental line	No	NA	29	11	1	Low-quality	Genome-fragment	44.53	AAI-based (medium-confidence)	0	Siphoviridae	NA	NA
CC24_NODE_1589_length_12495_cov_8.260370	CC24_1589	lytic	12495	fragmental line	No	NA	14	5	0	Low-quality	Genome-fragment	17.68	HMM-based (lower-bound)	0	Siphoviridae	NA	NA
CC24_NODE_430_length_33013_cov_44.415165	CC24_430	lytic	33013	fragmental line	No	NA	45	8	0	Low-quality	Genome-fragment	45.96	HMM-based (lower-bound)	0	Siphoviridae	NA	NA
CC24_NODE_671_length_23571_cov_10.512970	CC24_671	lytic	23571	fragmental line	No	NA	40	3	0	Low-quality	Genome-fragment	30.76	HMM-based (lower-bound)	0	Unassigned_Caudovirales	NA	NA
CC24_NODE_1805_length_11466_cov_6.087284	CC24_1805	lytic	11466	fragmental line	No	NA	14	4	0	Low-quality	Genome-fragment	29.01	AAI-based (medium-confidence)	0	Podoviridae	NA	NA
CC24_NODE_697_length_22857_cov_38.523156	CC24_697	lytic	22857	fragmental line	No	NA	27	9	0	Medium-quality	Genome-fragment	54.05	AAI-based (medium-confidence)	0	Myoviridae	NA	NA
CC24_NODE_478_length_30668_cov_13.006697	CC24_478	lytic	30668	fragmental line	No	NA	31	11	1	Medium-quality	Genome-fragment	65.09	AAI-based (medium-confidence)	0	Podoviridae	NA	NA
CC24_NODE_1119_length_16443_cov_13.099890	CC24_1119	lytic	16443	fragmental line	No	NA	21	2	0	Low-quality	Genome-fragment	21.25	AAI-based (medium-confidence)	0	Myoviridae	NA	NA
CC24_NODE_239_length_45325_cov_141.651513	CC24_239	lytic	45325	fragmental line	No	NA	72	7	4	High-quality	High-quality	92.9	AAI-based (high-confidence)	0	Siphoviridae	NA	NA
CC24_NODE_639_length_24598_cov_17.402640	CC24_639	lytic	24598	fragmental line	No	NA	26	3	3	Low-quality	Genome-fragment	32.2	HMM-based (lower-bound)	0	Unassigned	NA	NA
CC24_NODE_1594_length_12434_cov_11.760724	CC24_1594	lytic	12434	fragmental line	No	NA	28	6	0	Low-quality	Genome-fragment	12.91	HMM-based (lower-bound)	0	NA	NA	NA
CC24_NODE_1125_length_16344_cov_7.653079	CC24_1125	lytic	16344	fragmental line	No	NA	32	3	1	Low-quality	Genome-fragment	7.18	HMM-based (lower-bound)	0	Myoviridae	NA	NA
CC24_NODE_1427_length_13617_cov_29.703731	CC24_1427	lytic	13617	fragmental line	No	NA	25	5	0	Low-quality	Genome-fragment	25.59	AAI-based (medium-confidence)	0	Unassigned_Caudovirales	NA	NA
CC24_NODE_714_length_22482_cov_18.609176	CC24_714	lytic	22482	fragmental line	No	NA	33	5	0	Low-quality	Genome-fragment	38.5	AAI-based (medium-confidence)	0	Siphoviridae	NA	NA
CC24_NODE_790_length_21070_cov_11.661527	CC24_790	lytic	21070	fragmental line	No	NA	32	16	0	Medium-quality	Genome-fragment	55.52	AAI-based (medium-confidence)	0	Podoviridae	NA	NA
CC24_NODE_467_length_31439_cov_14.250319	CC24_467	lytic	31439	fragmental line	No	NA	41	6	0	Medium-quality	Genome-fragment	58.39	AAI-based (high-confidence)	0	Siphoviridae	NA	NA
CC24_NODE_1044_length_17240_cov_11.177015	CC24_1044	lytic	17240	fragmental line	No	NA	26	5	0	Low-quality	Genome-fragment	24.61	AAI-based (high-confidence)	0	Siphoviridae	NA	NA
CC24_NODE_151_length_53362_cov_15.160092	CC24_151	lytic	53362	fragmental line	No	NA	88	9	2	High-quality	High-quality	100	AAI-based (medium-confidence)	0	Siphoviridae	NA	NA
CC24_NODE_83_length_73135_cov_24.799521	CC24_83	lytic	73135	fragmental line	No	NA	113	7	2	Medium-quality	Genome-fragment	78.4	HMM-based (lower-bound)	0	Siphoviridae	NA	NA
CC24_NODE_1889_length_11122_cov_12.223999	CC24_1889	lytic	11122	fragmental line	No	NA	21	3	0	Low-quality	Genome-fragment	9.21	HMM-based (lower-bound)	0	Siphoviridae	NA	NA
CC24_NODE_50_length_97702_cov_29.176247	CC24_50	lytic	97702	fragmental line	No	NA	154	25	8	Complete	High-quality	100	DTR (high-confidence)	0	Myoviridae	NA	NA
CC24_NODE_262_length_43009_cov_19.154956	CC24_262	lytic	43009	fragmental line	No	NA	68	4	1	Medium-quality	Genome-fragment	60.28	AAI-based (medium-confidence)	0	Siphoviridae	NA	NA
CC24_NODE_351_length_37618_cov_19.702313	CC24_351	lytic	37618	completed circle	No	NA	62	4	0	Low-quality	Genome-fragment	46.08	HMM-based (lower-bound)	0	Siphoviridae	NA	NA
CC24_NODE_250_length_43877_cov_90.281868	CC24_250	lysogenic	43877	fragmental line	No	NA	57	8	1	Medium-quality	Genome-fragment	52.77	HMM-based (lower-bound)	0	Myoviridae	NA	NA
CC24_NODE_1085_length_16854_cov_53.823561	CC24_1085	lytic	16854	fragmental line	No	NA	28	6	0	Low-quality	Genome-fragment	44.69	AAI-based (medium-confidence)	0	Siphoviridae	NA	NA
CC24_NODE_1444_length_13485_cov_7.045123	CC24_1444	lytic	13485	fragmental line	No	NA	18	6	0	Low-quality	Genome-fragment	13.82	AAI-based (medium-confidence)	0	Siphoviridae	NA	NA
CC24_NODE_1199_length_15343_cov_29.516091	CC24_1199	lytic	15343	fragmental line	No	NA	19	6	0	Low-quality	Genome-fragment	25.9	AAI-based (medium-confidence)	0	Unassigned	NA	NA
CC24_NODE_802_length_20770_cov_9.726237	CC24_802	lytic	20770	fragmental line	No	NA	35	3	1	Low-quality	Genome-fragment	29.67	HMM-based (lower-bound)	0	Siphoviridae	NA	NA
CC24_NODE_1284_length_14685_cov_10.958988	CC24_1284	lytic	14685	fragmental line	No	NA	25	3	0	Low-quality	Genome-fragment	37.48	AAI-based (medium-confidence)	0	Podoviridae	NA	NA
CC24_NODE_1462_length_13323_cov_8.355216	CC24_1462	lytic	13323	fragmental line	No	NA	17	8	0	Low-quality	Genome-fragment	27.59	AAI-based (high-confidence)	0	Podoviridae	NA	NA
CC24_NODE_1011_length_17724_cov_25.575811	CC24_1011	lytic	17724	fragmental line	No	NA	32	2	1	Low-quality	Genome-fragment	12.96	HMM-based (lower-bound)	0	Myoviridae	NA	NA
CC24_NODE_298_length_40537_cov_10.089867	CC24_298	lysogenic	40537	fragmental line	No	NA	58	7	1	Medium-quality	Genome-fragment	89.54	AAI-based (medium-confidence)	0	Siphoviridae	NA	NA
CC24_NODE_2132_length_10156_cov_15.038808	CC24_2132	lytic	10156	fragmental line	No	NA	9	5	0	Low-quality	Genome-fragment	14.43	HMM-based (lower-bound)	0	Siphoviridae	NA	NA
CC24_NODE_1220_length_15238_cov_10.936706	CC24_1220	lytic	15238	fragmental line	No	NA	20	5	0	Low-quality	Genome-fragment	27.99	AAI-based (medium-confidence)	0	Unassigned_Caudovirales	NA	NA
CC24_NODE_784_length_21198_cov_19.005013	CC24_784	lytic	21198	fragmental line	No	NA	25	4	0	Low-quality	Genome-fragment	48.14	AAI-based (medium-confidence)	0	Unassigned	NA	NA
CC24_NODE_1261_length_14938_cov_9.326077	CC24_1261	lytic	14938	fragmental line	No	NA	27	3	0	Low-quality	Genome-fragment	36.31	AAI-based (medium-confidence)	0	Podoviridae	NA	NA
CC24_NODE_1028_length_17423_cov_8.097305	CC24_1028	lytic	17423	fragmental line	No	NA	20	2	0	Low-quality	Genome-fragment	27.22	AAI-based (medium-confidence)	0	Unassigned	NA	NA
CC24_NODE_540_length_28050_cov_10.932274	CC24_540	lytic	28050	fragmental line	No	NA	45	5	0	Low-quality	Genome-fragment	39.68	HMM-based (lower-bound)	0	NA	NA	NA
CC24_NODE_723_length_22312_cov_88.241901	CC24_723	lytic	22312	fragmental line	No	NA	25	2	1	Low-quality	Genome-fragment	36.7	HMM-based (lower-bound)	0	Unassigned	NA	NA
CC24_NODE_108_length_66032_cov_24.894584_fragment_2	CC24_108	lysogenic	31131	fragmental line	No	NA	44	7	1	Low-quality	Genome-fragment	46.29	AAI-based (high-confidence)	0	Siphoviridae	NA	NA
CC24_NODE_108_length_66032_cov_24.894584_fragment_1	CC24_108	lysogenic	28777	fragmental line	No	NA	27	13	1	Low-quality	Genome-fragment	42.79	AAI-based (high-confidence)	0	Siphoviridae	NA	NA
CC24_NODE_198_length_48522_cov_40.014340	CC24_198	lytic	48522	completed circle	No	NA	78	8	3	Medium-quality	Genome-fragment	65.75	HMM-based (lower-bound)	0	Siphoviridae	NA	NA
CC24_NODE_210_length_47906_cov_13.126058	CC24_210	lytic	47906	fragmental line	No	NA	77	13	1	Medium-quality	Genome-fragment	65.31	HMM-based (lower-bound)	0	Siphoviridae	NA	NA
CC24_NODE_1725_length_11786_cov_7.778280	CC24_1725	lytic	11786	fragmental line	No	NA	16	9	0	Low-quality	Genome-fragment	29.28	AAI-based (medium-confidence)	0	Podoviridae	NA	NA
CC24_NODE_1255_length_14973_cov_8.608996	CC24_1255	lytic	14973	fragmental line	No	NA	19	2	0	Low-quality	Genome-fragment	28.64	AAI-based (medium-confidence)	0	NA	NA	NA
CC24_NODE_339_length_38571_cov_41.581654	CC24_339	lytic	38571	fragmental line	No	NA	69	9	1	Medium-quality	Genome-fragment	55.09	HMM-based (lower-bound)	0	Siphoviridae	NA	NA
CC24_NODE_264_length_42850_cov_11.827176	CC24_264	lytic	42850	fragmental line	No	NA	64	12	0	High-quality	High-quality	100	AAI-based (high-confidence)	0	Unassigned_Caudovirales	NA	NA
CC24_NODE_1572_length_12617_cov_45.848671	CC24_1572	lytic	12617	fragmental line	No	NA	29	4	0	Low-quality	Genome-fragment	30.34	AAI-based (high-confidence)	0	Siphoviridae	NA	NA
CC24_NODE_505_length_29491_cov_12.941976	CC24_505	lysogenic	29491	fragmental line	No	NA	44	4	0	Medium-quality	Genome-fragment	79.96	AAI-based (medium-confidence)	0	Myoviridae	NA	NA
CC24_NODE_479_length_30575_cov_9.624836	CC24_479	lytic	30575	fragmental line	No	NA	48	10	1	Low-quality	Genome-fragment	41.3	HMM-based (lower-bound)	0	Siphoviridae	NA	NA
CC24_NODE_1132_length_16274_cov_15.138418	CC24_1132	lytic	16274	fragmental line	No	NA	23	3	0	Low-quality	Genome-fragment	35.5	AAI-based (high-confidence)	0	Unassigned_Caudovirales	NA	NA
CC24_NODE_90_length_69610_cov_12.718165	CC24_90	lytic	69610	completed circle	No	NA	104	12	4	Medium-quality	Genome-fragment	75.21	HMM-based (lower-bound)	0	Unassigned_Caudovirales	NA	NA
CC24_NODE_1630_length_12249_cov_11.852550	CC24_1630	lytic	12249	fragmental line	No	NA	18	11	0	Low-quality	Genome-fragment	27.03	AAI-based (medium-confidence)	0	Siphoviridae	NA	NA
CC24_NODE_350_length_37632_cov_13.039386	CC24_350	lytic	37632	fragmental line	No	NA	50	19	1	Medium-quality	Genome-fragment	84.69	AAI-based (medium-confidence)	0	NA	Myoviridae	unclassified
CC24_NODE_111_length_65169_cov_25.842645	CC24_111	lytic	65169	fragmental line	No	NA	98	7	0	Medium-quality	Genome-fragment	78.12	HMM-based (lower-bound)	0	Siphoviridae	NA	NA
CC24_NODE_384_length_36434_cov_16.118585	CC24_384	lytic	36434	fragmental line	No	NA	40	7	0	Medium-quality	Genome-fragment	61.7	AAI-based (high-confidence)	0	Siphoviridae	NA	NA
CC24_NODE_95_length_68927_cov_12.547697	CC24_95	lytic	68927	fragmental line	No	NA	110	12	4	High-quality	High-quality	100	AAI-based (medium-confidence)	0	Siphoviridae	NA	NA
CC24_NODE_213_length_47616_cov_32.979563	CC24_213	lysogenic	47616	completed circle	No	NA	81	9	0	High-quality	High-quality	96.23	AAI-based (high-confidence)	0	Unassigned_Caudovirales	NA	NA
CC24_NODE_432_length_32911_cov_100.388453	CC24_432	lytic	32911	fragmental line	No	NA	46	11	2	Low-quality	Genome-fragment	45.11	HMM-based (lower-bound)	0	Siphoviridae	NA	NA
CC24_NODE_808_length_20660_cov_10.605241	CC24_808	lytic	20660	fragmental line	No	NA	23	2	0	Low-quality	Genome-fragment	45.03	AAI-based (medium-confidence)	0	Unassigned	NA	NA
CC24_NODE_75_length_76712_cov_14.162412	CC24_75	lytic	76712	completed circle	No	NA	139	10	1	High-quality	High-quality	100	AAI-based (high-confidence)	0	Myoviridae	NA	NA
CC24_NODE_388_length_35719_cov_13.401638	CC24_388	lytic	35719	fragmental line	No	NA	64	8	1	Low-quality	Genome-fragment	42.12	HMM-based (lower-bound)	0	Unassigned_Caudovirales	NA	NA
CC24_NODE_476_length_30858_cov_9.729539	CC24_476	lytic	30858	fragmental line	No	NA	42	9	0	Medium-quality	Genome-fragment	60.6	HMM-based (lower-bound)	0	Podoviridae	NA	NA
CC24_NODE_123_length_60668_cov_12.736311	CC24_123	lytic	60668	completed circle	No	NA	83	51	1	Complete	High-quality	100	DTR (high-confidence)	0	NA	Siphoviridae	Ab18virus,Yuavirus
CC24_NODE_1442_length_13492_cov_9.519312	CC24_1442	lytic	13492	fragmental line	No	NA	19	4	1	Low-quality	Genome-fragment	25.99	AAI-based (high-confidence)	0	Unassigned_Caudovirales	NA	NA
CC24_NODE_1344_length_14255_cov_11.626690	CC24_1344	lytic	14255	fragmental line	No	NA	23	9	0	Low-quality	Genome-fragment	23.5	AAI-based (high-confidence)	0	Podoviridae	NA	NA
CC24_NODE_1782_length_11564_cov_8.350421	CC24_1782	lytic	11564	fragmental line	No	NA	30	5	0	Low-quality	Genome-fragment	10.33	HMM-based (lower-bound)	0	Unassigned_Caudovirales	NA	NA
CC24_NODE_1688_length_12028_cov_6.884824	CC24_1688	lytic	12028	fragmental line	No	NA	20	4	0	Low-quality	Genome-fragment	15.55	HMM-based (lower-bound)	0	Unassigned_Caudovirales	NA	NA
CC24_NODE_1558_length_12699_cov_9.813192	CC24_1558	lytic	12699	fragmental line	No	NA	18	2	0	Low-quality	Genome-fragment	33.73	AAI-based (medium-confidence)	0	Unassigned	NA	NA
CC24_NODE_395_length_35256_cov_11.745945	CC24_395	lytic	35256	fragmental line	No	NA	56	11	0	Medium-quality	Genome-fragment	64.8	AAI-based (medium-confidence)	0	Siphoviridae	NA	NA
CC24_NODE_1460_length_13329_cov_9.883155	CC24_1460	lytic	13329	fragmental line	No	NA	18	1	0	Low-quality	Genome-fragment	33.44	AAI-based (medium-confidence)	0	Unassigned_Caudovirales	NA	NA
CC24_NODE_1804_length_11469_cov_54.907307	CC24_1804	lytic	11469	fragmental line	No	NA	12	5	0	Low-quality	Genome-fragment	17.24	AAI-based (medium-confidence)	0	Unassigned	NA	NA
CC24_NODE_1355_length_14149_cov_19.135093	CC24_1355	lytic	14149	fragmental line	No	NA	19	2	0	Low-quality	Genome-fragment	31.93	AAI-based (medium-confidence)	0	Podoviridae	NA	NA
CC24_NODE_153_length_53076_cov_30.515588	CC24_153	lysogenic	53076	completed circle	No	NA	72	15	2	Medium-quality	Genome-fragment	76.63	HMM-based (lower-bound)	0	Siphoviridae	NA	NA
CC24_NODE_1146_length_15996_cov_20.117558	CC24_1146	lytic	15996	fragmental line	No	NA	33	2	1	Low-quality	Genome-fragment	10.74	HMM-based (lower-bound)	0	Myoviridae	NA	NA
CC24_NODE_295_length_40751_cov_19.825831	CC24_295	lytic	40751	fragmental line	No	NA	60	6	0	High-quality	High-quality	96.12	AAI-based (high-confidence)	0	Siphoviridae	NA	NA
CC24_NODE_2051_length_10499_cov_11.312907	CC24_2051	lytic	10499	fragmental line	No	NA	12	0	0	Low-quality	Genome-fragment	25.02	AAI-based (medium-confidence)	0	NA	NA	NA
CC24_NODE_509_length_29410_cov_9.550707	CC24_509	lytic	29410	fragmental line	No	NA	32	4	0	Low-quality	Genome-fragment	27.01	AAI-based (medium-confidence)	0	Unassigned	NA	NA
CC24_NODE_589_length_26170_cov_14.402795	CC24_589	lytic	26170	fragmental line	No	NA	36	12	2	Low-quality	Genome-fragment	44.79	AAI-based (medium-confidence)	0	Siphoviridae	NA	NA
CC24_NODE_127_length_59300_cov_575.050384	CC24_127	lytic	59300	completed circle	No	NA	89	12	2	Complete	High-quality	100	DTR (high-confidence)	0	Siphoviridae	NA	NA
CC24_NODE_51_length_97355_cov_9.998356	CC24_51	lysogenic	97355	fragmental line	No	NA	157	9	4	Medium-quality	Genome-fragment	86.64	HMM-based (lower-bound)	0	Siphoviridae	NA	NA
CC24_NODE_46_length_99294_cov_115.685950_fragment_1	CC24_46	lysogenic	84397	fragmental line	Yes	80326	129	24	5	High-quality	High-quality	100	AAI-based (medium-confidence)	4.82	Siphoviridae	NA	NA
CC24_NODE_1179_length_15652_cov_7.613003	CC24_1179	lytic	15652	fragmental line	No	NA	30	5	0	Low-quality	Genome-fragment	12.94	HMM-based (lower-bound)	0	Siphoviridae	NA	NA
CC24_NODE_1686_length_12033_cov_7.304892	CC24_1686	lytic	12033	fragmental line	No	NA	13	4	0	Low-quality	Genome-fragment	31.09	AAI-based (medium-confidence)	0	Siphoviridae	NA	NA
CC24_NODE_161_length_52055_cov_13.262115	CC24_161	lytic	52055	fragmental line	No	NA	77	6	0	Medium-quality	Genome-fragment	76.55	HMM-based (lower-bound)	0	Unassigned_Caudovirales	NA	NA
CC24_NODE_170_length_50639_cov_13.332121	CC24_170	lysogenic	50639	fragmental line	No	NA	86	7	0	Medium-quality	Genome-fragment	55.85	HMM-based (lower-bound)	0	Siphoviridae	NA	NA
CC24_NODE_1004_length_17810_cov_9.760574	CC24_1004	lytic	17810	fragmental line	No	NA	32	3	0	Low-quality	Genome-fragment	24.2	HMM-based (lower-bound)	0	Unassigned_Caudovirales	NA	NA
CC24_NODE_396_length_35196_cov_24.782192	CC24_396	lytic	35196	fragmental line	No	NA	40	12	4	Medium-quality	Genome-fragment	59.67	AAI-based (high-confidence)	0	Siphoviridae	NA	NA
CC24_NODE_828_length_20326_cov_13.763455	CC24_828	lytic	20326	fragmental line	No	NA	25	10	0	Medium-quality	Genome-fragment	52.49	AAI-based (medium-confidence)	0	Siphoviridae	NA	NA
CC24_NODE_1935_length_10949_cov_10.711034	CC24_1935	lytic	10949	fragmental line	No	NA	17	6	0	Low-quality	Genome-fragment	19.15	AAI-based (medium-confidence)	0	Siphoviridae	NA	NA
CC24_NODE_1014_length_17657_cov_11.046017	CC24_1014	lytic	17657	fragmental line	No	NA	22	6	1	Low-quality	Genome-fragment	44.04	AAI-based (medium-confidence)	0	Siphoviridae	NA	NA
CC24_NODE_758_length_21748_cov_26.900982	CC24_758	lytic	21748	fragmental line	No	NA	25	9	0	Low-quality	Genome-fragment	33.72	HMM-based (lower-bound)	0	Siphoviridae	NA	NA
CC24_NODE_211_length_47774_cov_13.989690	CC24_211	lytic	47774	completed circle	No	NA	87	8	1	High-quality	High-quality	100	AAI-based (high-confidence)	0	Unassigned_Caudovirales	NA	NA
CC24_NODE_939_length_18685_cov_7.777831	CC24_939	lytic	18685	fragmental line	No	NA	20	1	0	Low-quality	Genome-fragment	44.56	AAI-based (medium-confidence)	0	Unassigned_Caudovirales	NA	NA
CC24_NODE_1814_length_11433_cov_15.024609	CC24_1814	lytic	11433	fragmental line	No	NA	14	3	0	Low-quality	Genome-fragment	18.1	AAI-based (medium-confidence)	0	NA	NA	NA
CC24_NODE_1910_length_11057_cov_45.613797	CC24_1910	lytic	11057	fragmental line	No	NA	26	5	0	Low-quality	Genome-fragment	24.21	AAI-based (high-confidence)	0	Siphoviridae	NA	NA
CC24_NODE_1037_length_17336_cov_103.112725	CC24_1037	lytic	17336	fragmental line	No	NA	33	4	0	Low-quality	Genome-fragment	45.9	AAI-based (medium-confidence)	0	Siphoviridae	NA	NA
CC24_NODE_1569_length_12626_cov_816.914963	CC24_1569	lytic	12626	fragmental line	No	NA	17	11	0	Low-quality	Genome-fragment	27.23	AAI-based (high-confidence)	0	Siphoviridae	NA	NA
CC24_NODE_643_length_24296_cov_11.686317	CC24_643	lytic	24296	fragmental line	No	NA	34	15	0	Medium-quality	Genome-fragment	55.31	AAI-based (medium-confidence)	0	Siphoviridae	NA	NA
CC24_NODE_800_length_20790_cov_79.383506	CC24_800	lytic	20790	fragmental line	No	NA	27	10	0	Medium-quality	Genome-fragment	52.82	AAI-based (medium-confidence)	0	NA	Siphoviridae	unclassified
CC24_NODE_196_length_48560_cov_10.094217	CC24_196	lysogenic	48560	fragmental line	No	NA	70	17	2	Medium-quality	Genome-fragment	84.62	AAI-based (medium-confidence)	0	Siphoviridae	NA	NA
CC24_NODE_847_length_19921_cov_9.797896	CC24_847	lysogenic	19921	fragmental line	No	NA	36	9	0	Low-quality	Genome-fragment	43.29	AAI-based (medium-confidence)	0	Siphoviridae	NA	NA
CC24_NODE_839_length_20044_cov_14.455651	CC24_839	lytic	20044	fragmental line	No	NA	26	11	0	Low-quality	Genome-fragment	41.36	AAI-based (medium-confidence)	0	Siphoviridae	NA	NA
CC24_NODE_184_length_49112_cov_11.801394	CC24_184	lytic	49112	completed circle	No	NA	76	18	0	Complete	High-quality	100	DTR (high-confidence)	0	Podoviridae	NA	NA
CC24_NODE_206_length_48129_cov_49.074115	CC24_206	lytic	48129	completed circle	No	NA	62	26	1	Complete	High-quality	100	DTR (high-confidence)	0	NA	Myoviridae	unclassified
CC24_NODE_314_length_39758_cov_30.891117	CC24_314	lytic	39758	completed circle	No	NA	65	19	1	Complete	High-quality	100	DTR (high-confidence)	0	Podoviridae	NA	NA
CC24_NODE_318_length_39690_cov_153.461587	CC24_318	lytic	39690	fragmental line	No	NA	64	25	0	High-quality	High-quality	100	AAI-based (medium-confidence)	0	Siphoviridae	NA	NA
CC24_NODE_813_length_20567_cov_11.501170	CC24_813	lytic	20567	fragmental line	No	NA	30	7	0	Medium-quality	Genome-fragment	52.86	AAI-based (medium-confidence)	0	Siphoviridae	NA	NA
CC24_NODE_491_length_30137_cov_35.721594	CC24_491	lytic	30137	fragmental line	No	NA	40	11	1	Medium-quality	Genome-fragment	82.46	AAI-based (medium-confidence)	0	Podoviridae	NA	NA
CC24_NODE_503_length_29622_cov_30.580241	CC24_503	lysogenic	29622	fragmental line	No	NA	66	10	2	Medium-quality	Genome-fragment	55.03	AAI-based (high-confidence)	0	Siphoviridae	NA	NA
CC24_NODE_907_length_19154_cov_13.202733	CC24_907	lytic	19154	fragmental line	No	NA	22	9	1	Medium-quality	Genome-fragment	53.62	AAI-based (medium-confidence)	0	Podoviridae	NA	NA
CC24_NODE_925_length_18974_cov_102.493366	CC24_925	lytic	18974	fragmental line	No	NA	25	6	0	Low-quality	Genome-fragment	46	AAI-based (medium-confidence)	0	Podoviridae	NA	NA
CC24_NODE_525_length_28705_cov_14.257173	CC24_525	lytic	28705	fragmental line	No	NA	50	3	3	Low-quality	Genome-fragment	28.83	HMM-based (lower-bound)	0	Siphoviridae	NA	NA
CC24_NODE_402_length_34813_cov_57.325421	CC24_402	lytic	34813	fragmental line	No	NA	47	10	0	Medium-quality	Genome-fragment	73.72	AAI-based (medium-confidence)	0	Podoviridae	NA	NA
CC24_NODE_1387_length_13922_cov_7.232062	CC24_1387	lytic	13922	fragmental line	No	NA	16	7	0	Low-quality	Genome-fragment	22.27	HMM-based (lower-bound)	0	Unassigned_Caudovirales	NA	NA
CC24_NODE_1743_length_11702_cov_9.103975	CC24_1743	lytic	11702	fragmental line	No	NA	13	3	0	Low-quality	Genome-fragment	10.18	HMM-based (lower-bound)	0	NA	NA	NA
CC24_NODE_228_length_46199_cov_17.107880	CC24_228	lytic	46199	fragmental line	No	NA	50	3	1	Medium-quality	Genome-fragment	64.49	HMM-based (lower-bound)	0	NA	NA	NA
CC24_NODE_200_length_48428_cov_18.502057	CC24_200	lysogenic	48428	fragmental line	No	NA	77	9	1	Medium-quality	Genome-fragment	59.81	HMM-based (lower-bound)	0	Siphoviridae	NA	NA
CC24_NODE_462_length_31744_cov_14.127994	CC24_462	lytic	31744	fragmental line	No	NA	39	3	0	Medium-quality	Genome-fragment	56.04	AAI-based (medium-confidence)	0	Siphoviridae	NA	NA
CC24_NODE_1038_length_17322_cov_18.092489	CC24_1038	lytic	17322	fragmental line	No	NA	36	4	0	Low-quality	Genome-fragment	35.14	AAI-based (medium-confidence)	0	Siphoviridae	NA	NA
CC24_NODE_1021_length_17589_cov_15.874472	CC24_1021	lysogenic	17589	fragmental line	No	NA	26	5	1	Low-quality	Genome-fragment	41.19	AAI-based (medium-confidence)	0	Siphoviridae	NA	NA
CC24_NODE_338_length_38595_cov_23.559211	CC24_338	lysogenic	38595	fragmental line	No	NA	63	7	0	Medium-quality	Genome-fragment	72.37	AAI-based (high-confidence)	0	Siphoviridae	NA	NA
CC24_NODE_513_length_29227_cov_162.067633	CC24_513	lytic	29227	fragmental line	No	NA	47	7	3	Low-quality	Genome-fragment	38.37	HMM-based (lower-bound)	0	Myoviridae	NA	NA
[truncated: 57,627 more rows]

## Sheet: Sheet2
Name of genome	lifestyle	length	Quality of genome
CB19_NODE_1579_length_16281_cov_11.410329	lytic	16281	fragmental line
CB19_NODE_1183_length_20457_cov_9.233703	lytic	20457	fragmental line
CB19_NODE_1573_length_16314_cov_14.359309	lytic	16314	fragmental line
CB19_NODE_795_length_29381_cov_23.621769	lysogenic	29381	fragmental line
CB19_NODE_2225_length_12851_cov_11.234995	lytic	12851	fragmental line
CB19_NODE_2023_length_13748_cov_8.135544	lytic	13748	fragmental line
CB19_NODE_946_length_24354_cov_13.290177	lytic	24354	fragmental line
CB19_NODE_283_length_44805_cov_16.054011	lysogenic	44805	fragmental line
CB19_NODE_2033_length_13686_cov_11.690998	lytic	13686	fragmental line
CB19_NODE_1794_length_14972_cov_9.072401	lytic	14972	fragmental line
CB19_NODE_1900_length_14391_cov_9.717773	lytic	14391	fragmental line
CB19_NODE_1504_length_16876_cov_11.464598	lytic	16876	fragmental line
CB19_NODE_668_length_34124_cov_11.807215	lytic	34124	fragmental line
CB19_NODE_885_length_26420_cov_28.325659	lytic	26420	fragmental line
CB19_NODE_362_length_42542_cov_55.959093	lytic	42542	completed circle
CB19_NODE_1379_length_18092_cov_13.664800	lytic	18092	fragmental line
CB19_NODE_1229_length_19757_cov_9.123033	lytic	19757	fragmental line
CB19_NODE_570_length_37220_cov_23.104534	lysogenic	37220	fragmental line
CB19_NODE_765_length_30668_cov_14.088132	lytic	30668	fragmental line
CB19_NODE_133_length_51121_cov_36.348569	lysogenic	51121	fragmental line
CB19_NODE_1044_length_22540_cov_27.850834	lytic	22540	fragmental line
CB19_NODE_244_length_45847_cov_28.326192	lytic	45847	fragmental line
CB19_NODE_746_length_31155_cov_27.070289	lysogenic	31155	fragmental line
CB19_NODE_1361_length_18276_cov_14.704736	lytic	18276	fragmental line
CB19_NODE_553_length_37705_cov_25.590199	lytic	37705	fragmental line
CB19_NODE_422_length_41279_cov_28.644382	lytic	41279	fragmental line
CB19_NODE_1110_length_21601_cov_66.962499	lytic	21601	fragmental line
CB19_NODE_2694_length_11000_cov_46.965921	lytic	11000	fragmental line
CB19_NODE_1439_length_17411_cov_20.534109	lysogenic	17411	fragmental line
CB19_NODE_399_length_41693_cov_13.168116	lysogenic	41693	completed circle
CB19_NODE_785_length_29790_cov_17.990382	lytic	29790	fragmental line
CB19_NODE_1365_length_18244_cov_7.297707	lytic	18244	fragmental line
CB19_NODE_2136_length_13200_cov_9.954812	lytic	13200	fragmental line
CB19_NODE_1118_length_21534_cov_29.472042	lytic	21534	fragmental line
CB19_NODE_110_length_53797_cov_13.322634	lytic	53797	completed circle
CB19_NODE_5_length_97667_cov_59.223046	lytic	97667	completed circle
CB19_NODE_119_length_52410_cov_156.332289_fragment_1	lysogenic	35400	fragmental line
CB19_NODE_1175_length_20628_cov_17.639139	lytic	20628	fragmental line
CB19_NODE_1185_length_20438_cov_37.219006	lytic	20438	fragmental line
CB19_NODE_2155_length_13120_cov_76.245695	lytic	13120	fragmental line
CB19_NODE_1411_length_17734_cov_199.899202	lysogenic	17734	fragmental line
CB19_NODE_1179_length_20578_cov_19.571944	lytic	20578	fragmental line
CB19_NODE_327_length_43613_cov_13.648928	lysogenic	43613	completed circle
CB19_NODE_1403_length_17775_cov_21.994187	lytic	17775	fragmental line
CB19_NODE_2580_length_11315_cov_9.807904	lytic	11315	fragmental line
CB19_NODE_127_length_51894_cov_80.741990	lytic	51894	fragmental line
CB19_NODE_189_length_48032_cov_16.287492	lysogenic	48032	fragmental line
CB19_NODE_609_length_36169_cov_9.926649	lytic	36169	fragmental line
CB19_NODE_456_length_40218_cov_51.426014	lysogenic	40218	fragmental line
CB19_NODE_752_length_31011_cov_69.263277	lysogenic	31011	fragmental line
CB19_NODE_2434_length_11870_cov_49.077021	lytic	11870	fragmental line
CB19_NODE_2752_length_10826_cov_12.054498	lytic	10826	fragmental line
CB19_NODE_732_length_31773_cov_17.227190	lysogenic	31773	fragmental line
CB19_NODE_994_length_23352_cov_11.514787	lytic	23352	fragmental line
CB19_NODE_1803_length_14926_cov_636.245646	lytic	14926	fragmental line
CB19_NODE_440_length_40833_cov_13.693070	lytic	40833	completed circle
CB19_NODE_1022_length_22899_cov_47.414595	lysogenic	22899	fragmental line
CB19_NODE_1570_length_16325_cov_6614.414813	lysogenic	16325	fragmental line
CB19_NODE_1171_length_20659_cov_10.887061	lytic	20659	fragmental line
CB19_NODE_1915_length_14330_cov_9.275727	lytic	14330	fragmental line
CB19_NODE_442_length_40778_cov_9.772414	lytic	40778	fragmental line
CB19_NODE_123_length_52238_cov_24.918153	lysogenic	52238	fragmental line
CB19_NODE_829_length_28182_cov_22.239130	lytic	28182	fragmental line
CB19_NODE_22_length_70381_cov_145.572591	lytic	70381	completed circle
CB19_NODE_990_length_23405_cov_8.877259	lytic	23405	fragmental line
CB19_NODE_9_length_81305_cov_90.051815	lytic	81305	completed circle
CB19_NODE_2605_length_11262_cov_6.842509	lytic	11262	fragmental line
CB19_NODE_1092_length_21809_cov_55.276777	lytic	21809	fragmental line
CB19_NODE_1114_length_21579_cov_25.461764	lytic	21579	fragmental line
CB19_NODE_55_length_62944_cov_63.460732	lytic	62944	completed circle
CB19_NODE_645_length_34702_cov_19.389673	lysogenic	34702	fragmental line
CB19_NODE_1176_length_20628_cov_8.883488	lysogenic	20628	fragmental line
CB19_NODE_1091_length_21830_cov_11.776854	lysogenic	21830	fragmental line
CB19_NODE_852_length_27595_cov_19.982789	lytic	27595	fragmental line
CB19_NODE_650_length_34575_cov_39.493685	lytic	34575	fragmental line
CB19_NODE_558_length_37609_cov_26.736939	lysogenic	37609	fragmental line
CB19_NODE_1509_length_16824_cov_10.178842	lytic	16824	fragmental line
CB19_NODE_1713_length_15448_cov_23.303450	lytic	15448	fragmental line
CB19_NODE_551_length_37789_cov_4274.512482	lysogenic	37789	fragmental line
CB19_NODE_2160_length_13110_cov_7.568211	lytic	13110	fragmental line
CB19_NODE_2260_length_12704_cov_12.791367	lytic	12704	fragmental line
CB19_NODE_59_length_62241_cov_33.054739	lysogenic	62241	fragmental line
CB19_NODE_193_length_47771_cov_44.619017	lysogenic	47771	completed circle
CB19_NODE_1277_length_19128_cov_10.350810	lytic	19128	fragmental line
CB19_NODE_1032_length_22748_cov_121.229234	lysogenic	22748	fragmental line
CB19_NODE_518_length_38575_cov_40.820327	lytic	38575	completed circle
CB19_NODE_1468_length_17204_cov_7.700041	lytic	17204	fragmental line
CB19_NODE_169_length_48865_cov_13.900225	lytic	48865	fragmental line
CB19_NODE_1706_length_15486_cov_8.909338	lytic	15486	fragmental line
CB19_NODE_1030_length_22787_cov_38.490762	lysogenic	22787	fragmental line
CB19_NODE_768_length_30477_cov_10.787193	lytic	30477	fragmental line
CB19_NODE_1617_length_16046_cov_12.720030	lytic	16046	fragmental line
CB19_NODE_2825_length_10634_cov_7.043766	lytic	10634	fragmental line
CB19_NODE_180_length_48404_cov_57.377774	lytic	48404	fragmental line
CB19_NODE_1926_length_14307_cov_10.793853	lytic	14307	fragmental line
CB19_NODE_1472_length_17156_cov_13.798140	lytic	17156	fragmental line
CB19_NODE_293_length_44549_cov_19.389176	lysogenic	44549	fragmental line
CB19_NODE_278_length_44887_cov_31.745472	lytic	44887	fragmental line
CB19_NODE_621_length_35526_cov_8.724000	lytic	35526	fragmental line
CB19_NODE_1883_length_14489_cov_6.793058	lytic	14489	fragmental line
CB19_NODE_2123_length_13252_cov_18.139956	lytic	13252	fragmental line
CB19_NODE_873_length_26727_cov_111.865327	lytic	26727	fragmental line
CB19_NODE_353_length_42764_cov_67.475333	lytic	42764	fragmental line
CB19_NODE_973_length_23835_cov_7.533600	lytic	23835	fragmental line
CB19_NODE_410_length_41501_cov_19.935241	lytic	41501	completed circle
CB19_NODE_1838_length_14720_cov_8.757109	lytic	14720	fragmental line
CB19_NODE_1827_length_14762_cov_13.107364	lytic	14762	fragmental line
CB19_NODE_2853_length_10567_cov_15.885084	lytic	10567	fragmental line
CB19_NODE_2399_length_12029_cov_6.744780	lytic	12029	fragmental line
CB19_NODE_565_length_37312_cov_23.253885	lytic	37312	completed circle
CB19_NODE_424_length_41157_cov_27.046494	lysogenic	41157	completed circle
CB19_NODE_626_length_35330_cov_21.963657	lytic	35330	fragmental line
CB19_NODE_2735_length_10884_cov_12.670607	lytic	10884	fragmental line
CB19_NODE_538_length_38094_cov_17.377087	lysogenic	38094	fragmental line
CB19_NODE_198_length_47509_cov_56.362224	lysogenic	47509	completed circle
CB19_NODE_1560_length_16397_cov_28.390833	lytic	16397	fragmental line
CB19_NODE_33_length_66033_cov_16.731213	lysogenic	66033	completed circle
CB19_NODE_203_length_47350_cov_16.012221	lysogenic	47350	completed circle
CB19_NODE_1680_length_15689_cov_10.619547	lytic	15689	fragmental line
CB19_NODE_2511_length_11599_cov_6.830735	lytic	11599	fragmental line
CB19_NODE_1304_length_18798_cov_22.170410	lytic	18798	fragmental line
CB19_NODE_221_length_46631_cov_14.557412	lytic	46631	fragmental line
CB19_NODE_1955_length_14111_cov_42.069152	lysogenic	14111	fragmental line
CB19_NODE_1859_length_14609_cov_23.410059	lytic	14609	fragmental line
CB19_NODE_3046_length_10001_cov_10.057913	lytic	10001	fragmental line
CB19_NODE_207_length_47034_cov_107.821806	lysogenic	47034	fragmental line
CB19_NODE_85_length_57234_cov_19.667081	lysogenic	57234	completed circle
CB19_NODE_2321_length_12396_cov_8.249899	lytic	12396	fragmental line
CB19_NODE_763_length_30749_cov_10.263602	lysogenic	30749	fragmental line
CB19_NODE_1605_length_16120_cov_88.852972	lytic	16120	fragmental line
CB19_NODE_2525_length_11555_cov_26.380435	lysogenic	11555	fragmental line
CB19_NODE_463_length_40069_cov_31.349953	lytic	40069	completed circle
CB19_NODE_892_length_26240_cov_8.978728	lytic	26240	fragmental line
CB19_NODE_2919_length_10375_cov_9.444089	lytic	10375	fragmental line
CB19_NODE_34_length_65906_cov_23.541996	lytic	65906	fragmental line
CB19_NODE_18_length_72010_cov_12.993968	lytic	72010	completed circle
CB19_NODE_1929_length_14280_cov_8.735395	lytic	14280	fragmental line
CB19_NODE_666_length_34168_cov_8.558086	lysogenic	34168	fragmental line
CB19_NODE_392_length_41898_cov_581.671391	lytic	41898	completed circle
CB19_NODE_411_length_41439_cov_46.987000	lysogenic	41439	completed circle
CB19_NODE_605_length_36289_cov_11.888420	lysogenic	36289	fragmental line
CB19_NODE_307_length_44264_cov_13.237531	lytic	44264	completed circle
CB19_NODE_733_length_31742_cov_13.794111	lytic	31742	fragmental line
CB19_NODE_1167_length_20734_cov_14.174477	lytic	20734	fragmental line
CB19_NODE_1975_length_14018_cov_10.226814	lytic	14018	fragmental line
CB19_NODE_2127_length_13223_cov_10.419122	lysogenic	13223	fragmental line
CB19_NODE_739_length_31431_cov_20.716057	lytic	31431	fragmental line
CB19_NODE_256_length_45418_cov_21.005180	lytic	45418	completed circle
CB19_NODE_866_length_26947_cov_25.390116	lysogenic	26947	fragmental line
CB19_NODE_1630_length_15937_cov_8.520652	lytic	15937	fragmental line
CB19_NODE_646_length_34686_cov_19.115677	lytic	34686	fragmental line
CB19_NODE_112_length_53298_cov_12.551641	lysogenic	53298	fragmental line
CB19_NODE_1470_length_17177_cov_14.797454	lysogenic	17177	fragmental line
CB19_NODE_1538_length_16590_cov_14.169398	lytic	16590	fragmental line
CB19_NODE_1457_length_17281_cov_11.801231	lytic	17281	fragmental line
CB19_NODE_1589_length_16214_cov_43.323659	lysogenic	16214	fragmental line
CB19_NODE_777_length_30188_cov_154.632861	lytic	30188	fragmental line
CB19_NODE_2002_length_13839_cov_20.378410	lytic	13839	fragmental line
CB19_NODE_624_length_35468_cov_13.851580	lytic	35468	fragmental line
CB19_NODE_653_length_34506_cov_27.203942	lytic	34506	fragmental line
CB19_NODE_215_length_46804_cov_14.402319	lytic	46804	completed circle
CB19_NODE_2846_length_10583_cov_7.866641	lytic	10583	fragmental line
CB19_NODE_475_length_39782_cov_26.836836	lytic	39782	fragmental line
CB19_NODE_2775_length_10764_cov_10.021291	lytic	10764	fragmental line
CB19_NODE_1996_length_13866_cov_11.561581	lytic	13866	fragmental line
CB19_NODE_1180_length_20524_cov_11.443793	lytic	20524	fragmental line
CB19_NODE_342_length_43134_cov_89.440214	lytic	43134	fragmental line
CB19_NODE_3034_length_10019_cov_11.290646	lytic	10019	fragmental line
CB19_NODE_3033_length_10021_cov_8.925547	lytic	10021	fragmental line
CB19_NODE_661_length_34301_cov_28.117503	lytic	34301	fragmental line
CB19_NODE_1283_length_19016_cov_14.105321	lytic	19016	fragmental line
CB19_NODE_273_length_44930_cov_36.495621	lytic	44930	fragmental line
CB19_NODE_1431_length_17466_cov_22.142209	lytic	17466	fragmental line
CB19_NODE_2574_length_11346_cov_61.346559	lysogenic	11346	fragmental line
CB19_NODE_1897_length_14413_cov_7.249129	lysogenic	14413	fragmental line
CB19_NODE_941_length_24597_cov_10.839418	lytic	24597	fragmental line
CB19_NODE_405_length_41585_cov_14.300771	lysogenic	41585	fragmental line
CB19_NODE_1252_length_19535_cov_19.755544	lytic	19535	fragmental line
CB19_NODE_1575_length_16302_cov_21.202437	lytic	16302	fragmental line
CB19_NODE_333_length_43438_cov_161.238020	lytic	43438	completed circle
CB19_NODE_649_length_34594_cov_9.899186	lysogenic	34594	fragmental line
CB19_NODE_1261_length_19372_cov_37.385878	lytic	19372	fragmental line
CB19_NODE_29_length_67782_cov_23.281690	lytic	67782	fragmental line
CB19_NODE_695_length_33021_cov_18.414609	lytic	33021	fragmental line
CB19_NODE_2128_length_13222_cov_5.321410	lytic	13222	fragmental line
CB19_NODE_2413_length_11958_cov_7.743174	lytic	11958	fragmental line
CB19_NODE_2818_length_10663_cov_7.374246	lytic	10663	fragmental line
CB19_NODE_753_length_30971_cov_24.365118	lytic	30971	fragmental line
CB19_NODE_2577_length_11339_cov_7.879210	lytic	11339	fragmental line
CB19_NODE_532_length_38303_cov_19.845482	lysogenic	38303	completed circle
CB19_NODE_757_length_30802_cov_11.979217	lytic	30802	fragmental line
CB19_NODE_2277_length_12576_cov_12.336874	lytic	12576	fragmental line
CB19_NODE_2247_length_12758_cov_22.033299	lytic	12758	fragmental line
CB19_NODE_1332_length_18543_cov_225.890361	lytic	18543	fragmental line
CB19_NODE_1749_length_15250_cov_34.450938	lysogenic	15250	fragmental line
CB19_NODE_1392_length_17890_cov_305.383123	lytic	17890	fragmental line
CB19_NODE_1809_length_14868_cov_14.836495	lytic	14868	fragmental line
CB19_NODE_1433_length_17456_cov_8.951325	lytic	17456	fragmental line
CB19_NODE_816_length_28577_cov_39.608057	lysogenic	28577	fragmental line
CB19_NODE_1208_length_20038_cov_8.528900	lytic	20038	fragmental line
CB19_NODE_693_length_33168_cov_28.998399	lysogenic	33168	fragmental line
CB19_NODE_918_length_25516_cov_15.759986	lysogenic	25516	fragmental line
CB19_NODE_1035_length_22717_cov_41.418939	lytic	22717	fragmental line
CB19_NODE_703_length_32773_cov_573.492940	lysogenic	32773	fragmental line
CB19_NODE_2066_length_13516_cov_36.078077	lytic	13516	fragmental line
CB19_NODE_1193_length_20359_cov_36.010934	lysogenic	20359	fragmental line
CB19_NODE_592_length_36573_cov_303.333534	lytic	36573	fragmental line
CB19_NODE_1288_length_18954_cov_9.626435	lytic	18954	fragmental line
CB19_NODE_1029_length_22830_cov_112.415982	lytic	22830	fragmental line
CB19_NODE_1286_length_18972_cov_12.661733	lysogenic	18972	fragmental line
CB19_NODE_30_length_67184_cov_19.177673	lytic	67184	completed circle
CB19_NODE_515_length_38597_cov_8.751440	lysogenic	38597	fragmental line
CB19_NODE_1184_length_20440_cov_16.105224	lytic	20440	fragmental line
CB19_NODE_517_length_38583_cov_14.848214_fragment_1	lysogenic	22427	fragmental line
CB19_NODE_1043_length_22544_cov_98.654409	lytic	22544	fragmental line
CB19_NODE_888_length_26360_cov_13.609504	lysogenic	26360	fragmental line
CB19_NODE_167_length_49096_cov_29.608715	lytic	49096	fragmental line
CB19_NODE_471_length_39881_cov_19.680786	lytic	39881	fragmental line
CB19_NODE_582_length_36910_cov_13.051879_fragment_1	lysogenic	28671	fragmental line
CB19_NODE_361_length_42591_cov_16.560655	lytic	42591	completed circle
CB19_NODE_1669_length_15726_cov_24.340821	lytic	15726	fragmental line
CB19_NODE_356_length_42737_cov_13.438991	lysogenic	42737	fragmental line
CB19_NODE_2500_length_11640_cov_10.764091	lytic	11640	fragmental line
CB19_NODE_699_length_32841_cov_140.403678	lytic	32841	fragmental line
CB19_NODE_106_length_54203_cov_122.822616	lysogenic	54203	fragmental line
CB19_NODE_773_length_30335_cov_14.200561_fragment_2	lysogenic	11053	fragmental line
CB19_NODE_751_length_31032_cov_28.356071	lytic	31032	fragmental line
CB19_NODE_281_length_44821_cov_12.025711	lytic	44821	fragmental line
CB19_NODE_82_length_57695_cov_20.226076	lysogenic	57695	fragmental line
CB19_NODE_2535_length_11512_cov_11.725321	lytic	11512	fragmental line
CB19_NODE_2625_length_11213_cov_21.463972	lytic	11213	fragmental line
CB19_NODE_337_length_43292_cov_121.103176	lytic	43292	fragmental line
CB19_NODE_601_length_36471_cov_26.091169	lytic	36471	fragmental line
CB19_NODE_1817_length_14825_cov_79.286324	lytic	14825	fragmental line
CB19_NODE_1060_length_22325_cov_40.051774	lytic	22325	fragmental line
CB19_NODE_315_length_43905_cov_12.037309	lytic	43905	fragmental line
CB19_NODE_1017_length_22980_cov_16.900458	lytic	22980	fragmental line
CB19_NODE_3037_length_10014_cov_5.790441	lytic	10014	fragmental line
CB19_NODE_375_length_42272_cov_19.719994	lysogenic	42272	fragmental line
CB19_NODE_821_length_28420_cov_9.210400	lytic	28420	fragmental line
CB19_NODE_2541_length_11501_cov_16.665473	lytic	11501	fragmental line
CB19_NODE_2370_length_12171_cov_9.460135	lytic	12171	fragmental line
CB19_NODE_2353_length_12241_cov_14.125554	lytic	12241	fragmental line
CB19_NODE_2546_length_11481_cov_9.063189	lytic	11481	fragmental line
CB19_NODE_447_length_40669_cov_15.206702	lytic	40669	fragmental line
CB19_NODE_1021_length_22930_cov_14.021770	lysogenic	22930	fragmental line
CB19_NODE_341_length_43167_cov_52.260044	lytic	43167	fragmental line
CB19_NODE_1034_length_22727_cov_9.248015	lytic	22727	fragmental line
CB19_NODE_1939_length_14223_cov_19.547784	lytic	14223	fragmental line
CB19_NODE_344_length_43021_cov_147.288344	lysogenic	43021	fragmental line
CB19_NODE_689_length_33359_cov_38.628453	lysogenic	33359	fragmental line
CB19_NODE_1132_length_21225_cov_180.106282	lytic	21225	completed circle
CB19_NODE_975_length_23818_cov_33.698607	lytic	23818	fragmental line
CB19_NODE_2065_length_13523_cov_10.517152	lysogenic	13523	fragmental line
CB19_NODE_2229_length_12822_cov_8.996397	lytic	12822	fragmental line
CB19_NODE_367_length_42464_cov_48.131034	lytic	42464	completed circle
CB19_NODE_1619_length_16032_cov_25.208738	lytic	16032	fragmental line
CB19_NODE_1249_length_19566_cov_45.921685	lytic	19566	fragmental line
CB19_NODE_2988_length_10155_cov_9.703762	lytic	10155	fragmental line
CB19_NODE_2733_length_10888_cov_33.540570	lytic	10888	fragmental line
CB19_NODE_1475_length_17149_cov_63.995144	lytic	17149	fragmental line
CB19_NODE_966_length_24004_cov_10.287235	lytic	24004	fragmental line
CB19_NODE_2438_length_11858_cov_12.017114	lytic	11858	fragmental line
CB19_NODE_488_length_39497_cov_14.592059	lytic	39497	fragmental line
CB19_NODE_1595_length_16165_cov_211.799565	lytic	16165	fragmental line
CB19_NODE_606_length_36288_cov_53.824276	lysogenic	36288	fragmental line
CB19_NODE_991_length_23382_cov_11.208728	lytic	23382	fragmental line
CB19_NODE_489_length_39381_cov_14.066775	lytic	39381	fragmental line
CB19_NODE_877_length_26611_cov_13.947997	lysogenic	26611	fragmental line
CB19_NODE_587_length_36673_cov_38.299006	lysogenic	36673	fragmental line
CB19_NODE_1380_length_18077_cov_74.830540	lytic	18077	fragmental line
CB19_NODE_2774_length_10767_cov_31.383869	lytic	10767	fragmental line
CB19_NODE_1441_length_17395_cov_35.652826	lytic	17395	fragmental line
CB19_NODE_252_length_45548_cov_153.907766	lytic	45548	completed circle
CB19_NODE_183_length_48300_cov_20.391647	lytic	48300	fragmental line
CB19_NODE_2496_length_11664_cov_7.620725	lytic	11664	fragmental line
CB19_NODE_748_length_31089_cov_16.791100	lytic	31089	fragmental line
CB19_NODE_402_length_41606_cov_11.709369	lytic	41606	fragmental line
CB19_NODE_2532_length_11539_cov_9.548851	lytic	11539	fragmental line
CB19_NODE_1148_length_21047_cov_10.679592	lytic	21047	fragmental line
CB19_NODE_260_length_45305_cov_9.624243	lytic	45305	fragmental line
CB19_NODE_655_length_34444_cov_13.428364	lysogenic	34444	completed circle
CB19_NODE_608_length_36221_cov_18.609633	lysogenic	36221	fragmental line
CB19_NODE_2394_length_12059_cov_14.230590	lytic	12059	fragmental line
CB19_NODE_1166_length_20735_cov_14.960106	lytic	20735	fragmental line
CB19_NODE_185_length_48177_cov_72.981838	lytic	48177	fragmental line
CB19_NODE_86_length_56976_cov_20.691204	lytic	56976	fragmental line
CB19_NODE_45_length_64380_cov_17.352693	lysogenic	64380	fragmental line
CB19_NODE_989_length_23449_cov_12.453193	lysogenic	23449	fragmental line
CB19_NODE_874_length_26721_cov_22.539826	lytic	26721	fragmental line
CB19_NODE_2492_length_11681_cov_8.740237	lytic	11681	fragmental line
CB19_NODE_2834_length_10604_cov_9.903877	lytic	10604	fragmental line
CB19_NODE_1512_length_16792_cov_14.762323	lytic	16792	fragmental line
CB19_NODE_552_length_37730_cov_75.696138	lysogenic	37730	completed circle
CB19_NODE_1346_length_18423_cov_27.963632	lytic	18423	fragmental line
CB19_NODE_996_length_23263_cov_97.451267	lytic	23263	fragmental line
CB19_NODE_760_length_30793_cov_11.414601	lytic	30793	fragmental line
CB19_NODE_2725_length_10906_cov_171.279053	lysogenic	10906	fragmental line
CB19_NODE_2610_length_11254_cov_9.434592	lytic	11254	fragmental line
CB19_NODE_1435_length_17432_cov_127.705243	lysogenic	17432	fragmental line
CB19_NODE_809_length_28875_cov_29.350278	lytic	28875	fragmental line
CB19_NODE_862_length_27043_cov_12.129984	lysogenic	27043	fragmental line
CB19_NODE_2086_length_13415_cov_16.456512	lytic	13415	fragmental line
CB19_NODE_1920_length_14318_cov_8.151861	lytic	14318	fragmental line
CB19_NODE_1602_length_16137_cov_29.003607	lytic	16137	fragmental line
CB19_NODE_1462_length_17249_cov_19.150750	lytic	17249	fragmental line
CB19_NODE_1914_length_14332_cov_18.580304	lytic	14332	fragmental line
CB19_NODE_2638_length_11176_cov_12.279651	lytic	11176	fragmental line
CB19_NODE_2957_length_10231_cov_7.789406	lytic	10231	fragmental line
CB19_NODE_98_length_55110_cov_19.887186	lytic	55110	completed circle
CB19_NODE_294_length_44501_cov_26.036989	lytic	44501	fragmental line
CB19_NODE_2275_length_12593_cov_31.633674	lytic	12593	fragmental line
CB19_NODE_2794_length_10719_cov_103.772599	lytic	10719	fragmental line
CB19_NODE_1522_length_16747_cov_7.079140	lytic	16747	fragmental line
CB19_NODE_944_length_24434_cov_76.905739	lytic	24434	fragmental line
CB19_NODE_268_length_45040_cov_27.861354	lysogenic	45040	fragmental line
CB19_NODE_674_length_33887_cov_88.950786_fragment_1	lysogenic	12283	fragmental line
CB19_NODE_101_length_54761_cov_32.774577_fragment_1	lysogenic	29625	fragmental line
CB19_NODE_594_length_36553_cov_67.597978	lytic	36553	fragmental line
CB19_NODE_310_length_44144_cov_18.064619	lytic	44144	fragmental line
CB19_NODE_395_length_41772_cov_71.748568	lytic	41772	completed circle
CB19_NODE_947_length_24351_cov_11.349523	lytic	24351	fragmental line
CB19_NODE_2363_length_12184_cov_9.036936	lytic	12184	fragmental line
CB19_NODE_709_length_32627_cov_18.900589	lysogenic	32627	fragmental line
CB19_NODE_1386_length_17971_cov_36.997377	lytic	17971	fragmental line
CB19_NODE_855_length_27519_cov_30.029165	lytic	27519	fragmental line
CB19_NODE_772_length_30361_cov_66.166172	lytic	30361	fragmental line
CB19_NODE_560_length_37438_cov_17.962363	lysogenic	37438	fragmental line
CB19_NODE_775_length_30275_cov_24.564891	lytic	30275	fragmental line
CB19_NODE_1052_length_22478_cov_14.761406	lysogenic	22478	fragmental line
CB19_NODE_186_length_48168_cov_15.940328	lytic	48168	fragmental line
CB19_NODE_1878_length_14528_cov_11.155807	lytic	14528	fragmental line
CB19_NODE_1026_length_22840_cov_39.179460	lytic	22840	fragmental line
CB19_NODE_1421_length_17581_cov_12.061737	lytic	17581	fragmental line
CB19_NODE_667_length_34151_cov_12.821563	lytic	34151	fragmental line
CB19_NODE_1514_length_16788_cov_9.675372	lytic	16788	fragmental line
CB19_NODE_1574_length_16312_cov_95.197453	lytic	16312	fragmental line
CB19_NODE_2067_length_13516_cov_9.975485	lytic	13516	fragmental line
CB19_NODE_2263_length_12680_cov_8.170139	lytic	12680	fragmental line
CB19_NODE_1391_length_17906_cov_81.046440	lysogenic	17906	fragmental line
CB19_NODE_408_length_41548_cov_26.290290	lytic	41548	completed circle
CB19_NODE_799_length_29228_cov_22.555068	lysogenic	29228	fragmental line
CB19_NODE_1405_length_17774_cov_47.456798	lysogenic	17774	fragmental line
CB19_NODE_1162_length_20772_cov_158.848337	lytic	20772	fragmental line
CB19_NODE_491_length_39332_cov_75.216106	lytic	39332	fragmental line
CB19_NODE_60_length_61997_cov_21.737722	lysogenic	61997	completed circle
CB19_NODE_1791_length_14997_cov_90.113506	lytic	14997	fragmental line
CB19_NODE_482_length_39633_cov_19.098161	lytic	39633	fragmental line
CB19_NODE_1263_length_19358_cov_12.698855	lytic	19358	fragmental line
CB19_NODE_734_length_31730_cov_12.096511	lysogenic	31730	fragmental line
CB19_NODE_1004_length_23128_cov_17.050665	lytic	23128	fragmental line
CB19_NODE_1222_length_19829_cov_9.750126	lytic	19829	fragmental line
CB19_NODE_2012_length_13798_cov_12.367969	lytic	13798	fragmental line
CB19_NODE_1846_length_14676_cov_6.769304	lytic	14676	fragmental line
CB19_NODE_1042_length_22548_cov_10.077846	lysogenic	22548	fragmental line
CB19_NODE_1368_length_18208_cov_115.962981	lytic	18208	fragmental line
CB19_NODE_128_length_51892_cov_17.440438	lysogenic	51892	fragmental line
CB19_NODE_2877_length_10503_cov_12.946114	lytic	10503	fragmental line
CB19_NODE_754_length_30913_cov_37.557522	lysogenic	30913	fragmental line
CB19_NODE_1494_length_16925_cov_8.666449	lytic	16925	fragmental line
CB19_NODE_231_length_46373_cov_35.672417	lysogenic	46373	completed circle
CB19_NODE_210_length_46953_cov_14.846923	lysogenic	46953	fragmental line
CB19_NODE_844_length_27771_cov_13.748412	lysogenic	27771	fragmental line
CB19_NODE_881_length_26558_cov_12.495717	lytic	26558	fragmental line
CB19_NODE_2507_length_11614_cov_7.843066	lysogenic	11614	fragmental line
CB19_NODE_1825_length_14772_cov_7.023918	lytic	14772	fragmental line
CB19_NODE_1974_length_14021_cov_14.139267	lytic	14021	fragmental line
CB19_NODE_1917_length_14326_cov_10.587345	lysogenic	14326	fragmental line
CB19_NODE_245_length_45830_cov_10.441529	lytic	45830	completed circle
CB19_NODE_738_length_31629_cov_10.252898	lytic	31629	fragmental line
CB19_NODE_1401_length_17798_cov_13.742095	lytic	17798	fragmental line
CB19_NODE_93_length_55980_cov_38.571927	lytic	55980	completed circle
CB19_NODE_520_length_38554_cov_22.204473	lysogenic	38554	fragmental line
CB19_NODE_2558_length_11416_cov_8.409647	lytic	11416	fragmental line
CB19_NODE_369_length_42432_cov_15.654742	lysogenic	42432	fragmental line
CB19_NODE_2224_length_12852_cov_14.277956	lytic	12852	fragmental line
CB19_NODE_1580_length_16264_cov_27.636930	lysogenic	16264	fragmental line
CB19_NODE_1151_length_20937_cov_12.085672	lytic	20937	fragmental line
CB19_NODE_619_length_35609_cov_21.463745	lytic	35609	fragmental line
CB19_NODE_770_length_30439_cov_38.115061	lytic	30439	fragmental line
CB19_NODE_384_length_42070_cov_16.261478	lytic	42070	completed circle
CB19_NODE_506_length_38936_cov_18.496489	lytic	38936	completed circle
CB19_NODE_519_length_38556_cov_11.511831	lytic	38556	fragmental line
CB19_NODE_613_length_35939_cov_19.632678	lysogenic	35939	completed circle
CB19_NODE_1217_length_19910_cov_12.440947	lytic	19910	fragmental line
CB19_NODE_3040_length_10010_cov_44.262682	lytic	10010	fragmental line
CB19_NODE_255_length_45432_cov_15.761663	lysogenic	45432	completed circle
CB19_NODE_466_length_40038_cov_23.901458	lytic	40038	fragmental line
CB19_NODE_427_length_41103_cov_16.553669	lysogenic	41103	fragmental line
CB19_NODE_496_length_39217_cov_26.808871	lytic	39217	completed circle
CB19_NODE_431_length_41012_cov_19.882316	lysogenic	41012	fragmental line
CB19_NODE_1486_length_17016_cov_8.087672	lytic	17016	fragmental line
CB19_NODE_788_length_29766_cov_8.712935	lytic	29766	fragmental line
CB19_NODE_135_length_50991_cov_129.662400	lytic	50991	fragmental line
CB19_NODE_1322_length_18614_cov_44.856619	lytic	18614	fragmental line
CB19_NODE_1788_length_15002_cov_14.466047	lytic	15002	fragmental line
CB19_NODE_140_length_50541_cov_18.443648	lysogenic	50541	completed circle
CB19_NODE_249_length_45644_cov_14.029832	lytic	45644	fragmental line
CB19_NODE_165_length_49281_cov_24.371023	lysogenic	49281	fragmental line
CB19_NODE_600_length_36479_cov_40.969361	lytic	36479	fragmental line
CB19_NODE_1061_length_22305_cov_10.211685	lytic	22305	fragmental line
CB19_NODE_317_length_43855_cov_11.843630	lysogenic	43855	fragmental line
CB19_NODE_3008_length_10081_cov_10.408837	lytic	10081	fragmental line
CB19_NODE_1901_length_14376_cov_7.507157	lytic	14376	fragmental line
CB19_NODE_1864_length_14590_cov_9.362917	lytic	14590	fragmental line
CB19_NODE_1358_length_18309_cov_11.082009	lytic	18309	fragmental line
CB19_NODE_2234_length_12802_cov_10.400329	lytic	12802	fragmental line
CB19_NODE_2294_length_12480_cov_14.454165	lytic	12480	fragmental line
CB19_NODE_516_length_38593_cov_25.135451	lytic	38593	fragmental line
CB19_NODE_2308_length_12437_cov_11.504038	lytic	12437	fragmental line
CB19_NODE_149_length_50131_cov_21.415788	lysogenic	50131	fragmental line
CB19_NODE_2864_length_10535_cov_6.496183	lytic	10535	fragmental line
CB19_NODE_981_length_23632_cov_9.551851	lytic	23632	fragmental line
CB19_NODE_1287_length_18956_cov_9.967198	lytic	18956	fragmental line
CB19_NODE_286_length_44772_cov_36.868998	lytic	44772	fragmental line
CB19_NODE_1888_length_14449_cov_14.287203	lytic	14449	fragmental line
CB19_NODE_1658_length_15820_cov_125.170441	lytic	15820	fragmental line
CB19_NODE_2974_length_10183_cov_8.609005	lytic	10183	fragmental line
CB19_NODE_2529_length_11547_cov_15.039506	lytic	11547	fragmental line
CB19_NODE_175_length_48696_cov_24.396908	lytic	48696	fragmental line
CB19_NODE_950_length_24324_cov_48.298982	lytic	24324	fragmental line
CB19_NODE_513_length_38738_cov_12.465010_fragment_1	lysogenic	20414	fragmental line
CB19_NODE_1210_length_20024_cov_27.410286	lytic	20024	fragmental line
CB19_NODE_446_length_40680_cov_94.264886	lysogenic	40680	fragmental line
CB19_NODE_136_length_50843_cov_37.641825	lytic	50843	fragmental line
CB19_NODE_385_length_42053_cov_34.887614	lytic	42053	completed circle
CB19_NODE_2109_length_13326_cov_10.266295	lytic	13326	fragmental line
CB19_NODE_1739_length_15305_cov_11.732590	lytic	15305	fragmental line
CB19_NODE_493_length_39271_cov_41.811429	lytic	39271	completed circle
CB19_NODE_332_length_43487_cov_11.643166	lytic	43487	fragmental line
CB19_NODE_1279_length_19106_cov_16.904992	lytic	19106	fragmental line
CB19_NODE_174_length_48732_cov_26.127247	lytic	48732	completed circle
CB19_NODE_1417_length_17644_cov_11.411564	lytic	17644	fragmental line
CB19_NODE_1636_length_15906_cov_11.418775	lytic	15906	fragmental line
CB19_NODE_69_length_60130_cov_13.185768	lysogenic	60130	fragmental line
CB19_NODE_2989_length_10153_cov_28.325114	lytic	10153	fragmental line
CB19_NODE_972_length_23845_cov_17.444935	lytic	23845	fragmental line
CB19_NODE_2316_length_12405_cov_20.028664	lytic	12405	fragmental line
CB19_NODE_1555_length_16420_cov_9.312924	lytic	16420	fragmental line
CB19_NODE_761_length_30788_cov_17.099567	lysogenic	30788	fragmental line
CB19_NODE_486_length_39543_cov_20.607982	lysogenic	39543	fragmental line
CB19_NODE_659_length_34336_cov_13.274992	lytic	34336	fragmental line
CB19_NODE_124_length_52177_cov_24.097579	lysogenic	52177	fragmental line
CB19_NODE_43_length_65187_cov_19.742753	lytic	65187	fragmental line
CB19_NODE_718_length_32242_cov_65.586075	lysogenic	32242	fragmental line
CB19_NODE_711_length_32564_cov_11.211480	lytic	32564	fragmental line
CB19_NODE_65_length_61394_cov_99.674286_fragment_1	lysogenic	28333	fragmental line
CB19_NODE_2512_length_11598_cov_11.772156	lytic	11598	fragmental line
CB19_NODE_24_length_69743_cov_106.621585	lytic	69743	fragmental line
CB19_NODE_854_length_27529_cov_31.435503	lytic	27529	fragmental line
CB19_NODE_2823_length_10654_cov_10.014907	lytic	10654	fragmental line
CB19_NODE_1736_length_15337_cov_7.024670	lytic	15337	fragmental line
CB19_NODE_593_length_36561_cov_94.356161	lytic	36561	fragmental line
CB19_NODE_908_length_25828_cov_63.026268	lytic	25828	fragmental line
CB19_NODE_1734_length_15344_cov_18.736543	lytic	15344	fragmental line
CB19_NODE_393_length_41874_cov_24.580765	lysogenic	41874	fragmental line
CB19_NODE_1442_length_17392_cov_65.353925	lytic	17392	fragmental line
CB19_NODE_204_length_47325_cov_16.483161	lytic	47325	completed circle
CB19_NODE_2967_length_10197_cov_36.735259	lytic	10197	fragmental line
CB19_NODE_1227_length_19813_cov_27.237119	lytic	19813	fragmental line
CB19_NODE_623_length_35520_cov_10.922769	lysogenic	35520	fragmental line
CB19_NODE_1921_length_14316_cov_7.286726	lytic	14316	fragmental line
CB19_NODE_275_length_44922_cov_15.470769	lysogenic	44922	fragmental line
CB19_NODE_523_length_38522_cov_13.136143	lytic	38522	fragmental line
CB19_NODE_1140_length_21129_cov_61.874300	lysogenic	21129	fragmental line
CB19_NODE_285_length_44772_cov_53.919360_fragment_1	lysogenic	25763	fragmental line
CB19_NODE_2607_length_11259_cov_7.385398	lysogenic	11259	fragmental line
CB19_NODE_683_length_33660_cov_28.816843	lysogenic	33660	fragmental line
CB19_NODE_2088_length_13391_cov_10.953809	lytic	13391	fragmental line
CB19_NODE_878_length_26578_cov_9.720054	lytic	26578	fragmental line
CB19_NODE_1081_length_21981_cov_50.975463	lytic	21981	fragmental line
CB19_NODE_2915_length_10398_cov_11.782752	lytic	10398	fragmental line
CB19_NODE_2304_length_12445_cov_49.561501	lytic	12445	fragmental line
CB19_NODE_368_length_42436_cov_121.420943	lytic	42436	fragmental line
CB19_NODE_1526_length_16674_cov_11.731632	lytic	16674	fragmental line
CB19_NODE_76_length_58750_cov_15.602300	lysogenic	58750	fragmental line
CB19_NODE_2965_length_10204_cov_10.096364	lytic	10204	fragmental line
CB19_NODE_498_length_39170_cov_17.693289	lytic	39170	fragmental line
CB19_NODE_597_length_36522_cov_27.862533	lytic	36522	fragmental line
CB19_NODE_1566_length_16366_cov_13.094354	lytic	16366	fragmental line
CB19_NODE_142_length_50452_cov_97.029962	lysogenic	50452	completed circle
CB19_NODE_2201_length_12932_cov_11.572960	lytic	12932	fragmental line
CB19_NODE_2053_length_13578_cov_6.865858	lytic	13578	fragmental line
CB19_NODE_1393_length_17877_cov_17.874200	lytic	17877	fragmental line
CB19_NODE_869_length_26917_cov_14.397513	lytic	26917	fragmental line
CB19_NODE_1949_length_14159_cov_22.886841	lysogenic	14159	fragmental line
CB19_NODE_684_length_33592_cov_14.189611	lysogenic	33592	fragmental line
CB19_NODE_1400_length_17798_cov_19.210562	lytic	17798	fragmental line
CB19_NODE_222_length_46591_cov_44.381339	lysogenic	46591	fragmental line
CB19_NODE_1028_length_22838_cov_12.559452	lytic	22838	fragmental line
CB19_NODE_1586_length_16227_cov_25.566287	lytic	16227	fragmental line
CB19_NODE_1158_length_20822_cov_10.260172	lytic	20822	fragmental line
CB19_NODE_639_length_34880_cov_103.800000	lytic	34880	fragmental line
CB19_NODE_19_length_71920_cov_22.047116	lytic	71920	fragmental line
CB19_NODE_377_length_42230_cov_178.581695	lytic	42230	completed circle
CB19_NODE_865_length_26954_cov_9.594557	lytic	26954	fragmental line
CB19_NODE_205_length_47180_cov_12.636775	lysogenic	47180	completed circle
CB19_NODE_2847_length_10579_cov_10.878183	lytic	10579	fragmental line
CB19_NODE_2669_length_11055_cov_7.396273	lytic	11055	fragmental line
CB19_NODE_289_length_44648_cov_96.659588	lysogenic	44648	fragmental line
CB19_NODE_911_length_25793_cov_12.547750	lysogenic	25793	fragmental line
CB19_NODE_58_length_62348_cov_12.885027	lytic	62348	fragmental line
CB19_NODE_1127_length_21294_cov_18.262771	lytic	21294	fragmental line
CB19_NODE_986_length_23560_cov_17.643438	lytic	23560	fragmental line
CB19_NODE_2712_length_10945_cov_7.473737	lytic	10945	fragmental line
CB19_NODE_295_length_44478_cov_30.702879	lysogenic	44478	fragmental line
CB19_NODE_1038_length_22601_cov_10.180431	lytic	22601	fragmental line
CB19_NODE_433_length_40982_cov_30.413053	lysogenic	40982	fragmental line
CB19_NODE_1268_length_19318_cov_33.563464	lytic	19318	fragmental line
CB19_NODE_2614_length_11244_cov_9.238359	lytic	11244	fragmental line
CB19_NODE_423_length_41177_cov_19.945333	lytic	41177	fragmental line
CB19_NODE_1001_length_23183_cov_11.288914	lytic	23183	fragmental line
CB19_NODE_1138_length_21148_cov_9.607595	lytic	21148	fragmental line
CB19_NODE_2786_length_10737_cov_34.271110	lytic	10737	fragmental line
CB19_NODE_2329_length_12348_cov_25.714472	lytic	12348	fragmental line
CB19_NODE_781_length_30117_cov_11.489921	lytic	30117	fragmental line
CB19_NODE_1759_length_15202_cov_14.217535	lytic	15202	fragmental line
CB19_NODE_914_length_25632_cov_10.523869	lytic	25632	fragmental line
CB19_NODE_439_length_40835_cov_10.846591	lysogenic	40835	fragmental line
CB19_NODE_2244_length_12764_cov_12.365804	lytic	12764	fragmental line
CB19_NODE_1301_length_18823_cov_8.546142	lytic	18823	fragmental line
CB19_NODE_51_length_63436_cov_38.559111_fragment_2	lysogenic	51237	fragmental line
CB19_NODE_319_length_43809_cov_13.297413	lysogenic	43809	fragmental line
CB19_NODE_192_length_47865_cov_12.934051	lytic	47865	fragmental line
CB19_NODE_536_length_38171_cov_29.711696	lysogenic	38171	completed circle
CB19_NODE_2011_length_13800_cov_52.967697	lysogenic	13800	fragmental line
CB19_NODE_1253_length_19534_cov_16.812619	lytic	19534	fragmental line
CB19_NODE_326_length_43636_cov_10.714761	lysogenic	43636	fragmental line
CB19_NODE_354_length_42743_cov_46.665972	lytic	42743	fragmental line
CB19_NODE_1068_length_22143_cov_9.436164	lytic	22143	fragmental line
CB19_NODE_100_length_54864_cov_31.836067	lytic	54864	fragmental line
CB19_NODE_2391_length_12067_cov_16.888528	lytic	12067	fragmental line
CB19_NODE_449_length_40662_cov_26.571404	lysogenic	40662	fragmental line
CB19_NODE_2180_length_13030_cov_9.272832	lytic	13030	fragmental line
CB19_NODE_371_length_42408_cov_86.340873	lysogenic	42408	completed circle
CB19_NODE_1299_length_18825_cov_10.035802	lytic	18825	fragmental line
CB19_NODE_176_length_48561_cov_867.430957	lysogenic	48561	completed circle
CB19_NODE_17_length_72481_cov_79.505550	lytic	72481	completed circle
CB19_NODE_808_length_28919_cov_12.265868	lytic	28919	fragmental line
CB19_NODE_23_length_70188_cov_15.672750	lytic	70188	fragmental line
CB19_NODE_1289_length_18943_cov_11.919579	lytic	18943	fragmental line
CB19_NODE_173_length_48740_cov_63.369477	lytic	48740	completed circle
CB19_NODE_1374_length_18140_cov_11.565662	lysogenic	18140	fragmental line
CB19_NODE_373_length_42368_cov_10.723962	lytic	42368	fragmental line
CB19_NODE_214_length_46900_cov_16.497641	lysogenic	46900	fragmental line
CB19_NODE_825_length_28290_cov_113.354029	lytic	28290	fragmental line
CB19_NODE_686_length_33422_cov_28.271706	lytic	33422	fragmental line
CB19_NODE_713_length_32478_cov_12.499985	lysogenic	32478	fragmental line
CB19_NODE_1807_length_14888_cov_8.970471	lytic	14888	fragmental line
CB19_NODE_38_length_65511_cov_30.470438	lysogenic	65511	fragmental line
CB19_NODE_132_length_51139_cov_68.452744	lysogenic	51139	fragmental line
CB19_NODE_2047_length_13616_cov_94.428361	lytic	13616	fragmental line
CB19_NODE_677_length_33845_cov_22.759988	lytic	33845	fragmental line
CB19_NODE_2562_length_11404_cov_36.456164	lytic	11404	fragmental line
CB19_NODE_1829_length_14756_cov_49.066594	lytic	14756	fragmental line
CB19_NODE_75_length_59149_cov_13.974363	lysogenic	59149	fragmental line
CB19_NODE_2346_length_12287_cov_13.819326	lytic	12287	fragmental line
CB19_NODE_783_length_30001_cov_13.421492	lysogenic	30001	fragmental line
CB19_NODE_62_length_61733_cov_13.826389	lytic	61733	completed circle
CB19_NODE_951_length_24324_cov_14.665582	lysogenic	24324	fragmental line
CB19_NODE_707_length_32684_cov_23.771154	lysogenic	32684	fragmental line
CB19_NODE_20_length_71162_cov_12.329897	lytic	71162	fragmental line
CB19_NODE_786_length_29772_cov_18.345728	lytic	29772	fragmental line
CB19_NODE_2085_length_13427_cov_6.758226	lytic	13427	fragmental line
CB19_NODE_438_length_40837_cov_17.460669	lytic	40837	fragmental line
CB19_NODE_573_length_37167_cov_98.909787	lytic	37167	completed circle
CB19_NODE_151_length_49933_cov_24.439312	lysogenic	49933	fragmental line
CB19_NODE_388_length_41978_cov_17.577583	lysogenic	41978	fragmental line
CB19_NODE_995_length_23303_cov_8.530583	lytic	23303	fragmental line
CB19_NODE_2465_length_11769_cov_8.061806	lytic	11769	fragmental line
CB19_NODE_1820_length_14800_cov_22.222245	lytic	14800	fragmental line
CB19_NODE_1376_length_18137_cov_8.792390	lytic	18137	fragmental line
CB19_NODE_3012_length_10072_cov_7.622741	lysogenic	10072	fragmental line
CB19_NODE_1416_length_17651_cov_12.085360	lysogenic	17651	fragmental line
CB19_NODE_2876_length_10509_cov_34.382629	lytic	10509	fragmental line
CB19_NODE_300_length_44346_cov_153.521686	lytic	44346	completed circle
CB19_NODE_1524_length_16716_cov_9.706020	lysogenic	16716	fragmental line
CB19_NODE_462_length_40083_cov_26.312156	lytic	40083	fragmental line
CB19_NODE_867_length_26946_cov_14.634859	lysogenic	26946	fragmental line
CB19_NODE_2331_length_12346_cov_6.350907	lytic	12346	fragmental line
CB19_NODE_1062_length_22298_cov_17.023243	lytic	22298	fragmental line
CB19_NODE_262_length_45219_cov_15.188336	lytic	45219	fragmental line
CB19_NODE_886_length_26415_cov_11.535850	lytic	26415	fragmental line
CB19_NODE_2190_length_12985_cov_22.870379	lysogenic	12985	fragmental line
CB19_NODE_323_length_43752_cov_29.660755	lytic	43752	completed circle
CB19_NODE_2037_length_13658_cov_10.748364	lytic	13658	fragmental line
CB19_NODE_1698_length_15536_cov_10.844648	lytic	15536	fragmental line
CB19_NODE_201_length_47399_cov_9.862834	lytic	47399	fragmental line
CB19_NODE_1050_length_22504_cov_9.033944	lytic	22504	fragmental line
CB19_NODE_1726_length_15380_cov_14.983883	lytic	15380	fragmental line
CB19_NODE_1064_length_22245_cov_71.583371	lytic	22245	fragmental line
CB19_NODE_1126_length_21302_cov_193.523603	lysogenic	21302	fragmental line
CB19_NODE_1437_length_17428_cov_15.329074	lytic	17428	fragmental line
CB19_NODE_1324_length_18610_cov_69.430827	lytic	18610	fragmental line
CB19_NODE_212_length_46910_cov_17.731576	lytic	46910	fragmental line
CB19_NODE_782_length_30106_cov_14.000898	lytic	30106	fragmental line
CB19_NODE_680_length_33807_cov_31.590217	lytic	33807	fragmental line
CB19_NODE_1134_length_21191_cov_83.177896	lysogenic	21191	fragmental line
CB19_NODE_166_length_49211_cov_19.189600	lytic	49211	completed circle
CB19_NODE_469_length_39941_cov_20.777716	lysogenic	39941	fragmental line
CB19_NODE_481_length_39653_cov_81.999343	lytic	39653	fragmental line
CB19_NODE_1344_length_18443_cov_185.487002	lytic	18443	fragmental line
CB19_NODE_347_length_42953_cov_913.333349	lytic	42953	fragmental line
CB19_NODE_3000_length_10107_cov_45.375050	lytic	10107	fragmental line
CB19_NODE_882_length_26540_cov_11.775873	lytic	26540	fragmental line
CB19_NODE_322_length_43780_cov_106.137793	lytic	43780	fragmental line
CB19_NODE_638_length_34887_cov_17.196285	lytic	34887	completed circle
CB19_NODE_1156_length_20852_cov_19.461509	lytic	20852	fragmental line
CB19_NODE_1163_length_20767_cov_17.109115	lytic	20767	fragmental line
CB19_NODE_1119_length_21504_cov_13.230360	lytic	21504	fragmental line
CB19_NODE_499_length_39142_cov_97.825159	lytic	39142	fragmental line
CB19_NODE_66_length_61147_cov_23.007219	lytic	61147	fragmental line
CB19_NODE_1686_length_15645_cov_10.907120	lytic	15645	fragmental line
CB19_NODE_425_length_41125_cov_26.765157	lysogenic	41125	fragmental line
CB19_NODE_2934_length_10313_cov_7.395594	lytic	10313	fragmental line
CB19_NODE_1170_length_20667_cov_51.537405	lytic	20667	fragmental line
CB19_NODE_1046_length_22525_cov_39.411482	lytic	22525	fragmental line
CB19_NODE_2111_length_13325_cov_8.900377	lytic	13325	fragmental line
CB19_NODE_849_length_27635_cov_12.845939	lytic	27635	fragmental line
CB19_NODE_400_length_41687_cov_27.524068	lytic	41687	completed circle
CB19_NODE_2929_length_10329_cov_46.765135	lytic	10329	fragmental line
CB19_NODE_148_length_50257_cov_11.381559	lytic	50257	fragmental line
CB19_NODE_330_length_43533_cov_28.023943_fragment_1	lysogenic	26645	fragmental line
[truncated: 59,003 more rows]
