# Supplementary material for: Response of soil viral communities to land use changes
Source: Nat Commun. 2022 Oct 12;13:6027. doi: 10.1038/s41467-022-33771-2 (PMC9556555; doi:10.1038/s41467-022-33771-2)
Supplement: Supplementary file 7 — Dataset 4 [file 41467_2022_33771_MOESM7_ESM.xlsx]

## Sheet: Sheet1
VC_Cluster	Size	Internal weight (Win)	External weight (Wout)	Quality	P-value	Members
VC_1	2	377	2815	0.118	0.979387	Achromobacter~phage~JWX Achromobacter~phage~83-24
VC_2	18	24200	21700	0.5265	1.91e-07	Achromobacter~phage~phiAxp-1 Acinetobacter~phage~IME_AB3 Acinetobacter~phage~vB_AbaS_Loki Burkholderia~phage~KL1 G11_378 G11_412 G13_182 G13_201 Paracoccus~phage~vB_PmaS-R3 Pseudomonas~phage~73 Pseudomonas~phage~PaMx42 Pseudomonas~phage~vB_Pae-Kakheti25 Pseudomonas~phage~vB_PaeS_SCH_Ab26 Rhodobacter~phage~RcSpartan Rhodobacter~phage~RcTitan Stenotrophomonas~phage~vB_SmaS-DLP_2 X8_186 h10_499_leng…
VC_3	43	27000	53800	0.3338	0.0254715	Alphaproteobacteria~virus~phiJl001 C15_442 C15_473 C24_229 CB19_319 CC24_112 CG11_2142 CG11_30 CG11_96 CG13_404 G11_139 G11_1503 G11_1621 G11_55 G11_648 G11_892 G12_290 G21_127 J6_90 J7_1544 J7_447 R17_1823 R17_842 Z20_6347 h10_104 h10_62 h10_87 h9_172 CR17_20 CT2_33 CT2_70 R17_119 R17_571 SK1_20 Z16_27 h10_105 h9_109 CT2_3308 T2_1136 CT2_1160 R17_561 SK1_572 SK1_737_length_31319_cov_8.550665
VC_4	10	1106	3907	0.2198	0.995446	B19_229 C15_906 CG11_66 T2_2900 B19_3120 C15_1320 CC24_274 CT5_1550 G11_2274 S18_981_length_46881_cov_14.403408_fragment_1
VC_5	14	20000	27300	0.4228	0.00792713	Pseudomonas~phage~NP1 Pseudomonas~phage~PaMx25 CZ20_47 Escherichia~phage~CAjan Escherichia~phage~Seurat Escherichia~phage~slur01 G13_105 X8_48 Pantoea~phage~vB_PagS_Vid5 Enterobacteria~phage~9g Enterobacteria~phage~JenK1 Enterobacteria~phage~JenP1 Enterobacteria~phage~JenP2 Salmonella~phage~SE1~(in:Nonagvirus)
VC_6	4	392.4	1510	0.2054	0.969699	C15_906 CG11_66 T2_2900 CC24_274_length_42319_cov_218.949200
VC_7	8	6008	5317	0.5298	0.00193802	CR17_20 CT2_33 CT2_70 SK1_20 CT2_1160 R17_561 SK1_572 SK1_737_length_31319_cov_8.550665
VC_8	31	40300	78300	0.3393	0.816213	Alphaproteobacteria~virus~phiJl001 CC24_112 CC24_123 CG11_96 CG13_404 G11_55 Pseudomonas~phage~LKO4 Pseudomonas~phage~MP1412 Pseudomonas~phage~PAE1 Pseudomonas~virus~M6 Pseudomonas~virus~Yua h10_87 B19_1414 B19_149 C15_264 C15_510 CG11_176 CG23_49 CJ6_115 CT5_64 G12_31 J7_99 Pseudomonas~phage~PaMx11 Pseudomonas~phage~vB_PaeS_PAO1_Ab18 R17_518 S18_2542 SK1_486 T5_65 T5_85 T5_972 h10_34_length_8229…
VC_9	4	334.7	3046	0.09877	0.992931	CG13_374 G12_123 CB19_571 J6_761_length_28620_cov_9.787292
VC_10	5	940.8	5641	0.1427	0.996692	Achromobacter~phage~JWX Achromobacter~phage~83-24 CJ7_2217 h9_194 h9_308_length_48398_cov_10.389881
VC_11	6	537.2	1643	0.2451	0.967224	CT2_1473 SK1_1531 SK1_619 T2_78 SK1_1034 SK1_1071_length_22573_cov_5.882672
VC_12	4	711.9	2839	0.2	0.843839	CJ7_2217 h9_194 h9_308 CG13_2271_length_10636_cov_9.359229
VC_13	4	315.2	1050	0.2295	0.557383	CT2_593 CJ7_566 CT2_3259 T2_2447_length_15665_cov_13.162332
VC_14	3	113.3	1133	0.09043	0.808633	CG11_11 J7_3250 C14_744_length_22675_cov_12.832051
VC_15	2	65.85	410.8	0.137	0.979387	CZ16_264 CZ16_676_length_24910_cov_54.348179
VC_16	9	4014	12300	0.2452	0.996917	G11_107 SK1_21 CT2_311 T2_742 T2_79 G11_2982 SK1_985 T2_2861 CT1_443_length_22434_cov_10.428214
VC_17	4	578.6	985.6	0.368	0.0969654	G11_1119 G13_1455 Z20_3657 G11_1176_length_24474_cov_13.216757
VC_18	32	19000	32500	0.3676	0.0410335	G11_169 G11_293 G11_721 Z16_1845 Z16_545 Z20_344 Ch10_418 T5_1180 S18_441 h10_1158 CX8_739 CG11_799 CZ16_208 B19_4365 CB19_1947 CC14_115 B19_464 CC24_135 G11_161 R17_178 CT5_1351 Ch10_48 Ch10_761 G11_1483 G11_2529 G12_1012 G13_647 T5_3056 Z20_1961 Z20_6298 CT2_341 G11_3072_length_11497_cov_7.083727
VC_19	8	526.5	1438	0.2659	0.643404	Z20_396 h9_362 S18_4945 CG22_451 CZ16_1476 J7_541 h10_1690 B19_471_length_51313_cov_11.491143
VC_20	2	477.8	2767	0.1471	0.979387	Pseudomonas~phage~PaMx28 Pseudomonas~phage~PaMx74
VC_21	20	6082	7957	0.432	0.000343412	CR17_670 CT2_1545 R17_149 S18_3197 CT2_1423 T1_1385 CR17_941 SK1_1212 T1_110 T1_4085 T2_264 CS2_230 T1_1094 CT2_3791 T1_3738 C24_165 CT2_4863 S18_2224 T1_1166 T2_3020_length_13183_cov_12.414991
VC_22	2	600	3427	0.1489	0.979387	Roseobacter~phage~RDJL~Phi~1 Roseobacter~phage~RDJL~Phi~2
VC_23	2	414.3	154.2	0.7237	0.110336	Aggregatibacter~phage~S1249 Haemophilus~phage~Aaphi23
VC_24	5	965.7	3224	0.23	0.734565	C15_906 CG11_66 T1_173 T2_2900 Z20_184_length_66827_cov_20.458770
VC_25	2	31.46	88.19	0.2544	0.658454	CG11_145 S18_1728_length_40488_cov_17.338041
VC_26	8	1352	3425	0.2821	0.520939	Z16_3962 C15_176 G11_1359 G11_1929 S18_4586 Ch10_1668 S18_10120 h10_3770_length_10710_cov_11.891788
VC_27	29	26300	34100	0.4351	0.00141396	Roseobacter~phage~RDJL~Phi~1 Roseobacter~phage~RDJL~Phi~2 B19_149 C14_40 CG23_49 CJ6_115 CT5_64 J7_99 S18_4658 T5_65 T5_85 h10_541 B19_2250 B19_4090 C24_77 CJ7_168 CJ7_61 CR17_61 G11_252 G11_45 G21_251 S18_1187 S18_1803 S18_313 S18_5522 S18_5903 T5_1163 Z20_7989 h10_1917_length_18827_cov_10.150916
VC_28	22	49600	20300	0.7094	7.22e-09	Achromobacter~phage~phiAxp-3 Achromobacter~phage~JWAlpha Delftia~phage~RG-2014 Dinoroseobacter~phage~DFL12phi1 Erwinia~phage~Ea9-2 Erwinia~phage~vB_EamP-S6 Erwinia~phage~vB_EamP_Frozen Escherichia~phage~Bp4 Escherichia~phage~EC1-UPM Escherichia~phage~ECBP1 Escherichia~phage~IME11 Escherichia~phage~Pollock Escherichia~phage~vB_EcoP_G7C Escherichia~phage~vB_EcoP_PhAPEC5 Escherichia~phage~vB_EcoP_Ph…
VC_29	11	27300	15000	0.6447	4e-05	Pseudomonas~phage~DL64 Pseudomonas~phage~KPP21 Pseudomonas~phage~LIT1 Pseudomonas~phage~LUZ7 Pseudomonas~phage~PA26 Pseudomonas~phage~PEV2 Pseudomonas~phage~Pa2 Pseudomonas~phage~YH30 Pseudomonas~phage~YH6 Pseudomonas~phage~vB_PaeP_C2-10_Ab09 Pseudomonas~phage~vB_PaeP_MAG4
VC_30	3	1549	5743	0.2122	0.986587	Pseudoalteromonas~phage~pYD6-A Vibrio~phage~VBP32 Vibrio~phage~VBP47
VC_31	4	2400	11400	0.1743	0.992931	Dinoroseobacter~phage~DFL12phi1 Silicibacter~phage~DSS3phi2 Sulfitobacter~phage~EE36phi1 Sulfitobacter~phage~phiCB2047-B
VC_32	10	6751	19100	0.2614	0.987154	Enterobacter~phage~EcP1 Erwinia~phage~vB_EamP-S6 Escherichia~phage~Pollock Pseudoalteromonas~phage~pYD6-A Salmonella~phage~FSL~SP-058 Salmonella~phage~FSL~SP-076 Vibrio~phage~JA-1 Vibrio~phage~VBP32 Vibrio~phage~VBP47 Vibrio~phage~phi~1
VC_33	2	457.6	4508	0.09209	0.979387	Vibrio~phage~JA-1 Vibrio~phage~phi~1
VC_34	11	946.9	7106	0.1173	0.999909	CG13_1010 G11_1563 J6_1850 T1_3028 Z16_1822 Z20_8053 h9_688 Z20_2592 B19_2661 Z20_2022 h9_1863_length_18280_cov_14.814321
VC_35	2	44.13	862.3	0.04848	0.979387	C24_1799 C24_1583_length_16753_cov_15.781351
VC_36	9	12900	16200	0.4431	0.00133986	Escherichia~phage~CAjan Escherichia~phage~Seurat Escherichia~phage~slur01 Pantoea~phage~vB_PagS_Vid5 Enterobacteria~phage~9g Enterobacteria~phage~JenK1 Enterobacteria~phage~JenP1 Enterobacteria~phage~JenP2 Salmonella~phage~SE1~(in:Nonagvirus)
VC_37	2	131.7	1486	0.08121	0.979387	G11_1821 G11_3602_length_10223_cov_11.085858
VC_38	7	724.3	5209	0.1218	0.998917	CB19_2471 Ch9_735 h9_1431 C14_127 T5_968 C15_163 CC14_283_length_26910_cov_15.242078
VC_39	5	262.7	1992	0.116	0.996692	Z20_2592 B19_2661 C14_1490 Z20_2022 h9_1863_length_18280_cov_14.814321
VC_40	43	80800	23100	0.777	0	Achromobacter~phage~phiAxp-2 Burkholderia~phage~AH2 Burkholderia~phage~BcepNazgul CG11_1144 CG11_122 CG11_932 CG12_716 CG13_124 CG13_148 CG13_169 CG13_175 CG13_261 Enterobacter~phage~Enc34 G11_1484 G11_2935 G11_73 G12_325 G12_471 G12_67 G12_77 G13_154 G13_270 G13_772 J6_120 J6_149 Proteus~phage~pPM_01 Providencia~phage~Redjac Ruegeria~phage~DSS3-P1 Salmonella~phage~118970_sal1 Salmonella~phage~37…
VC_41	3	787.3	7556	0.09429	0.985452	CG13_261 G13_154 G13_270_length_43841_cov_58.149157
VC_42	7	622.1	3438	0.1527	0.649261	G13_220 CG13_1310 X8_750 h9_3121 J6_2324 Z16_1961 h9_2605_length_14316_cov_6.095856
VC_43	28	208000	2542	0.9877	0	Staphylococcus~phage~SA1 Citrobacter~phage~Moogle Citrobacter~phage~Michonne Citrobacter~phage~Mordin Enterobacteriaphage~UAB_Phi87 Erwinia~phage~phiEa104 Erwinia~phage~phiEa21-4 Erwinia~phage~vB_Eam-MM7 Escherichia~coli~O157~typing~phage~1 Escherichia~phage~EC6 Escherichia~phage~HY02 Escherichia~phage~JH2 Escherichia~phage~SUSP1 Escherichia~phage~SUSP2 Escherichia~phage~vB_EcoM-VpaE1 Escherichia…
VC_44	80	1590000	264000	0.8578	0	Acinetobacter~phage~Acj61 Acinetobacter~phage~Ac42 Acinetobacter~phage~Acj9 Acinetobacter~phage~ZZ1 Acinetobacter~virus~133 Citrobacter~phage~CF1~ERZ-2017 Citrobacter~phage~Merlin Citrobacter~phage~Moon Edwardsiella~phage~PEi20 Enterobacter~phage~CC31 Enterobacter~phage~PG7 Enterobacteria~phage~Bp7 Enterobacteria~phage~IME08 Enterobacteria~phage~JS10 Enterobacteria~phage~RB27 Enterobacteria~phage…
VC_45	21	22600	126000	0.1518	1	Acidovorax~phage~ACP17 C24_51 CG11_8 CG13_53 CS1_18 CS2_11 CT1_120 Caulobacter~phage~Cr30 J7_75 J7_8 Pelagibacter~phage~HTVC008M Pseudomonas~phage~pf16 Rhizobium~phage~vB_RleM_P10VF Sinorhizobium~phage~phiM12 Sinorhizobium~phage~phiM7 Sinorhizobium~phage~phiM9 Sinorhizobium~phage~phiN3 T1_281 T1_4 T1_5 T1_76_length_85613_cov_10.441829
VC_46	5	2201	25100	0.08048	0.952654	CS1_18 CS2_11 CT1_120 T1_777 CT1_236_length_39631_cov_21.139403
VC_47	3	367	1913	0.1605	0.985452	CS2_946 CT2_1331 T1_1622_length_23642_cov_46.206639
VC_48	5	351.3	4427	0.07337	0.996692	C25_1885 CG11_3144 J7_140 T2_2122 CG11_914_length_31324_cov_7.260162
VC_49	2	364.8	2545	0.1252	0.979387	T1_777 CT1_236_length_39631_cov_21.139403
VC_50	3	79.24	952.7	0.07634	0.985452	T1_83 G13_786 SK1_962_length_24220_cov_6.059756
VC_51	5	566.1	9994	0.05356	0.996692	CG11_8 CS2_946 CT2_1331 G11_1836 T1_1622_length_23642_cov_46.206639
VC_52	5	65.49	658.5	0.08923	0.981643	CG13_462 CG13_1241 CG13_1514 G13_828 G13_173_length_49910_cov_14.278347
VC_53	2	20.44	122.3	0.1393	0.979387	G13_828 G13_173_length_49910_cov_14.278347
VC_54	6	1701	12900	0.1162	0.594909	CS1_18 CS2_946 CT2_1331 T1_1622 T1_777 CT1_236_length_39631_cov_21.139403
VC_55	7	709.2	8193	0.07954	0.999299	C25_1885 CG11_3144 CS1_709 G13_456 J7_140 T2_2122 CG11_914_length_31324_cov_7.260162
VC_56	51	605000	158000	0.7925	0	Cyanophage~P-RSM1 Cyanophage~P-RSM6 Cyanophage~P-TIM40 Cyanophage~S-RIM32 Cyanophage~S-RIM50 Cyanophage~Syn30 Prochlorococcus~phage~MED4-213 Prochlorococcus~phage~P-HM1 Prochlorococcus~phage~P-HM2 Prochlorococcus~phage~P-RSM4 Prochlorococcus~phage~P-SSM2 Prochlorococcus~phage~P-SSM3 Prochlorococcus~phage~P-SSM4 Prochlorococcus~phage~P-SSM7 Prochlorococcus~phage~P-TIM68 Prochlorococcus~phage~Syn1 …
VC_57	23	152000	11100	0.9319	0	Dickeya~phage~RC-2014 Dickeya~virus~Limestone Erwinia~phage~phiEa2809 Escherichia~phage~ECML-4 Escherichia~phage~PhaxI Escherichia~virus~CBA120 Klebsiella~virus~0507KN21 Salmonella~phage~38 Salmonella~phage~Det7 Salmonella~phage~GG32 Salmonella~phage~Marshall Salmonella~phage~Maynard Salmonella~phage~SFP10 Salmonella~phage~SKML-39 Salmonella~phage~STML-13-1 Salmonella~phage~Sh19 Salmonella~phage~…
VC_58	6	340.8	4391	0.07184	0.993467	G11_930 J7_140 J7_247 T1_83 G13_786 SK1_962_length_24220_cov_6.059756
VC_59	6	136.2	2564	0.05021	0.993467	CG13_462 G11_1836 G11_3500 G13_85 CG13_1241 CG13_1514_length_15150_cov_13.145015
VC_60	2	600	6188	0.08834	0.979387	Rhizobium~phage~vB_RleM_P10VF Sinorhizobium~phage~phiM9
VC_61	5	162.4	1847	0.08043	0.996692	G11_930 SK1_2332 T1_83 G13_786 SK1_962_length_24220_cov_6.059756
VC_62	4	69.84	152.9	0.3027	0.766087	CS2_3590 CT1_1076 CT2_3417 T1_3851_length_12851_cov_6.988278
VC_63	4	3600	42800	0.07765	0.995529	Vibrio~phage~KVP40 Vibrio~phage~VH7D Vibrio~phage~ValKK3 Vibrio~phage~nt-1
VC_64	9	16400	5163	0.7602	0.000206148	Acinetobacter~phage~AP22 Acinetobacter~phage~AB1 Acinetobacter~phage~AbP2 Acinetobacter~phage~IME-AB2 Acinetobacter~phage~LZ35 Acinetobacter~phage~WCHABP1 Acinetobacter~phage~WCHABP12 Acinetobacter~phage~YMC-13-01-C62 Acinetobacter~phage~YMC11/12/R2315
VC_65	7	2553	929.1	0.7302	0.00108251	CB19_392 CG23_181 S18_1594 J7_903 Vibrio~phage~VBM1 h10_2067 h10_2375_length_15822_cov_67.108898
VC_66	117	368000	173000	0.68	0	C24_226 CJ6_853 CT2_2001 G11_843 G12_759 G13_745 T2_346 Aeromonas~phage~vB_AsaM-56 C14_682 C14_89 C14_915 C14_95 C24_1443 C24_213 C24_3047 C24_34 C25_1615 C25_946 CC15_3 CG11_1550 CG13_2107 CG13_838 CG21_166 CG21_21 CG22_294 CG23_34 CJ6_150 CJ7_21 CR17_18 CR17_33 CS18_898 CS1_1380 CS1_219 CS1_2784 CS1_2833 CS1_62 CS2_2106 CS2_265 CT1_38 CT2_100 CT2_10 CT2_11 CT2_1263 CT2_1529 CT2_1613 CT2_1750 CT…
VC_67	47	34600	12600	0.7317	0	h9_951 X8_377 h10_786 B19_1601 B19_1590 B19_2532 B19_595 B19_6290 C14_406 C24_2955 C25_963 CB19_1147 CC14_568 CC25_132 CG12_489 CG12_850 CG13_493 CG13_738 CJ6_429 CJ7_143 CJ7_1880 CJ7_549 CR17_601 CS1_690 CT2_2349 CT2_4234 CT5_1035 CZ16_396 Ch10_382 G11_1080 G11_2183 G11_434 G11_657 G12_232 G12_555 G21_773 T5_867 X8_716 Z16_1348 Z16_776 Z20_1695 h10_1131 h10_1687 h9_1218 h9_830 B19_5381 Z20_6221_…
VC_68	22	4909	7416	0.3969	0.0149574	G12_534 Pseudoalteromonas~phage~H103 Vibrio~phage~pYD21-A B19_1643 CC25_142 CG13_1117 CG13_230 CG13_258 CG13_259 CJ6_1115 G12_358 G12_984 G13_1337 G13_2140 G13_481 G23_157 Idiomarinaceae~phage~Phi1M2-2 Listonella~phage~phiHSIC G12_183 CG13_646 CG13_265 CG13_2294_length_10560_cov_88.091099
VC_69	13	10100	5550	0.6444	8.25e-06	B19_549 CG11_255 CG11_873 CJ6_127 CS2_315 CG11_1224 CT5_1154 T1_520 Vibrio~phage~X29 CG11_2543 CG23_765 CJ6_1850 CT1_388_length_25185_cov_14.027855
VC_70	20	58400	3780	0.9386	3.37e-08	Acinetobacter~phage~Abp1 Acinetobacter~phage~AB3 Acinetobacter~phage~Fri1 Acinetobacter~phage~IME200 Acinetobacter~phage~Petty Acinetobacter~phage~SH-Ab~15519 Acinetobacter~phage~WCHABP5 Acinetobacter~phage~phiAB1 Acinetobacter~phage~phiAB6 Acinetobacter~phage~vB_AbaP_AS11 Acinetobacter~phage~vB_AbaP_AS12 Acinetobacter~phage~vB_AbaP_Acibel007 Acinetobacter~phage~vB_AbaP_B1 Acinetobacter~phage~vB_…
VC_71	9	12100	13000	0.4832	0.000206148	Klebsiella~phage~F19 Klebsiella~phage~KP34 Klebsiella~phage~Kp2 Klebsiella~phage~KpV41 Klebsiella~phage~KpV475 Klebsiella~phage~KpV71 Klebsiella~phage~NTUH-K2044-K1-1 Klebsiella~phage~vB_KpnP_SU503 Klebsiella~phage~vB_KpnP_SU552A
VC_72	3	496.4	876.8	0.3599	0.5	Acinetobacter~phage~YMC11/11/R3177 Acinetobacter~phage~Bphi-B1251 Acinetobacter~phage~vB_AbaS_TRS1
VC_73	9	7169	13500	0.3468	0.213388	Pectobacterium~phage~PP90 Pectobacterium~phage~Peat1 Pectobacterium~phage~PhiM1 Pectobacterium~phage~vB_PatP_CB5 Pseudomonas~phage~YMC11/06/C171_PPU_BP G11_1008 Pectobacterium~phage~PP16 h9_991 T1_642_length_44377_cov_9.834710
VC_74	37	192000	249000	0.4357	3.47e-05	Vibrio~phage~KVP40 Vibrio~phage~VH7D Vibrio~phage~ValKK3 Vibrio~phage~nt-1 Aeromonas~phage~AS-gz Aeromonas~phage~Aes012 Aeromonas~phage~Aes508 Aeromonas~phage~CC2 Aeromonas~phage~PX29 Aeromonas~phage~phiAS4 Aeromonas~phage~phiAS5 Aeromonas~virus~25 Aeromonas~virus~31 Aeromonas~virus~44RR2 Aeromonas~virus~65 Aeromonas~virus~Aeh1 Citrobacter~phage~IME-CF2 Citrobacter~phage~Margaery Citrobacter~phag…
VC_75	14	54600	101000	0.3507	8.43e-07	Citrobacter~phage~IME-CF2 Citrobacter~phage~Margaery Citrobacter~phage~Miller Citrobacter~phage~vB_CfrM_CfP1 Cronobacter~phage~vB_CsaM_GAP161 Enterobacter~phage~phiEap-3 Escherichia~phage~Lw1 Escherichia~virus~RB16 Escherichia~virus~RB43 Klebsiella~phage~KP15 Klebsiella~phage~KP27 Klebsiella~phage~Matisse Klebsiella~phage~Miro Klebsiella~phage~PMBT1
VC_76	19	78500	147000	0.3483	0.0510344	Citrobacter~phage~IME-CF2 Citrobacter~phage~Margaery Citrobacter~phage~Miller Citrobacter~phage~vB_CfrM_CfP1 Cronobacter~phage~vB_CsaM_GAP161 Enterobacter~phage~phiEap-3 Enterobacteria~phage~GEC-3S Enterobacteria~phage~Phi1 Enterobacteria~phage~RB49 Escherichia~phage~ECD7 Escherichia~phage~JSE Escherichia~phage~Lw1 Escherichia~virus~RB16 Escherichia~virus~RB43 Klebsiella~phage~KP15 Klebsiella~pha…
VC_77	23	8271	9924	0.4534	0.00012182	CS1_265 Ch9_286 CG23_152 Pseudomonas~phage~YMC11/02/R656 Pseudomonas~phage~PS-1 CJ7_386 B19_2758 B19_2260 B19_383 CG12_430 CG12_439 CG12_442 CG13_980 CS1_1257 CS2_1691 CT1_363 CT1_841 G12_501 G12_563 G12_600 G13_805 h9_1066 CG12_287_length_25286_cov_891.246958
VC_78	2	5.786	59.14	0.08394	0.979387	CS1_2687 CS1_1956_length_14897_cov_10.538068
VC_79	20	1706	3044	0.3562	0.0817979	S18_3219 CJ6_401 CJ6_535 S18_1314 CC25_121 CG12_272 B19_2197 CG12_241 CG13_61 CT2_1126 R17_349 h10_3244 h10_3931 S18_9042 T5_2511 h9_750 h10_636 CT2_4117 CS2_3285 J6_1425_length_17450_cov_21.561828
VC_80	33	24300	10500	0.6972	0	CT1_135 G21_218 T2_1609 T1_119 T2_100 SK1_78 CR17_79 T1_297 T2_97 CT1_571 C24_686 C24_342 CT1_253 CT1_758 CT2_2653 CT2_366 G13_633 R17_609 S18_3635 SK1_183 SK1_2049 SK1_2505 SK1_2872 T1_1654 T1_202 T1_2803 T2_3223 T2_507 T2_574 T2_641 T2_914 Z20_2472 Z20_3191_length_21567_cov_6.632298
VC_81	64	134000	57600	0.6984	0	CT1_208 T5_446 J7_115 CS2_433 G12_209 S18_98 T1_157 CS1_400 T1_495 Z20_1681 B19_1570 C14_1024 C24_582 C25_1053 C25_1776 C25_562 C25_815 C25_825 CG21_1079 CG21_191 CG23_247 CR17_169 CR17_456 CS1_1294 CS1_14 CS1_456 CS2_2693 CS2_437 CS2_799 CT2_2700 CT2_3586 CT2_436 CT2_549 CZ20_1295 CZ20_1365 G11_1106 G11_526 G21_259 J7_102 J7_132 J7_153 R17_319 S18_1762 S18_2168 S18_63 SK1_1371 SK1_155 SK1_192 SK…
VC_82	2	17	107.3	0.1325	0.979387	CT1_871 CZ16_1231_length_14828_cov_11.386110
VC_83	3	102.5	744.9	0.1201	0.985452	CG13_1310 h9_3121 Z16_1961_length_18912_cov_35.619240
VC_84	4	189.9	1308	0.1261	0.992931	Z20_2592 B19_2661 C14_1490 h9_1863_length_18280_cov_14.814321
VC_85	2	10.29	69.21	0.1232	0.658454	CS1_2655 CT1_368_length_26795_cov_27.952206
VC_86	2	459.2	2802	0.1406	0.979387	Acinetobacter~phage~vB_AbaM_Acibel004 Acinetobacter~phage~vB_AbaM_phiAbaA1
VC_87	2	21.64	186.6	0.102	0.658454	Acinetobacter~phage~vB_AbaM_ME3 CT1_1094_length_10585_cov_5.803039
VC_88	6	377.9	615.7	0.3758	0.0327761	CG13_1407 CG13_946 CT5_1062 G13_268 G11_1423 G11_2739_length_12509_cov_9.681147
VC_89	2	13.74	245.7	0.05214	0.658454	C24_714 C24_1184_length_20239_cov_8.366330
VC_90	2	158.9	680	0.1886	0.658454	C25_548 CG22_237_length_33726_cov_28.317721
VC_91	4	3545	26300	0.1189	0.992931	Pseudomonas~phage~VCM Pseudomonas~phage~phiPsa374 Pseudomonas~phage~vB_PsyM_KIL1 Pseudomonas~phage~vB_PsyM_KIL4
VC_92	7	1915	11600	0.1416	0.985079	B19_60 CG13_1001 CG13_47 CG13_80 CT5_370 G11_778 G13_268_length_44033_cov_48.407295
VC_93	2	600	1906	0.2391	0.979387	Shewanella~sp.~phage~1/40 Shewanella~sp.~phage~1/4
VC_94	26	128000	24800	0.8377	0	Pseudomonas~phage~C11 Pseudomonas~phage~CHA_P1 Pseudomonas~phage~JG004 Pseudomonas~phage~K5 Pseudomonas~phage~K8 Pseudomonas~phage~KPP10 Pseudomonas~phage~PA10 Pseudomonas~phage~PAK_P1 Pseudomonas~phage~PAK_P2 Pseudomonas~phage~PAK_P3 Pseudomonas~phage~PAK_P4 Pseudomonas~phage~PAK_P5 Pseudomonas~phage~PaP1 Pseudomonas~phage~PaoP5 Pseudomonas~phage~VCM Pseudomonas~phage~Zigelbrucke Pseudomonas~pha…
VC_95	2	218.3	1674	0.1151	0.979387	C14_361 G11_689_length_36850_cov_38.520451
VC_96	125	274000	102000	0.7292	0	h10_939 CT5_754 B19_1384 B19_1154 B19_1406 B19_1440 B19_1455 B19_818 C14_369 C14_477 C24_1155 C24_1258 C24_2286 C24_2528 C24_688 C24_715 C24_876 C25_2646 C25_495 C25_513 C25_859 C25_863 CB19_403 CB19_565 CC24_307 CC24_375 CC24_549 CC25_114 CC25_123 CC25_125 CC25_133 CC25_140 CC25_217 CC25_299 CC25_306 CC25_426 CC25_84 CG11_568 CG11_574 CG13_1216 CG13_435 CG13_568 CG13_870 CG21_2107 CG21_249 CG21_…
VC_97	5	5191	20300	0.2035	0.996692	Vibrio~phage~JSF10 Vibrio~phage~Ceto Vibrio~phage~Thalassa Vibrio~phage~phi~3 Vibrio~phage~pVp-1
VC_98	4	381.3	473.2	0.4421	0.0969654	Bacillus~phage~0305phi8-36 G11_19 CG11_10 Ch10_70_length_53414_cov_17.320058
VC_99	3	402.3	273.2	0.5903	0.0404278	CG21_1 CJ7_3 G21_18_length_176372_cov_11.309704_fragment_2
VC_100	6	8569	3313	0.7205	0.00253743	Caulobacter~phage~CcrColossus Caulobacter~virus~Rogue Caulobacter~virus~Swift Caulobacter~virus~Karma Caulobacter~virus~Magneto Caulobacter~virus~phiCbK
VC_101	7	12600	4467	0.7377	0.000528788	Cronobacter~phage~vB_CsaM_GAP32 Pectobacterium~phage~CBB Serratia~phage~BF Yersinia~phage~fHe-Yen9-04 Enterobacteria~phage~vB_KleM-RaK2 Escherichia~phage~121Q Escherichia~phage~PBECO~4
VC_102	2	600	6820	0.08081	0.979387	Enterobacteria~phage~phi92 Escherichia~phage~phAPEC8
VC_103	4	187.1	184.7	0.4926	0.0969654	G11_195 C14_4 C15_1443 S18_5571_length_16358_cov_6.375514
VC_104	4	1517	2498	0.377	0.557383	R17_6 CS2_1 CS2_1 CT2_9_length_129846_cov_21.280905
VC_105	8	5429	4649	0.5379	0.000469553	Vibrio~phage~11895-B1 Shewanella~sp.~phage~1/40 Vibrio~phage~eugene~12A10 Vibrio~phage~helene~12B3 Vibrio~phage~qdvp001 Vibrio~phage~ICP1 Vibrio~phage~PWH3a-P1 Shewanella~sp.~phage~1/4
VC_106	6	2673	1720	0.6068	0.0101203	B19_2487 B19_167 B19_37 B19_93 CG13_633 h10_2_length_131854_cov_32.906980
VC_107	11	22200	12600	0.6368	4.02e-05	Pseudomonas~phage~DL62 Pseudomonas~phage~LKD16 Pseudomonas~phage~LUZ19 Pseudomonas~phage~MPK6 Pseudomonas~phage~MPK7 Pseudomonas~phage~PT2 Pseudomonas~phage~phiKMV Pseudomonas~phage~phikF77 Pseudomonas~phage~vB_Pae-TbilisiM32 Pseudomonas~phage~vB_PaeP_PAO1_Ab05 Pseudomonas~phage~vB_PaeP_PPA-ABTNL
VC_108	18	12800	13400	0.4882	2.74e-05	Aeromonas~phage~pIS4-A CG23_789 CS1_2281 CS1_587 CS2_332 CT1_133 CT1_151 CT2_3606 CT2_786 Cronobacter~phage~ENT47670 G12_479 G21_2 Mannheimia~phage~vB_MhS_535AP2 Mannheimia~phage~vB_MhS_587AP2 Salmonella~phage~64795_sal3 Salmonella~phage~IME207 Salmonella~phage~Vi~II-E1 Vibrio~phage~pYD38-A
VC_109	8	1283	4095	0.2379	0.905369	CG23_152 S18_1985 B19_2758 B19_2260 B19_3111 B19_383 CG13_1670 CG13_980_length_21820_cov_17.349690
VC_110	15	14400	7033	0.6705	1.7e-06	CS1_271 Klebsiella~phage~JD001 CJ6_527 Klebsiella~phage~vB_KpnM_KpV52 Vibrio~phage~CP-T1 Vibrio~phage~vB_VchM-138 Edwardsiella~phage~MSW-3 Edwardsiella~phage~PEi21 Klebsiella~phage~vB_KpnM_KpV79 G12_706 J6_1554 J6_684 Iodobacteriophage~phiPLPE CG13_1574 CG13_2262_length_10676_cov_52.063365
VC_111	8	2287	1476	0.6053	0.000469553	Bacillus~phage~Aurora Bacillus~phage~Claudi Bacillus~phage~MG-B1 Bacillus~phage~Stitch Bacillus~phage~VMY22 Bacillus~virus~B103 Bacillus~virus~GA1 Bacillus~virus~phi29
VC_112	15	4220	1506	0.7331	1.67e-06	Actinomyces~virus~Av1 CC14_495 CC14_528 CG13_1409 CT2_2371 G11_1847 G13_1026 G13_1049 G13_2079 G13_937 T1_1951 T1_2311 T2_3164 X8_1210 Z20_5026_length_14896_cov_5.245199
VC_113	4	493.1	1320	0.2707	0.992931	Bacillus~phage~VMY22 Bacillus~virus~B103 Bacillus~virus~GA1 Bacillus~virus~phi29
VC_114	2	185.5	453.8	0.2884	0.979387	Streptococcus~phage~CP-7 Streptococcus~phage~Cp-1
VC_115	3	540	107.1	0.8269	0.0404278	Clostridium~phage~phiCP7R Clostridium~phage~phiCPV4 Clostridium~phage~phiZP2
VC_116	28	46300	19600	0.7021	0	B19_3618 Actinoplanes~phage~phiAsp2 B19_414 B19_523 C14_61 C14_90 C15_482 C24_80 CB19_98 CC14_36 CC24_906 CC25_173 CG23_398 CT2_304 CZ16_151 G11_634 G12_545 J6_100 J6_110 J6_125 J7_167 J7_241 X8_682 Z16_2818 Z16_367 Z16_94 Z20_828 h9_153_length_57766_cov_26.440193
VC_117	10	8334	16200	0.3394	0.366865	B19_414 B19_523 C14_90 CB19_98 CC14_36 CG23_398 CZ16_151 J7_241 Z16_1514 Z16_367_length_49523_cov_11.876102
VC_118	9	4643	13700	0.253	0.994778	CC25_75 CZ20_14 CZ20_4 CZ20_8 J7_29 J7_40 Z16_877 Z20_57 h9_14_length_102824_cov_22.938182
VC_119	4	1483	4102	0.2652	0.667497	CZ20_14 CZ20_8 J7_29 J7_707_length_33142_cov_7.680177
VC_120	21	6511	8457	0.4338	0.000587067	X8_388 C15_382 CJ6_156 CC14_64 CG22_363 h9_1270 C24_321 CG11_591 C14_637 h9_1486 C24_212 CR17_1457 G11_1094 J6_1742 R17_881 S18_2460 S18_3857 X8_221 X8_250 Z20_1340 Z20_4871_length_15268_cov_13.767239
VC_121	13	7292	7112	0.5053	2.55e-05	Z16_655 CC24_1042 J6_1461 G12_262 G12_633 G13_827 Z16_1362 Z16_1693 CZ16_344 G12_516 G13_297 CC14_176 CG11_993_length_29420_cov_26.915954
VC_122	2	42.86	731.8	0.05504	0.979387	Z20_143 CG12_704_length_12235_cov_11.746305
VC_123	2	401.6	2635	0.1321	0.979387	Cronobacter~phage~vB_CsaP_GAP52 Salmonella~phage~7-11
VC_124	5	2206	138.3	0.937	0.00609289	Enterobacteria~phage~phiEcoM-GJ1 Aeromonas~phage~pAh6-C Erwinia~phage~vB_EamM-Y2 Pectobacterium~phage~PM1 Shewanella~phage~Spp001
VC_125	34	63900	64300	0.4982	0	G12_117 CG13_218 CG13_253 CG13_347 CG13_597 Citrobacter~phage~CVT22 G12_109 G12_112 G12_120 G13_1382 G13_152 G21_213 J6_266 J6_302 Pseudomonas~phage~O4 Pseudomonas~phage~PA11 R17_192 R17_205 Salinivibrio~phage~CW02 T1_384 h10_268 h10_882 B19_524 B19_742 C14_323 C14_98 C15_115 C24_151 CX8_287 G12_328 G13_179 S18_765 T1_432 Z20_627_length_48258_cov_8.401407
VC_126	5	1548	5639	0.2151	0.952654	B19_567 B19_757 CJ7_1823 G12_132 h9_1699_length_19763_cov_7.133905
VC_127	6	3965	6043	0.3957	0.114883	Aeromonas~phage~pIS4-A G12_479 Salmonella~phage~64795_sal3 Salmonella~phage~IME207 Salmonella~phage~Vi~II-E1 Vibrio~phage~pYD38-A
VC_128	33	24100	21100	0.5324	3.93e-09	B19_567 Aeromonas~phage~pIS4-A B19_757 C24_187 CG13_1054 CG13_1166 CG13_2099 CG23_789 CJ7_1823 CS1_2281 CS1_587 CS2_332 CT1_133 CT1_151 CT2_3606 CT2_786 Cronobacter~phage~ENT47670 G12_132 G12_479 G12_641 G21_2 J7_375 Mannheimia~phage~vB_MhS_535AP2 Mannheimia~phage~vB_MhS_587AP2 Pseudomonas~phage~YMC11/07/P54_PAE_BP Pseudomonas~phage~phi297 Salmonella~phage~64795_sal3 Salmonella~phage~IME207 Salmo…
VC_129	33	155000	4134	0.9736	0	Cronobacter~virus~Esp2949-1 Enterobacter~phage~Ec_L1 Enterobacteria~phage~vB_EcoS_Rogue1 Escherichia~phage~ADB-2 Escherichia~phage~C119 Escherichia~phage~EB49 Escherichia~phage~JMPW1 Escherichia~phage~JMPW2 Escherichia~phage~SRT8 Escherichia~phage~e4/1c Escherichia~phage~vB_EcoS_AHP42 Escherichia~phage~vB_EcoS_AHS24 Escherichia~phage~vB_EcoS_AKS96 Escherichia~phage~vB_Eco_ACG-M12 Escherichia~viru…
VC_130	10	10100	8210	0.5498	9.08e-05	Enterobacter~phage~Arya Escherichia~phage~vB_EcoM-ep3 Escherichia~phage~vB_EcoM_ECO1230-10 Escherichia~phage~vB_EcoM_ECOO78 CG13_483 G11_613 G12_231 G12_424 Pseudomonas~phage~PPpW-3 S18_1672_length_40996_cov_21.450502
VC_131	3	57.7	451.3	0.112	0.985452	G11_1037 B19_3789 C15_1693_length_12662_cov_6.964544
VC_132	2	137.2	532.5	0.2037	0.658454	Listonella~phage~phiHSIC Vibrio~phage~pYD38-B
VC_133	30	50200	24800	0.6689	0	G12_972 G12_249 B19_569 Burkholderia~phage~BcepB1A C25_884 G13_290 S18_1324 B19_2396 CG12_153 CG12_326 CG12_394 CG13_283 CG13_305 CG13_843 CG13_925 CG21_1173 CG23_624 CT2_595 CT2_712 G12_137 G12_1495 G12_1672 G13_301 G13_604 G21_1475 G23_76 Shewanella~sp.~phage~1/41 T1_1178 T1_1923 T2_272_length_55756_cov_33.227213
VC_134	3	908.4	2921	0.2369	0.808633	Mannheimia~phage~vB_MhS_535AP2 Mannheimia~phage~vB_MhS_587AP2 Mannheimia~phage~vB_MhS_1152AP2
VC_135	5	1516	7101	0.1757	0.996692	Enterobacteria~phage~cdtI Enterobacteria~phage~mEp460 Phage~Gifsy-2 Salmonella~phage~Fels-1 Phage~Gifsy-1
VC_136	24	29200	12900	0.6924	1.56e-09	Aquamicrobium~phage~P14 B19_1022 Burkholderia~phage~JG068 C25_268 CG13_303 CG13_385 Caulobacter~phage~Percy Ch10_148 Escherichia~phage~phiKT G12_176 G13_246 Pseudomonas~phage~Andromeda Pseudomonas~phage~Bf7 Pseudomonas~phage~PollyC Pseudomonas~phage~VSW-3 Ralstonia~phage~RSB1 Ralstonia~phage~RSJ2 Ralstonia~phage~RSJ5 Xanthomonas~phage~f20-Xaj Xanthomonas~phage~f30-Xaj Xylella~phage~Paz Xylella~ph…
VC_137	5	2197	4179	0.344	0.105038	Aeromonas~phage~phiAS7 Cronobacter~phage~Dev-CD-23823 Cronobacter~phage~vB_CskP_GAP227 Yersinia~phage~phi80-18 Yersinia~phage~vB_YenP_ISAO8
VC_138	2	8.359	95.62	0.07741	0.979387	G11_2595 G11_2930_length_11879_cov_5.211434
VC_139	15	20900	25.64	0.9973	6.3e-07	Proteus~phage~PM~93 Proteus~phage~vB_PmiP_Pm5460 Enterobacteria~phage~vB_EcoP_ACG-C91 Enterobacteria~phage~UAB_Phi78 Erwinia~amylovora~phage~Era103 Erwinia~phage~phiEa100 Escherichia~phage~ECBP5 Escherichia~virus~K1-5 Escherichia~virus~K1E Lelliottia~phage~phD2B Pectobacterium~phage~PP1 Proteus~phage~PM~85 Salmonella~phage~BP12B Salmonella~virus~SP6 Vibrio~phage~phi-A318
VC_140	2	112.8	5476	0.02016	0.979387	C24_1897 T1_3697_length_13318_cov_5.684913
VC_141	6	1340	1754	0.4316	0.0867427	C24_1836 B19_805 B19_718 C14_491 C14_938 C15_888_length_19298_cov_7.416151
VC_142	11	526.4	5594	0.0857	0.999848	CG13_2265 CZ20_1101 J7_2723 J7_3834 S18_7249 SK1_2347 T2_1783 SK1_2294 Z20_7463 G11_1325 CG23_2073_length_10063_cov_9.104217
VC_143	4	202.8	2301	0.08077	0.905709	CG11_1074 G11_3318 CX8_792 X8_452_length_34309_cov_42.441846
VC_144	19	18400	93500	0.1641	1	CG23_34 CS1_1380 CS1_62 CS2_265 CT2_11 CT2_1613 CT2_196 CT2_2335 J7_56 S18_186 SK1_1422 SK1_1509 SK1_64 SK1_69 T1_132 T1_3335 T1_4149 T1_849 SK1_209_length_53145_cov_20.724185
VC_145	2	226.4	7937	0.02772	0.658454	CJ6_150 Ch10_1267_length_14349_cov_8.549951
VC_146	5	2023	20600	0.08945	0.996692	CS1_62 CT2_11 SK1_209 SK1_136 SK1_60_length_75364_cov_22.967189_fragment_1
VC_147	2	15.62	83.5	0.1515	0.979387	C14_1593 h10_756_length_40012_cov_15.702255
VC_148	53	69700	96000	0.4204	3.44e-05	B19_66 B19_78 B19_8 CG11_316 CG13_215 CG23_13 CR17_9 CS18_13 CS18_563 CZ20_5 G21_1443 G21_31 J6_581 J6_894 J7_16 J7_77 J7_834 S18_571 T5_26 T5_28 T5_498 T5_55 T5_5 h9_12 C15_34 CC14_513 CG11_1314 CG11_941 CT2_2037 CT2_3981 CT2_408 CT2_85 G11_284 G11_347 G13_1187 J7_1846 J7_2375 J7_591 R17_524 T5_37 X8_14 X8_906 Z16_11 Z16_2015 Z16_358 Z16_52 h9_1481 CS18_373 J7_92 CG13_213 CT2_258 S18_6824 Z20_49…
VC_149	23	11400	29100	0.282	0.677737	G11_101 CG11_72 CT2_173 S18_197 T5_126 T2_183 S18_207 C15_224 J6_828 J6_828 J7_91 h9_302 J7_185 CT2_261 CR17_51 CZ16_49 J6_159 J6_199 J7_516 T1_79 Z16_203 Z20_2191 h10_1128_length_30980_cov_9.183735
VC_150	26	8795	20500	0.3	0.56181	CJ7_8 CT2_2455 CS1_559 CS1_604 S18_2429 S18_2598 CC24_955 CG11_3007 CS1_934 CT2_3498 CT2_565 G11_729 J7_2690 S18_210 S18_5789 S18_6266 SK1_3110 T1_1820 T1_2894 T5_1302 T5_1858 T5_2069 X8_2091 h9_1196 CS1_2869 SK1_2299_length_14375_cov_15.087570
VC_151	2	86.14	719	0.1065	0.979387	T2_1783 SK1_2294_length_14382_cov_9.650590
VC_152	4	279.9	2872	0.08855	0.992931	CT2_1663 CT2_4148 CT2_4242 T2_1780_length_19460_cov_26.339449
VC_153	40	102000	12400	0.8907	0	Burkholderia~phage~KS14 Burkholderia~phage~ST79 Burkholderia~virus~phiE122 CS1_12 CS1_1 CS1_658 CS1_871 CT1_273 CT1_281 Enterobacteria~phage~P88 Enterobacteria~phage~fiAA91-ss Erwinia~phage~ENT90 Escherichia~phage~pro147 Escherichia~phage~pro483 Escherichia~virus~186 Escherichia~virus~P2 Escherichia~virus~Wphi G21_116 J6_8 Mannheimia~phage~vB_MhM_587AP1 Mannheimia~virus~PHL101 Pseudomonas~virus~p…
VC_154	9	5306	4383	0.5466	0.000206148	Aeromonas~virus~phiO18P CT1_315 Haemophilus~virus~HP1 Haemophilus~virus~HP2 Pasteurella~virus~F108 Pseudomonas~phage~phi3 Vibrio~phage~VPUSM~8 Vibrio~virus~K139 Vibrio~virus~Kappa
VC_155	4	781.8	2065	0.2739	0.903035	B19_1662 CT2_192 T1_141 T5_70_length_71844_cov_22.975846
VC_156	5	2258	5660	0.2848	0.989214	CB19_86 CJ7_42 J6_109 J7_224 h9_255_length_50227_cov_19.418839
VC_157	9	3490	2049	0.628	0.00309666	Agrobacterium~phage~7-7-1 G12_412 G13_141 Z16_1065 Z16_1152 Z16_1289 Z16_1556 h9_793 h9_85_length_65342_cov_24.346087
VC_158	5	955.4	3188	0.23	0.981643	CG11_1767 Rhizobium~phage~vB_RglS_P106B h9_152 h9_231 CJ7_876_length_27965_cov_7.328914
VC_159	7	1216	1737	0.4098	0.221644	Z20_3106 CS18_291 CS1_1638 T1_162 CS1_1609 CS1_933 Z20_4886_length_15222_cov_6.183490
VC_160	4	1343	4904	0.2147	0.903035	Rhizobium~phage~RHEph04 Rhizobium~phage~RHEph06 X8_829 h9_1737_length_19322_cov_6.064566
VC_161	3	35.65	66.44	0.3298	0.66874	Z16_1760 Z16_1702 Z16_2089_length_17885_cov_14.356197
VC_162	6	153.2	90.36	0.5995	0.00234885	Alces~alces~faeces~associated~microvirus~MP10~5560 Alces~alces~faeces~associated~microvirus~MP18~4940 Chimpanzee~faeces~associated~microphage~2 Lynx~canadensis~associated~microvirus~CLP~9413 Chimpanzee~faeces~associated~microphage~1 Chimpanzee~faeces~associated~microphage~3
VC_163	11	1455	333.4	0.8037	4.02e-05	Bdellovibrio~phage~phiMH2K Chlamydia~phage~2 Chlamydia~phage~4 Chlamydia~virus~CPAR39 Gokushovirinae~Bog1183_53 Gokushovirinae~Bog5712_52 Gokushovirinae~Bog8989_22 Gokushovirinae~Fen672_31 Gokushovirinae~Fen7875_21 Guinea~pig~Chlamydia~phage Marine~gokushovirus
VC_164	3	7.567	31.39	0.1683	0.815656	Alces~alces~faeces~associated~microvirus~MP21~4718 Alces~alces~faeces~associated~microvirus~MP15~5067 Alces~alces~faeces~associated~microvirus~MP3~6497
VC_165	6	230	22.1	0.8709	0.00213336	Lepus~americanus~faeces~associated~microvirus~SHP1~6472 Parabacteroides~phage~YZ-2015b Microviridae~Bog1249_12 Microviridae~Fen4707_41 Microviridae~Fen7918_21 Parabacteroides~phage~YZ-2015a
VC_166	7	399.7	6.965	0.9502	0.000609358	Microviridae~Bog9017_22 Microviridae~Bog5275_51 Microviridae~Fen2266_11 Microviridae~Fen418_41 Microviridae~Fen685_11 Microviridae~Fen7786_21 Microviridae~Fen7895_21
VC_167	43	65600	72500	0.4744	7.35e-09	B19_908 B19_202 B19_436 C14_16 C14_814 C15_92 C24_1488 CG11_1363 CJ7_1250 CT2_35 CT5_129 CZ16_115 Ch10_560 G11_18 G11_505 G11_6 J6_127 S18_409 SK1_66 T2_25 T5_58 X8_707 Z16_975 Z20_307 h10_72 h9_1591 C14_255 C15_2257 C24_2391 C25_2012 CC24_602 CG11_1537 CS2_3110 Ch10_1168 Ch10_623 G13_910 G21_2921 R17_141 T1_1585 T1_2617 B19_6071 G11_2304 T5_1828_length_17119_cov_7.334388
VC_168	3	152.3	1957	0.07197	0.985452	C14_325 CG11_11 J7_3250_length_11344_cov_6.421738
VC_169	15	4021	4890	0.4497	0.00641084	C24_1115 C25_1816 C25_2728 CG23_265 G11_569 h10_3481 C24_2743 CR17_76 CG12_309 Z20_818 C25_953 CG11_1922 Ch10_156 G11_1876 h10_2215_length_16678_cov_9.823317
VC_170	3	353	902.2	0.2799	0.5	C15_1354 G11_1300 G11_1699_length_18173_cov_6.791037
VC_171	3	602.9	4439	0.1194	0.985452	G11_252 G11_45 G21_251_length_47665_cov_12.849191
VC_172	5	1745	14000	0.1108	0.996692	CG11_176 G12_31 h10_34 G21_1416 J7_1338_length_20347_cov_10.858417
VC_173	45	37700	14100	0.7269	0	CG11_291 CG11_319 B19_2050 C15_497 C24_471 C25_1122 CB19_150 CG11_244 CG11_655 CG23_799 CJ7_664 CS18_109 CS18_193 CS18_334 CT5_264 CT5_289 CZ20_138 Ch10_145 Ch10_223 Ch10_896 Ch10_91 G11_255 J7_184 J7_322 J7_673 S18_1386 S18_1539 S18_2748 S18_3338 Z20_1453 Z20_537 S18_52 CB19_603 CG11_611 CS18_1214 CS18_378 CS18_404 CS18_764 CT5_178 CZ20_276 J7_769 S18_185 T1_1086 X8_15 Z16_1807_length_20095_cov_…
VC_174	2	119.4	295.8	0.2848	0.658454	CC14_82 C14_400_length_34411_cov_15.119484
VC_175	2	7.297	92.99	0.06997	0.979387	CR17_954 J7_3663_length_10438_cov_12.330733
VC_176	17	9681	2750	0.7766	3.53e-07	CJ7_2347 CG21_76 B19_247 Z20_237 CB19_334 CB19_384 CC14_801 CC25_81 CG11_543 CG11_770 CG11_892 CJ7_518 CT5_572 G11_1301 G11_344 G11_774 G12_566_length_24219_cov_19.850563
VC_177	11	2744	3992	0.4061	0.215354	CS1_47 G11_4 G13_164 G13_37 Sphingobium~phage~Lacusarx CG13_824 G11_3463 G11_717 G13_989 h10_2137 h10_2975_length_13174_cov_9.517494
VC_178	5	324.4	253.3	0.552	0.0473465	B19_1640 CT5_781 X8_101 Z20_455 CG23_40_length_67879_cov_17.529208
VC_179	55	131000	28100	0.8225	0	CT2_134 C14_28 CS1_395 CR17_44 CT2_501 SK1_68 CS2_99 C24_8 SK1_52 R17_35 C24_694 C24_823 C25_1258 C25_304 C25_841 CG13_140 CG13_233 CS1_36 CS1_378 CS2_339 CT2_1121 CT2_1258 CT2_145 CT2_1551 CT2_1700 CT2_1727 CT2_1732 CT2_2039 CT2_2410 CT2_4233 CT2_511 CZ16_879 R17_624 R17_626 S18_2223 S18_4996 SK1_391 SK1_468 SK1_48 SK1_507 T1_1082 T1_1105 T1_120 T1_1261 T1_127 T1_169 T1_456 T1_4629 T2_1084 T2_13…
VC_180	2	186.5	1622	0.1029	0.979387	Dinoroseobacter~phage~vB_DshS-R5C R17_108_length_62945_cov_31.574527
VC_181	14	6803	17000	0.2856	0.974577	G11_101 C14_65 CG13_898 CG23_535 CJ6_133 G11_228 G11_86 G13_291 R17_94 SK1_107 T2_183 X8_755 CG13_353 G13_602_length_29170_cov_9.997355
VC_182	2	68.48	901.1	0.07034	0.979387	G11_2134 S18_7767_length_12887_cov_7.826372
VC_183	2	69.84	623.1	0.1002	0.979387	G11_2188 G11_3710_length_10024_cov_4.824456
VC_184	2	35.63	618.6	0.05414	0.979387	G11_2196 h10_2030_length_17943_cov_8.786561
VC_185	2	20.45	388.8	0.04949	0.979387	G11_2490 G11_1895_length_16837_cov_7.887856
VC_186	4	540.1	5049	0.0965	0.969699	J7_1331 R17_58 Z20_75 J7_882_length_27860_cov_7.010825
VC_187	2	184.2	788.9	0.1885	0.658454	G13_164 G13_878_length_20993_cov_15.590505
VC_188	40	27100	58800	0.3151	0.369953	G11_107 SK1_21 CT2_311 G13_75 T2_742 T2_79 CG11_72 h10_3 Ch10_105 h9_1581 h9_79 G13_558 Z20_135 h10_73 Z20_131 C15_34 G11_347 X8_14 Z16_52 CT5_40 J7_91 h9_302 C15_867 G11_1696 G11_2982 J7_185 J7_681 SK1_142 SK1_985 T2_2861 h9_642 Rhizobium~phage~RHEph04 Rhizobium~phage~RHEph06 CG11_1236 CT2_122 G11_2857 S18_1681 SK1_51 Z16_3463 Z20_2419_length_27917_cov_22.015756
VC_189	18	5186	10600	0.3278	0.418532	S18_3673 S18_1540 S18_4717 CJ7_1218 C15_764 C24_296 CC25_255 CJ7_1133 Ch10_357 Ch10_426 S18_1541 S18_5083 T1_763 T5_21 Z16_174 h10_2021 h10_2093 T5_1448_length_21088_cov_8.729283
VC_190	6	675.6	3108	0.178	0.810761	Z16_912 T5_21 Z16_174 h10_2093 T5_1448 T5_697_length_41203_cov_8.229975
VC_191	4	1573	10600	0.1294	0.992931	Pseudomonas~phage~PaMx28 Pseudomonas~phage~PaMx74 Pseudomonas~phage~PaMx11 Pseudomonas~phage~vB_PaeS_PAO1_Ab18
VC_192	11	886.6	2930	0.2309	0.00904086	C14_279 CJ7_322 SK1_217 CJ7_648 S18_1773 G13_1045 T5_652 CS18_1479 J6_1275 J6_2242 CT2_2632_length_18699_cov_9.103626
VC_193	7	1323	2104	0.3845	0.185547	S18_49 CS2_342 CT2_1187 R17_34 SK1_1165 T2_938 CT2_1320_length_31843_cov_40.754499
VC_194	2	71.73	1674	0.041	0.658454	Z16_1219 B19_4325_length_15231_cov_9.500066
VC_195	8	2291	3171	0.4182	0.0202844	Z20_924 G12_569 S18_1485 S18_1514 S18_4862 Z16_481 Z16_965 Z20_1067_length_43823_cov_87.988142
VC_196	7	680.5	5804	0.1047	0.999299	C14_325 C24_1910 C24_77 CG11_11 CT5_86 J7_3250 Z20_220_length_64579_cov_40.841966
VC_197	31	19000	16000	0.5411	3.76e-08	B19_1155 B19_1094 B19_1166 B19_1762 C15_1079 C24_298 C25_309 CG11_432 CG11_981 CT1_587 G11_1159 G11_1770 G11_420 G11_442 G11_479 G11_629 G12_208 J6_328 J6_957 J6_328 Mesorhizobium~phage~vB_MloP_Lo5R7ANS Pelagibacter~phage~HTVC011P Pelagibacter~phage~HTVC019P R17_342 S18_1525 T2_370 T5_456 T5_483 Z20_1229 Z20_1428 h10_581_length_43298_cov_13.455958
VC_198	5	752.2	162.4	0.8135	0.00583366	Anabaena~phage~A-4L C24_221 Cyanophage~PP Phormidium~virus~WMP3 Phormidium~virus~WMP4
VC_199	2	43.46	208	0.1701	0.979387	B19_4221 G11_2671_length_12742_cov_6.518956
VC_200	5	2812	6843	0.291	0.996692	Xanthomonas~virus~CP1 Xanthomonas~virus~OP1 Xanthomonas~virus~Xop411 Xanthomonas~virus~Xp10 Xanthomonas~virus~phil7
VC_201	9	16300	5706	0.7404	0.000206148	Arthrobacter~phage~Bennie Arthrobacter~phage~DrRobert Arthrobacter~phage~Glenn Arthrobacter~phage~HunterDalle Arthrobacter~phage~Joann Arthrobacter~phage~Korra Arthrobacter~phage~Preamble Arthrobacter~phage~Pumancara Arthrobacter~phage~Wayne
VC_202	2	448.9	1064	0.2958	0.979387	Arthrobacter~phage~Abidatro Arthrobacter~phage~Galaxy
VC_203	3	1800	3136	0.3642	0.0318013	Arthrobacter~phage~Colucci Arthrobacter~phage~PrincessTrina Arthrobacter~phage~vB_ArtM-ArV1
VC_204	6	269.9	797.7	0.25	0.764415	C15_1435 CG13_300 CJ6_320 h9_2108 CG11_819 G12_656_length_21532_cov_62.763142
VC_205	10	1079	1928	0.3564	0.311588	CG12_176 CZ16_385 CG11_2035 CG12_211 CT2_1022 G12_1226 CG13_1773 CG12_807 G12_1268 CT1_228_length_40554_cov_35.168844
VC_206	15	1317	3105	0.2959	0.675898	CG13_2051 Ch9_234 C24_1591 CC25_279 X8_1525 G12_894 X8_2119 h10_3870 CG11_2401 G13_2029 G13_528 X8_864 X8_310 S18_1577 h10_1809_length_19921_cov_10.246904
VC_207	22	7006	5249	0.5696	2.75e-08	CX8_232 h9_724 h9_777 CG12_198 CC14_428 CG12_551 CZ20_867 Z16_3737 C24_2186 CC14_470 CC24_1092 CG11_3378 CG12_565 CJ6_1070 G13_779 Z16_3917 h9_2691 CC14_307 CG12_227 CG12_427 Ch10_1257 h10_4113_length_10015_cov_7.332129
VC_208	3	857.5	1132	0.4297	0.0952151	Corynebacterium~phage~BFK20 Corynebacterium~phage~phi673 Corynebacterium~phage~phi674
VC_209	12	3192	5915	0.3496	0.107247	Z20_424 R17_266 T5_752 CG13_226 G12_472 R17_798 CG11_1229 CC14_331 CG21_690 R17_1038 Z16_2550 h9_1262_length_26155_cov_10.529962
VC_210	3	1252	787.5	0.6121	0.0360991	Gordonia~phage~Splinter Gordonia~phage~Vendetta Gordonia~phage~Gsput1
VC_211	2	79.15	240.9	0.2442	0.658454	G13_305 G13_950_length_19739_cov_9.881020
VC_212	10	973.5	4351	0.1821	0.989433	C14_1338 CT2_996 G11_950 G12_515 G12_685 h10_2111 h9_1120 G11_397 G13_929 CG11_3450_length_10905_cov_48.634009
VC_213	10	15300	19000	0.4457	0.00029142	Mycobacterium~phage~Butters Mycobacterium~phage~Carcharodon Mycobacterium~phage~Charlie Mycobacterium~phage~MichelleMyBell Mycobacterium~phage~Panchino Mycobacterium~phage~Phrann Mycobacterium~phage~Pipsqueaks Mycobacterium~phage~Redi Mycobacterium~phage~SkinnyPete Mycobacterium~phage~Xeno
VC_214	8	5237	794.7	0.8659	0.000465487	Propionibacterium~phage~Anatole Propionibacterium~phage~B3 Propionibacterium~phage~PFR1 Propionibacterium~phage~PFR2 Propionibacterium~phage~B22 Propionibacterium~phage~Doucette Propionibacterium~phage~E6 Propionibacterium~phage~G4
VC_215	9	1308	2443	0.3471	0.298121	C14_412 CB19_693 S18_7937 CR17_332 C24_2152 S18_5058 X8_498 Z20_3288 Z20_6666_length_11866_cov_11.530014
VC_216	2	30.85	333.8	0.0837	0.979387	h10_896 CG13_1632_length_14202_cov_10.680498
VC_217	9	1172	1835	0.3875	0.125499	CG11_1738 C24_1072 C14_1514 CG11_1828 CG13_2084 CG13_699 Z20_1796 Z20_2943 h9_2114_length_16781_cov_9.941468
VC_218	28	19600	47500	0.2914	0.843222	Arthrobacter~phage~Jasmine Arthrobacter~phage~Adat C14_258 C14_296 C14_404 C24_1278 C25_281 C25_346 G13_311 G13_653 R17_289 S18_10042 S18_1134 S18_2016 S18_3003 X8_501 X8_889 Z20_1278 Z20_2239 Z20_3294 Z20_3547 Z20_4105 Z20_5341 Z20_6349 Z20_832 h10_1099 h10_404 h9_673_length_40502_cov_28.031671
VC_219	78	155000	68300	0.6935	0	B19_696 B19_872 C14_151 C14_159 C14_164 C14_195 C14_258 C14_296 C14_386 C14_404 C24_237 C24_316 C24_328 C25_281 C25_346 CJ7_324 CZ16_203 Ch9_217 Ch9_242 Ch9_72 G13_172 G13_216 G13_311 R17_218 R17_221 R17_240 R17_289 S18_1049 S18_1134 S18_1177 S18_1192 S18_1242 S18_1300 S18_1315 S18_1319 S18_2016 S18_2458 S18_2554 S18_3003 S18_4637 S18_859 S18_915 S18_944 S18_999 T1_624 T5_537 X8_162 X8_191 X8_501…
VC_220	4	1093	13300	0.07585	0.992931	B19_872 h9_353 h9_470 h9_674_length_40464_cov_21.167166
VC_221	7	2327	17700	0.1159	0.999299	C14_151 C14_655 G11_1297 J7_1993 S18_1177 S18_1242 S18_859_length_48034_cov_19.060235
VC_222	14	4238	20800	0.1691	0.94857	C24_237 C24_316 C24_328 G13_216 S18_1365 S18_1635 Z16_421 Z16_447 Z20_943 Z20_2020 h10_2911 R17_1606 h10_1317 Z20_3182_length_21633_cov_5.962323
VC_223	8	1363	7995	0.1454	0.921873	S18_1365 S18_1635 Z20_943 Z20_2020 h10_2911 R17_1606 h10_1317 Z20_3182_length_21633_cov_5.962323
VC_224	8	2699	17100	0.1363	0.999679	Ch9_242 G13_172 S18_1192 S18_2458 CG11_2049 G11_1774 h9_1483 h9_2188_length_16378_cov_12.697605
VC_225	3	140.2	2089	0.06273	0.985452	S18_5075 h10_1099 h10_2078_length_17642_cov_11.951385
VC_226	5	449.5	2636	0.1452	0.996692	Z20_2020 h10_2911 R17_1606 h10_1317 Z20_3182_length_21633_cov_5.962323
VC_227	2	444.6	1268	0.259	0.979387	Arthrobacter~phage~Molivia Arthrobacter~phage~Amigo
VC_228	3	1730	2368	0.4216	0.187913	C14_18 G12_13 G13_43_length_110146_cov_67.719314
VC_229	15	6481	4482	0.5895	1.7e-06	Arthrobacter~phage~Molivia Arthrobacter~phage~Amigo C14_18 C14_879 CG13_2260 CG13_288 G12_13 G12_168 G12_468 G12_758 G13_106 G13_372 G13_54 S18_11 G13_43_length_110146_cov_67.719314
VC_230	15	4397	2186	0.6649	1.7e-06	C24_1231 CG13_1023 CG13_167 CG13_802 Clavibacter~phage~CMP1 Clavibacter~phage~CN1A G12_375 G12_49 G13_736 Microbacterium~phage~vB_MoxS-ISF9 C14_372 CG12_469 G12_164 G13_1423 CG13_979_length_21838_cov_34.344672
VC_231	8	16000	3756	0.8087	0.000445508	Arthrobacter~phage~Beans Arthrobacter~phage~BarretLemon Arthrobacter~phage~Brent Arthrobacter~phage~Jawnski Arthrobacter~phage~Martha Arthrobacter~phage~Piccoletto Arthrobacter~phage~Shade Arthrobacter~phage~Sonny
VC_232	3	428.2	1186	0.2642	0.66874	CX8_520 h10_434 CX8_474_length_23683_cov_11.607754
VC_233	18	15900	12500	0.5585	5.88e-06	Z16_275 h10_19 C24_10 Gordonia~phage~GMA6 Z16_34 Z16_40 CG13_50 C14_62 CG13_525 G11_1355 G13_587 J7_112 J7_1828 S18_2730 Z16_187 Z16_2182 Z16_2226 h10_1926_length_18765_cov_7.087493
VC_234	3	140.8	443.1	0.2387	0.985452	C24_264 C15_351 h10_564_length_43646_cov_11.344635
VC_235	2	85.72	441.5	0.1614	0.979387	CC25_279 G12_894_length_16927_cov_21.584163
VC_236	7	1956	11700	0.143	0.998353	J7_55 S18_131 SK1_2496 SK1_618 S18_9720 CG13_79 J7_109_length_67992_cov_22.918940
VC_237	47	53800	52400	0.506	0	G11_182 Z16_221 Ch10_68 Z16_291 Z20_314 Z20_423 B19_2658 Ch9_28 G11_1173 G11_1823 G13_1040 G21_114 R17_927 T5_1314 X8_92 Z16_1074 Z16_1452 Z16_156 Z16_157 Z16_200 Z16_216 Z16_223 Z16_226 Z16_2303 Z16_233 Z16_278 Z16_3407 Z16_382 Z16_383 Z16_613 Z16_747 Z20_2626 Z20_308 Z20_339 Z20_366 Z20_4465 h10_1423 h10_178 h9_160 h9_178 h9_280 G13_117 G13_215 Z16_1178 Z16_981 Z20_1146 h10_1315_length_26829_co…
VC_238	82	111000	121000	0.4781	0	CT2_492 C24_1316 C24_208 C24_266 C24_307 C24_494 C25_433 C25_786 C25_827 CC15_35 CC15_72 CC15_74 CG11_1132 CG21_123 CG22_344 CR17_509 CS18_1012 CS18_1023 CS1_273 CS1_337 CS1_753 CS1_808 CS1_868 CS2_322 CS2_608 CT2_1225 CT2_1714 CZ20_370 CZ20_77 J7_729 J7_986 R17_679 R17_779 S18_3168 SK1_752 T1_2229 T1_2505 T2_1405 T2_1726 T2_2290 T2_854 CS18_90 CS2_1153 CZ20_124 S18_346 SK1_11 T1_1064 h9_151 CT2_…
VC_239	9	809.6	3091	0.2066	0.961306	CX8_666 B19_5983 Z20_1798 h9_1515 h9_1605 CG11_3117 CR17_833 h9_1205 R17_1582_length_14064_cov_10.091513
VC_240	6	532.2	1622	0.2456	0.977336	J7_732 Z16_1129 Z16_1730 Z16_225 Z20_550 h10_376_length_47062_cov_102.098390
VC_241	8	791.6	1641	0.3233	0.113402	G21_89 h9_26 C24_1299 R17_1368 Z16_1462 Z16_54 h9_2102 G13_1401_length_14383_cov_9.214056
VC_242	2	417.8	1455	0.2226	0.979387	Gordonia~phage~Gustav Gordonia~phage~Mahdia
VC_243	25	33000	46300	0.4155	0.0104735	J7_44 B19_38 B19_28 B19_55 CJ7_89 CX8_335 CX8_75 CZ20_52 CZ20_59 CZ20_81 G11_33 J7_396 J7_404 J7_46 S18_217 S18_358 Z16_12 Z16_149 Z16_354 Z16_44 Z20_43 Z20_59 Z20_69 h9_43 h9_58_length_70377_cov_164.605572
VC_244	2	41.57	330.2	0.1106	0.979387	CG13_1836 CC14_1286_length_10263_cov_30.071219
VC_245	3	183.3	53.09	0.7562	0.0404278	Z16_1838 Z16_2130 h10_905_length_37106_cov_18.910826
VC_246	88	321000	137000	0.7016	0	Arthrobacter~phage~Circum Arthrobacter~phage~CaptnMurica Arthrobacter~phage~Gordon Arthrobacter~phage~Mudcat B19_382 C14_1609 C14_274 C14_872 C24_1763 C24_261 C24_278 C24_279 C24_299 C24_653 C24_691 C24_833 C24_911 CB19_2967 CG13_205 CG13_312 CG13_403 CG21_682 G11_2114 G11_490 G11_836 G12_292 G13_119 G13_142 G13_1617 G13_1717 G13_278 G13_374 G13_471 G13_556 G13_717 G13_781 G13_867 G13_961 G21_162…
VC_247	2	78.81	1614	0.04645	0.979387	C14_1842 G13_1916_length_11130_cov_8.762438
VC_248	5	246.4	5316	0.04421	0.996692	C14_1842 CG21_1954 G13_1786 G13_1916 X8_1803_length_11501_cov_14.374891
VC_249	4	3600	13700	0.2085	0.995529	Lactococcus~phage~P078 Lactococcus~phage~P092 Lactococcus~phage~P118 Lactococcus~phage~P162
VC_250	3	52.47	1895	0.02686	0.985452	Z16_3318 Z16_3658 h9_3830_length_10281_cov_14.093487
VC_251	14	3112	5681	0.3528	0.418097	CC24_320 Ch9_204 B19_2767 B19_2554 X8_771 Z16_1165 Z16_1436 Z16_1474 Z20_2504 Z20_2712 Z20_3364 h9_1006 CZ20_363 Z16_1319_length_25954_cov_39.739256
VC_252	22	6109	2254	0.7266	3.14e-08	Arthrobacter~phage~Decurro B19_4443 C14_1314 CC14_775 CC25_633 CC25_634 CC25_697 CJ7_2195 CJ7_2281 CJ7_2634 CJ7_3158 CX8_925 CZ16_1292 Ch10_1109 Ch10_1152 Ch9_266 Ch9_730 Gordonia~phage~GMA5 Gordonia~phage~GRU3 Gordonia~phage~McGonagall Rhodococcus~phage~RRH1 h9_3942_length_10056_cov_7.483952
VC_253	5	805.8	1425	0.3595	0.148135	C14_1314 CC14_775 CC25_633 CC25_634 Ch10_1109_length_15595_cov_53.881853
VC_254	9	1013	2065	0.3272	0.213388	CB19_1416 CG12_508 h9_2125 Z16_2560 Z20_7519 CJ7_2172 Ch10_1170 X8_1230 h9_2356_length_15500_cov_17.898478
VC_255	13	3486	1917	0.6422	2.55e-05	Arthrobacter~phage~Decurro B19_4443 C14_1314 CC14_775 CC25_633 CC25_634 CJ7_2634 CJ7_3158 CZ16_1292 Ch10_1109 Ch9_266 Ch9_730 h9_3942_length_10056_cov_7.483952
VC_256	11	1861	277.2	0.8615	4.06e-05	CG11_2018 C14_1388 B19_3944 CC25_791 CC25_845 CG22_782 CT5_1787 Ch10_1076 Ch9_409 J7_2030 h9_1668_length_20096_cov_903.225887
VC_257	8	1559	2019	0.4338	0.0156621	CG12_496 CG12_518 CG12_577 Ch10_1003 J6_1402 J6_1548 h9_2172 h9_2360_length_15486_cov_16.980235
VC_258	39	39100	13800	0.7376	0	CG13_2376 Z16_2907 Z16_1653 CZ20_543 Z16_2030 Z16_2543 Z20_3159 Z20_5767 G23_118 J7_1150 Z16_1598 Z16_1629 Z16_1637 Z16_1649 Z16_1715 Z16_1975 Z16_2962 Z16_2981 Z16_3382 Z16_3501 Z20_3113 Z20_3118 Z20_3240 Z20_3332 Z20_7724 h9_1497 h9_1528 h9_1804 h9_1882 Z16_1810 Z16_2653 Z20_4077 Z20_3156 h9_1684 Z16_1776 Z16_1966 Z20_3081 Z16_2366 Z16_2700_length_14851_cov_50.398216
VC_259	2	181.1	441.9	0.2888	0.979387	CJ7_2195 CJ7_2281_length_14796_cov_25.624788
VC_260	14	6168	4639	0.5693	1.07e-05	CG11_2418 B19_2265 CR17_1237 CR17_800 CT5_1077 CX8_576 CZ16_597 Ch10_530 Ch10_590 Ch9_293 Z20_2308 h9_1233 h9_1319 h9_1796_length_18833_cov_50.370380
VC_261	11	1555	3003	0.3395	0.396406	G12_1035 CJ7_2007 G12_824 h9_1946 h9_2596 CG11_1986 CG13_1358 CC25_1119 CC25_966 CG22_621 G12_1638_length_10588_cov_550.122472
VC_262	3	387.7	927.7	0.2934	0.985452	Gordonia~phage~GMA5 Gordonia~phage~GRU3 Gordonia~phage~McGonagall
VC_263	12	4937	5521	0.471	0.00100475	Z16_4016 CT2_2188 B19_3192 CT2_2556 G11_1415 Z16_2073 Z16_2603 Z16_3438 Z20_3398 Z20_3496 Z20_5552 h9_1553_length_21330_cov_133.291563
VC_264	3	299.9	3500	0.07879	0.985452	Z20_2918 Z20_3840 Z20_7073_length_11321_cov_7.033907
VC_265	8	1990	3059	0.3929	0.0517809	G13_144 J7_179 Z16_285 J7_534 CC24_158 J7_596 J7_644 Z16_459_length_46533_cov_25.596540
VC_266	7	2268	12000	0.1594	0.996355	S18_346 CZ20_50 CS2_975 CT2_727 J7_161 S18_314 SK1_160_length_57732_cov_14.727673
VC_267	2	600	25.05	0.9538	0.110336	Arthrobacter~phage~Kitkat Arthrobacter~phage~KellEzio
VC_268	2	375.4	582.1	0.3904	0.110336	Z16_198 Z20_243_length_62558_cov_41.683487
VC_269	17	1971	4604	0.2982	0.795781	Arthrobacter~phage~Laroye B19_2052 C15_1908 C24_1795 C24_529 C24_690 CG23_98 CJ7_2553 CJ7_493 CT5_962 CZ16_389 G13_751 J6_843 R17_601 T5_1239 h10_1353 T5_32_length_85624_cov_17.444682
VC_270	2	87.15	254.6	0.2521	0.658454	B19_18 T5_32_length_85624_cov_17.444682
VC_271	5	750.7	949.3	0.439	0.071836	C15_479 CG23_676 G11_422 Z20_7325 G21_2394_length_13541_cov_8.005932
VC_272	23	16100	18000	0.4716	1.44e-06	C24_129 G21_177 Z16_128 C14_26 C15_46 C24_67 G11_75 G13_65 G23_94 R17_114 S18_115 S18_183 T5_807 Z16_170 Z16_98 Z20_1246 Z20_1608 h10_1006 h9_1022 h9_158 h9_42 h9_819 G13_104_length_60350_cov_32.746513
VC_273	2	11.88	84.03	0.1189	0.979387	C24_1598 S18_4510_length_19248_cov_7.867035
VC_274	7	808.2	974.7	0.4498	0.0276425	T5_2469 CC14_190 CJ6_557 T5_1392 Z20_4034 X8_274 S18_8686_length_11717_cov_15.412279
VC_275	5	147	901.2	0.1389	0.338052	C24_529 T5_410 R17_670 X8_103 X8_615_length_27015_cov_37.243731
VC_276	4	576.8	1695	0.253	0.943824	C24_785 S18_1204 Z20_417 Z20_3311_length_20902_cov_26.385955
VC_277	2	81.4	565.5	0.1251	0.979387	B19_225 CB19_67_length_60826_cov_44.636784
VC_278	6	225.4	1726	0.1148	0.997463	CB19_9 CJ7_100 B19_225 CB19_67 J6_161 R17_684_length_29039_cov_14.185861
VC_279	5	414.5	1187	0.2573	0.981643	C15_546 CG13_1890 Ch10_636 CC25_235 CJ6_654_length_24249_cov_703.016822
VC_280	54	61100	22500	0.7305	0	CZ16_130 B19_1663 B19_1143 B19_2419 B19_689 C14_1547 C24_1365 CB19_1226 CB19_517 CC14_104 CC14_162 CC15_325 CG11_748 CJ6_1291 CJ6_413 CJ6_428 CJ6_507 CJ6_598 CJ7_1419 CJ7_1567 CJ7_2410 CT5_1375 CT5_706 CT5_793 CX8_1312 CX8_289 CX8_307 CX8_328 CX8_338 CZ16_1696 CZ16_476 CZ20_236 CZ20_98 Ch10_286 Ch9_205 Ch9_415 G21_86 J6_1013 S18_1534 SK1_658 T1_359 Z16_246 Z16_535 Z16_893 Z20_1839 Z20_3138 h10_14…
VC_281	10	1465	3468	0.2958	0.515075	CJ6_669 B19_503 CB19_339 T5_153 B19_3780 B19_4234 CB19_76 Z16_4198 C14_1598 CG11_970_length_29900_cov_14.197588
VC_282	2	46.58	453.1	0.09247	0.658454	G13_751 G11_2489_length_13507_cov_5.111805
VC_283	16	2397	1693	0.5816	9.32e-07	CT5_318 CZ20_155 CC14_808 G12_551 G13_1152 S18_5815 Z16_1239 Z16_860 Z20_2468 h9_1786 h9_3943 C14_276 CJ6_310 R17_336 Z20_1803 C15_1077_length_17113_cov_12.735608
VC_284	4	1068	4276	0.1995	0.903035	S18_749 T1_1058 Z20_127 S18_298_length_64130_cov_14.771674
VC_285	13	1302	2502	0.3399	0.26915	B19_191 B19_128 B19_463 J7_2068 S18_4654 T1_2008 X8_1576 Z16_2078 Z20_171 Z20_2705 h10_2982 CG11_3858 T1_483_length_47652_cov_8.746076
VC_286	7	585.7	827.8	0.4103	0.0626005	G21_1021 S18_4035 C24_1331 C24_1456 C24_1675 C24_2923 CG21_499_length_29851_cov_94.663008
VC_287	11	1707	2072	0.4492	0.0178082	Z16_685 Z20_433 Z20_1843 CG23_69 C24_102 G13_1938 Z16_2401 Z16_4081 Z16_933 Z20_5211 h9_1432_length_22997_cov_29.841295
VC_288	75	116000	44000	0.7245	0	Arthrobacter~phage~Tank C24_81 C25_200 C25_94 CG11_157 CG13_127 CG13_1469 CG13_858 CG13_876 CJ6_306 CJ7_718 G12_500 G13_103 G13_140 G13_168 G13_433 G13_492 G13_546 G13_605 G13_964 J7_182 Z16_1102 Z16_1139 Z16_1200 Z16_1222 Z16_122 Z16_132 Z16_1385 Z16_139 Z16_144 Z16_1454 Z16_154 Z16_159 Z16_1789 Z16_1796 Z16_182 Z16_1844 Z16_2045 Z16_240 Z16_2431 Z16_244 Z16_249 Z16_262 Z16_2730 Z16_284 Z16_369 …
VC_289	9	1778	12600	0.1231	0.891813	C25_200 C25_94 Z16_1102 Z16_244 Z16_436 Z20_1950 CG13_166 CJ7_1002 J7_662_length_34758_cov_61.277469
VC_290	10	3231	13900	0.1885	0.962169	CG13_1861 G12_513 G13_103 G13_168 G13_433 G13_492 G13_561 G13_605 Z16_122 Z16_478_length_45708_cov_9.642543
VC_291	5	482.2	2671	0.1524	0.969949	G12_513 G13_561 Z16_478 G12_1311 Z16_3402_length_12197_cov_9.802833
VC_292	11	6552	2788	0.6999	4.08e-05	CG11_329 B19_972 CT2_958 Z16_3069 Z16_512 Z16_519 Z16_543 Z16_688 Z16_781 Z20_5708 Z20_916_length_45213_cov_12.186213
VC_293	4	457.6	5362	0.07852	0.557383	Z20_4630 h9_126 Z20_4005 Z20_5319_length_14297_cov_6.789917
VC_294	2	37.96	417.2	0.08267	0.979387	Z20_4005 Z20_5319_length_14297_cov_6.789917
VC_295	2	23.74	70.2	0.2424	0.658454	C14_2070 G11_2933_length_11871_cov_8.829638
VC_296	4	229	589.1	0.2772	0.903035	Arthrobacter~phage~vB_ArS-ArV2 CG13_1831 CX8_1140 h9_2108_length_16797_cov_8.334010
VC_297	4	164	744.5	0.179	0.943824	CG12_232 G12_812 h10_1733 G13_377_length_39071_cov_54.337579
VC_298	4	259.1	771.7	0.2494	0.764757	CG12_318 C24_3085 G12_742 G13_1649_length_12581_cov_19.484991
VC_299	6	1456	3232	0.3098	0.810761	CT1_64 CS1_382 CT2_295 G12_410 X8_901 h10_1251_length_28224_cov_12.763179
VC_300	3	99.84	235.5	0.2925	0.66874	CT2_1193 CT2_816 CG13_967_length_22117_cov_16.564591
VC_301	2	66.16	389.4	0.144	0.979387	G12_989 G13_1204_length_16274_cov_11.550096
VC_302	3	299.7	1035	0.2235	0.904785	Gordonia~phage~Lucky10 Gordonia~phage~BritBrat Gordonia~phage~GAL1
VC_303	3	805.9	2851	0.22	0.985452	Gordonia~phage~Bowser Gordonia~phage~Hedwig Gordonia~phage~Schnabeltier
VC_304	2	191.9	1226	0.1349	0.658454	h9_1044 X8_1201_length_15783_cov_17.358215
VC_305	2	483	1085	0.3073	0.979387	Propionibacterium~phage~PFR1 Propionibacterium~phage~PFR2
VC_306	4	337.1	1510	0.1817	0.903035	Aurantimonas~phage~AmM-1 C24_717 CT1_158 G11_150_length_59080_cov_10.672647
VC_307	8	899.7	5202	0.1471	0.998619	CJ6_286 CJ6_299 Rhizobium~phage~RR1-A Rhizobium~phage~vB_RleM_PPF1 CG13_394 Ch10_190 Ch9_431 Ch9_84_length_45633_cov_18.371495
VC_308	4	335.6	1414	0.1909	0.992931	CJ6_299 CT2_5110 Ch9_431 Ch9_84_length_45633_cov_18.371495
VC_309	6	619.2	2394	0.2047	0.531907	CT2_264 CZ20_42 Rhizobium~phage~16-3 CG13_2188 CR17_528 CG13_1980_length_11994_cov_20.127063
VC_310	11	1366	6355	0.1764	0.999487	CZ16_356 CJ7_3626 CJ7_1176 Ch9_152 C15_399 CG11_130 CT5_1175 CB19_2914 CT5_2205 CT5_466 CG13_1976_length_12015_cov_18.468896
VC_311	8	708.5	3080	0.1862	0.997308	Aurantimonas~phage~AmM-1 C24_717 CJ6_299 G11_150 Rhizobium~phage~RR1-A Rhizobium~phage~vB_RleM_PPF1 Ch9_431 Ch9_84_length_45633_cov_18.371495
VC_312	4	290.8	1214	0.1923	0.903035	Ch10_433 h10_1988 h10_2654 Ch10_1496_length_12793_cov_40.232297
VC_313	3	1083	2888	0.2723	0.985452	Vibrio~phage~VHML Vibrio~phage~VP585 Vibrio~phage~vB_VpaM_MAR
VC_314	4	1529	4441	0.2558	0.903035	Z16_545 Z20_344 CT2_341 CT2_1619_length_26036_cov_6.611370
VC_315	7	442.5	2079	0.1745	0.999299	CR17_442 CJ7_597 CT5_1194 C25_1199 CG13_2421 X8_1253 R17_581_length_33789_cov_62.410891
VC_316	9	2902	5596	0.3408	0.26825	B19_1489 B19_1001 S18_1254 S18_2248 S18_2941 Z20_6457 h10_1007 h10_934 h9_406_length_45488_cov_11.774789
VC_317	25	14400	7103	0.6678	0	B19_1489 B19_1001 B19_1625 B19_2089 B19_5951 CJ6_520 CJ7_1238 Ch9_586 S18_1254 S18_2248 S18_2572 S18_2688 S18_2941 S18_3417 S18_5183 Z16_1483 Z20_6177 h10_1007 h10_1380 h10_748 h10_934 h9_1018 h9_2755 h9_379 h9_406_length_45488_cov_11.774789
VC_318	2	96.76	30.09	0.7395	0.110336	C24_2525 C24_941_length_23359_cov_20.944902
VC_319	3	121.8	678	0.1511	0.904785	S18_4472 S18_2357 S18_4228_length_20343_cov_7.393533
VC_320	3	203.7	354.5	0.3611	0.5	CB19_538 G11_1815 CB19_2507_length_11614_cov_7.843066
VC_321	16	3263	2156	0.5986	9.32e-07	S18_2503 C24_331 C25_1787 CG11_738 CT2_1013 S18_2032 Z20_2703 CG21_1002 CS18_988 Ch10_642 Z20_3144 h9_1529 Z20_2113 h10_1605 CG22_248 S18_2953_length_28014_cov_6.250832
VC_322	6	709	636.1	0.5224	0.0327761	CS18_570 h10_4044 C24_3000 CG21_2154 CS18_416 J7_2473_length_13883_cov_22.660255
VC_323	4	406.4	421.7	0.486	0.030301	T1_799 CC24_513 h9_1056 CS2_3144_length_12448_cov_9.396433
VC_324	2	7.193	34.87	0.1562	0.658454	CZ16_1122 h9_1410_length_23362_cov_6.656198
VC_325	6	1019	2061	0.3294	0.712413	CZ16_500 S18_2466 X8_505 CT5_1402 h10_3027 Z20_3161_length_21751_cov_5.665192
VC_326	3	398.3	357.7	0.5227	0.33126	Ch10_311 h10_713 Z16_1578_length_22157_cov_12.315718
VC_327	3	69.89	169.3	0.285	0.808633	J7_3618 CX8_750 G12_1555_length_11042_cov_11.835988
VC_328	32	15100	6856	0.6851	0	S18_1992 Z16_1079 Z16_2951 Z20_1185 Z20_1538 Z20_1740 T5_2031 Z20_2714 CS18_793 CS1_427 Z20_1975 C24_2252 B19_4864 CB19_1468 CG23_103 CG23_1513 CS18_1471 CS1_438 CS1_757 CS2_802 CT2_5327 CT5_1241 CT5_521 J7_187 S18_1183 S18_3594 S18_4117 S18_5336 SK1_2231 T1_1282 T1_1574 T2_799_length_36549_cov_26.393215
VC_329	2	39.14	249.9	0.1336	0.979387	Z20_837 S18_2349_length_34611_cov_16.675888
VC_330	3	260.8	161.4	0.609	0.0404278	G22_563 Z20_1290 h10_1972_length_18346_cov_9.927013
VC_331	9	2667	1349	0.6612	0.000206148	B19_1002 B19_1328 C14_446 CG21_350 G21_981 S18_2944 T5_422 Z20_2336 h10_1246_length_28295_cov_11.117776
VC_332	3	100.4	633.5	0.1357	0.985452	B19_2044 S18_1470 S18_2419_length_33767_cov_13.307072
VC_333	27	10900	1842	0.8515	0	T5_262 B19_551 B19_3720 C15_119 C15_50 C25_253 CT5_606 G21_1357 G21_262 J6_172 G23_138 S18_1172 S18_2621 S18_3065 S18_3937 T5_464 T5_474 X8_107 X8_398 Z20_493 h10_307 h9_2710 h9_312 C24_475 G11_744 J6_162 C24_722_length_28163_cov_13.767682
VC_334	4	701.9	1066	0.3953	0.0151914	B19_1568 Z20_1206 Z20_1601 Z20_3436_length_20276_cov_6.809357
VC_335	7	1301	2299	0.3601	0.350739	B19_1003 S18_2689 T5_671 X8_302 Z16_886 Z20_1264 Z20_2873_length_23966_cov_8.450462
VC_336	2	143.6	471.7	0.2318	0.658454	B19_1733 B19_204_length_64809_cov_50.445424
VC_337	8	4557	3053	0.5976	0.000469553	B19_289 S18_247 X8_358 Z16_111 Z20_189 Z20_207 Z20_208 Z16_1690_length_20996_cov_9.371138
VC_338	4	244.7	1096	0.1815	0.843839	B19_1733 B19_204 Z16_1240 Z16_856_length_36240_cov_11.673926
VC_339	4	184.8	1318	0.1223	0.984809	C24_680 Z16_1240 Z16_17 Z16_856_length_36240_cov_11.673926
VC_340	16	7447	5045	0.5946	7.72e-07	B19_1003 C24_587 S18_2689 SK1_409 T5_671 X8_302 Z16_497 Z16_515 Z16_637 Z16_649 Z16_911 Z20_1013 Z20_1048 Z20_1108 Z20_2217 Z20_2281_length_29168_cov_27.297599
VC_341	3	83.12	47.92	0.6065	0.0952151	B19_2492 B19_1005 h9_475_length_44125_cov_356.171999
VC_342	2	7.951	11.3	0.3419	0.658454	CC25_1103 CG13_2210_length_10868_cov_24.987977
VC_343	2	2.097	12.57	0.1124	0.658454	CT5_603 B19_4252_length_15490_cov_24.569226
VC_344	7	4459	2941	0.6014	0.00108251	C24_225 B19_1006 C25_289 G12_159 J6_535 X8_137 h10_298_length_49400_cov_10.798440
VC_345	58	108000	142000	0.4315	1.24e-09	B19_1324 B19_1861 B19_2038 B19_309 B19_372 B19_434 B19_493 B19_5421 C14_893 C15_1551 C24_153 CB19_110 CB19_2178 CC14_223 CC24_538 CG21_147 CG21_97 CG22_465 CG23_105 CG23_94 CS2_286 CS2_287 CT2_763 CT5_140 CT5_413 CZ16_115 CZ16_116 G11_237 G11_561 G11_784 G12_659 G21_2957 G21_941 J6_501 J7_586 S18_3843 S18_5521 SK1_771 T1_1339 T1_2294 T1_400 T1_405 T1_417 T2_308 T2_373 T5_195 T5_197 Z16_1027 Z16_1…
VC_346	8	529.3	2601	0.1682	0.00662241	B19_939 B19_3268 C14_191 CG21_1465 CG21_670 CG23_683 G21_1977 G21_787_length_30125_cov_10.508946
VC_347	7	861.5	3181	0.2124	0.738548	CT5_122 Z16_100 S18_2372 Z20_390 CS2_380 T5_841 G11_289_length_48526_cov_13.252006
VC_348	6	258.2	3793	0.06354	0.188821	B19_2081 Z16_423 Ch9_47 B19_1207 h10_686 B19_3563_length_18063_cov_11.669203
VC_349	12	5780	21100	0.2147	0.99637	C24_183 S18_2664 T1_322 Z16_348 Z20_2700 Z20_6497 S18_1708 T1_1947 T1_439 Z20_363 Z20_4100 Z20_4580_length_16045_cov_7.353659
VC_350	5	957	11300	0.07818	0.996692	B19_2796 B19_493 B19_6556 CB19_1050 J6_1441_length_17257_cov_8.407918
VC_351	6	1428	5747	0.1987	0.712413	B19_3054 CB19_51 CS1_167 B19_5142 G21_2202 Z20_6929_length_11509_cov_5.323730
VC_352	9	3738	3495	0.5155	0.000543124	CS18_108 S18_2911 Z20_1669 h10_850 Ch10_377 CG23_296 J7_47 J7_60 Z16_424_length_47678_cov_30.988220
VC_353	89	171000	109000	0.6094	0	B19_2096 B19_2723 B19_753 B19_837 C14_190 C15_319 C15_681 C24_183 C24_482 C24_789 C25_177 CB19_158 CC14_531 CC14_76 CG11_103 CG11_194 CG11_682 CG11_73 CG11_77 CG13_1122 CG23_171 CJ7_1936 CT2_1046 CT2_1059 CZ16_459 Ch10_151 Ch10_184 Ch10_40 G11_1557 G11_265 G11_266 G11_272 G11_450 G11_567 G11_867 J6_646 S18_1088 S18_1982 S18_2664 S18_624 Z16_348 Z16_472 Z20_2700 Z20_303 Z20_876 h10_181 h10_263 B19…
VC_354	8	2099	9765	0.1767	0.979716	B19_784 C24_1767 Ch10_130 G21_334 T1_1479 T1_4634 T1_500 Z20_1011_length_44292_cov_10.016592
VC_355	9	1070	885.1	0.5422	0.0023591	CG11_537 G12_253 Z16_826 B19_1652 B19_1635 S18_1858 Z16_309 Z16_328 h10_835_length_38564_cov_16.323561
VC_356	5	1111	5911	0.158	0.952654	C24_1767 T1_1479 T1_4634 T1_500 Z20_1011_length_44292_cov_10.016592
VC_357	6	1928	2664	0.4188	0.189239	CG13_383 G12_162 C24_265 CG13_326 CG13_434 G13_274_length_43660_cov_22.514436
VC_358	3	284	6287	0.04318	0.985452	CG21_147 CG21_1266 CG21_916_length_19509_cov_7.993523
VC_359	12	4971	30900	0.1384	0.999986	CG11_103 B19_213 CB19_33 CG11_65 CG11_91 CG13_1702 CG23_57 SK1_198 T5_103 T5_3107 Z20_4457 Z16_1749_length_20528_cov_16.359840
VC_360	2	119.2	1435	0.07649	0.979387	CG11_2246 CG12_132_length_41566_cov_24.139963
VC_361	34	49200	22000	0.6904	0	CJ7_132 J6_31 C15_69 SK1_532 C25_98 Z20_476 Z20_553 B19_329 C14_169 C14_39 CC15_173 CC15_5 CG11_146 CG11_722 CG13_1078 CG13_41 CG13_631 CG23_887 CT2_86 CT5_62 CZ20_72 G11_2478 G11_625 J6_961 S18_2409 SK1_1425 T1_108 T1_1349 T1_220 Z16_1524 Z16_247 Z20_1142 Z20_129 h10_1488_length_23841_cov_16.725427
VC_362	3	536.5	1015	0.3444	0.33126	G11_243 CC14_239 Z16_164_length_61982_cov_15.246936
VC_363	2	38.06	201.3	0.1564	0.979387	h10_157 C14_53_length_61747_cov_20.810559
VC_364	2	370.6	4945	0.06966	0.979387	CS18_45 S18_2578_length_31888_cov_9.689159
VC_365	6	2805	3155	0.4697	0.00253743	CS2_232 CT2_370 CT2_473 T1_233 T1_241 T1_334_length_52810_cov_6.978770
VC_366	3	160.7	3294	0.04643	0.985452	B19_5466 CG22_415 S18_8132_length_12385_cov_24.313625
VC_367	11	2518	12300	0.1693	0.989227	T5_151 B19_656 C15_724 CG11_429 CG11_431 CT2_284 CT5_53 CT5_727 Vibrio~phage~martha~12B12 B19_4871 CG13_1755_length_13360_cov_8.275986
VC_368	2	347.2	1923	0.1527	0.979387	CT5_122 Z16_100_length_68170_cov_72.399662
VC_369	7	5088	9283	0.3537	0.261452	Z20_263 h10_1055 C14_48 C25_77 G11_504 T5_138 h10_205_length_53603_cov_40.495369
VC_370	4	1545	986.6	0.6084	0.0151914	G13_123 h10_160 h10_195 h10_149_length_58608_cov_43.250303
VC_371	2	109.2	322.2	0.2509	0.658454	Geobacillus~virus~E2 Deep-sea~thermophilic~phage~D6E
VC_372	10	6471	3267	0.6632	9.13e-05	CC14_27 CT5_227 T5_187 G11_253 CG11_206 CG11_845 CG12_82 J6_669 T5_349 Z20_1956_length_33238_cov_28.824639
VC_373	5	2461	23700	0.09395	0.996692	T5_195 T5_197 Z16_253 Z20_299 h10_1123_length_31103_cov_12.708194
VC_374	3	535.1	24.61	0.9459	0.0404278	CG21_294 CC24_323 CG22_139_length_39714_cov_13.423990
VC_375	6	1235	6212	0.1656	0.977336	Z16_466 S18_1388 Z16_1627 Z20_2901 Z20_482 Z16_1621_length_21744_cov_16.817880
VC_376	10	7834	4872	0.6156	9.03e-05	B19_1065 CZ20_37 Ch10_4 S18_3036 T1_1789 T1_190 Z20_233 h10_20 h10_7 h10_8_length_108737_cov_126.819529
VC_377	17	7761	212.1	0.9693	2.99e-07	B19_1396 B19_1009 C15_292 CB19_377 CC14_119 CJ6_1274 CT5_127 CZ16_349 G11_1067 G11_2681 G23_222 S18_1544 S18_2079 S18_2193 T5_2979 Z20_1484 Z20_3999_length_17885_cov_17.123051
VC_378	3	240.5	153.5	0.6013	0.0404278	T5_541 S18_1352 G23_279_length_11842_cov_7.625689
VC_379	2	50.16	221.4	0.1821	0.979387	C24_521 CG23_443_length_29174_cov_75.214053
VC_380	6	940.8	1861	0.3344	0.531907	CJ6_79 T5_645 Z16_2604 Z16_2948 C15_269 T5_84_length_69678_cov_14.894791
VC_381	8	2171	2463	0.4668	0.0090645	G21_2939 CC25_166 C25_1079 CG21_1001 CG23_1780 CG21_1292 CG21_1973 CG21_2174_length_10460_cov_9.565017
VC_382	8	1766	3367	0.343	0.437413	T5_428 C14_1307 CC25_922 CG11_1829 G11_1354 S18_6589 Z20_2361 Z20_6878_length_11585_cov_4.476062
VC_383	11	7125	9328	0.4325	0.0151195	B19_1147 B19_1011 B19_1827 CC25_116 Ch10_265 G12_461 h10_1396 h10_1752 h10_616 h10_657 h10_678_length_41610_cov_354.048225
VC_384	29	26200	9908	0.7248	0	B19_1147 B19_1011 B19_1827 B19_5994 CC25_116 CT2_1047 CZ20_1144 CZ20_1355 CZ20_423 Ch10_265 G11_632 J7_2749 J7_504 J7_835 S18_1894 S18_2532 S18_4200 S18_6151 T5_2334 Z20_3867 Z20_3891 h10_1396 h10_2400 h10_2463 h10_2979 h10_616 h10_657 h10_678 h9_1067_length_30629_cov_40.224276
VC_385	5	784.9	5094	0.1333	0.851865	J7_835 S18_1894 S18_3249 h10_1879 h10_2643_length_14533_cov_13.823111
VC_386	93	261000	124000	0.6773	0	T5_132 G11_93 B19_216 B19_125 C14_35 C15_45 C24_70 C24_887 C25_1348 CB19_30 CC14_171 CC25_102 CC25_13 CC25_15 CC25_276 CG13_177 CG13_96 CG21_307 CG21_63 CG21_784 CG21_93 CG22_378 CG23_194 CG23_297 CG23_324 CG23_477 CG23_47 CG23_50 CJ6_142 CJ7_306 CJ7_72 CJ7_81 CJ7_84 CS18_69 CS18_75 CS18_979 CT2_152 CT2_194 CT2_250 CT2_251 CZ16_1405 Ch9_15 G11_68 G11_84 G13_501 G13_79 G21_761 J6_82 J7_129 J7_133 …
VC_387	32	19500	4985	0.7947	0	C24_1480 B19_1012 C24_1946 C24_601 C25_210 CG11_1933 CG23_1350 CJ7_1817 CJ7_259 CS1_608 CS1_747 CS2_471 CZ16_557 CZ16_739 G11_758 S18_1012 S18_1042 S18_1339 S18_3577 S18_3902 S18_47 T1_1431 Z20_2715 Z20_3221 Z20_4423 Z20_4923 Z20_790 h9_2574 CJ7_369 CS1_455 SK1_649 Z20_1983_length_32683_cov_7.352182
VC_388	4	312.6	2001	0.1347	0.903035	C24_325 CS2_445 T1_602 T1_4478_length_11293_cov_8.070475
VC_389	11	3982	3984	0.4985	0.000405643	C24_601 C25_210 G11_758 S18_1339 S18_3902 T1_1431 Z20_2715 CJ7_369 CS1_455 SK1_649 Z20_1983_length_32683_cov_7.352182
VC_390	10	1950	2823	0.4068	0.0809862	C25_101 C25_19 J7_180 T2_842 h10_164 CG23_1700 SK1_113 Z20_442 SK1_115 T1_754_length_41917_cov_8.793297
VC_391	2	49.45	860.1	0.05413	0.979387	CG11_628 T2_847_length_34618_cov_28.935798
VC_392	5	1097	487.2	0.6882	0.00609289	CB19_734 J6_362 Z16_597 CG22_204 CJ7_359_length_43769_cov_82.556000
VC_393	8	2553	2996	0.4588	0.00193802	G11_758 S18_1339 S18_3902 Z20_2715 CJ7_369 CS1_455 SK1_649 Z20_1983_length_32683_cov_7.352182
VC_394	5	855.8	693.3	0.5489	0.0107859	J7_846 C24_1322 B19_3945 CG11_917 CR17_844_length_17012_cov_5.695996
VC_395	2	40.11	398	0.09072	0.979387	S18_637 Z16_1098_length_29903_cov_22.009850
VC_396	40	55800	56400	0.4972	0	T1_189 C15_75 T5_161 Z16_33 h10_47 G11_48 Z16_92 h9_33 h9_50 X8_12 CC25_3 J7_35 B19_99 Z16_14 Z20_1566 Z20_34 CS18_9 CT2_44 C15_31 CB19_2853 CG23_115 CG23_37 CJ6_449 CJ6_62 CJ6_69 CJ7_1742 CS1_102 CT2_1231 G11_718 J6_565 J7_23 J7_2571 J7_308 T2_37 X8_1120 Z20_85 Z20_89 Z20_95 h10_188 h10_6_length_110851_cov_16.564668
VC_397	24	18400	6580	0.7351	1.56e-09	SK1_462 B19_3184 B19_2755 CB19_293 CC14_555 CC14_80 CG12_134 CG12_734 J6_1062 R17_1516 R17_748 S18_2990 S18_3642 T5_484 Z16_1849 Z16_489 Z16_608 Z20_1373 Z20_2449 Z20_4882 Z20_820 h10_1036 h10_470 h9_455_length_44573_cov_78.596702
VC_398	5	1003	151.2	0.8615	0.00609289	B19_1013 S18_2266 S18_2835 T5_1087 Z20_3849_length_18427_cov_13.677934
VC_399	7	1598	1105	0.588	0.00108251	B19_1015 B19_1014 C25_342 CG11_411 S18_4852 Z20_1014 Z20_1062_length_43868_cov_8.293817
VC_400	35	42400	11500	0.7851	0	C15_400 CG23_214 CS2_593 G21_344 C14_184 h10_632 h9_571 B19_1149 B19_1066 C14_209 C14_287 C15_378 C15_416 C15_425 C24_154 C24_269 CC24_481 CC24_787 CG11_1869 CG11_464 CG13_555 CG21_394 CJ7_404 CT5_388 CT5_424 CT5_548 Ch10_358 G11_1195 G12_397 T1_597 T1_671 Z20_1588 h10_1067 h10_1745 h10_468_length_45120_cov_14.479840_fragment_1
VC_401	2	41.81	74.68	0.347	0.658454	CJ7_302 CZ16_348_length_40105_cov_12.317453
VC_402	2	114.5	330.3	0.2551	0.979387	G12_321 CG22_212_length_35321_cov_13.533403
VC_403	2	41.34	58.55	0.3979	0.658454	S18_633 h10_1805_length_19988_cov_8.587970
VC_404	10	1251	1998	0.3826	0.0520549	Z20_1597 CT5_433 B19_1162 B19_1138 B19_1395 B19_1541 CG11_580 CG22_143 CT5_794 X8_297_length_41484_cov_64.984359
VC_405	5	1104	5480	0.1674	0.734565	B19_1041 B19_944 Z20_938 B19_2060 G11_1251_length_23039_cov_8.073573
VC_406	45	72300	40700	0.6396	0	B19_1017 B19_1068 B19_1074 B19_1092 B19_1098 B19_1099 B19_1105 B19_1123 B19_1185 B19_1306 B19_1377 B19_1442 B19_1597 B19_1664 B19_1824 B19_1853 B19_1924 B19_1969 B19_226 B19_2489 B19_2630 B19_3008 B19_3292 B19_4449 B19_777 B19_870 B19_930 B19_982 C14_355 C15_242 C15_388 C15_529 C15_937 CG11_760 CT2_974 CZ16_335 G21_402 S18_2036 S18_421 S18_7310 T1_255 T1_817 T1_914 Z20_1242 Z20_329_length_57751_c…
VC_407	7	446.3	3121	0.1246	0.69536	B19_3087 C14_2054 h10_647 Z20_1698 C15_1880 C14_1931 G21_1299_length_21264_cov_7.457447
VC_408	15	6085	11600	0.3444	0.759634	B19_344 B19_396 CZ16_170 Ch9_43 B19_418 S18_1807 T1_362 B19_421 C24_138 G21_376 SK1_787 CG11_506 Z20_1204 S18_3587 B19_2164_length_30372_cov_12.129663
VC_409	6	2535	4003	0.387	0.235585	B19_396 B19_421 C24_138 SK1_787 S18_3587 B19_2164_length_30372_cov_12.129663
VC_410	6	3617	8319	0.3027	0.764415	S18_421 T1_255 T1_914 Z20_329 B19_3679 G11_1628_length_18775_cov_5.429380
VC_411	44	60000	22300	0.7287	0	C25_272 CG21_210 CG22_116 G11_879 h10_1027 h10_483 B19_1131 C14_399 CG11_438 CS2_538 Ch10_234 B19_1148 C14_370 CG11_517 CG11_523 CJ6_298 S18_2407 h10_1048 h10_562 B19_4376 B19_5279 C14_1028 C14_1153 C14_1373 C14_885 CG11_1746 CG11_2254 CG11_929 CG11_992 CG13_741 CG21_455 CG21_603 CS1_477 CS2_604 CZ16_1482 CZ16_298 G11_872 J6_823 R17_378 X8_233 Z20_2651 Z20_2686 Z20_3538 h10_1234_length_28624_cov_…
VC_412	67	30800	21600	0.5866	0	Z20_1334 Z20_1390 B19_344 CG23_215 CZ16_170 Ch9_43 CC24_462 G11_535 S18_710 B19_418 CG11_540 CS1_521 S18_1807 T1_362 CT5_607 G21_376 B19_1319 B19_1170 B19_1408 B19_1701 B19_1728 B19_1775 B19_1800 B19_1974 C14_383 C15_544 C25_1036 C25_952 CC24_364 CC25_191 CG11_2034 CG11_716 CG11_930 CG21_484 CG23_336 CG23_490 CR17_345 CS18_665 CS1_622 CS2_732 CT1_426 CT2_1136 CZ16_408 CZ16_523 Ch10_353 Ch9_221 G1…
VC_413	3	151.2	160.4	0.476	0.0952151	C15_1880 C14_1931 G21_1299_length_21264_cov_7.457447
VC_414	177	338000	124000	0.7314	0	B19_1221 CT5_448 X8_155 h9_169 CG11_3405 CJ6_192 CJ7_563 CX8_236 h10_527 T5_896 G11_794 B19_333 B19_341 B19_380 B19_3817 B19_4069 B19_899 C14_2060 C14_2074 C14_854 C15_1291 C15_144 C15_1500 C15_60 C15_774 CB19_1108 CB19_124 CB19_1263 CB19_1514 CB19_1521 CB19_275 CB19_684 CB19_69 CC24_1017 CC24_178 CC24_771 CG11_1099 CG11_1419 CG11_1784 CG11_1794 CG11_2190 CG11_2604 CG11_2843 CG11_774 CG11_783 CG1…
VC_415	2	54.81	207	0.2062	0.658454	G22_99 B19_5172_length_12898_cov_18.028420
VC_416	10	1982	2496	0.4406	0.00700964	B19_1018 B19_3675 CG11_1022 CG11_2337 CJ6_456 CZ20_438 Ch10_769 J6_148 X8_56 h9_3210_length_11902_cov_9.462986
VC_417	4	714.6	953.7	0.4263	0.0969654	C15_395 J6_2453 h9_428 Ch9_122_length_42843_cov_74.711905
VC_418	3	110.6	524.7	0.1725	0.985452	C24_464 CG13_533 CG21_2165_length_10495_cov_7.288410
VC_419	5	402.3	654	0.3773	0.338052	CB19_411 Ch10_733 J6_2170 h10_528 h9_699_length_40107_cov_26.171377
VC_420	9	2048	1395	0.5918	0.000396135	CG13_503 X8_298 Z20_3462 h10_781 CJ6_558 CJ6_657 CG13_1072 X8_568 X8_779_length_22369_cov_18.001434
VC_421	3	160.9	681.2	0.1897	0.808633	CJ6_456 h9_3210 J6_1518_length_16708_cov_27.977301
VC_422	5	301.5	336.5	0.4653	0.071836	CT5_1230 B19_215 T1_515 Z20_4448 h10_397_length_46532_cov_28.513286
VC_423	3	98	425.2	0.1852	0.985452	B19_1060 CG11_2606 T5_850_length_36752_cov_16.040630
VC_424	4	45.27	450.3	0.0899	0.557383	T5_1334 T5_3002 C15_2242 C15_1264_length_15521_cov_16.160287
VC_425	2	61.65	464.8	0.1162	0.658454	T5_160 T5_1126_length_27614_cov_8.664211
VC_426	3	82.29	176.6	0.3106	0.66874	B19_6120 CT5_1589 CT5_1664_length_17184_cov_39.084301
VC_427	17	7053	28000	0.2008	0.990414	h9_169 B19_1515 C14_833 C15_592 CC15_61 Ch10_536 J6_639 X8_239 h9_665 CT5_1306 CB19_719 CZ16_486 Ch10_807 T5_1281 Z16_1814 h9_2790 h9_3587_length_10830_cov_17.835267
VC_428	8	554	1606	0.2546	0.936096	G13_393 G13_1803 CT1_144 CG13_679 CG13_1921 CT1_430 G13_690 CS1_2495_length_11811_cov_6.331575
VC_429	2	254.7	803.8	0.2397	0.979387	CB19_635 B19_2251_length_29200_cov_20.722834
VC_430	5	410.8	2388	0.1463	0.952654	B19_1019 B19_829 Z16_1457 Z20_1883 Z16_3882_length_10882_cov_9.673132
VC_431	11	1473	6165	0.1923	0.989227	B19_1441 B19_1233 CS2_1293 Z20_1004 C25_310 C25_664 CZ16_784 X8_573 Z20_3210 Z20_4128 h10_457_length_45313_cov_25.603871
VC_432	7	2663	1862	0.5867	0.00108251	C24_1081 CC25_137 CG22_285 G11_616 Z20_2763 CS2_760 CG22_225_length_34546_cov_17.287640
VC_433	4	95.61	243.3	0.2756	0.442617	C24_1159 S18_2391 CS1_2439 CG23_1255_length_14266_cov_14.481951
VC_434	4	232.3	331.4	0.4063	0.0969654	B19_2969 Z20_2891 C24_1415 C24_1476_length_17576_cov_10.791222
VC_435	81	54800	47900	0.5325	0	B19_1529 B19_1703 B19_245 B19_362 C14_322 C24_463 C25_517 C25_633 C25_865 CG11_160 CG11_838 CG21_1113 CG21_1176 CG21_1182 CG22_544 CJ7_1111 CS1_2348 CS2_736 CS2_750 CT1_242 CZ16_112 G11_149 G12_296 G12_302 G21_1999 G21_202 G21_2742 G21_621 J6_2043 J6_503 J6_940 S18_1889 S18_2077 T1_880 T1_982 T5_1050 T5_923 X8_409 Z20_1365 Z20_351 h10_1130 h10_1696 h10_515 h10_669 h10_797 h10_907 h9_2026 B19_1035…
VC_436	12	2126	13300	0.1376	0.995692	B19_245 C25_865 CG11_160 G11_149 J6_503 h10_1130 B19_274 C15_1752 Z20_7742 h10_2996 S18_5168 Z20_1714_length_36937_cov_8.450409
VC_437	3	214.1	1233	0.1474	0.808633	Z16_1457 Z20_1883 Z16_3882_length_10882_cov_9.673132
VC_438	9	1231	6417	0.1605	0.999794	B19_1019 B19_829 C15_1169 J7_2774 T5_1147 X8_588 Z16_1457 Z20_1883 h10_515_length_44307_cov_20.359148
VC_439	3	258.8	613.6	0.2947	0.808633	C15_308 B19_2400 C15_1871_length_11869_cov_12.950482
VC_440	2	101.7	1107	0.08389	0.658454	C25_554 C25_720_length_28658_cov_16.844911
VC_441	4	309.7	500.4	0.3785	0.332503	B19_377 Z20_1553 G11_69 Z20_1676_length_37442_cov_18.530799
VC_442	10	2424	4639	0.3422	0.366865	T1_328 CS1_262 SK1_1183 SK1_1237 SK1_762 T1_887 T2_1230 CT2_1739 SK1_831 SK1_842_length_28041_cov_11.697956
VC_443	49	26600	27100	0.4952	0	h10_176 B19_1732 B19_1202 B19_1744 C24_1677 C24_427 C24_444 C24_490 C24_655 CG11_706 CG12_617 CG22_170 CG23_284 CG23_788 CS18_505 CS1_514 CS2_666 CT1_198 CT1_63 CT2_1018 CT2_1045 CT5_743 CZ16_310 G11_536 S18_2028 S18_3963 SK1_2240 T1_920 T2_775 Z20_1475 h10_2272 h10_3674 h10_764 h10_989 C25_1693 C25_874 CG22_284 CS18_1055 CS2_267 T1_2197 CC24_939 C24_2886 CC25_469 CS18_1452 CG21_1698 CG23_356 CT5…
VC_444	45	15500	17800	0.4636	1.13e-09	B19_1535 CS2_1152 CS2_210 CT1_336 CZ20_179 G11_1447 S18_539 S18_616 T1_1103 T1_1315 C24_413 Z20_4930 CS2_743 CS2_761 T1_1148 T5_1033 h10_879 T1_1486 Z20_1405 CS1_173 Z20_448 Z20_325 B19_1879 G21_906 S18_2090 T1_881 Z20_4579 SK1_2535 T1_551 B19_4084 C24_550 CC15_24 CG11_747 CS2_897 CT2_1696 G11_1069 S18_2108 S18_2311 T1_1286 T1_1474 T2_719 Z20_1021 h9_762 C24_1036 T1_2781_length_16635_cov_9.127322
VC_445	11	1611	5845	0.2154	0.653206	CS2_210 CT1_336 T1_1315 CS1_173 CS2_596 CT2_999 T1_841 SK1_515 T1_2781 SK1_814 CS1_964_length_23509_cov_10.539695
VC_446	5	158.5	1527	0.09349	0.994037	G22_286 T5_744 h10_1388 h10_157 C14_53_length_61747_cov_20.810559
VC_447	6	801.3	4490	0.1511	0.977336	G11_1447 S18_539 Z20_448 G21_906 SK1_2535 CG21_673_length_24300_cov_17.182801
VC_448	9	1608	600.1	0.7223	0.000206148	G22_397 Z16_666 J6_275 C15_1159 CB19_367 Ch9_189 J6_420 Z20_2413 h9_600_length_41786_cov_9.978170
VC_449	12	1154	4589	0.2001	0.992931	h10_535 h9_422 CC15_24 CG11_747 S18_2311 Z20_1021 Z20_2111 S18_1604 Z20_2860 S18_5085 Z20_4018 C24_2792_length_11247_cov_11.984811
VC_450	7	1326	5257	0.201	0.996355	T1_1148 T5_1033 T1_1486 Z20_1405 CT2_1696 S18_2108 C24_1036_length_21962_cov_11.508194
VC_451	2	61.9	500.4	0.1093	0.979387	Z16_561 h10_979_length_35220_cov_24.621641
VC_452	2	35.77	226.6	0.1343	0.979387	Z16_960 S18_4992_length_17870_cov_12.338198
VC_453	24	7767	3015	0.7172	2.84e-09	h10_707 J7_576 C15_551 CC14_126 CG13_412 Z20_1503 B19_5329 C24_866 C25_1061 CC14_146 CC14_298 CC14_659 CG13_917 CG23_1516 CT5_646 J6_433 J6_511 X8_314 Z16_1380 h10_1349 h10_3425 C25_938 J6_811 Ch10_295_length_40600_cov_122.090443
VC_454	2	83.37	514.4	0.1385	0.658454	h9_1145 S18_9770_length_10675_cov_31.094633
VC_455	16	6076	16900	0.264	0.966219	J7_267 T5_25 h10_163 CG23_448 CG23_485 Ch10_56 G11_1201 J6_32 J6_494 J6_686 S18_180 T5_46 Z16_352 Z16_82 T5_164 h9_1374_length_24071_cov_8.432753
VC_456	2	361.1	1486	0.1951	0.979387	B19_101 G11_64_length_70244_cov_12.965436
VC_457	11	5244	12100	0.3014	0.76495	B19_179 CG11_134 G11_132 CG13_154 CG11_136 CG13_156 S18_385 h9_122 CG11_1012 J7_1766 h10_3365_length_11820_cov_6.788100
VC_458	4	121	765.4	0.1353	0.992931	B19_191 B19_128 X8_2 Z20_2483_length_27270_cov_7.856476
VC_459	4	498.8	969.2	0.3379	0.332503	B19_228 Z16_1025 CC25_146 CC25_303_length_22319_cov_24.458947
VC_460	8	1192	2942	0.2871	0.643404	C25_246 G21_55 T5_880 Z20_1092 h10_74 Ch10_510 G11_2939 J6_2100_length_13262_cov_5.543878
VC_461	3	177.5	1036	0.1456	0.985452	CS2_220 CB19_618 CS2_290_length_50966_cov_16.917719
VC_462	3	348.4	2370	0.1279	0.808633	T1_697 CT2_1329 T2_1007_length_30284_cov_29.070396
VC_463	21	11500	10900	0.513	4.2e-08	G11_2540 S18_7675 T5_1705 T5_883 Z20_2177 Z20_1743 CB19_855 CT5_889 S18_3275 S18_5127 S18_723 Z20_252 B19_1803 S18_1696 S18_818 CT5_1653 S18_3549 S18_3628 T5_1856 T5_2867 T5_3160_length_10489_cov_4.440866
VC_464	3	108.3	420.8	0.2025	0.959572	G11_2867 B19_3883 C15_339_length_37616_cov_11.016586
VC_465	17	14800	3861	0.7917	3.53e-07	CC14_72 CS18_1252 G11_269 J6_194 J6_220 J6_885 S18_3154 S18_747 S18_822 S18_925 T1_271 T1_530 Z20_3166 CB19_777 C14_615 CZ20_291 G11_895_length_30373_cov_13.957814
VC_466	32	27400	12100	0.6936	0	G13_905 G21_34 S18_82 h10_4 B19_6388 C15_73 G21_1836 B19_87 J6_33 J6_403 CR17_23 C25_74 CG23_21 CS2_253 C15_238 C15_909 CC15_32 CG21_1600 CG23_277 CG23_534 CJ7_3040 CJ7_602 Ch10_1904 G11_2058 G21_207 J6_2345 S18_489 T5_2623 T5_810 Z20_2874 h10_74 J6_2799_length_10807_cov_7.922433
VC_467	26	16900	7786	0.6835	5.36e-09	S18_57 S18_68 Z16_306 Z20_4456 Z20_5137 X8_179 B19_3079 B19_1413 B19_3220 B19_433 C15_1132 C15_1220 C15_2098 C15_2106 G11_2013 G11_246 G21_2660 J6_2247 J6_3004 J6_96 T5_2855 T5_308 X8_773 Z20_136 h10_2513 h9_3793_length_10354_cov_30.824061
VC_468	15	8136	11700	0.4102	0.00070204	T1_58 G21_166 B19_61 C25_707 CC25_136 CC25_209 G11_2317 G11_720 G21_1163 J7_951 S18_1848 Z20_201 Z20_2540 T1_1723 G11_1045_length_26847_cov_28.739885
VC_469	6	1566	2148	0.4203	0.235585	T2_14 S18_13 SK1_40 Z16_3341 Z20_3453 Z20_3749_length_18838_cov_23.884896
VC_470	26	16000	7001	0.6945	0	T5_631 Z16_697 B19_4459 CT5_2509 CZ16_819 Ch9_250 G11_31 J6_2335 S18_293 X8_1484 X8_41 X8_443 X8_470 X8_756 Z16_1044 Z16_1644 h9_123 C14_1873 CG11_3384 T5_1544 X8_1060 Z16_2884 Z20_7680 h9_3407 X8_481 C15_2306_length_10341_cov_8.749854
VC_471	13	3878	3629	0.5147	3.93e-05	G22_1134 h9_183 C15_783 CG11_2876 T5_2170 T5_818 CX8_554 C15_772 C14_397 CG11_1126 Ch10_820 Z16_2822 h9_1149_length_28599_cov_8.448010
VC_472	3	155	1337	0.1035	0.985452	C24_787 G11_701 G12_1125_length_14250_cov_12.712857
VC_473	2	32.72	60.83	0.3354	0.658454	B19_1021 J6_943_length_24182_cov_9.395325
VC_474	2	11.55	30.33	0.2518	0.658454	B19_1299 S18_1627_length_41278_cov_10.336996
VC_475	6	909.6	130.1	0.8649	0.00253743	B19_1023 B19_1468 B19_494 CC14_159 CC24_365 CG13_173_length_52702_cov_10.495869
VC_476	4	845.7	4719	0.1517	0.992931	B19_2050 CG11_655 CZ20_138 G11_255_length_49726_cov_10.619154
VC_477	2	236.1	1163	0.1683	0.979387	B19_459 S18_805_length_48640_cov_23.166965
VC_478	29	54100	13300	0.8017	0	B19_574 CB19_668 CC24_151 CG11_224 CG11_258 CG11_273 CJ6_419 CJ7_160 CJ7_170 CJ7_381 CS18_286 CS18_624 CS2_786 CT5_201 S18_304 S18_731 T1_1055 Z20_147 CC24_569 CJ6_789 CJ7_1003 CS18_1574 CS18_354 CS2_1080 Ch10_11 Ch10_946 S18_4297 CJ7_1023 CS1_1079_length_21821_cov_7.290040
VC_479	5	2076	6808	0.2334	0.969949	S18_52 CG11_611 CS18_1214 CT5_178 J7_769_length_31064_cov_7.106356
VC_480	8	913.5	2538	0.2634	0.784551	G22_2375 CJ6_250 h10_1497 h10_1892 C15_617 CT2_1687 S18_2967 T1_1125_length_34940_cov_11.307525
VC_481	2	281.7	2655	0.09579	0.979387	Z20_1453 CZ20_276_length_32303_cov_22.219207
VC_482	2	26.14	15.4	0.574	0.110336	B19_1030 C24_1229_length_19904_cov_8.203335
VC_483	2	32.27	28.33	0.4995	0.110336	CG11_557 C24_1493_length_17471_cov_7.344798
VC_484	6	551.9	376.5	0.5869	0.0327761	CC25_64 B19_1033 CG11_434 CT5_2454 G21_420 h10_488_length_44705_cov_16.917335
VC_485	2	299.3	1767	0.1445	0.979387	B19_1342 B19_1380_length_40491_cov_47.255861
VC_486	23	10300	2134	0.8258	3.3e-09	B19_1342 B19_1034 B19_1380 B19_1933 B19_2466 B19_2548 C14_498 CG13_725 G12_99 G13_1276 G13_742 J6_589 J7_468 S18_1687 S18_1789 T5_993 Z16_633 Z16_708 Z16_744 Z20_1530 Z20_2008 h10_858 h9_818_length_37832_cov_22.239167
VC_487	17	7036	6429	0.5212	2.08e-05	B19_1966 Z20_1230 CG21_258 B19_1723 B19_26 CB19_1068 CC14_484 CG23_553 G11_1662 G11_477 J7_407 S18_2336 S18_3660 S18_4047 Z20_6788 h10_1004 CB19_1179_length_20578_cov_19.571944
VC_488	49	79900	15000	0.8414	0	CG11_386 T5_543 CG11_271 CT2_563 T1_488 CC14_389 G11_1401 G21_383 Z20_1110 Z20_2301 B19_563 B19_535 C14_271 C14_92 C15_417 C25_1321 CB19_2111 CC14_137 CC14_410 CG11_1185 CG11_1266 CG11_1395 CG11_210 CG12_561 CJ6_441 CS2_599 CS2_767 CS2_813 CT2_838 CZ20_693 Ch10_106 Ch10_182 Ch9_44 G11_1816 G11_2167 G13_207 J6_614 R17_327 SK1_810 T1_1116 T1_1341 T1_1575 T5_904 X8_244 Z16_406 Z20_2018 Z20_735 Z20_7…
VC_489	6	404.6	294.3	0.5692	0.0226638	B19_316 C25_616 Z20_1577 CJ7_708 G21_1379 S18_3222_length_25882_cov_8.838076
VC_490	2	17.49	289	0.05633	0.979387	G11_2586 T2_2892_length_13704_cov_11.759396
VC_491	15	4257	1475	0.7388	1.7e-06	G21_526 B19_2934 CJ7_513 CS2_1183 J6_407 S18_1523 S18_3989 T5_815 T5_864 Z16_973 Z20_1403 Z20_1471 Z20_2230 Z20_2271 Z20_2654_length_25588_cov_22.612384
VC_492	66	109000	26100	0.8067	0	G21_904 T1_895 B19_687 CT2_1357 CT2_1710 C24_462 CG23_169 CS2_642 CT2_1159 CT2_2602 J7_1164 S18_1836 T1_1200 T1_911 T1_963 T2_620 Z20_1149 Z20_1166 Z20_1355 h9_166 CC24_405 B19_2283 CG11_3041 CG23_698 CS2_607 CS2_818 CT2_1163 CT2_1276 CT2_1294 CT2_1388 CT2_1457 CT2_1501 CT2_1519 CT2_2003 CT2_2146 J7_2735 J7_553 S18_1766 S18_1895 S18_2067 S18_3997 SK1_2727 T1_1087 T1_1131 T1_1155 T1_1175 T1_1218 T…
VC_493	5	504.1	997.3	0.3335	0.417266	S18_1121 CC14_1004 CG12_225 CZ16_134 Z16_1433_length_24094_cov_10.045551
VC_494	3	65.54	433.6	0.1298	0.904785	T1_3967 T2_3154 T1_4955_length_10282_cov_7.259216
VC_495	35	48100	21300	0.6919	0	T1_790 T2_402 B19_3221 B19_5337 CT2_1110 CT2_1261 CT2_1326 CT2_1705 CT2_2242 CT2_3443 CT2_539 CT2_610 CT2_621 CT2_622 CT2_811 CT2_912 S18_1575 SK1_294 T1_1334 T1_1481 T1_159 T1_1738 T1_457 T1_463 T1_548 T1_553 T1_621 T1_756 T2_1291 Z20_1253 Z20_2019 Z20_2597 Z20_966 SK1_890 T1_1276_length_30726_cov_12.192266
VC_496	20	19400	20400	0.4865	1.97e-07	T1_895 T1_963 B19_2283 CG23_698 CS2_607 CT2_1501 CT2_1519 CT2_2146 J7_2735 J7_553 S18_1766 SK1_2727 T1_1131 T1_1155 T1_1218 T1_4821 T2_1693 Z16_743 Z20_2497 Z20_3322_length_20835_cov_57.660539
VC_497	2	18.27	320.4	0.05331	0.979387	X8_1277 CG13_1279_length_17470_cov_11.732587
VC_498	9	1138	5048	0.1834	0.986362	B19_1233 Z20_1004 C25_310 C25_664 CZ16_784 X8_573 Z20_3210 Z20_4128 h10_457_length_45313_cov_25.603871
VC_499	9	2685	9246	0.2247	0.99866	B19_1035 CC14_326 CG11_1137 CG13_438 S18_1112 S18_2114 SK1_604 h10_459 h10_591_length_43060_cov_10.691082
VC_500	3	140.7	427.9	0.2448	0.808633	C14_233 h10_423 h10_2397_length_15710_cov_29.357458
VC_501	4	80.93	967.2	0.07663	0.992931	C15_1357 S18_5731 T1_1156 Z20_1548_length_38825_cov_5.287103
VC_502	2	131.8	429	0.2334	0.979387	CG11_840 J7_688_length_33840_cov_14.490070
VC_503	4	254.2	1241	0.1691	0.764757	CB19_103 T1_1096 T1_1151 C24_1103_length_21083_cov_15.935610
VC_504	3	300.6	536.2	0.3567	0.33126	Z20_2623 Z16_736 Z20_529_length_50121_cov_14.578796
VC_505	7	1543	1352	0.5304	0.00108251	CS18_7 CS2_101 CS18_49 T1_313 CS18_53 CJ7_390 G12_243_length_40143_cov_26.764792
VC_506	10	1706	1927	0.4671	0.00455425	CG21_620 B19_1144 C15_335 G21_868 S18_1392 S18_1832 S18_4265 T2_561 X8_380 h10_854_length_38141_cov_15.005960
VC_507	2	42.63	340.5	0.1101	0.979387	B19_1481 C24_368_length_39998_cov_9.937912
VC_508	10	3076	393.1	0.8816	9.13e-05	CJ6_93 CG23_20 CG22_31 CG23_22 CG23_9 CJ7_125 CJ7_12 CZ20_60 J7_643 J7_70_length_73563_cov_21.149031
VC_509	5	310	2474	0.111	0.952654	h9_1145 CS18_145 B19_1879 h10_1586 S18_9770_length_10675_cov_31.094633
VC_510	4	804.3	1053	0.4313	0.156161	CS2_162 S18_311 CS2_143 S18_829_length_48361_cov_11.425351
VC_511	2	420.1	1197	0.2592	0.984809	CS2_271 CT2_433_length_53210_cov_24.203368
VC_512	18	11400	7629	0.5973	1.61e-07	CT1_157 B19_318 B19_270 CS18_775 CT5_811 J6_430 S18_464 S18_465 T1_549 T5_527 X8_441 X8_51 Z20_309 h10_134 h10_244 h10_460 h9_125 h9_139_length_58923_cov_12.253177
VC_513	28	24300	3008	0.888	0	CT2_275 C15_72 Z20_259 CT2_259 CS18_86 T1_198 C24_659 CC14_661 CG11_223 CG11_880 CG23_378 CJ7_634 CS18_788 CS2_1103 CT2_1284 CZ16_1067 CZ16_608 Ch10_51 G21_2209 J7_177 J7_972 S18_281 S18_3372 S18_3571 S18_4566 T1_2587 h10_1151 h10_3314_length_11976_cov_12.091100
VC_514	5	198.2	106.5	0.6298	0.0453442	CG21_308 B19_1240 CJ6_1036 G23_148 h9_100_length_62627_cov_19.173416
VC_515	2	600	1627	0.269	0.984809	G22_150 J6_150_length_53540_cov_40.687296
VC_516	2	78.23	836	0.08519	0.979387	C15_543 J6_654_length_33304_cov_44.778640
VC_517	4	357.1	873.6	0.2883	0.235243	Z20_390 CS2_380 T5_841 G11_289_length_48526_cov_13.252006
VC_518	2	109.6	969.3	0.1012	0.979387	S18_590 T1_2191_length_19449_cov_9.461380
VC_519	3	215.6	3575	0.05679	0.904785	Z20_1125 B19_597 Z20_5057_length_14827_cov_6.534999
VC_520	3	251.8	1012	0.1983	0.985452	Z20_7742 S18_5168 Z20_1714_length_36937_cov_8.450409
VC_521	11	4131	1515	0.7288	4.08e-05	S18_1713 CC24_298 G21_281 CR17_170 CS1_440 CT2_1274 G12_145 G21_345 J7_305 J7_314 S18_1279_length_44065_cov_9.773892
VC_522	2	160.9	964	0.1426	0.658454	h10_687 J7_2193_length_14986_cov_34.836983
VC_523	19	9787	6981	0.5824	1.39e-07	B19_1071 B19_1135 B19_1167 B19_1197 B19_961 CG11_982 CG22_271 CG23_219 S18_1094 S18_1533 S18_1624 T5_542 Z20_1058 Z20_2378 Z20_3292 S18_1783 J7_641 S18_1583 S18_1697_length_40788_cov_67.064370
VC_524	7	773.9	1758	0.3039	0.738548	B19_1036 B19_5156 C15_286 CG23_1704 CG23_418 G11_1280 G11_755_length_34673_cov_12.922266
VC_525	10	1340	2535	0.344	0.395668	B19_1036 B19_5156 C15_286 CG11_771 CG23_1704 CG23_314 CG23_418 CT5_2820 G11_1280 G11_755_length_34673_cov_12.922266
VC_526	2	12.3	26.16	0.2897	0.658454	C15_1402 Z20_2405_length_28020_cov_20.049061
VC_527	3	417.2	1767	0.1905	0.808633	CG22_271 CG23_219 C25_1182_length_19188_cov_15.177285
VC_528	2	126.2	276.2	0.3106	0.979387	G11_1280 G11_755_length_34673_cov_12.922266
VC_529	12	2056	7362	0.2178	0.979798	S18_1624 J7_641 Z20_1245 J7_449 Z20_713 h9_537 S18_1514 CT2_5070 G11_821 J7_3811 S18_9587 h10_2423_length_15572_cov_9.610234
VC_530	3	99.99	446.4	0.181	0.33126	B19_127 B19_2046 X8_16_length_75633_cov_19.432586
VC_531	17	4819	1028	0.8194	3.52e-07	B19_1037 B19_2236 CB19_142 CB19_185 J7_803 J7_88 S18_129 S18_3019 Z20_141 h9_1126 CG23_323 CS18_41 CT5_26 CT5_39 h10_11 CS18_51 T5_700_length_41080_cov_7.249433
VC_532	10	1863	1125	0.6195	0.000123064	B19_127 CC24_75 CT5_19 S18_2426 Z20_146 B19_122 CB19_240 CT5_20 S18_202 h9_946_length_34228_cov_6.178386
VC_533	30	25900	15000	0.6327	0	B19_2650 B19_1038 CB19_1042 CB19_1165 CB19_1361 CB19_2088 CB19_341 CB19_385 CB19_873 CC24_827 CC25_378 CG11_544 CG13_1905 CG23_1086 CR17_263 CS18_1418 CS18_1772 CS18_3172 CS18_434 CS2_553 CS2_598 CT5_1347 CZ16_266 G21_547 S18_1921 S18_1975 S18_2245 T1_782 Z20_3746 Z20_4548_length_16127_cov_7.370396
VC_534	39	90700	79400	0.5331	0	B19_271 B19_1896 B19_442 CB19_1332 CC24_1028 CG23_716 CR17_104 CR17_73 CS18_206 CS18_62 CS18_87 CS18_91 CS1_143 CS1_157 CS1_158 CS1_329 CT2_1106 CT2_1399 CT2_237 CT2_269 CT2_679 CT2_694 CT2_750 CT5_104 CT5_152 CZ16_293 S18_2631 S18_823 SK1_1378 SK1_99 T1_134 T1_180 T1_195 T1_344 T2_150 Z20_216 Z20_234 h9_964 h9_965_length_33573_cov_26.129960
VC_535	5	923.5	2471	0.2713	0.338052	C25_1080 C25_274 CG23_97 G21_462 CG23_983_length_16746_cov_23.880534
VC_536	21	9416	13400	0.4117	1.06e-05	CT5_516 h9_545 CT5_454 B19_2437 B19_1232 CB19_1026 CB19_841 CG11_2597 CJ7_519 CT5_1209 CT5_161 CT5_693 Ch10_386 Ch10_589 Ch10_602 Ch10_626 G11_1944 G11_3335 J6_1252 J6_605 h10_418_length_46032_cov_396.348696
VC_537	13	15500	15300	0.5031	1.3e-05	CB19_498 CS1_545 CS1_554 CS1_565 CS2_668 CT2_2086 SK1_1605 SK1_892 T1_941 T1_972 T1_993 T1_996 T2_736_length_38329_cov_20.997335
VC_538	65	71300	29000	0.7098	0	CS18_632 CT5_569 C24_436 J7_578 T1_1081 T1_1147 CG11_690 CS18_635 CS18_647 J7_500 X8_351 C14_126 C24_430 CG11_1204 CG11_155 CG11_178 CJ6_417 CJ7_656 CR17_356 CS18_585 J7_194 R17_150 S18_3096 T1_1050 T1_252 T1_973 T2_239 T2_257 Z20_1726 Z20_1869 Z20_288 h9_150 h9_155 T1_952 B19_349 B19_871 C24_656 C25_130 CG11_2680 CG21_1690 CG21_796 CS18_3344 CS1_621 CS1_706 CS2_724 G12_156 G13_610 J7_623 S18_210…
VC_539	78	81300	40000	0.6695	0	CS18_674 CB19_424 CT5_596 h9_454 B19_2729 CB19_1054 CB19_1166 CS18_804 CT5_694 h9_646 S18_2020 C24_1272 CC25_366 CC25_761 CG21_1133 CG22_164 CG22_234 CG22_665 CG22_832 CG22_858 CG23_189 CJ6_418 CJ7_411 CS18_428 CS2_2757 CT5_760 CZ16_1277 CZ16_312 Ch10_427 G21_1374 G21_144 S18_1317 S18_8899 T1_1717 Z20_2360 C14_943 C25_1661 CC24_907 CG11_1532 CG22_740 CJ7_1603 CJ7_617 CS18_1535 Ch10_1398 G11_1755 …
VC_540	2	182.3	396.3	0.3129	0.658454	SK1_529 SK1_838_length_28119_cov_15.113954
VC_541	3	140.8	2769	0.0483	0.985452	Z20_2032 B19_6016 h9_1107_length_29419_cov_14.304318
VC_542	3	290.8	1077	0.2117	0.985452	h10_1698 h10_213 J6_636_length_33888_cov_56.193687
VC_543	32	21600	8656	0.7128	0	B19_2013 B19_1039 B19_603 C25_866 CC25_204 CC25_618 CJ7_788 CS18_1113 CS18_1141 CS18_1638 CS18_1771 CS18_1808 CS18_675 CS18_696 CS1_2457 CS2_1097 CS2_1127 CS2_93 CT5_935 S18_1484 S18_1998 S18_3298 S18_4821 S18_6396 S18_7341 S18_7554 Z20_1040 Z20_1193 Z20_1638 Z20_2059 Z20_4733 Z20_569_length_49347_cov_11.095005
VC_544	3	113.4	1563	0.06743	0.985452	S18_1849 S18_1882 Z20_4933_length_15097_cov_6.896091
VC_545	16	19100	45000	0.2977	0.971499	B19_116 B19_131 B19_2270 B19_2412 B19_327 CB19_83 CC24_85 CJ7_468 CZ20_56 J7_251 S18_166 S18_176 Z20_130 Z20_140 Z20_2118 h10_52_length_73785_cov_16.372901
VC_546	39	91600	54300	0.6273	0	B19_116 B19_103 B19_131 B19_148 B19_327 C14_29 C24_29 CB19_12 CB19_83 CC24_85 CG21_834 CG23_29 CJ7_468 CS2_122 CT2_119 CT2_460 CT5_25 CZ20_56 G11_735 G13_614 J7_248 J7_251 S18_128 S18_135 S18_156 S18_165 S18_166 S18_168 S18_171 S18_176 SK1_524 T1_1078 T1_107 T1_152 X8_534 Z16_80 Z20_130 Z20_140 h10_52_length_73785_cov_16.372901
VC_547	5	838.2	416	0.663	0.00609289	C25_1518 Z20_121 Z20_144 C14_1326 C14_393_length_34705_cov_23.325570
VC_548	4	808	1399	0.3649	0.332503	G12_118 h9_51 CJ7_46 Z20_2041_length_31972_cov_7.023310
VC_549	4	333.4	5145	0.06076	0.992931	CT2_4489 T1_3061 T1_892 Z16_1122_length_29572_cov_31.197039
VC_550	2	54.89	1431	0.03683	0.658454	G12_48 C15_927_length_18814_cov_6.853510
VC_551	11	4180	1886	0.6866	0.000152171	S18_261 T2_163 T2_164 CT2_220 CT2_772 CT2_952 Z20_2831 h10_75 CT2_201 T1_1463 T2_331_length_50113_cov_17.690099
VC_552	33	36600	14600	0.7143	0	B19_1050 B19_1040 B19_809 B19_898 C14_193 C24_223 C24_236 C24_2381 C24_253 C25_252 CT5_427 G11_1180 G11_343 G11_368 G11_384 G21_256 G21_327 G21_338 G21_361 J6_332 S18_1219 SK1_327 T1_1073 Z16_660 Z20_1111 Z20_2224 Z20_613 Z20_675 Z20_840 Z20_913 h10_410 h10_476 h10_486_length_44724_cov_18.420985
VC_553	16	8369	3902	0.6803	7.72e-07	B19_2610 G11_508 B19_2147 B19_199 B19_2417 B19_290 C14_55 CG11_861 CG21_349 CG21_65 CG21_68 CJ6_151 G11_1006 G12_69 J7_176 h9_104_length_62177_cov_10.815653
VC_554	16	5522	4275	0.5618	9.32e-07	B19_49 B19_57 CG11_21 CZ16_133 h9_28 CS18_15 B19_2521 C14_50 C25_55 CG21_13 CG21_45 J7_260 J7_733 T1_67 h10_24 h10_601_length_42879_cov_10.797263
VC_555	25	10900	2085	0.8363	1.6e-09	Z20_1380 h10_662 CS2_723 B19_1347 B19_1492 B19_1763 C25_393 CC25_192 CG23_1573 CG23_878 CS1_1148 CS2_1201 CS2_1998 CS2_678 S18_1662 S18_1818 S18_2063 S18_2287 T2_2163 T5_1193 Z20_1567 Z20_6297 h10_1514 h10_1823 h10_3821_length_10605_cov_10.396967
VC_556	14	1982	374.7	0.8311	3.73e-06	B19_973 CS18_2298 CS18_604 CS2_1593 G21_3027 S18_1920 T1_945 B19_1401 C15_1145 C25_2230 CG21_359 G13_339 R17_389 T2_983_length_30870_cov_17.079864
VC_557	39	27100	1481	0.9456	0	CS18_355 CG21_197 CS18_423 B19_1317 B19_1294 C14_799 C24_1564 C24_313 C24_528 C25_379 C25_409 C25_448 C25_606 C25_759 CC24_1051 CC24_1460 CC24_504 CC25_261 CG11_2126 CG11_564 CG11_822 CG21_1265 CG21_199 CG21_215 CG21_225 CG21_239 CG21_824 CJ6_1013 CR17_205 CR17_241 CS18_1126 CS18_574 CS2_507 G21_512 J6_377 R17_517 T1_902 T2_693 Z20_4350_length_16691_cov_6.269957
VC_558	51	29700	12600	0.7004	0	B19_3466 B19_1045 B19_4353 C24_380 C24_409 C24_469 C24_554 C24_594 C24_675 C25_2280 C25_580 C25_766 CG11_807 CG13_1525 CG13_2121 CG21_1347 CG21_414 CG21_454 CG21_535 CG21_581 CJ7_475 CZ16_306 CZ16_413 CZ16_745 G11_1390 G11_2775 G12_453 G13_325 R17_299 S18_2524 S18_2977 S18_4540 S18_977 X8_1725 Z20_1537 Z20_2509 h10_1140 h10_1256 h10_167 h10_2645 h10_400 h10_721 h10_785 h10_937 h9_2226 h9_679 h9_8…
VC_559	6	956.4	5314	0.1522	0.977336	B19_4353 CG21_581 CG22_1059 G11_2775 h10_1256 CG11_1296_length_23540_cov_11.221503
VC_560	12	5371	4929	0.5202	0.000154022	B19_461 S18_1066 S18_761 S18_877 X8_187 h10_1205 h9_334 CG13_208 CG13_227 S18_696 h10_442 CJ7_1016_length_24965_cov_19.230470
VC_561	2	129.2	366	0.2587	0.979387	C14_818 C24_1459_length_17641_cov_162.766917
VC_562	8	1078	2128	0.3345	0.562587	CG11_915 CG21_168 J6_650 S18_2262 h10_1092 G21_551 G12_379 CB19_2862_length_10549_cov_7.120259
VC_563	5	514.2	2329	0.1802	0.798302	C14_818 C24_554 C25_2387 G12_1242 C24_1459_length_17641_cov_162.766917
VC_564	11	2364	710	0.7636	4.08e-05	B19_2065 B19_1899 B19_2136 C24_3114 C24_755 C25_732 CG13_990 CG21_808 CZ16_627 S18_2534 Z20_2235_length_29743_cov_47.487470
VC_565	7	1018	411.4	0.7054	0.00108251	C24_170 Ch10_101 G11_213 B19_678 C25_640 CG11_250 G13_435_length_36604_cov_47.217051
VC_566	2	28.71	35.17	0.423	0.658454	CC24_416 B19_3001_length_21389_cov_9.216274
VC_567	20	14700	5417	0.7298	3.39e-08	CG11_846 CJ6_165 T1_323 Z20_2456 h10_197 B19_1849 B19_531 B19_534 C24_1080 CG13_1655 CT2_5307 Cellulophaga~phage~phiSM Flavobacterium~phage~FCL-2 Flavobacterium~phage~FCV-1 G11_159 G11_263 G11_3271 G11_628 G12_80 T1_519_length_47046_cov_9.074525
VC_568	5	563.5	2348	0.1929	0.661948	CG21_581 CG22_1059 CG11_1296 CC25_843 CG22_636_length_17124_cov_23.291757
VC_569	5	103.2	571.2	0.1508	0.928164	S18_8952 h9_3388 CB19_2862 G21_2231 h10_1032_length_33362_cov_10.605789
VC_570	12	2713	3666	0.4237	0.0151914	G11_579 G13_527 Z20_2412 S18_1199 T5_1766 G13_86 S18_407 CG13_317 G11_1016 C15_303 G13_190 G13_756_length_24029_cov_487.305498
VC_571	6	414	511.3	0.4417	0.0101203	h9_3177 CJ6_1848 G13_846 G11_2283 CG13_2414 S18_7772_length_12882_cov_5.836127
VC_572	6	1304	1965	0.3975	0.0867427	B19_3768 CG11_511 Ch9_102 T5_439 CG11_2279 CG13_337_length_42987_cov_12.179423
VC_573	8	2224	2812	0.4403	0.0156621	B19_815 C15_228 C15_450 CB19_829 S18_2488 T5_506 Z20_1069 Z20_976_length_44605_cov_13.479057
VC_574	5	1123	1276	0.4662	0.00609289	B19_1046 S18_1474 T5_613 Z20_1254 Z20_985_length_44510_cov_109.246564
VC_575	22	14100	3162	0.8145	7.23e-09	B19_1327 B19_1047 C25_1109 C25_740 CG11_1724 CG11_202 CG11_526 CG11_571 CG11_713 CG22_122 CS1_515 CS2_566 CT5_590 G21_441 G21_474 G21_840 G21_960 S18_1263 S18_1394 T1_900 h10_641 h9_1033_length_31611_cov_14.097541
VC_576	8	1745	2951	0.3703	0.0946315	B19_1514 C14_297 C25_413 CS2_935 CZ16_326 R17_476 h10_660 h10_1722_length_20892_cov_33.627586
VC_577	19	7338	18600	0.2823	0.846566	J7_267 T5_25 h10_163 G21_158 CG23_448 CG23_485 Ch10_56 G11_1201 G11_1928 J6_32 J6_494 J6_686 S18_180 T5_46 Z16_352 Z16_82 CJ7_998 T5_164 h9_1374_length_24071_cov_8.432753
VC_578	32	64400	66000	0.4936	0	B19_1049 CC14_78 CG11_108 CG11_111 CG11_137 CG11_149 CG11_269 CG11_85 CG13_172 CJ7_108 CJ7_121 CS1_165 CS1_183 CS1_184 CS2_202 CT2_263 CT2_296 CT2_345 CT2_379 G11_1178 G11_83 G11_940 J7_771 S18_4174 S18_605 SK1_126 T1_250 Z20_1431 Z20_158 Z20_3376 h10_101 h10_1231_length_28759_cov_11.940322
VC_579	16	3707	8693	0.2981	0.949442	CG11_2545 CJ7_126 G11_842 J7_3088 S18_8014 T5_300 X8_1744 h9_197 CG12_58 CX8_124 h10_318 CB19_214 J7_765 h10_1768 CB19_833 B19_992_length_44128_cov_26.917864
VC_580	34	16000	41800	0.2761	0.916187	B19_165 G11_72 J7_267 T5_25 Z16_97 h10_163 B19_2191 B19_74 C14_1207 G13_1274 G21_158 J7_116 J7_1849 J7_538 S18_1934 Z16_1135 Z16_728 Z20_1688 Z20_2355 Z20_74 CG23_448 CG23_485 Ch10_56 G11_1201 G11_1928 J6_32 J6_494 J6_686 S18_180 T5_46 Z16_352 Z16_82 T5_164 h9_1374_length_24071_cov_8.432753
VC_581	42	23100	57400	0.2864	0.806012	B19_165 G11_72 J7_267 T5_25 Z16_97 h10_163 B19_14 B19_2191 B19_74 C14_1207 C24_179 CG11_3602 CG23_1139 CT5_56 G13_1274 G21_158 J7_116 J7_1849 J7_538 S18_17 S18_1934 S18_280 Z16_1135 Z16_728 Z20_1688 Z20_2355 Z20_74 h10_109 CG23_448 CG23_485 Ch10_56 G11_1201 G11_1928 J6_32 J6_494 J6_686 S18_180 T5_46 Z16_352 Z16_82 T5_164 h9_1374_length_24071_cov_8.432753
VC_582	27	9771	25800	0.2745	0.30794	B19_74 CT5_56 S18_315 CG11_1779 B19_2188 B19_61 C15_896 CC24_929 CG13_154 CS18_609 G11_1146 J6_1251 J7_1402 S18_2485 S18_2961 S18_89 T5_318 X8_164 Z16_1201 Z16_1389 Z16_83 Z20_1767 Z20_3078 Z20_6281 J7_3611 T1_4538 Z20_7749_length_10506_cov_6.765573
VC_583	12	2178	5917	0.2682	0.843839	CG11_2545 CJ7_126 G11_842 J7_3088 S18_8014 T5_300 T5_3043 X8_1744 h9_197 B19_992 CG21_1905 T5_1224_length_25009_cov_9.334295
VC_584	30	25000	29700	0.4565	6.62e-05	G11_104 Z20_2721 Z20_474 B19_6247 C24_164 CC24_589 CZ20_1126 G11_2107 G21_152 G21_53 G21_951 S18_1169 S18_2850 S18_3690 T1_237 X8_1164 X8_129 Z16_3508 Z16_83 Z20_1161 Z20_180 Z20_2181 Z20_3043 Z20_4910 h9_83 h9_876 CT2_4952 S18_3305 T2_1690 T2_2426_length_15731_cov_12.617249
VC_585	7	947.3	1131	0.4528	0.014921	G22_455 C15_616 CT2_616 CT2_884 SK1_214 SK1_2324 T1_317_length_53962_cov_10.913332
VC_586	18	14600	9974	0.5937	5.09e-07	h9_161 T1_294 C15_443 S18_803 h10_117 h10_133 h10_146 C14_776 J6_708 S18_2217 S18_3118 S18_325 S18_339 S18_368 S18_754 h10_118 h9_138 h9_1703_length_19724_cov_12.221618
VC_587	2	452.8	2241	0.1679	0.979387	S18_430 h10_119_length_61920_cov_26.017910
VC_588	2	589.8	5812	0.09208	0.979387	G11_72 Z16_97_length_68845_cov_42.344323
VC_589	7	1361	2967	0.3135	0.399149	B19_104 C24_109 C24_39 C24_65 Z16_1134 Z16_75 Z20_2538_length_26726_cov_13.160099
VC_590	8	1533	1347	0.5294	0.0013808	CG11_2895 CT5_1355 X8_592 X8_608 T5_2423 T5_1883 T5_1232 T5_2900_length_11224_cov_5.373982
VC_591	4	200.3	254.5	0.4328	0.0969654	G13_1053 G13_1388 G13_1869 C24_3219_length_10143_cov_5.320381
VC_592	3	610.6	4084	0.1299	0.985452	S18_115 SK1_1063 h9_42_length_75646_cov_25.650236
VC_593	8	1688	7502	0.1833	0.990935	Z16_9 Z16_110 Z16_2908 Z16_58 Z16_678 Z16_1965 Z16_2059 Z16_1811_length_20051_cov_56.247099
VC_594	31	35400	29400	0.5452	2e-09	Z16_9 CS2_39 T1_65 T2_963 C24_452 C25_544 CS1_33 CT2_13 Ch10_2 G11_10 G12_493 G13_438 G21_386 S18_288 SK1_39 SK1_50 SK1_799 T1_16 T1_17 T1_19 T1_2118 T1_41 T1_536 T2_11 T2_12 T2_386 Z20_1026 SK1_1136 T1_163 T1_2343 S18_885_length_47824_cov_7.905420
VC_595	45	84500	29600	0.7398	0	B19_1072 B19_1051 B19_1100 B19_1415 B19_2340 B19_2727 B19_3984 C14_564 C14_789 C15_401 C24_345 C25_213 C25_290 C25_636 CG13_371 CG21_183 CG21_198 CG21_222 CG21_246 CG21_568 CJ6_259 CJ6_323 CJ6_782 CJ7_1580 CJ7_439 CJ7_676 CJ7_833 CR17_239 CS18_450 CS18_478 CS18_522 CS18_709 CS2_651 CT5_407 CZ16_1238 CZ16_254 CZ16_347 G21_385 G21_505 J7_441 J7_979 S18_1521 S18_6520 Z20_1277 h10_656_length_41978_co…
VC_596	8	160.3	1063	0.1293	0.135074	C15_310 CT5_718 G21_1066 Z20_6726 CZ16_585 C25_1054 C25_1794 C25_359_length_41518_cov_33.092709
VC_597	5	571.4	4019	0.1242	0.996692	C24_1189 C25_531 CR17_340 T1_3927 CS18_796_length_32285_cov_21.619299
VC_598	2	44.96	633.2	0.06591	0.979387	C24_2750 CS18_1184_length_23252_cov_12.358624
VC_599	3	96.4	477.9	0.1661	0.959572	B19_2853 C15_1949 S18_10567_length_10003_cov_5.545235
VC_600	4	400.2	1970	0.1682	0.992931	B19_1052 CG11_404 CG11_565 CJ7_1657_length_18014_cov_8.238989
VC_601	14	7533	3349	0.6905	3.73e-06	B19_861 B19_999 CG11_1789 CG11_404 CG11_437 CG11_444 CG11_478 CG11_908 CG21_157 CS18_247 G11_633 G21_310 J7_2306 J7_332_length_46965_cov_11.441889
VC_602	8	498.5	1647	0.2306	0.520939	B19_2853 CZ16_273 G11_1824 R17_1291 C15_1949 CC25_333 S18_10567 CC25_861_length_12115_cov_17.687479
VC_603	47	38500	25900	0.5969	0	T2_212 CG11_83 B19_1967 C24_57 CC25_42 CG13_1096 CG23_77 CR17_123 CR17_189 CR17_214 CR17_336 CR17_410 CR17_86 CS18_1078 CS1_371 CS1_552 CS2_163 CT2_1508 CT2_165 CT2_1685 CT2_1771 CT2_230 CT2_3075 CT2_3664 CT2_810 J7_118 J7_146 J7_990 S18_1282 S18_2319 S18_239 S18_2400 S18_404 S18_5568 SK1_614 T1_1816 T1_1948 T1_2232 T1_251 Z20_2171 CC14_381 CR17_520 CT2_1311 CT2_3561 J7_119 R17_137 S18_250_length…
VC_604	9	1854	1036	0.6376	0.000206148	C15_716 B19_1053 CR17_141 G11_859 G12_869 J6_126 J6_569 R17_166 h10_771_length_39734_cov_78.533280
VC_605	6	1929	3004	0.3901	0.405091	CB19_471 B19_826 CG11_679 CJ6_640 G11_2015 CC14_810_length_14221_cov_39.986093
VC_606	6	367.2	1095	0.2491	0.953652	CG11_396 CG11_455 C24_1539 B19_764 J6_742 Z20_1887_length_34203_cov_8.704609
VC_607	2	32.32	296.1	0.09722	0.979387	CG11_455 C15_390_length_35054_cov_10.127289
VC_608	3	114.5	765.5	0.1293	0.808633	CJ6_563 CT5_897 J6_2339_length_12230_cov_13.106530
VC_609	13	2550	1746	0.59	0.000201233	C15_716 B19_1053 CR17_141 CR17_861 G11_859 G12_869 J6_126 J6_569 R17_1252 R17_166 T5_1052 Z20_1248 h10_771_length_39734_cov_78.533280
VC_610	2	58.99	482.3	0.1082	0.658454	h9_1000 h9_3196_length_11926_cov_5.713588
VC_611	3	196.8	9.846	0.9255	0.0382613	B19_1351 B19_1054 S18_1615_length_41339_cov_12.081387
VC_612	2	144.5	244.3	0.3679	0.110336	B19_1055 X8_265_length_42764_cov_25.981128
VC_613	3	180.3	653.3	0.2147	0.33126	CC24_1162 C15_503 CG12_618_length_13589_cov_10.280479
VC_614	5	846.2	3431	0.1974	0.970724	CT2_1136 G11_667 G13_436 T2_800 h9_1007_length_32526_cov_9.980382
VC_615	4	289.2	1304	0.1806	0.903035	h10_3068 B19_3982 CG23_516 S18_4055_length_21124_cov_8.716218
VC_616	2	18.4	90.2	0.1634	0.979387	CG13_1938 J6_1199_length_19754_cov_11.768110
VC_617	7	2027	651.5	0.7528	0.00108251	B19_2045 B19_1056 C25_294 CG11_479 S18_1407 T2_611 h10_505_length_44478_cov_54.708687
VC_618	20	4999	5156	0.4903	7.07e-06	C15_275 CS2_586 CT2_933 G11_766 S18_1464 T2_585 Z20_1902 Z20_4008 h10_623 B19_1782 B19_345 CS2_1778 CS2_719 G11_773 T1_261 Z16_2079 Z16_968 Z20_1805 Z20_2457 Z20_3327_length_20819_cov_6.156328
VC_619	5	708.2	204.7	0.7673	0.00609289	C14_1194 B19_1057 C25_419 G21_660 S18_1801_length_39857_cov_7.991809
VC_620	3	103.6	206.1	0.3282	0.5	T5_718 B19_2153 CT5_546_length_42016_cov_48.871595
VC_621	4	399.7	202.2	0.6553	0.0151914	CT5_475 CJ6_586 CJ6_784 CJ6_311_length_42279_cov_10.092720
VC_622	10	2439	190.7	0.9205	9.13e-05	h10_190 B19_4259 B19_387 B19_4778 CG11_188 CG21_1420 CJ7_2378 CS18_1831 G21_407 G21_452_length_40578_cov_8.560867_fragment_1
VC_623	7	937.7	2082	0.3091	0.649261	B19_5504 S18_864 X8_135 Z16_1764 Z20_3003 CB19_1217 T2_450_length_45752_cov_13.739611
VC_624	25	7276	4923	0.594	0	B19_5504 B19_1058 B19_744 CG11_347 CS18_212 CS1_86 CT2_1548 CT2_20 CT2_39 CT2_875 CT5_1692 G11_407 J6_1028 S18_864 S18_904 T2_244 T5_1326 T5_148 T5_347 T5_601 Z16_1764 Z20_1928 Z20_2591 Z20_3003 Z20_5442_length_14022_cov_5.473473
VC_625	4	818.3	2361	0.2568	0.943824	B19_744 S18_904 T5_347 Z20_2591_length_26253_cov_7.204367
VC_626	14	1263	3012	0.2935	0.869858	C24_62 CT1_113 CT2_316 CT2_355 CT5_1761 SK1_114 SK1_231 CS1_106 T2_67 J7_1362 CG11_2710 CT2_1568 Z20_238 T2_1810_length_19256_cov_15.381959
VC_627	3	66.07	726.4	0.08275	0.985452	CJ6_163 S18_4455 T1_3896_length_12741_cov_6.899417
VC_628	2	6.309	77.83	0.07157	0.979387	CJ6_467 CZ20_869_length_15500_cov_17.365620
VC_629	2	600	2120	0.2202	0.979387	CR17_5 R17_30_length_122558_cov_46.885611
VC_630	9	992.1	2418	0.2894	0.891813	CS18_287 CT1_113 CT2_316 T2_67 J7_1362 S18_3945 CT2_1568 CS2_1519 S18_5162_length_17379_cov_6.566036
VC_631	2	308.2	963.8	0.2415	0.979387	CS1_86 CT2_39_length_102469_cov_20.433564
VC_632	2	67.91	404.7	0.1425	0.658454	CT2_875 CS1_1370_length_19333_cov_7.167600
VC_633	2	52.43	504.7	0.09345	0.979387	CT5_1761 T5_1425_length_21345_cov_8.832738
VC_634	6	156.6	350.6	0.3015	0.712413	CZ20_339 CZ20_602 CJ6_293 CG23_1530 S18_4360 Z20_3553_length_19725_cov_5.737265
VC_635	13	902.3	2379	0.2728	0.640193	CT2_875 J6_1028 T2_244 Z20_5442 h10_174 T5_150 C15_663 B19_2411 C25_1771 J6_595 S18_3589 T1_13 CZ20_1252_length_12137_cov_14.379987
VC_636	67	107000	35900	0.7485	0	B19_152 B19_1146 B19_153 B19_183 CC24_185 CC25_17 CG11_195 CG11_50 CG23_179 CG23_360 CS18_716 CS18_72 CS18_800 CS18_893 CS18_98 CS2_157 CS2_178 CT5_1056 CT5_1730 CT5_38 CT5_57 CT5_60 CT5_61 CT5_79 CT5_916 CZ20_45 CZ20_49 Ch10_282 Ch10_459 Ch10_722 Ch10_771 Ch10_96 G11_1104 G11_324 G11_70 G12_51 G21_139 J6_54 J6_81 J6_88 S18_1647 S18_3315 S18_437 T1_144 T1_177 T1_182 T1_93 T5_2114 T5_259 T5_57 T5_…
VC_637	11	1016	3932	0.2044	0.992442	S18_578 CT5_494 CB19_283 CB19_2511 J6_1911 J6_889 T5_2955 CT5_296 h9_1533 Z20_2893 X8_366_length_38779_cov_16.632037
VC_638	6	511.7	693.5	0.4204	0.0641026	CB19_1231 CG11_1772 CS18_2615 CS1_1247 T2_1754 T1_543_length_46516_cov_33.111513
VC_639	33	17300	3833	0.8158	0	CR17_5 R17_30 Z16_294 C14_67 J6_561 G11_1318 G12_61 J6_1480 Z20_1623 Z20_301 h10_126 Z20_48 CT5_255 C15_816 CB19_94 CS18_310 CT2_124 CT2_1733 CT2_619 CT5_1310 CT5_876 J6_877 R17_284 S18_2252 S18_3280 S18_338 S18_7509 T1_525 T2_432 T2_529 Z20_116 Z20_5204 h9_200_length_53742_cov_13.953546
VC_640	2	317.4	413.2	0.432	0.110336	Z20_1175 Z20_1920_length_33670_cov_11.223888
VC_641	9	424.4	961.4	0.3023	0.670578	CT2_1998 C15_2190 CT2_477 X8_808 Z20_3304 CZ20_1252 CT2_116 T1_513 S18_5162_length_17379_cov_6.566036
VC_642	3	190.7	418.9	0.3098	0.66874	T5_150 C15_663 B19_2411_length_26955_cov_33.462193
VC_643	2	72.18	21.75	0.737	0.110336	B19_73 B19_105_length_73874_cov_11.053293
VC_644	3	480.8	594.8	0.4445	0.0404278	CJ7_641 CS18_58 J7_108_length_68009_cov_10.776452
VC_645	13	4726	3694	0.5595	8.25e-06	B19_170 CC15_17 B19_17 B19_2375 C15_447 CC15_1 CC24_110 CG21_101 S18_117 S18_2955 CG13_416 G21_875 J6_281_length_45687_cov_33.632648
VC_646	5	942.4	1287	0.4209	0.071836	B19_1712 CC24_1827 CG11_439 Ch10_285 Ch10_987_length_17111_cov_10.899625
VC_647	2	24.98	271.4	0.08317	0.979387	G22_1354 CZ20_446_length_23881_cov_15.330395
VC_648	12	6688	5640	0.5414	3e-05	G11_61 B19_2021 B19_171 B19_365 C15_1155 CR17_409 J6_175 S18_3333 S18_987 T5_1347 T5_1359 T5_256_length_51285_cov_18.104665
VC_649	6	1759	327.1	0.8384	0.00249906	T5_16 C15_362 S18_3493 S18_18 G11_1157 T5_710_length_40904_cov_8.336606
VC_650	4	58.76	328.1	0.1488	0.903035	T5_417 Z20_1605 B19_907 B19_782_length_46349_cov_61.928371
VC_651	4	438.3	893.9	0.327	0.557383	CC25_1128 CJ7_730 S18_9249 h9_695_length_40155_cov_22.459950
VC_652	7	672.2	2222	0.2311	0.979543	B19_1061 B19_4066 S18_2422 T5_1136 T5_2938 Z20_1401 CT5_1470_length_19335_cov_10.846836
VC_653	19	3077	2964	0.5061	0.000205775	B19_1288 B19_1911 B19_2409 CB19_661 CZ20_195 S18_2685 Z16_1394 B19_3980 C15_2061 C15_519 CC25_1128 CJ7_730 CT5_395 Ch10_465 S18_1896 S18_9249 T5_745 h9_695 CT5_299_length_47511_cov_15.235734_fragment_2
VC_654	5	794.2	729.8	0.5177	0.00609289	B19_2055 J6_542 Z20_1132 J6_485 h9_1342_length_24595_cov_27.619804
VC_655	13	1728	2411	0.4149	0.0684837	B19_1288 B19_2409 CB19_661 CZ20_195 S18_2685 Z16_1394 B19_5769 CC25_1128 CJ7_730 S18_1896 S18_9249 T5_745 h9_695_length_40155_cov_22.459950
VC_656	47	9326	9351	0.4968	2.11e-09	B19_1288 B19_1061 B19_1911 B19_2055 B19_2409 B19_3127 C14_451 C15_1888 CB19_661 CZ20_195 G11_1122 G11_3448 G13_1556 J6_542 S18_1686 S18_1725 S18_2685 S18_9408 T5_1136 T5_2938 T5_677 T5_918 Z16_1394 Z20_1132 Z20_3744 B19_3980 C15_519 CJ7_730 CT5_395 Ch10_465 S18_1896 T5_745 h9_695 B19_3160 CR17_321 CT5_1872 CT5_299 G21_2043 J6_835 S18_2094 J6_485 S18_2818 SK1_3007 SK1_413 SK1_678 h9_1342 T5_520_le…
VC_657	14	7384	4324	0.6292	3.73e-06	C14_547 CS18_470 Ch9_141 S18_1584 S18_1645 X8_647 B19_6208 CC14_587 CC24_491 CG11_1277 G11_2578 S18_5235 X8_1208 CC14_227_length_30106_cov_162.869954
VC_658	3	120.5	791.1	0.1314	0.808633	CB19_661 S18_1896 Z16_2750_length_14627_cov_19.770587
VC_659	5	263.7	462.3	0.3583	0.417018	G11_1280 G11_755 Z16_1224 S18_4764 S18_1350_length_43545_cov_7.543642
VC_660	3	426.4	2177	0.1634	0.985452	S18_1783 S18_1583 S18_1697_length_40788_cov_67.064370
VC_661	13	2504	413.8	0.8506	8.22e-06	S18_587 B19_4132 B19_2132 CB19_1874 CT5_1084 G11_1932 S18_7057 S18_7456 T5_2495 T5_607 h10_1706 h9_1556 h9_3950_length_10042_cov_5.251827
VC_662	2	5.9	66.53	0.07719	0.979387	S18_6189 B19_4965_length_13376_cov_13.286540
VC_663	3	240.4	1314	0.1541	0.985452	S18_9408 T5_677 Z20_3744_length_18849_cov_20.163935
VC_664	2	396.5	272.1	0.5895	0.110336	Z20_1338 Z20_2259_length_29437_cov_6.644646
VC_665	2	49.81	574.1	0.07932	0.979387	Z16_679 Z20_6922_length_11521_cov_5.291994
VC_666	40	24400	32300	0.4301	6.05e-05	G11_2540 S18_7675 T5_1705 T5_883 Z20_2177 Z20_1743 B19_1836 B19_2838 C24_1379 CB19_855 CG11_1086 CT5_889 J6_596 S18_1004 S18_3275 S18_4508 S18_5127 S18_723 X8_952 Z16_2203 Z20_1576 Z20_1580 Z20_252 h10_1787 G11_682 B19_1803 CT5_690 CT5_898 S18_1696 S18_818 X8_427 Z20_2069 CT5_1653 S18_3549 S18_3628 T5_1856 T5_2867 T5_3160 CS18_349 h10_1223_length_28923_cov_22.496328
VC_667	28	17300	22100	0.4378	2.54e-08	B19_1062 B19_2513 CZ20_314 T1_1612 T2_1910 T5_357 T5_779 Z16_1010 Z16_1088 Z16_1393 Z16_1399 Z16_1469 Z16_2035 Z16_3249 Z16_3293 Z16_417 Z16_581 Z16_628 Z20_1478 Z20_2005 Z20_2066 Z20_2110 Z20_2243 Z20_2245 Z20_2899 Z20_3010 Z20_3107 Z20_4516_length_16210_cov_10.415599
VC_668	20	8395	19100	0.3053	0.327681	B19_2838 C24_1379 CJ6_1582 G21_1934 CG11_739 Ch9_231 B19_1998 G11_1266 C15_557 CS18_349 S18_3419 h10_1223 B19_2347 C24_1815 CG11_1987 CZ16_694 G11_2871 S18_10053 Z20_6313 h9_39_length_77609_cov_36.149599
VC_669	9	1105	6470	0.1456	0.998216	CC25_1040 CG11_2238 G11_1797 G11_2943 C15_1428 G12_1373 T5_766 CT5_1931 T5_2190_length_14672_cov_234.443867
VC_670	14	1723	10200	0.1442	0.99987	Z20_3862 B19_1438 CG11_512 B19_4366 CT5_1306 CB19_719 CC25_145 G11_2548 CZ16_486 Ch10_807 J7_880 T5_1281 Z16_1814 CC25_898_length_11805_cov_42.076426
VC_671	21	8236	6613	0.5531	2.76e-08	CC24_302 T5_1790 Z16_840 CJ7_328 CR17_115 CG11_925 h10_974 CG12_71 B19_3350 B19_5655 CB19_1142 CB19_2225 CG23_491 CJ6_1414 CT5_1004 CZ16_1438 Ch10_881 S18_1153 X8_160 Z20_1773 Z20_2314_length_28839_cov_20.986347
VC_672	34	21600	26500	0.449	1.03e-07	B19_1062 B19_2513 C15_1621 C25_1366 CC25_330 CZ20_314 G21_1368 T1_1612 T2_1910 T5_357 T5_779 Z16_1010 Z16_1088 Z16_1393 Z16_1399 Z16_1469 Z16_2035 Z16_3249 Z16_3293 Z16_417 Z16_581 Z16_628 Z20_1478 Z20_2005 Z20_2066 Z20_2110 Z20_2243 Z20_2245 Z20_2899 Z20_3010 Z20_3107 Z20_3794 Z20_4516 h9_849_length_37256_cov_27.568694
VC_673	6	589.8	3310	0.1508	0.997463	G11_2943 C15_1428 G12_1373 T5_766 CT5_1931 T5_2190_length_14672_cov_234.443867
VC_674	4	860.2	502.3	0.6276	0.0151914	CZ20_187 Z16_774 Z16_807 B19_2167_length_30344_cov_10.263396
VC_675	9	3111	7807	0.2845	0.811388	CG11_739 Ch9_231 B19_1998 C15_557 B19_2347 C24_1815 CZ16_694 Z20_6313 h9_39_length_77609_cov_36.149599
VC_676	3	530.7	2248	0.1906	0.985452	Z16_602 Z20_1001 Z20_3960_length_18086_cov_12.561644
VC_677	10	3286	10100	0.2449	0.939388	B19_1062 Z16_2035 Z16_581 Z16_602 Z16_628 Z20_1001 Z20_1478 Z20_2245 Z20_3794 Z20_3960_length_18086_cov_12.561644
VC_678	11	3031	8981	0.2519	0.881391	CT5_515 CZ16_759 B19_1316 CJ7_783 CS18_477 CS2_768 CT5_562 CZ16_1123 CZ16_840 T1_1373 Z20_1682_length_37346_cov_43.314768
VC_679	11	2214	8941	0.1981	0.999848	B19_1623 B19_1063 B19_2542 B19_3034 B19_3922 C24_262 CG22_1186 R17_797 T5_774 Z20_5621 h10_1066_length_32785_cov_111.308066
VC_680	35	19700	17700	0.5251	0	B19_1623 B19_1063 B19_3922 B19_5397 C24_2510 C25_675 CB19_1259 CB19_1776 CB19_2203 CB19_854 CC24_254 CC24_288 CC24_396 CC25_621 CC25_93 CG11_828 CG21_716 CG22_1186 CG22_163 CG22_174 CG22_346 CJ6_205 CT2_4536 CT5_1497 CT5_417 G21_2508 G21_423 S18_467 Z20_2186 CB19_1253 CG23_258 T5_117 B19_5698 CJ7_2509 CC24_451_length_32082_cov_13.175977
VC_681	2	95.49	298.8	0.2398	0.658454	CB19_707 B19_2416_length_26889_cov_27.745658
VC_682	40	32600	10900	0.7482	0	C24_1020 C24_1873 C24_263 C24_336 CR17_225 CS2_1215 CT2_746 S18_1251 S18_1384 S18_1436 S18_1529 S18_1546 S18_3138 S18_7182 SK1_1437 SK1_1495 SK1_2034 SK1_467 T1_3155 T1_640 CR17_275 CT2_775 T1_4273 C24_1064 CT2_4282 T1_3370 T2_2279 C24_927 CG11_974 CS1_292 CT2_612 CT2_670 G21_1373 S18_3267 S18_5663 S18_5745 S18_7227 SK1_1381 SK1_1771 T1_713_length_42661_cov_13.473572
VC_683	57	42300	26100	0.6177	0	CB19_364 CT5_515 B19_1416 B19_1559 C15_385 C24_725 C25_2011 C25_383 CC24_363 CG11_636 CJ6_969 CT5_653 T1_1373 Z16_1092 Z20_1383 Z20_2771 B19_4804 B19_6274 C14_1027 CB19_310 CB19_372 CB19_948 CC15_287 CC24_925 CC25_249 CC25_977 CG11_2953 CG11_400 CG21_567 CG21_848 CG22_572 CG23_1442 CG23_886 CJ6_267 CJ6_714 CS2_622 CT2_889 CT5_1642 CT5_509 CZ16_294 CZ16_646 J6_577 J7_472 S18_1535 T1_1062 T1_1814 T…
VC_684	13	2911	9271	0.2385	0.982248	B19_2542 B19_3034 CC24_254 CJ6_205 S18_467 h10_1066 C24_630 C24_721 CB19_1253 CG21_1229 CG23_258 C25_2564 G21_1901_length_16003_cov_35.022950
VC_685	35	6971	13800	0.3343	0.028529	R17_797 CT2_1618 CT2_208 G13_345 T2_226 J6_2293 T1_522 CG13_1205 CG13_477 G13_440 C24_1589 CB19_1277 CJ7_445 SK1_3129 SK1_594 Z20_1932 Z20_4286 CT5_1130 CG13_523 S18_5277 Z20_1083 C24_2237 CG11_2365 CG11_2859 CT5_319 CG23_936 C24_2500 CG11_1273 CG13_1193 CJ7_2405 J7_1093 SK1_1525 SK1_605 T1_721 T2_882_length_33914_cov_86.396970
VC_686	36	20800	12500	0.6232	0	CT5_80 CC24_118 C24_94 h10_67 S18_518 B19_3938 B19_3135 C14_689 C24_169 C24_1785 C24_2124 CC24_246 CC25_135 CG21_265 CG21_906 CG23_415 CG23_44 CG23_692 CS18_1742 CS18_860 CT2_1761 CT2_253 G13_1626 G21_1039 J7_95 R17_698 S18_203 S18_2939 S18_3369 S18_5734 S18_6545 S18_7828 T1_222 T1_238 h9_1444 S18_3324_length_25049_cov_125.696447
VC_687	13	2508	1487	0.6238	1.63e-05	G22_506 B19_1085 B19_956 C15_122 C15_168 C15_318 G21_399 G21_687 J6_847 S18_840 Z20_1023 h10_1167 h10_2453_length_15432_cov_10.275021
VC_688	12	1343	4911	0.2139	0.990313	B19_229 C15_906 CG11_66 T2_2900 CG11_135 T1_291 B19_3120 C15_1320 CC24_274 CT5_1550 G11_2274 S18_981_length_46881_cov_14.403408_fragment_1
VC_689	9	2505	1089	0.6935	0.000206148	B19_1064 C14_30 CG11_44 G11_36 G21_321 S18_3299 T1_94 Z20_102 S18_4445_length_19490_cov_6.568408
VC_690	23	10200	8175	0.5544	2.87e-08	B19_2289 B19_916 Z20_606 B19_3438 CG11_125 C15_54 C25_632 CG11_1508 G11_1165 T5_81 B19_2818 G13_642 G13_743 Z20_505 Z20_734 C25_1740 CG11_1499 CG13_429 CT5_21 G11_1775 G11_1864 G11_2067 J6_1076_length_21609_cov_17.761204
VC_691	18	8982	5001	0.6407	1.91e-07	S18_4875 S18_1429 CT2_399 S18_1517 h10_659 CG11_158 CG11_248 CT2_3794 R17_168 SK1_135 T1_243 T1_528 T1_657 Z16_725 Z20_1326 h10_924 CG23_573 J7_1230_length_21549_cov_7.617754
VC_692	15	8984	6391	0.5832	1.7e-06	CT2_34 G11_52 Z20_291 CC24_111 CC24_509 Z20_1413 C25_57 CG11_32 G11_38 S18_557 T1_254 T2_193 Z16_68 CG11_101 T1_2441_length_18222_cov_7.658997
VC_693	4	158.1	1201	0.1156	0.903035	B19_164 B19_304 B19_4202 Z16_2780_length_14466_cov_13.299008
VC_694	11	2940	1341	0.6833	4.08e-05	CS18_568 CJ7_374 CT5_451 CJ6_388 CT5_730 T1_808 T1_928 CZ16_302 CJ6_364 CJ7_2444 CJ7_515_length_39669_cov_19.054299
VC_695	2	11.16	21.68	0.303	0.658454	B19_1069 G11_499_length_41929_cov_9.984955
VC_696	8	1704	4350	0.2807	0.966959	J7_554 T5_620 CT5_524 X8_1090 X8_329 Z20_1302 h9_575 h9_727_length_39633_cov_22.777907
VC_697	2	79.64	82.15	0.4804	0.110336	T1_68 T2_18_length_109043_cov_30.726493
VC_698	27	13400	1649	0.8874	0	T2_29 B19_1372 B19_1325 B19_1686 C14_538 C15_337 C25_1038 C25_13 C25_286 C25_330 C25_403 C25_516 C25_846 CG22_269 CS18_488 CS2_431 CS2_489 G21_322 G21_355 G21_359 G21_974 J6_323 R17_413 R17_461 S18_1439 Z20_1025 h10_1818_length_19839_cov_9.585574
VC_699	26	20600	13600	0.6021	0	B19_12 B19_106 B19_2589 B19_3179 B19_444 B19_886 C15_140 C24_210 C25_47 CB19_19 CG11_53 CG23_27 CT5_41 G11_494 G12_89 G13_63 S18_209 T5_80 X8_18 Z16_484 Z16_76 Z16_88 h9_1020 h9_440 h9_47 h9_57_length_70447_cov_11.547150
VC_700	3	1206	5182	0.1886	0.985452	B19_106 CG11_53 Z16_88_length_70295_cov_17.645743
VC_701	44	45700	50000	0.4771	0	B19_413 CC15_6 CJ6_164 CZ20_971 CZ20_995 X8_141 X8_86 h10_1269 h9_2106 B19_452 CB19_249 CG21_566 CG22_29 CG23_608 CJ6_177 CJ6_181 CT5_157 CX8_147 CX8_150 Ch10_84 Ch9_114 Ch9_239 Ch9_309 Ch9_36 J6_1225 J6_152 J7_231 T5_180 X8_90 Z20_2165 Z20_935 h10_312 h9_1268 h9_147 h9_1876 h9_202 CG23_58 h9_136 CX8_132 Z16_2425 Z16_821 Z16_228 CC24_301 J7_2220_length_14834_cov_10.799986
VC_702	5	1750	5382	0.245	0.996692	B19_886 C25_47 G13_63 S18_209 h9_57_length_70447_cov_11.547150
VC_703	4	528.4	2012	0.2073	0.903035	CZ16_690 CG13_1277 J7_3210 h9_3329_length_11554_cov_9.193408
VC_704	2	324.2	2504	0.1145	0.979387	T5_80 h9_47_length_73776_cov_12.279201
VC_705	8	1337	4549	0.2265	0.997308	CG13_1171 CG13_1893 J7_2084 C15_1044 C15_1119 C15_1410 h9_1670 h9_3309_length_11601_cov_9.986489
VC_706	6	1233	6916	0.151	0.99588	CJ6_180 B19_1510 B19_1725 CX8_240 Ch9_76 h10_1152_length_30192_cov_10.726117
VC_707	3	156.6	341.5	0.3106	0.33126	CZ16_117 CX8_1186 CC24_1589_length_12495_cov_8.260370
VC_708	3	58.35	990.1	0.05533	0.904785	CZ16_573 Ch10_1630 CJ7_1127_length_23019_cov_7.272034
VC_709	6	530.4	4498	0.1052	0.851023	X8_86 CC15_192 J6_779 Ch10_1038 Ch10_2003 h9_3243_length_11803_cov_17.954801
VC_710	6	1902	2336	0.4475	0.00253743	Ch10_488 J7_1108 CJ7_897 CT5_95 CJ7_965 CT5_77_length_64447_cov_101.270049
VC_711	6	1172	831.6	0.5815	0.0153195	G22_176 Z16_1109 CC24_210 CC24_256 C15_1060 CZ20_40_length_67398_cov_159.849754
VC_712	7	1464	8436	0.1476	0.996355	CJ6_180 B19_1510 B19_1725 CX8_240 Ch9_76 T5_2353 h10_1152_length_30192_cov_10.726117
VC_713	9	2279	8615	0.2089	0.995964	C25_123 Ch10_420 Ch10_451 CG11_1339 CX8_346 J6_145 Z20_370 h9_184 CB19_701_length_32812_cov_11.167170
VC_714	25	12100	15800	0.4321	0.00169574	C24_910 CG11_2627 G12_968 C14_225 CG11_2578 CG11_2643 CG11_940 CJ6_354 Ch10_915 Ch9_700 J6_2494 Z20_3987 h10_3534 h10_4043 h9_2822 C24_441 CG13_1149 CZ20_1082 CZ20_186 Z16_1072 Z16_2485 Z16_3763 Z16_674 Z20_3193 h9_651_length_40832_cov_16.948010
VC_715	2	38.56	104.1	0.263	0.658454	B19_5343 B19_5419_length_12361_cov_9.583293
VC_716	5	428.5	407.5	0.5065	0.0300514	C25_469 B19_1571 CZ20_193 J7_2322 J7_838_length_29211_cov_20.826828
VC_717	4	1341	831.7	0.6149	0.0151914	X8_159 Z20_1470 Z20_776 G21_615_length_35667_cov_10.409918
VC_718	8	1555	679.1	0.6911	0.000944112	C14_987 B19_1073 C15_1844 CT5_2499 J6_2299 T5_128 T5_509 X8_34_length_66715_cov_28.541239
VC_719	4	355.7	617.4	0.3626	0.235243	J7_978 S18_6586 Z16_1689 Z20_4703_length_15745_cov_6.200191
VC_720	2	58.18	184.6	0.2357	0.979387	CB19_2279 CX8_363_length_31355_cov_10.992492
VC_721	5	689	967.1	0.4135	0.105038	h9_548 CT5_974 T5_703 Z16_4252 Z20_2977_length_23062_cov_12.450863
VC_722	71	70900	20000	0.7791	0	B19_1881 B19_1075 B19_3356 B19_3516 B19_3997 B19_4255 C14_1350 C15_192 C24_783 C25_1665 CB19_2180 CC14_400 CC25_353 CC25_92 CG11_1403 CG11_1672 CG11_1715 CG11_385 CG11_470 CG13_1787 CG22_119 CG23_302 CG23_596 CJ7_2964 CR17_499 CS1_1101 CS1_910 CS2_1342 CT2_1185 CT2_445 CT5_1091 CT5_1523 CT5_497 CT5_666 CT5_753 CT5_830 CX8_1354 CZ16_259 CZ20_172 CZ20_241 CZ20_458 CZ20_800 CZ20_82 G11_1127 G11_1793…
VC_723	6	875.4	5540	0.1362	0.977336	B19_4255 CG11_1715 CT5_1236 G11_1127 T5_1375 C15_194_length_44758_cov_13.850838
VC_724	2	83.73	121.2	0.4008	0.658454	CX8_459 X8_734_length_23249_cov_17.642408
VC_725	5	69.4	1102	0.05877	0.996692	CG11_896 Z20_6741 CG11_3500 CG23_1329 Ch10_927_length_17848_cov_16.501995
VC_726	3	230.5	958.8	0.1929	0.985452	C24_327 T1_848 T1_1505_length_25548_cov_15.881850
VC_727	3	47.07	195.6	0.1893	0.808633	G22_1115 CT5_1168 Z16_2317_length_16561_cov_10.840906
VC_728	12	3375	5645	0.3732	0.217865	B19_1383 CB19_1268 CS18_2556 CT5_106 CT5_1109 CT5_924 G11_489 J6_2273 S18_2417 S18_5303 T5_1212 X8_728_length_23337_cov_16.631776
VC_729	7	820.8	3504	0.1892	0.998353	CX8_270 CT5_631 h10_2503 CT5_1668 T5_1037 Z20_1239 Ch10_1479_length_12923_cov_11.629468
VC_730	6	1166	3870	0.231	0.851023	B19_4113 CJ6_1370 Z20_2178 Z20_3637 h9_266 Z20_3140_length_21871_cov_12.705996
VC_731	2	139.3	185.8	0.4232	0.658454	G13_535 CG13_1077_length_20129_cov_204.449088
VC_732	7	1539	8722	0.1498	0.999299	T5_639 CB19_842 CZ16_1519 S18_2935 S18_2966 S18_4122 S18_4069_length_21048_cov_14.153051
VC_733	9	599.8	5308	0.1012	0.999457	CZ20_262 Z20_4434 Z20_4660 C24_794 CG13_703 CZ20_1137 CZ20_1543 Z16_1916 Z20_7849_length_10413_cov_6.773895
VC_734	33	40900	98600	0.293	0.808413	B19_852 B19_1076 B19_911 C14_132 C14_466 C24_167 C25_287 CC25_177 CC25_230 CG13_250 CG21_109 CJ6_275 CJ7_239 G12_127 G13_1346 G13_217 G13_734 G21_369 J7_343 J7_368 R17_345 R17_385 S18_1497 S18_1692 S18_3767 S18_740 S18_979 T2_472 X8_550 Z20_709 Z20_717 h10_935 h9_545_length_42806_cov_26.576150
VC_735	26	13500	16200	0.4543	7.31e-05	B19_1076 B19_911 CG13_333 CJ7_893 CS18_1754 CS18_2412 CS1_599 CT2_4424 G13_696 G21_369 S18_1077 S18_1497 S18_1538 SK1_350 SK1_371 SK1_432 SK1_733 T1_655 T2_534 T2_591 X8_234 Z16_449 Z16_452 Z20_1080 h10_935 h9_539_length_42871_cov_23.802364
VC_736	48	40800	12000	0.7717	0	C14_670 Z20_282 h9_899 B19_1382 B19_3261 C14_932 C15_1203 CG11_401 CG12_463 CJ7_2870 Ch10_561 J6_1185 J6_359 J6_863 J7_2775 S18_1044 S18_1051 S18_1161 S18_1220 S18_1377 S18_2130 S18_2191 S18_3578 S18_3852 S18_3961 S18_8240 S18_9648 T5_471 T5_514 T5_866 X8_174 Z16_1310 Z16_1955 Z16_2733 Z20_3134 Z20_819 Z20_893 Z20_941 Z20_983 h10_1542 h10_1639 h10_1683 h10_1962 h10_2870 h10_327 h10_508 h10_982 h9…
VC_737	12	2225	1540	0.5871	0.000296022	C25_173 CG22_84 C25_1026 B19_593 C25_218 CG11_241 CG11_420 G21_1537 G21_488 G21_874 S18_2484 Z16_986_length_32694_cov_18.099605
VC_738	42	21600	18000	0.5449	0	C25_491 B19_880 CB19_213 CG21_114 CS18_227 CS18_42 CS2_281 S18_744 S18_792 C14_1420 CB19_2418 CG13_202 T1_371 T1_374 h10_1652 h9_414 C24_1982 C25_768 CG21_2206 CG22_367 B19_4917 C24_2100 C24_3115 CG11_2927 CG21_486 CG22_1355 CS18_1064 CS18_2174 CT2_2255 CT5_1214 G11_2779 G11_298 G12_591 G13_1585 G21_1017 G21_2070 G21_2101 J7_1798 Z20_848 h9_1336 h9_983 CS2_448_length_44391_cov_48.167268
VC_739	31	27000	13500	0.6659	0	S18_979 CS18_1812 CT5_930 CG22_69 CZ16_725 G11_1961 CT5_1121 CS18_320 Ch10_497 T5_1024 Ch10_228 Ch10_760 B19_804 CG13_790 CJ7_277 CJ7_301 CJ7_310 CS18_1699 CS18_201 S18_1036 Z20_793 B19_4501 B19_968 CB19_1989 CB19_2734 CS18_1043 CS18_3149 CS18_3589 J6_1307 S18_8592 Z20_1191_length_42585_cov_28.666988
VC_740	6	1341	2906	0.3149	0.712413	CS18_1754 CS1_599 SK1_371 SK1_432 CT2_1497 J7_1153_length_22314_cov_7.146862
VC_741	4	873.3	4310	0.1682	0.992931	G13_696 X8_234 Z20_1080 h9_539_length_42871_cov_23.802364
VC_742	2	53.65	237.6	0.1817	0.658454	G21_753 C25_911_length_23733_cov_9.227637
VC_743	12	3709	5916	0.3844	0.0630111	CS18_1754 CS18_2412 CS1_599 CT2_4424 SK1_350 SK1_371 SK1_432 SK1_733 T1_655 T2_534 T2_591 CT2_1497_length_28314_cov_7.791854
VC_744	32	8326	9714	0.4599	6.48e-07	CG21_44 G21_2926 Ch10_338 C15_738 S18_1431 C15_125 CT5_587 C25_635 CG21_214 CS2_900 CG21_161 B19_4420 CC25_1048 CC25_757 CG23_1492 Ch10_160 G21_2892 J7_3733 B19_745 C25_916 CC25_497 B19_2726 CG21_1056 CG21_126 CJ6_240 G21_2847 Z16_3259 h10_480 CG21_592 CS2_3344 G21_1935 CG23_55_length_62877_cov_54.269905
VC_745	13	8779	10200	0.4614	7.39e-05	B19_1077 B19_2170 B19_272 CZ16_140 S18_2367 S18_732 T5_169 T5_472 X8_58 Z20_2082 h10_1370 h10_1478 h10_757_length_39951_cov_19.044591
VC_746	15	4350	8392	0.3406	0.092205	B19_962 T5_1459 T5_470 T5_625 B19_6692 CC14_823 CT5_1368 S18_7908 CG11_1754 CG11_3616 G11_3643 J6_1429 Z20_3447 T5_1580 S18_6754_length_14295_cov_7.977458
VC_747	2	101.2	173.4	0.3631	0.658454	C14_1202 C25_2060_length_12667_cov_25.267285
VC_748	5	538.4	2061	0.2064	0.981643	C15_1764 J6_2012 S18_4980 h10_1695 h10_2243_length_16535_cov_15.754672
VC_749	17	6006	8628	0.4095	0.0125835	C14_315 C24_1043 C25_617 CC25_198 CC25_334 CG21_401 CG21_439 CG22_1249 CG23_315 G21_899 S18_1610 S18_3437 B19_1466 C14_1143 C24_871 C25_1245 C25_2266_length_11901_cov_14.029715
VC_750	49	44400	22300	0.6645	0	B19_962 T5_470 T5_625 h9_516 CG11_425 CG11_449 h9_444 B19_1856 B19_3050 C14_436 C15_221 C15_253 C24_1095 CC14_823 CG12_383 CG13_717 CG22_154 CJ7_415 CR17_250 CS1_401 CS1_429 CS2_466 CS2_503 CS2_529 CS2_559 CT2_1153 CT5_1677 CT5_563 CZ16_256 G11_1818 G11_465 G13_309 G21_451 R17_847 R17_903 S18_1710 S18_4223 SK1_526 T1_1392 T1_3978 T1_736 X8_156 X8_228 Z16_1312 Z16_601 Z20_7378 h10_3255 h10_495 h10…
VC_751	17	6288	19300	0.2458	0.814749	B19_2190 T5_1439 J6_132 B19_1868 B19_4958 CJ7_768 CT5_126 CT5_2537 CT5_2999 CT5_796 S18_284 Z16_2266 Z20_3309 Z20_3397 Z20_3859 Z20_4455 Z20_4725_length_15704_cov_35.526360
VC_752	30	50100	21400	0.6996	0	B19_1079 CB19_437 CZ20_527 CZ20_915 S18_1877 S18_3088 S18_3488 S18_6367 T5_633 Z16_1563 Z16_1716 Z16_3051 Z20_1625 Z20_2525 Z20_2821 Z20_2853 Z20_3264 Z20_3497 Z20_4517 Z20_4956 Z20_5316 Z20_5657 Z20_6485 Z20_7253 h9_1271 h9_1551 h9_1934 h9_2989 h9_3016 h9_955_length_33837_cov_72.047836
VC_753	42	13700	24900	0.3538	0.0310729	CJ6_603 CJ6_286 C15_360 CB19_709 CB19_1961 CB19_495 CB19_703 CC24_441 CG13_1349 CR17_654 CT2_3710 CT2_4721 CT2_909 Ch10_556 Ch9_751 G12_937 J6_1894 Z16_127 Z16_3427 Z16_689 Z20_3171 h9_568 B19_1764 B19_2427 CG11_654 CG11_758 CG12_639 CG13_443 Z16_3592 Z16_3769 h9_130 CG13_955 Z16_1428 Z16_876 Z20_2909 Z20_3865 CC24_572 CT5_2387 J6_2182 T5_913 X8_985 Z16_3961_length_10685_cov_8.475165
VC_754	3	415	3147	0.1163	0.985452	C24_627 C24_791 CC15_169_length_16138_cov_42.489088
VC_755	7	1707	7902	0.1774	0.989275	C25_494 C25_594 C25_605 CG22_303 Z20_2518 Z20_438 C25_1278_length_17946_cov_85.427589
VC_756	6	445.8	2666	0.1427	0.977336	CJ6_604 CX8_201 G13_1627 h9_613 T2_1043 Z16_1208_length_27991_cov_29.563824
VC_757	6	1014	4336	0.1891	0.998474	CC24_485 C14_658 CC25_49 CR17_670 CT2_1545 S18_3197_length_26060_cov_6.570736
VC_758	23	9328	22600	0.2915	0.978369	C24_627 C24_791 C25_494 C25_594 C25_605 CG11_612 CG22_303 CT5_1220 CT5_1821 CT5_392 T5_1180 T5_166 T5_244 Z16_573 Z16_742 Z20_2518 h9_1333 CC14_115 Ch10_48 Z20_438 CG23_654 CZ16_502 C25_1278_length_17946_cov_85.427589
VC_759	54	33700	42900	0.4388	5.04e-09	G11_169 G11_293 G11_721 Z16_1845 Z16_545 Z20_344 C24_627 C24_791 C25_494 C25_594 C25_605 CG11_612 CG22_303 CJ7_669 CT5_1220 CT5_1821 CT5_392 Ch10_418 T5_1180 T5_166 T5_244 Z16_573 Z16_742 Z20_2518 h9_1333 CT5_1129 S18_441 h10_1158 CX8_739 CG11_799 CZ16_208 B19_4365 CB19_1947 CC14_115 B19_464 CC24_135 G11_161 R17_178 CT5_1351 Ch10_48 Ch10_761 G11_1483 G11_2529 G12_1012 G13_647 T5_3056 Z20_1961 Z20…
VC_760	15	6830	8738	0.4379	0.000153932	CZ20_178 Z20_1907 CZ20_862 S18_4593 S18_6076 S18_9613 Z20_2577 Z20_3342 Z20_4626 Z20_5324 Z20_5345 Z20_7084 Z20_8127 S18_5873 Z20_4189_length_17222_cov_27.736471
VC_761	34	17000	17200	0.4971	1.77e-09	CZ20_292 Z20_1856 Z20_1907 B19_3972 CZ20_305 S18_2446 S18_6076 Z16_1133 Z16_127 Z16_1862 Z16_3427 Z16_476 Z16_498 Z16_689 Z16_903 Z16_974 Z20_1041 Z20_1198 Z20_2726 Z20_3079 Z20_3171 Z20_3853 Z20_3897 Z20_679 Z20_700 Z20_871 CZ20_444 Z20_3559 Z20_4365 Z20_5053 S18_2412 Z20_2015 Z20_2687 Z20_2240_length_29640_cov_44.897651
VC_762	13	4571	4551	0.4997	0.00239735	CB19_313 B19_2273 B19_2202 C15_1018 C15_2132 CT5_1577 CT5_2697 CT5_942 CZ16_1502 G13_1960 G21_479 Z20_678 Z20_6948_length_11481_cov_33.436023
VC_763	8	1222	2666	0.313	0.396448	CJ6_299 Ch9_33 CB19_164 Ch9_431 Ch9_84 CG13_2053 Ch10_577 T5_1267_length_24182_cov_8.315995
VC_764	2	64.52	494.7	0.1146	0.979387	Z16_1028 Z16_2020_length_18363_cov_11.903102
VC_765	3	562.9	1232	0.3127	0.808633	Z16_1212 Z16_796 Z16_1547_length_22464_cov_12.619126
VC_766	33	38900	8912	0.8125	0	Z16_739 Z20_1462 Z16_635 Z16_588 Z20_1291 Z20_1406 Z16_1050 Z16_536 Z20_2345 Z16_283 Z20_1212 Z20_1266 Z20_1304 Z20_1344 Z16_2087 Z16_2654 Z20_2282 Z20_3669 Z20_6410 Z20_6857 S18_5907 Z16_1434 Z16_2240 Z16_3106 Z20_1560 Z20_3108 Z20_7427 Z20_2863 S18_5278 Z16_2901 Z16_3695 Z20_5629 Z20_6887_length_11574_cov_6.455682
VC_767	5	613.1	932.7	0.3941	0.148135	Z16_1190 SK1_1035 SK1_908 S18_2329 Z16_2883_length_14068_cov_26.044958
VC_768	4	212.2	722.7	0.2251	0.903035	Ch10_1009 h9_1455 R17_1311 R17_2298_length_10410_cov_13.600676
VC_769	5	450.3	633.6	0.4117	0.338052	Z20_1377 S18_5718 S18_5735 Z20_3446 Z20_3860_length_18391_cov_37.819317
VC_770	18	6136	6032	0.5028	3.14e-05	Z20_2501 S18_1466 S18_2110 S18_4059 Z20_1646 S18_1522 CT5_498 Z20_6908 CB19_1290 S18_8263 CT5_2124 Z20_2761 Z20_2983 Z20_3905 Z20_6380 Z20_7060 Z20_7500 CZ20_416_length_25061_cov_112.364672
VC_771	5	418.8	4402	0.0867	0.996692	Ch9_873 Z20_4833 CG11_2739 J6_2554 Z16_3081_length_13283_cov_249.168657
VC_772	2	310.4	1716	0.1529	0.979387	h9_402 h9_467_length_44382_cov_61.003970
VC_773	24	11900	4647	0.7173	1.56e-09	B19_1587 B19_4816 B19_4947 C15_1777 C15_662 S18_3010 S18_4131 S18_6540 S18_7015 h10_3414 B19_2718 B19_4463 CG11_1259 CT5_1225 S18_2778 S18_5772 T5_1127 T5_1426 T5_1842 T5_688 Z16_4223 h10_1543 h10_3044 h10_639_length_42423_cov_27.690309
VC_774	24	17300	12200	0.5853	1.56e-09	B19_1080 C14_1937 CB19_381 CB19_535 CB19_653 CG11_1600 CS18_409 CT5_1602 CT5_1901 CT5_725 Ch10_220 J6_1147 S18_1566 T5_2973 X8_564 Z16_1819 Z20_2617 h10_110 h10_1483 h10_440 h10_523 h10_848 h9_1406 h9_522_length_43179_cov_8.767206
VC_775	18	3240	7626	0.2972	0.357987	C14_1530 CT5_842 h10_1166 C24_1078 C24_1402 CG22_808 CJ7_1510 S18_2677 h10_1932 h10_2928 h10_3992 h9_565 R17_583 S18_2294 X8_368 h10_1022 Z20_1317 Z20_6629_length_11925_cov_31.447599
VC_776	4	210.6	1067	0.1638	0.992931	C24_374 h10_1177 Z20_4038 X8_1780_length_11613_cov_19.706351
VC_777	5	523.7	1559	0.2502	0.851865	C25_2239 G21_572 G21_669 G21_85 S18_188_length_69693_cov_24.954752
VC_778	7	1549	5113	0.232	0.963181	CB19_1089 CB19_439 CC25_373 CS2_1165 S18_1923 S18_1943 S18_2716_length_30461_cov_7.463067
VC_779	16	7381	7422	0.4976	7.72e-07	CB19_946 Ch10_294 G11_1567 Z16_3744 C14_251 CS18_516 Z20_1247 CG11_1815 CG21_1258 CJ7_963 CR17_371 Ch9_254 J6_2183 Z20_2569 Z20_3319 h10_4099_length_10037_cov_8.521739
VC_780	4	528	3889	0.1193	0.992931	CG11_1600 h10_110 h10_1483 h10_523_length_44235_cov_38.183364
VC_781	5	440.1	1959	0.1827	0.952654	CG23_1560 G23_23 T5_1276 h10_552 T5_1691_length_18363_cov_9.020920
VC_782	43	64600	31400	0.6727	0	Z20_2932 C25_172 B19_1297 C25_546 CC25_331 CG21_314 CG21_67 CG23_188 CR17_1363 CS18_1221 CS18_1422 CS18_3179 CS18_445 CS18_479 CS1_1293 CS1_367 CS1_474 CS2_762 CT2_1889 CT2_325 CT2_704 CT5_483 Ch9_134 Ch9_139 G11_971 J7_531 S18_1753 S18_3901 S18_4036 S18_501 S18_5986 SK1_1115 SK1_452 SK1_640 T1_1296 T1_2711 T1_3112 T1_767 T1_788 T1_842 T1_889 T2_880 h10_131_length_60709_cov_19.921951
VC_783	33	16400	10000	0.6183	0	CT2_911 CT1_203 CT1_259 CS18_530 S18_1709 CS18_476 CJ7_611 G12_373 T1_2444 G21_804 G23_58 CG23_641 G21_1280 CG23_1601 SK1_481 CS18_831 CS18_1180 CB19_1117 C25_2378 CC14_1333 CC25_361 CG21_224 CG22_489 CR17_712 CS18_712 CT2_2831 CT5_2153 G21_2284 G21_2736 S18_1561 S18_1653 S18_1690 S18_1846_length_39451_cov_72.561021
VC_784	5	191	460.2	0.2888	0.798302	Ch10_1780 h10_780 B19_5586 CT2_4237 Ch10_555_length_26848_cov_17.682268
VC_785	2	10.42	108.3	0.08497	0.979387	CS2_3867 Ch10_1752_length_11298_cov_31.532242
VC_786	10	640.5	3189	0.1664	0.977423	T5_2817 h10_3278 B19_2120 C15_614 CT5_1699 Z20_6629 h10_3096 h10_3397 B19_2142 G11_2430_length_13795_cov_12.398035
VC_787	26	7352	9383	0.438	0.000543925	CT5_416 B19_941 CB19_352 S18_1842 Z20_1178 h9_535 C15_1386 CB19_316 CT5_426 CT5_742 S18_4287 T5_524 C14_944 T5_2591 B19_1844 B19_1650 B19_2067 B19_5938 CB19_1791 CB19_674 CG11_831 CJ7_2357 CS18_888 G11_2613 h10_1338 h9_3251_length_11759_cov_9.590140
VC_788	3	284.8	817.5	0.257	0.808633	G21_572 G21_85 S18_188_length_69693_cov_24.954752
VC_789	2	146.6	597.3	0.196	0.979387	T5_2355 h10_2670_length_14418_cov_12.421500
VC_790	5	407.8	1013	0.2849	0.661948	Z16_1754 CC14_943 CG11_870 CT5_2806 CT5_1565_length_18310_cov_66.034128
VC_791	4	68.99	576.6	0.1056	0.984809	Z20_4047 CG11_2946 CT5_1910 J6_2382_length_12062_cov_8.080953
VC_792	14	2049	4726	0.3011	0.761826	h10_1166 C24_1078 C24_1402 CG22_808 CJ7_1510 h10_1932 h10_2928 h10_3992 R17_583 S18_2294 X8_368 h10_1022 Z20_6629 h10_2106_length_17492_cov_8.868326
VC_793	3	87.38	976.1	0.08171	0.959572	h10_893 B19_3684 S18_2294_length_35120_cov_33.855725
VC_794	2	225.3	954.5	0.1903	0.979387	B19_1091 h10_569_length_43498_cov_12.196510
VC_795	19	13000	3819	0.7705	7.39e-08	B19_1081 B19_917 C14_431 C14_512 C24_566 G11_1420 G11_1502 G11_411 G11_438 G11_688 G11_942 S18_1194 S18_1298 S18_1465 Z16_1120 Z16_1372 Z20_1006 Z20_1263 h10_1835_length_19652_cov_13.295351
VC_796	2	75	284.2	0.2065	0.979387	C14_1236 C14_1817_length_11901_cov_11.040604
VC_797	10	2172	4183	0.3407	0.454861	CB19_415 B19_1082 CB19_421 CJ6_951 CS18_1197 CS2_467 CZ20_196 J7_3415 T5_335 T5_350_length_48448_cov_7.905751
VC_798	10	1451	9071	0.1376	0.999709	CG11_397 B19_1438 CG11_512 CZ16_168 Z20_261 B19_4366 CC15_182 CG11_1213 CG13_1259 Ch9_643_length_15370_cov_9.781717
VC_799	5	327.5	1902	0.1462	0.981643	B19_1082 CJ7_328 J7_3415 T5_3077 Z20_4012_length_17859_cov_14.931645
VC_800	5	339.5	1919	0.1496	0.996692	CS2_467 T5_3086 B19_5894 CT2_577 CT5_2559_length_11602_cov_17.697670
VC_801	4	64.25	289.7	0.1775	0.984809	CT5_1982 X8_949 h10_2428 Z20_6176_length_12693_cov_15.241019
VC_802	48	23700	19400	0.5486	0	CT5_571 CG11_858 CZ16_375 Ch10_388 J7_1196 S18_1054 S18_2239 T1_795 T1_956 h10_2308 h10_587 h10_821 Z16_564 Ch10_633 Ch10_941 CS1_654 Ch10_975 CB19_315 CS18_460 CT5_592 CG11_2750 C14_692 CB19_1619 CC14_345 CG12_179 CG12_601 CG23_483 CJ6_1240 CJ7_477 CS18_1616 CS18_441 CS2_2078 CT2_787 CT2_939 CT5_1186 CT5_1541 CT5_545 CX8_1082 CZ16_906 S18_2623 T1_1403 T5_644 Z20_1619 Z20_2423 h10_1375 h10_1873 h…
VC_803	9	2745	5689	0.3248	0.57009	S18_3395 Z20_372 C15_2200 CB19_1112 CB19_2319 Ch10_1224 J6_842 T5_3231 X8_742_length_23171_cov_26.526475
VC_804	59	59700	37300	0.6146	0	Z16_811 Z20_721 B19_3722 CB19_189 CG11_240 CG11_318 CG11_927 CT5_1107 CT5_142 CT5_192 J6_512 J6_573 T5_455 X8_345 Z20_2904 T5_235 C24_459 CG11_1443 CG11_227 Z20_810 CG11_1140 CG11_1234 B19_3390 C14_642 C15_1684 C15_217 C15_595 CB19_2085 CB19_45 CB19_478 CB19_96 CC24_660 CC24_863 CC25_290 CC25_68 CG11_1396 CG11_1554 CG11_161 CG11_924 CG23_127 CJ6_114 CJ7_1132 CJ7_179 CT5_1001 CT5_1294 CT5_1587 CT5…
VC_805	4	158.6	606	0.2052	0.992931	B19_1084 G11_3103 S18_5885 T1_1459_length_26676_cov_14.029864
VC_806	5	491.2	1028	0.3212	0.661948	B19_1084 G11_3103 Z16_3341 Z20_3453 Z20_3749_length_18838_cov_23.884896
VC_807	3	51.5	255.2	0.1647	0.985452	R17_195 S18_452 B19_2868_length_22446_cov_10.413202
VC_808	8	924.5	425.4	0.6769	0.000469553	CG21_405 CG21_492 CG22_105 CG22_70 CS18_923 G21_1099 J7_1352 J7_3178_length_11536_cov_7.270795
VC_809	2	62.64	96.85	0.3831	0.110336	CG13_954 CG21_892_length_19862_cov_13.516585
VC_810	2	42.79	136	0.234	0.658454	R17_404 J6_392_length_42130_cov_38.607677
VC_811	28	6873	1606	0.8052	0	CT5_433 S18_1411 B19_1162 B19_1138 B19_1609 B19_1684 B19_2569 C24_737 C25_1152 CC24_362 CG11_580 CG21_1035 CG22_106 CG22_108 CG22_143 CG22_855 CJ6_316 CJ7_382 CR17_535 CS18_559 CT5_794 CT5_851 Ch9_375 G11_1142 S18_1437 S18_3090 T1_718 CC24_295_length_40751_cov_19.825831
VC_812	20	2876	781.9	0.7777	3.39e-08	B19_3899 B19_1246 B19_1569 B19_1722 B19_5700 C14_378 C14_949 C25_731 CT5_1424 G21_1018 G21_603 G21_795 G21_827 h10_814 h10_867 h10_880 B19_1613 B19_1826 T1_1070 C25_526_length_35721_cov_61.987439
VC_813	4	1295	4311	0.2306	0.903035	B19_1182 CC14_106 CC24_561 CX8_182_length_45970_cov_41.433540
VC_814	21	8889	15500	0.3638	0.189308	B19_1086 B19_2122 C14_1607 C15_539 CG12_108 CG12_149 CG12_217 CG12_331 CZ20_125 Ch10_213 G12_1004 G12_1090 G12_1094 G12_1114 G12_1416 J6_346 J6_887 J7_2221 R17_853 Xanthomonas~citri~phage~CP2 h10_500_length_44568_cov_295.246737
VC_815	68	64900	48500	0.5718	0	B19_1203 B19_760 C14_162 C15_243 CC14_79 CG11_424 CG11_891 CJ7_308 CS1_324 Ch10_157 Ch10_245 Ch10_340 G11_1258 G11_898 G12_181 J6_274 J6_289 R17_730 T1_2636 T1_705 T2_616 T5_479 Z20_1771 h10_1217 h10_333 h10_456 B19_2673 B19_4211 B19_4471 B19_6805 B19_864 C14_1254 C25_1755 C25_652 CC14_57 CG11_1422 CG11_3767 CG12_590 CG12_621 CJ7_3075 CR17_193 CS18_1425 CS2_647 CT2_1296 CT2_5157 CT2_613 CT2_841 C…
VC_816	8	923.9	6936	0.1173	0.997308	CJ7_273 CJ7_299 CJ7_327 CX8_347 G11_1027 Z20_2789 T5_1919 CT5_949_length_30444_cov_11.073382
VC_817	13	4644	5919	0.4386	0.00445635	C14_1607 CG12_108 CG12_149 CG12_331 CZ20_125 G12_1004 G12_1090 G12_1094 G12_1114 G12_1416 J7_2221 R17_853 Xanthomonas~citri~phage~CP2
VC_818	22	4373	9890	0.3057	0.642006	G11_568 B19_922 R17_458 G11_1718 G11_506 C25_1143 C25_2613 CG23_680 CS2_609 CT5_1195 T5_2314 C25_338 CS1_496 Z16_2275 C25_1575 G11_1088 J6_519 CT2_332 T5_2415 C25_1709 CS18_1187 S18_6767_length_14276_cov_6.124886
VC_819	9	1522	9617	0.1364	0.994778	C14_162 CJ7_273 CJ7_299 CJ7_327 CX8_347 T5_479 Z20_2789 T5_1919 CT5_949_length_30444_cov_11.073382
VC_820	5	214.4	2080	0.09304	0.996774	C14_2036 C15_1830 CG12_740 J6_2857 J6_2870_length_10620_cov_9.211548
VC_821	7	1970	7415	0.2096	0.997531	C15_124 C24_781 CJ7_288 CR17_417 CR17_470 G12_113 h9_289_length_48961_cov_11.793993
VC_822	2	87.83	677.8	0.1141	0.658454	T1_327 CT2_4867_length_11793_cov_4.788806
VC_823	4	323.9	928.3	0.257	0.557383	C15_474 B19_1720 B19_734 CC24_476_length_30858_cov_9.729539
VC_824	51	38400	33400	0.534	0	B19_1182 CB19_440 CB19_459 CC14_106 CC14_109 CC24_480 CG12_142 J6_378 S18_3153 S18_3457 X8_692 Z16_668 B19_2917 B19_3465 B19_824 C15_749 C24_491 C25_674 C25_828 CB19_345 CB19_460 CC14_100 CC14_530 CC14_974 CC25_838 CJ7_495 CJ7_507 CX8_182 Ch10_289 Ch10_296 G11_1402 G12_778 J6_435 J6_438 R17_466 T1_943 T2_774 T5_927 X8_1338 h10_1020 h9_1047 h9_2189 h9_524 h9_643 h9_864 C14_1092 C24_802 CC14_444 G2…
VC_825	2	206.7	1806	0.1025	0.979387	CS1_354 T1_584_length_45447_cov_16.611209
VC_826	9	4325	8890	0.3268	0.73175	CC24_480 CG12_142 CC14_100 CJ7_495 Ch10_289 X8_1338 h10_1020 CG13_888 CG13_1538_length_15002_cov_9.647488
VC_827	4	175	935.7	0.1565	0.903035	CJ6_1655 CJ6_1868 CJ7_360 CJ6_1420_length_12658_cov_8.546299
VC_828	47	70400	23700	0.7475	0	CG12_147 CJ7_442 CJ7_567 S18_1712 CG23_233 CB19_549 CC25_94 CG13_408 CJ7_437 CZ16_304 J7_310 Z20_1358 CT5_634 R17_350 h10_649 CC24_310 C24_379 CC25_176 CC25_605 CG11_1954 CG11_2844 CG11_3321 CG21_362 CJ6_330 CJ6_391 CJ6_871 CJ7_1271 CJ7_325 CS18_1075 CS18_724 CT5_468 CZ16_331 CZ16_841 J6_1139 J7_667 T5_1162 Z20_1986 Z20_3745 Z20_4839 h10_3761 h9_1052 h9_1375 h9_1993 B19_6001 CJ7_504 CZ16_601 Z16_…
VC_829	9	7945	8105	0.4945	0.000206148	CG13_517 CS1_457 CS1_470 CT1_225 Enterobacter~phage~Tyrion Escherichia~phage~TL-2011b Escherichia~phage~phiV10 Salmonella~phage~SPN1S Salmonella~phage~epsilon15
VC_830	10	1470	11500	0.113	0.939388	CJ7_308 J6_289 B19_660 SK1_335 T5_3227 h10_1184 h10_2853 C15_2053 CT2_1736 CT2_5260_length_10977_cov_6.185406
VC_831	26	19300	7007	0.7322	0	CR17_282 CS2_664 CT2_1007 CT2_631 CT2_953 S18_1734 S18_1824 SK1_473 T1_1371 T2_1170 CS18_492 CS2_1056 CT1_227 CT2_2209 CT2_703 CT2_920 S18_1658 S18_4424 S18_4829 S18_4958 S18_5478 S18_9332 T1_1427 T1_2551 T1_812 T1_853_length_40365_cov_11.294666
VC_832	3	104	1531	0.0634	0.985452	CS1_1523 G13_1020 C14_746_length_22639_cov_12.785600
VC_833	2	22.45	292.9	0.07031	0.979387	CS1_2731 X8_2045_length_10309_cov_10.893017
VC_834	7	1853	2270	0.448	0.0075968	CC25_1059 CG11_2887 CG12_452 CJ7_1090 G11_1041 CJ6_238 CJ6_290_length_42953_cov_12.197911
VC_835	7	317.8	1017	0.2356	0.972358	Ch9_640 CG13_682 Ch9_603 Ch9_441 CG13_1785 CG12_818 CG11_3460_length_10880_cov_8.330439
VC_836	5	525.6	2445	0.1763	0.981643	Ch9_55 G11_850 Ch10_566 J6_1124 J6_791_length_27795_cov_7.724369
VC_837	10	737.6	5263	0.1225	0.997707	B19_5049 CG11_1056 CG11_1283 G11_2636 G11_3375 G11_781 S18_4989 X8_2053 Z20_7738 h9_3355_length_11495_cov_8.400087
VC_838	6	568.4	1409	0.2857	0.531907	G11_645 CC14_973 CT5_950 X8_157 S18_1741 CC14_759_length_14691_cov_13.423203
VC_839	12	8457	8939	0.4855	4.87e-05	J7_503 h9_624 h10_787 C14_1756 C14_270 CB19_1229 CG12_121 Pseudomonas~phage~AF h10_677 J6_374 S18_2179 h10_1273_length_27688_cov_17.764086
VC_840	16	9023	9455	0.4875	6.53e-05	T1_1035 T1_1057 B19_1393 C14_619 C24_357 CB19_464 CS1_537 CS2_721 CT1_250 CT2_1216 CT2_1993 S18_3308 SK1_2544 T1_2626 T1_4041 T2_1180_length_25458_cov_11.706964
VC_841	6	1808	5608	0.2434	0.993467	T1_173 Z20_184 T1_203 CS18_1090 CT2_1528 CT2_495_length_49499_cov_7.887287
VC_842	36	16700	21400	0.437	0.00115781	B19_2832 Z16_687 h10_3067 h10_873 B19_1204 CC14_269 Ch10_434 J6_514 S18_1660 SK1_408 T2_731 Z16_1638 Z20_2662 Z20_6186 h10_1263 h10_1382 h10_1604 B19_1628 B19_4140 CT5_707 CZ20_248 G11_870 J6_900 h10_840 B19_1501 CG13_1603 CG13_553 Z16_1417 Z16_2393 Z20_4708 Z20_5963 h10_1865 h10_2072 h10_2275 h10_2476 J7_2588_length_13473_cov_4.827545
VC_843	4	627	1947	0.2428	0.442617	h10_3367 h10_912 J6_1220 h10_3411_length_11666_cov_128.926105
VC_844	2	213.3	1931	0.09932	0.658454	h10_761 Ch10_710_length_22392_cov_31.154094
VC_845	17	7071	8192	0.4623	1.32e-05	B19_5661 B19_1089 B19_964 CZ16_1086 Ch10_618 G11_2547 S18_2808 S18_2962 T5_624 X8_786 Z20_1730 Z20_2097 h10_1164 h10_2023 h10_2943 h10_544 h9_706_length_40052_cov_15.123634
VC_846	3	204.1	1571	0.1146	0.985452	S18_869 G11_437 Z20_2402_length_28047_cov_6.755502
VC_847	27	17600	10900	0.6162	9.46e-09	B19_5661 B19_1089 B19_621 B19_964 C25_302 CS2_548 CZ16_1086 Ch10_618 G11_2547 S18_2808 S18_2962 T5_624 X8_786 Z20_1730 Z20_2097 h10_1074 h10_1164 h10_2023 h10_2943 h10_544 h10_570 h10_597 h10_640 h9_490 h9_706 CZ16_693 h10_1628_length_21994_cov_12.421213
VC_848	2	70.06	632.2	0.09919	0.658454	CS1_362 CS1_2708_length_10847_cov_5.395663
VC_849	5	297.8	712.5	0.2919	0.417266	S18_1329 T5_1787 CG11_87 S18_2410 T2_752_length_37952_cov_78.954851
VC_850	2	94.51	769.6	0.1089	0.979387	S18_1442 CG11_615_length_39255_cov_10.551429
VC_851	5	1130	3804	0.2286	0.981643	T5_708 Z20_2560 B19_1169 S18_3136 Z20_1311_length_41340_cov_12.246264
VC_852	12	2228	7794	0.2218	0.979798	B19_1908 CG12_84 C15_1903 Ch10_109 B19_1848 CB19_2301 CB19_66 CC25_210 CG11_1448 CG11_3768 CJ6_1843 CS18_726_length_35023_cov_24.164236
VC_853	33	45100	54100	0.4545	4.04e-06	B19_108 B19_259 B19_66 C15_218 CC14_1275 CC14_9 CG11_316 CG11_57 CG13_2161 CJ7_1037 CR17_40 CR17_41 CT5_1223 Ch10_460 Ch9_953 G12_41 J6_265 J6_890 J7_1157 J7_77 J7_861 J7_868 S18_1327 S18_2025 T5_55 T5_77 T5_785 X8_1760 Z20_150 h10_1002 h10_1784 h9_3077 h9_3522_length_11017_cov_6.875388
VC_854	4	245.8	1748	0.1228	0.764757	B19_658 T5_1243 B19_159 G21_2517_length_13058_cov_10.004076
VC_855	28	32100	69100	0.3168	0.72512	B19_78 B19_8 CC24_202 CG11_316 CG13_215 CG23_13 CR17_9 CS18_13 CS18_563 CZ20_5 G21_1443 G21_31 J6_581 J6_894 J7_1157 J7_16 J7_77 J7_834 S18_571 S18_7045 T5_26 T5_28 T5_498 T5_5 h9_12 CS18_373 J7_92 CG13_213_length_49239_cov_10.959479
VC_856	23	31000	29200	0.5152	2.25e-08	C14_611 C15_1122 CC14_77 CJ7_716 CZ16_760 Ch10_449 J6_2321 R17_347 Z16_1041 Z16_1195 Z16_1800 CB19_366 CJ7_353 CJ7_401 CJ7_406 CZ16_269 G11_485 Z16_553 CG11_3469 CT5_582 G11_1017 X8_687 h9_926_length_35131_cov_8.825037
VC_857	8	1753	8897	0.1643	0.994959	CB19_41 CC25_243 CJ7_1466 J6_1558 J6_454 CZ16_1807 CC24_1459 CC25_711_length_13554_cov_12.105563
VC_858	63	77400	76600	0.5021	0	CB19_72 CZ16_441 Z16_195 h10_2730 J6_132 Z16_391 h9_258 B19_1868 CC14_378 CC25_476 CG12_403 CG12_490 CT5_1160 CT5_126 CT5_1344 CT5_96 CZ20_424 G11_2209 S18_455 S18_600 S18_634 T5_1195 T5_131 T5_1383 T5_416 T5_73 T5_885 X8_112 X8_25 Z16_1408 Z16_2021 Z16_346 Z16_412 Z16_524 Z16_645 Z16_702 Z16_763 Z16_765 Z20_1180 Z20_1213 Z20_1318 Z20_2247 Z20_2292 Z20_2311 Z20_2615 Z20_3397 Z20_3407 Z20_367 Z20_…
VC_859	3	159.5	2031	0.07264	0.985452	CC14_1070 G13_547 Z20_5741_length_13402_cov_5.086386
VC_860	18	8850	8446	0.5106	1.53e-06	CZ20_485 CG11_430 G11_960 B19_681 CB19_179 CB19_438 CG11_2023 CG11_304 CG11_394 J6_2460 CB19_357 CB19_804 CG11_529 CG11_652 CT5_147 CT5_373 G12_612 T5_2917_length_11175_cov_8.378597
VC_861	9	399.1	3249	0.1089	0.994778	T5_2828 CJ7_1176 CR17_288 CG12_656 CG11_3480 G11_157 G11_1959 G11_2281 G11_413_length_44766_cov_11.329181
VC_862	28	23500	19100	0.5517	1.93e-09	CG11_1008 CG11_868 CT5_1005 X8_365 CJ7_2581 Ch9_768 CX8_311 Ch10_563 Ch9_480 CC14_636 Z20_5438 CB19_469 C14_2002 C14_636 CB19_449 CG11_2858 CG12_736 CT5_1453 CX8_564 CZ16_363 Ch9_352 Ch9_726 J6_994 T5_3257 X8_1670 Z16_312 G11_3069 h9_1083_length_30242_cov_11.905522
VC_863	11	2633	12700	0.1713	0.998739	CB19_41 CC25_243 CG11_2807 CJ7_1466 CJ7_90 Ch10_1516 J6_1558 J6_454 CZ16_1807 CC24_1459 CC25_711_length_13554_cov_12.105563
VC_864	2	24.29	530.8	0.04344	0.979387	CG13_1468 h9_1658_length_20198_cov_7.253438
VC_865	5	443.8	1924	0.1867	0.661948	CR17_7 CC24_615 CG11_1400 h9_1577 CT5_1895_length_15542_cov_11.423323
VC_866	9	3994	3591	0.5253	0.000543124	CS18_11 CS1_750 CS18_78 T2_189 J7_73 T2_146 CG11_1352 SK1_1545 R17_82_length_66171_cov_21.296449
VC_867	2	577.7	2720	0.175	0.979387	CT5_44 Z16_86_length_70533_cov_19.897911
VC_868	5	443.3	908.7	0.3255	0.265435	CB19_874 B19_3133 CG11_2833 G11_2760 CG11_2784_length_13043_cov_6.454881
VC_869	14	10200	12200	0.4551	0.000823602	G11_143 Z16_79 R17_81 G11_914 C24_33 CG13_87 R17_113 R17_139 S18_169 T2_114 T5_95 T5_890 G11_560 T2_681_length_39886_cov_12.012603
VC_870	7	2705	14500	0.1571	0.951651	CC14_9 CJ7_1037 CT5_1223 J7_861 J7_868 CJ7_482 h10_2220_length_16658_cov_59.939529
VC_871	2	49.17	283.3	0.1461	0.979387	Z16_1577 T5_2175_length_14790_cov_7.802715
VC_872	4	111.1	574.5	0.1602	0.984809	CG22_988 h9_1895 G11_3095 Z16_1396_length_24383_cov_11.059314
VC_873	2	66.52	536.9	0.1095	0.658454	T5_1243 B19_159_length_68167_cov_65.455177_fragment_1
VC_874	3	170.4	3146	0.05128	0.985452	Z20_4542 h10_1050 h10_3144_length_12531_cov_18.125441
VC_875	31	9413	8013	0.5383	5.47e-09	CJ6_186 C15_1632 CT5_1619 CG11_1637 CS18_723 h10_113 CB19_1156 CR17_126 S18_9211 CT2_356 CT2_3475 C14_2258 C15_2027 CG22_1080 CS1_509 CT2_1635 R17_1034 R17_1553 Z20_2864 C24_2263 CT2_3768 CT2_4086 SK1_2047 SK1_2232 SK1_913 T1_2884 T2_215 Z20_2029 CS1_815 CT2_1668 CS1_714_length_31115_cov_82.234063
VC_876	21	9794	3670	0.7251	2.76e-08	B19_1090 CS1_1555 CS1_1965 CS1_506 CS2_1320 CT2_1386 CT5_2129 S18_2616 SK1_326 SK1_386 SK1_433 T1_1171 T2_1167 T2_3090 Z16_1633 Z16_2091 Z16_569 Z16_891 Z20_1684 Z20_3665 Z20_5247_length_14444_cov_4.532838
VC_877	4	217.8	858.9	0.2008	0.992931	CS2_247 CS18_3534 CS1_1716 CT2_719_length_44206_cov_23.846074
VC_878	4	935.3	2555	0.2673	0.903035	SK1_326 SK1_386 SK1_433 T2_1493_length_21441_cov_14.836903
VC_879	3	142.4	503.9	0.2183	0.985452	Z16_684 J6_1264 CG22_1156_length_11395_cov_192.370282
VC_880	5	1970	5250	0.2725	0.952654	S18_48 C15_22 Z20_30 Z20_41 C15_26_length_93392_cov_61.364475
VC_881	3	105.5	1176	0.08194	0.985452	B19_1968 B19_3383 B19_4587_length_14422_cov_10.750052
VC_882	46	55200	9592	0.8508	0	B19_1731 B19_1093 B19_2735 B19_772 B19_950 C14_178 C15_193 C15_636 C24_1515 C24_747 C25_311 C25_651 CG11_461 CG13_323 CS1_500 CS1_664 CS2_494 CS2_564 CS2_626 CZ16_580 G11_321 G11_769 G21_1266 G21_658 R17_251 R17_288 S18_1258 S18_1346 S18_1641 S18_1655 S18_2218 T1_1513 T1_712 T2_377 T2_792 X8_341 Z16_3273 Z20_1133 Z20_2535 Z20_2862 Z20_2889 Z20_2971 Z20_3052 Z20_3632 Z20_486 h10_388_length_46767_c…
VC_883	5	2500	5629	0.3071	0.73582	B19_1094 J6_328 J6_328 T5_483 h10_581_length_43298_cov_13.455958
VC_884	6	1367	5630	0.195	0.977336	B19_1166 B19_1762 CG11_432 CG11_981 CT5_2250 G11_1770_length_17672_cov_7.562695
VC_885	5	484.3	964.3	0.332	0.265435	B19_1172 B19_774 S18_1334 S18_3115 Z20_3196_length_21530_cov_11.347520
VC_886	3	294.1	339	0.4602	0.0404278	B19_652 S18_474 Z20_863_length_45752_cov_60.753047
VC_887	17	8437	4255	0.663	4.21e-07	T2_460 CS2_513 R17_310 SK1_344 T2_1003 Z20_2170 CS1_332 CS1_368 CZ20_286 CG13_1581 CT2_3815 G11_3215 G13_849 S18_3903 SK1_2401 T1_2278 T2_1683_length_20152_cov_12.890680
VC_888	2	248.1	2125	0.1044	0.658454	G11_479 CG11_1638_length_19608_cov_10.934128
VC_889	10	1584	1488	0.5122	0.00029142	h10_370 CJ7_275 h9_293 CJ6_465 S18_855 Z20_1826 CG11_1350 S18_3482 T5_641 T5_949_length_32622_cov_7.816655
VC_890	9	1287	565	0.6883	0.000206148	B19_1097 C24_300 C25_961 CG21_218 CJ7_1121 G12_199 G13_662 G21_1390 S18_6544_length_14616_cov_5.312685
VC_891	4	421.1	930.3	0.3097	0.843839	CR17_14 R17_613 C25_388 R17_794_length_24482_cov_10.648954
VC_892	21	15300	5386	0.7385	1.57e-08	CR17_337 B19_1564 B19_1422 B19_2214 B19_2805 B19_2908 B19_5608 C15_262 CR17_350 Ch9_193 G21_477 S18_1754 S18_1780 S18_1972 S18_3658 X8_372 Z16_3420 Z20_1525 Z20_3008 Z20_6796 h10_868_length_37903_cov_25.894314
VC_893	21	28400	6866	0.8043	1.57e-08	CZ16_518 CG11_922 CG13_612 CG13_616 CG13_630 CR17_387 CZ16_534 G11_804 R17_584 R17_610 R17_656 R17_855 X8_478 h10_1025 h10_1051 h9_1199 h9_976 C14_1296 G12_1061 R17_1493 Z20_2979_length_23038_cov_6.496715
VC_894	16	8173	4618	0.6374	7.72e-07	h9_861 CG21_442 CS18_605 Z16_721 h9_811 B19_1404 C14_284 C24_822 CG11_586 CG13_942 CT5_751 CZ16_464 G21_543 Z20_1439 h10_793 h10_891_length_37405_cov_10.809076
VC_895	7	2724	1636	0.6228	0.00108251	CG11_1308 C14_186 CG13_709 CR17_198 B19_2276 CZ16_884 G11_2342_length_14238_cov_5.792287
VC_896	17	13600	4446	0.7518	1.19e-06	CS18_361 CS18_503 S18_436 S18_760 T1_685 T1_710 Z20_1044 CS18_481 CR17_289 CR17_781 T1_2675 Z20_1159 C25_756 CS18_1525 CS18_941 CZ20_709 G21_406_length_41951_cov_34.409562
VC_897	7	1867	7761	0.1937	0.999299	CS18_572 CS2_754 CG11_781 CJ7_619 CR17_339 CS18_631 G21_663_length_34028_cov_10.356430
VC_898	3	460	3173	0.1264	0.985452	G21_376 CG11_506 Z20_1204_length_42436_cov_7.790472
VC_899	65	173000	68100	0.7172	0	B19_1719 B19_109 C14_501 C15_190 C15_38 C15_39 C24_276 CB19_105 CB19_20 CB19_24 CB19_711 CC14_68 CC24_527 CC24_80 CC24_91 CC25_297 CG11_52 CG11_80 CG11_843 CG23_41 CJ6_104 CJ7_414 CJ7_830 CJ7_88 CS2_24 CT5_150 CT5_160 CT5_47 CT5_679 CX8_393 CZ16_366 CZ20_484 Ch10_66 Ch10_77 G11_257 G11_54 G11_60 G11_763 G12_395 G21_102 J6_609 G23_7 J7_104 J7_138 J7_502 S18_187 S18_397 S18_569 S18_997 SK1_89 T5_50…
VC_900	24	5404	6347	0.458	0.000374054	B19_180 B19_340 J6_543 B19_139 B19_163 B19_324 B19_332 B19_600 CB19_2358 CB19_2562 CG11_2178 CG23_202 CS2_316 CT1_119 Ch10_127 Ch10_42 J7_141 S18_364 T5_1012 X8_594 Z20_191 Z20_265 h10_140 T5_371_length_47843_cov_17.024671
VC_901	2	193.9	1323	0.1275	0.979387	B19_340 CB19_626_length_35330_cov_21.963657
VC_902	33	41300	18200	0.6938	0	CG11_68 CS18_101 G13_73 X8_29 B19_129 B19_1788 B19_222 B19_223 B19_232 B19_3759 B19_79 C25_68 CB19_1401 CB19_724 CB19_810 CC14_235 CC24_493 CG11_58 CG11_90 CG23_56 CG23_81 CJ6_1228 CR17_285 CS2_212 CT2_289 CZ16_1091 CZ16_623 G11_749 S18_1070 S18_274 S18_462 h10_90 h9_1046_length_31248_cov_24.172410
VC_903	2	81.23	1099	0.06861	0.979387	CG11_1160 G11_1274_length_22735_cov_12.124735
VC_904	21	17000	10700	0.6127	7.29e-08	CG22_18 CS18_70 CS1_130 CS2_844 CT2_223 G11_57 S18_141 CG21_32 C14_749 C14_806 C15_1240 CG11_1228 CG11_1512 CG11_1517 CG23_1229 CJ6_1500 CJ7_2943 G21_549 S18_3095 CG21_1263 G11_1725_length_17947_cov_14.340431
VC_905	2	181.1	2609	0.06482	0.979387	CT2_223 CS2_903_length_31702_cov_8.346700
VC_906	10	1264	732.7	0.6268	0.000123064	C15_1934 C15_1829 C15_577 C24_134 CT5_411 T5_1417 Z16_1202 Z16_2067 Z20_6809 Z20_711_length_47153_cov_14.871990
VC_907	5	330.6	1505	0.1791	0.981643	B19_1445 Ch10_127 T5_1012 X8_594 CG11_2021_length_16760_cov_22.660162
VC_908	33	41500	7786	0.8407	0	Z20_258 B19_166 B19_2049 C14_44 CC24_95 CC25_10 CJ7_187 CS18_57 CS18_66 CT5_81 G11_62 J6_78 J6_78 J7_90 J7_96 S18_257 S18_324 S18_535 T1_193 Z20_241 h10_173 C14_1666 CC25_458 CT5_838 CZ16_205 J7_574 J7_763 J7_782 S18_3718 Z20_2656 Z20_3183 h10_1081 h9_2109_length_16793_cov_11.064882
VC_909	53	23700	22100	0.5164	0	CG11_482 J7_474 Z20_933 B19_2469 CB19_294 Z16_35 CJ6_621 CJ7_387 CS18_435 CT5_622 Ch10_174 h10_497 h10_931 C14_223 CB19_296 B19_2578 B19_6351 C24_1586 C24_2918 CB19_1287 CB19_314 CB19_368 CB19_393 CC14_379 CC14_452 CC15_331 CC24_1388 CC24_1522 CC24_1840 CC24_551 CG11_697 CG23_1777 CJ7_2447 CJ7_3389 CJ7_554 CS18_1067 CS18_1894 CS18_938 CZ20_1336 G11_3667 G13_2083 J7_1611 J7_436 S18_3383 Z16_1444 Z…
VC_910	7	3145	5420	0.3666	0.014921	B19_177 B19_218 B19_239 Ch10_26 S18_277 Z16_153 h9_904_length_35729_cov_24.559175
VC_911	9	1576	384	0.7968	0.000206148	B19_3561 B19_1567 B19_1280 C15_341 G21_1360 S18_2862 X8_348 h10_2491 h10_663_length_41875_cov_29.698613_fragment_1
VC_912	11	5719	6276	0.4759	0.000646373	B19_1930 CB19_402 CB19_683 CB19_881 CJ6_287 CJ6_489 CS18_534 CT5_549 S18_2083 CB19_1062 CJ6_703_length_22550_cov_11.781640
VC_913	52	60600	45000	0.5729	0	B19_1102 B19_702 C14_196 C14_272 C15_234 CB19_290 CB19_299 CB19_340 CC14_178 CG11_393 CJ6_265 CJ6_374 CJ6_573 CJ7_1119 CJ7_282 CJ7_286 CJ7_352 CJ7_364 CJ7_508 CT2_1214 CT5_1153 CT5_438 CX8_208 CX8_295 CX8_379 CX8_444 CZ16_477 CZ16_951 CZ20_301 Ch10_214 Ch10_215 Ch10_253 Ch10_347 Ch10_468 Ch9_324 Ch9_88 R17_522 S18_1274 S18_1406 S18_996 T5_518 X8_464 Z20_1106 Z20_1255 Z20_1565 Z20_2205 Z20_934 h10…
VC_914	12	5437	9872	0.3546	0.272185	B19_702 C14_499 CB19_340 CJ6_673 CJ7_282 CJ7_693 CX8_586 Ch10_442 Ch9_279 X8_1540 h10_1591 h10_452_length_45369_cov_20.176656
VC_915	4	212.7	375.3	0.3569	0.156161	B19_810 CB19_378 CJ6_249 Z16_396_length_48478_cov_16.334572
VC_916	15	7510	13400	0.3589	0.266915	B19_702 C14_196 C14_499 CB19_299 CB19_340 CJ6_673 CJ7_282 CJ7_693 CX8_586 Ch10_442 Ch9_279 X8_1540 Z20_2205 h10_1591 h10_452_length_45369_cov_20.176656
VC_917	3	889	6892	0.1142	0.985452	C14_272 C15_234 Z20_1255_length_41958_cov_86.054197
VC_918	3	277	1213	0.1851	0.985452	h9_1036 Z20_1725 Z20_2519_length_26934_cov_6.595483
VC_919	2	62.17	578.6	0.09642	0.979387	CC25_921 CS2_3673_length_10658_cov_5.585400
VC_920	27	22800	13700	0.6227	0	B19_445 B19_539 C14_124 C14_188 CB19_135 CB19_157 CC14_112 CC15_13 CG11_632 Ch10_503 Ch9_198 J6_278 J7_288 J7_721 S18_691 S18_801 T5_266 T5_292 Z16_319 Z16_761 Z20_545 Z20_562 S18_957 B19_754 B19_428 h10_1186 h10_249_length_50774_cov_31.158284
VC_921	12	9266	22300	0.2932	0.829611	CB19_290 CJ6_374 CJ6_573 CJ7_286 CX8_208 CX8_295 CX8_444 Ch10_215 Ch10_468 Ch9_489 T5_518 h9_1331_length_24883_cov_24.002618
VC_922	35	29600	13500	0.685	0	CJ6_248 CJ7_385 CJ7_936 CS18_413 CS18_654 CS18_749 CT2_1029 CT2_1133 Ch9_117 S18_1887 Z20_1693 Z20_936 h10_1187 CS1_686 CS2_687 S18_1843 SK1_545 T1_1338 T1_991 SK1_501 CJ6_1112 CJ7_2865 CS18_1568 S18_4638 S18_5012 C25_748 CC25_228 CS2_1458 Ch9_192 S18_3747 S18_8798 T1_1813 T1_807 Z20_3091 h9_1526_length_21664_cov_6.418576
VC_923	8	2827	7975	0.2614	0.921873	CJ7_923 G11_1203 R17_326 S18_3128 Z20_1032 Z20_1047 Z20_1634 Z20_4049_length_17723_cov_68.255264
VC_924	6	310	908.9	0.2518	0.531907	B19_225 B19_810 CB19_67 CB19_378 CJ6_249 Z16_396_length_48478_cov_16.334572
VC_925	6	859.8	4792	0.1518	0.98988	CJ7_936 CG11_2153 S18_3274 T1_2671 Z20_3918 Z20_4359_length_16654_cov_14.693054
VC_926	2	183.4	1850	0.08999	0.979387	CS1_549 SK1_564_length_37808_cov_45.760549
VC_927	9	2561	11300	0.1852	0.996903	Z16_522 B19_690 CT2_637 Ch9_73 S18_3602 X8_215 Z16_1359 B19_786 X8_554_length_29801_cov_16.772608
VC_928	6	2638	3725	0.4138	0.0153195	SK1_559 T1_987 CS1_574 T2_756 CT2_2880 T1_1006_length_37596_cov_43.870435
VC_929	2	122.9	47.84	0.7034	0.0969654	B19_1103 h10_709_length_41008_cov_9.362196
VC_930	4	227.6	4335	0.04979	0.903035	B19_1968 G21_1589 CG21_455 B19_4587_length_14422_cov_10.750052
VC_931	4	202.7	904	0.1818	0.943824	B19_1949 B19_1106 C14_68 G11_3119_length_11363_cov_6.345950
VC_932	7	3199	3622	0.468	0.0075968	B19_2802 B19_46 C15_154 C24_7 G11_14 G11_7 G11_8_length_115895_cov_13.054990
VC_933	13	4808	4941	0.4919	0.00146801	C25_18 G21_47 B19_35 B19_42 C25_1236 C25_1305 C25_1311 C25_17 C25_993 G21_1391 G21_859 X8_7 h10_26_length_92183_cov_22.732535
VC_934	23	34200	19900	0.6308	8.25e-09	CS18_45 B19_1107 B19_210 B19_893 C25_2087 C25_320 CG22_410 CS2_127 CS2_129 CS2_192 CS2_648 CT2_2362 CZ20_24 Ch10_897 G11_1342 G11_27 S18_160 S18_178 S18_258 S18_297 T1_209 Z20_3044 Z20_4328_length_16738_cov_6.681532
VC_935	22	29200	12300	0.7028	7.23e-09	CT2_175 C14_31 CG22_3 CG23_66 CS18_28 CZ16_46 J7_65 S18_84 S18_88 B19_52 B19_58 C15_32 CG12_40 S18_66 S18_85 CS18_550 CT1_204 CT2_987 S18_113 S18_322 S18_75 T1_86_length_82060_cov_11.710237
VC_936	25	14100	5863	0.7045	0	B19_1142 B19_1108 B19_1200 B19_1271 B19_1355 B19_3911 C15_432 C15_507 C25_451 CS18_588 CT5_518 CZ16_417 J7_489 S18_1974 S18_2828 S18_3735 S18_4023 S18_4976 S18_800 X8_279 X8_816 Z20_1081 Z20_1160 Z20_1899 h9_360_length_46632_cov_11.693711
VC_937	4	1279	4391	0.2253	0.992931	B19_1108 X8_279 Z20_1160 Z20_1899_length_33993_cov_6.084301
VC_938	4	239.5	1684	0.124	0.992931	C14_2082 S18_10566 T5_2017 Z20_2836_length_24234_cov_80.965879
VC_939	3	122.9	1451	0.07778	0.985452	C25_1226 CG11_851 CS18_1533_length_19380_cov_9.800362
VC_940	17	4206	5594	0.4277	0.00190635	C15_1804 Z20_1645 Z20_2886 h10_350 h10_559 G11_138 Z20_803 Z20_927 Z16_1669 Z20_1772 Z16_961 h10_1555 CZ20_1040 h9_3032 B19_5258 CZ20_1340 T5_598_length_43168_cov_7.165263
VC_941	3	108.3	808.1	0.1174	0.985452	B19_1109 S18_2302 Z20_4347_length_16695_cov_9.956490
VC_942	6	993.2	2097	0.3202	0.712413	CB19_1032 CZ16_985 Z16_907 Z20_2049 h9_1601 S18_2769_length_29803_cov_12.705392
VC_943	14	6507	7163	0.475	5.17e-05	CC14_17 G11_977 S18_2553 h9_3764 B19_2072 h9_865 CZ16_1207 Ch10_306 Ch10_54 h10_1300 B19_2505 C15_862 Z16_1611 Z20_4224_length_17104_cov_41.740102
VC_944	38	34700	56900	0.3786	0.00272649	CS1_337 CS1_808 CS1_868 CS2_608 CT2_1225 CT2_1714 T1_2229 T2_1726 T2_854 CS18_90 CS2_1153 SK1_11 T1_1064 CR17_480 CR17_329 CS2_107 CT2_961 CR17_406 CS1_1769 C24_1252 CR17_364 CR17_412 CR17_414 CS1_1477 CS1_1561 CT2_1205 CT2_1924 CT2_5296 CT2_897 CZ16_247 CZ16_619 R17_1210 S18_1241 SK1_19 SK1_516 SK1_569 T1_1137 T2_1584_length_20827_cov_31.935635
VC_945	3	839.4	1627	0.3395	0.33126	CR17_102 X8_22 CG11_133_length_58426_cov_11.203423
VC_946	2	243.9	651.7	0.2711	0.658454	CR17_186 R17_52_length_87482_cov_89.691503
VC_947	5	2060	2276	0.4739	0.00609289	CS18_259 S18_1278 Ch10_112 CZ16_145 h9_249_length_50618_cov_23.881811
VC_948	14	4148	5782	0.4166	0.00792713	T5_3182 CZ20_546 CZ16_1033 CZ16_232 Ch10_1999 Ch10_2035 J6_526 h9_1443 CR17_794 R17_1713 CG12_852 CX8_1055 Ch9_331 Ch9_159_length_40300_cov_13.553460
VC_949	2	16.71	139.6	0.1043	0.979387	CZ20_1036 Ch10_908_length_18038_cov_9.361174
VC_950	37	36300	40600	0.4718	0	CZ16_345 Ch9_137 Ch9_150 J6_460 h9_683 h9_731 CG23_395 G21_649 G11_712 h9_812 CC14_157 CG11_1106 CG11_1729 CG12_371 CG21_873 CJ6_421 CZ16_398 CZ20_477 Ch10_819 Ch9_793 h9_787 CR17_1064 CZ16_962 Ch9_237 X8_519 h9_2129 CC14_767 CG11_490 CG12_174 CG23_212 CJ7_368 CR17_319 CT2_1285 CZ20_221 G11_979 h9_1173 h9_889_length_36255_cov_10.492845
VC_951	12	419.4	2599	0.1378	0.999986	B19_1109 R17_390 S18_2302 Z20_4347 B19_6335 C24_1304 C24_1880 Z20_1931 X8_904 Z20_2989 Z20_4778 S18_2792_length_29601_cov_13.260509
VC_952	6	748.3	5111	0.1274	0.984681	C24_930 S18_5092 X8_670 Z20_2745 S18_4382 Z20_4312_length_16786_cov_8.869583
VC_953	10	5222	4114	0.5581	0.000123064	Z16_320 B19_1421 C14_515 CC14_243 CG11_284 CJ7_272 CJ7_909 G11_288 J7_1170 Z20_1437_length_39977_cov_7.511021
VC_954	8	1527	2725	0.3578	0.215449	CB19_1032 CZ16_985 Z16_907 Z20_2049 h9_1601 CT5_306 Ch9_136 S18_2769_length_29803_cov_12.705392
VC_955	4	81.78	451.5	0.1511	0.992931	CG11_1906 h10_1018 CJ7_3107 X8_473_length_33484_cov_21.496365
VC_956	15	3813	2230	0.6278	4.83e-05	T5_1003 h9_1013 CT5_1199 h9_271 CG12_399 G21_2245 h9_103 CG11_3513 C15_2372 CG13_749 CJ7_907 Ch9_24 G12_520 G13_1214 Rhodococcus~phage~REQ1
VC_957	3	237.7	2064	0.103	0.959572	B19_117 CC14_338 CC14_564_length_17402_cov_17.902462
VC_958	3	262.3	247.3	0.5087	0.33126	B19_110 C15_1085 G11_2089_length_15553_cov_5.333720
VC_959	17	13600	7066	0.6565	3.53e-07	B19_117 B19_2545 CC14_11 CG13_92 CT2_982 G11_790 J7_105 SK1_101 Z20_149 Z20_153 Z20_2563 CG11_166 CG13_123 CT2_1796 S18_908 T1_174 Z20_426_length_53453_cov_18.727424
VC_960	5	203.8	1100	0.1552	0.989214	C15_206 CG23_1196 CT2_1933 J6_1183 B19_5946_length_11479_cov_10.330970
VC_961	3	328.8	77.38	0.7977	0.0404278	CS18_27 h10_1339 h10_311_length_48764_cov_20.339588
VC_962	12	3608	2201	0.6185	2.35e-05	CT2_268 G21_122 CJ7_260 CT2_854 J6_1588 S18_2737 C24_1041 T1_2478 T1_4377 T1_56 R17_1237 S18_4198_length_20485_cov_7.679785
VC_963	21	9992	6531	0.6032	4.82e-08	B19_1110 B19_2397 C14_671 CG11_3335 CZ16_543 G11_1822 G11_484 S18_1865 S18_4373 T1_1379 T1_4297 T5_2198 X8_1688 X8_335 X8_837 X8_874 X8_986 Z20_7938 h10_516 h10_644 h9_2592_length_14371_cov_13.325789
VC_964	13	6260	7029	0.4702	2.55e-05	B19_981 C14_182 C24_1082 CJ6_371 CS18_1412 CZ16_537 S18_2091 S18_2116 S18_2521 X8_188 h10_2007 h10_906 Z20_4454_length_16374_cov_5.354801
VC_965	8	1268	675.2	0.6473	0.00193802	B19_1336 C15_314 CG11_562 G11_1553 J6_1148 J6_489 T5_707 G11_2350_length_14200_cov_6.877342
VC_966	3	306.6	167.4	0.6387	0.0404278	B19_1114 B19_3029 h10_703_length_41102_cov_18.624967
VC_967	10	1215	6079	0.1661	0.999498	B19_2361 CB19_1180 CR17_271 CT5_2620 R17_387 h9_831 S18_3093 T5_1152 Z20_4801 B19_3393_length_18890_cov_11.010990
VC_968	10	3238	5106	0.3872	0.0702325	B19_3870 C15_407 Ch10_383 Ch10_443 J6_443 S18_1777 T5_1075 CJ7_1367 CJ7_1451 h10_3999_length_10219_cov_39.697855
VC_969	34	20200	13900	0.5918	0	B19_6782 CG11_736 CJ7_516 CR17_271 G11_776 G11_810 S18_1331 T5_978 Z20_1407 h10_3491 h10_773 h9_3866 C15_454 CG23_269 h10_621 B19_2062 C15_2192 C24_1362 C24_589 CG11_959 Ch10_1748 G11_1319 G11_3593 G13_1679 R17_1956 R17_2068 R17_437 S18_10437 S18_3093 T1_1627 T5_1152 Z20_1269 Z20_2665 Z20_5306_length_14313_cov_5.882312
VC_970	3	48.91	645.8	0.0698	0.985452	C15_316 CT5_34 Z16_2798_length_14385_cov_20.729170
VC_971	4	437.9	3189	0.1205	0.992931	CB19_1180 CR17_271 R17_387 h9_831_length_37639_cov_11.803134
VC_972	2	81.53	235.2	0.2542	0.979387	CG11_2217 CC14_580_length_17231_cov_14.654634
VC_973	4	294.7	386.4	0.4276	0.030301	B19_1936 J6_1108 S18_1816 Z20_1309_length_41349_cov_9.114593
VC_974	11	2417	1474	0.6177	0.000117885	CZ16_359 T1_1004 T1_828 B19_2329 CS1_527 CS1_958 CT5_2451 S18_2927 S18_5207 T1_3627 Z16_3061_length_13376_cov_6.523309
VC_975	12	2535	2687	0.4832	0.000365741	h10_1698 h10_213 J6_130 T5_182 B19_985 J6_820 B19_3624 C15_527 CC14_47 G11_1145 J6_1382 J6_636_length_33888_cov_56.193687
VC_976	8	1736	660.6	0.7196	0.000469553	Z20_1427 CS2_2454 T5_2497 T5_3134 Z20_2992 S18_3134 CZ20_1577 S18_6698_length_14374_cov_5.595014
VC_977	43	67800	41100	0.622	0	B19_119 B19_111 B19_1646 B19_2587 B19_86 C14_21 C15_368 CC24_1255 CC24_82 CG11_41 CG23_294 CJ7_1717 CJ7_994 CS18_110 CS18_2811 CS18_43 CS18_806 CT2_3286 Ch10_1028 Ch10_15 G11_37 G11_41 G11_44 G11_734 S18_120 S18_147 S18_252 SK1_400 SK1_81 T1_125 T1_326 T2_122 T5_86 T5_950 Z16_1459 Z16_695 Z20_112 Z20_1909 Z20_2513 Z20_3595 h10_3614 h10_39 h10_538_length_44061_cov_11.529291
VC_978	3	650	2124	0.2338	0.959572	Ch10_94 S18_1996 h10_1395_length_25258_cov_25.828830
VC_979	24	14300	21600	0.3978	0.00428175	G11_110 J7_28 T1_3 Z20_51 h10_13 B19_63 G11_273 T5_20 B19_1992 B19_1843 B19_2579 C14_1251 C15_688 C25_460 CC24_2128 CG11_61 CG23_78 G11_2294 S18_7483 S18_8411 T5_792 h10_229 h10_396 h10_767_length_39825_cov_10.132688
VC_980	39	47400	38400	0.5521	0	C14_144 C15_198 Z20_532 h10_245 CG11_225 CG11_469 CS1_287 G11_236 G11_258 S18_998 T1_430 Z16_339 Z20_515 Z20_543 Z20_622 Z20_475 B19_478 C14_94 CB19_136 CG11_239 CS1_260 CS2_333 CS2_534 CT2_556 G11_240 S18_1768 S18_619 T1_383 T1_977 T5_283 Z20_446 Z20_559 h10_278 CG11_867 CS18_1094 CS2_1114 Ch10_90 T1_1158 CS1_636_length_34624_cov_13.126009
VC_981	5	1333	5755	0.1878	0.928164	SK1_607 SK1_260 G11_238 Z20_623 CS2_841_length_33911_cov_21.702593
VC_982	7	1678	7789	0.177	0.999299	B19_763 C14_890 T1_3 G11_1603 SK1_428 h10_1344 h10_970_length_35596_cov_10.318590
VC_983	231	871000	301000	0.7429	0	CJ6_274 CJ7_106 CJ7_323 CZ20_105 J7_520 h9_350 CG11_190 CJ6_389 B19_1368 B19_1120 B19_1483 B19_266 B19_51 C14_103 C14_262 C14_731 C14_794 C15_191 C15_233 C15_787 C24_401 C25_1112 C25_566 C25_607 CB19_1132 CB19_1140 CB19_323 CB19_594 CC14_125 CC14_138 CC14_19 CC14_405 CC14_463 CC14_680 CC14_861 CC14_96 CC15_104 CC15_85 CC24_130 CC24_727 CC24_734 CC24_820 CG11_1048 CG11_1175 CG11_1284 CG11_1453 CG1…
VC_984	44	9976	19500	0.3373	1.18e-06	CB19_323 CT5_1182 T5_2118 C15_1609 CC15_235 R17_276 h9_388 C14_412 CB19_693 R17_514 Z20_2625 h9_1226 h9_649 Z20_2644 G13_1980 S18_4404 S18_7937 R17_845 R17_956 C14_748 C14_1678 C24_702 CG13_763 CJ6_936 CR17_332 CS18_1686 CZ20_255 CZ20_272 CZ20_673 T5_1121 X8_613 Z20_2451 h10_2677 h9_2241 h9_3857 h9_714 h9_816 C24_2152 G13_1129 X8_498 Z20_3288 Z20_6666 G12_640 h9_2711_length_13759_cov_29.876459
VC_985	7	1553	3072	0.3348	0.550837	CG11_1059 CG11_835 S18_2307 Z16_134 C24_30 CG22_758 Z16_1984_length_18678_cov_9.435053
VC_986	4	94.52	203.6	0.3088	0.156161	CZ16_1560 CB19_2308 CJ7_3330 CJ7_2386_length_14285_cov_76.683626
VC_987	5	469	3345	0.1227	0.928164	CG13_857 Z16_838 h9_770 Z16_205 CG11_3203_length_11611_cov_8.912080
VC_988	3	283.3	8280	0.03306	0.985452	C14_447 CT5_827 CZ16_1447_length_12763_cov_14.809647
VC_989	12	3082	5477	0.3591	0.217865	B19_2885 X8_723 h9_1210 h9_765 B19_5512 C25_557 CG13_2341 Ch10_1346 G11_530 Z16_4024 Z20_5445 h10_3268_length_12148_cov_7.283801
VC_990	16	18600	27200	0.405	0.00752995	C15_19 C15_396 CC14_65 CG11_281 CG23_157 CZ16_445 h9_77 CJ6_700 Ch9_9 h9_15 C14_569 CG11_251 CG13_37 Ch10_7 T5_7 CC14_188_length_33337_cov_26.627426
VC_991	21	4778	4309	0.5234	6.02e-07	Ch10_203 CJ6_222 CG23_817 B19_3119 CC14_579 CC14_845 CG11_1534 CG11_3242 CG21_365 CJ6_865 CT5_1018 CT5_1381 CT5_371 CT5_514 CT5_584 CT5_695 G21_1005 h9_529 CC14_1015 CG11_1525 CG12_334_length_22490_cov_28.460530
VC_992	6	2419	3194	0.43	0.00253743	CR17_69 CS2_218 SK1_170 CR17_65 CR17_87 CS18_277_length_46760_cov_11.812568
VC_993	2	284.5	737.4	0.2773	0.658454	CT5_1182 T5_2118_length_15142_cov_9.367469
VC_994	55	52300	33200	0.6114	0	Z16_798 B19_1309 B19_1213 C14_728 C15_460 C15_522 C24_398 CC14_130 CC14_152 CC14_166 CC14_299 CC14_371 CC14_413 CC24_800 CG11_1278 CG11_1482 CG11_1909 CG11_785 CG12_210 CG13_1467 CG13_1507 CJ7_354 CR17_113 CX8_227 CZ20_403 Ch9_124 Ch9_174 Ch9_32 Ch9_871 G12_667 G21_535 J7_640 R17_507 S18_9154 Streptomyces~phage~SV1 T5_1689 T5_295 X8_236 X8_389 X8_469 Z16_3165 Z16_849 Z20_1460 Z20_2827 h10_650 h9_…
VC_995	14	12900	10200	0.5593	1.07e-05	CB19_36 CC14_327 CC24_370 CG12_92 CG13_419 G12_570 G21_1009 J7_952 CC14_181 CJ7_320 CJ7_666 G13_157 CG13_655 G13_334_length_40806_cov_22.119089
VC_996	3	290.5	811.7	0.2621	0.66874	T5_1632 CG23_397 CT5_1553_length_18450_cov_56.931503
VC_997	3	978.1	21000	0.04459	0.985452	CC14_96 CJ7_383 Ch9_106_length_43986_cov_31.532084
VC_998	9	2073	2859	0.4188	0.0108421	CJ6_222 CG23_817 CC14_579 CC14_845 CG11_1534 CG21_365 CT5_371 CT5_584 CG11_1525_length_20572_cov_6.943364
VC_999	4	1202	24400	0.04701	0.943824	CG11_28 CG13_595 Z16_172 h9_95_length_63178_cov_22.853239
VC_1000	3	212.6	13100	0.01594	0.808633	CG22_22 G21_264 CG23_243_length_39565_cov_10.048443
VC_1001	35	46400	31100	0.5982	0	S18_499 Z16_236 Z20_490 CC14_21 CJ6_170 CS18_129 Z20_1356 B19_2352 B19_1805 C14_706 CB19_770 CB19_813 CC14_170 CC14_31 CC25_1070 CC25_112 CG12_499 CG13_1125 CG13_1361 CG23_1102 CG23_95 CJ7_2518 CS18_711 CT2_393 J7_1200 J7_229 S18_2088 S18_3080 X8_63 Z16_1493 Z16_207 Z16_2179 Z16_222 Z16_805 Z20_3671_length_19111_cov_14.875420
VC_1002	2	25.66	177.4	0.1239	0.979387	B19_2891 CT5_1568_length_18277_cov_12.501043
VC_1003	185	446000	200000	0.6905	0	CG11_1019 CJ7_757 X8_566 CJ7_993 B19_2328 h10_824 B19_2109 B19_2517 B19_3623 B19_3787 B19_3900 B19_3940 B19_5554 C15_1383 CB19_1362 CB19_1367 CB19_1410 CB19_1411 CB19_1419 CB19_1421 CB19_1470 CB19_1524 CB19_1939 CB19_2329 CB19_2434 CB19_2496 CB19_2684 CB19_606 CC14_1262 CC14_508 CC14_552 CC14_585 CC24_522 CG11_2108 CG12_457 CG13_1273 CJ6_1223 CJ6_1686 CJ6_1767 CJ6_882 CJ7_1186 CJ7_1588 CJ7_1604 C…
VC_1004	15	7186	9813	0.422	0.00903331	B19_50 CT2_826 J7_1453 R17_308 R17_854 S18_1131 S18_1140 S18_2574 S18_3760 T1_593 Z16_966 Z20_901 Z20_902 S18_3507 S18_7436_length_13316_cov_13.213860
VC_1005	8	4694	5321	0.4679	0.00193802	CZ16_522 CG23_408 CB19_678 CJ7_675 CZ16_530 h9_966 h9_986 h10_1499_length_23605_cov_8.108577
VC_1006	17	9609	8086	0.542	1.13e-05	G22_121 CB19_621 CT5_551 B19_843 S18_2307 Z16_134 C24_30 CB19_1500 CB19_228 CB19_2321 CJ7_541 CT5_1239 CT5_2984 CX8_205 Ch10_165 Ch10_227 J6_313_length_44523_cov_17.210016
VC_1007	3	652.4	10900	0.05668	0.985452	CJ7_348 CJ7_916 CX8_188_length_45499_cov_21.920980
VC_1008	47	31800	29800	0.5156	0	J7_859 CZ16_547 CZ20_264 S18_7461 Z16_3052 Z20_4768 CG13_279 h9_995 CB19_2597 Z16_1130 Z16_1797 Z16_2296 Z20_349 G11_448 B19_2239 C15_461 C24_565 C24_632 CG22_527 CG23_740 CJ7_980 CR17_398 CZ20_646 CZ20_880 G11_2951 R17_528 S18_3575 S18_7390 X8_1376 Z16_2489 Z16_2535 Z20_2635 Z20_4766 Z20_6353 h9_1776 CZ20_279 G23_268 C24_2424 R17_876 C25_2455 R17_1085 R17_1494 R17_2175 S18_6795 R17_745 Z20_3418 …
VC_1009	49	171000	21800	0.8867	0	CJ7_616 CZ16_52 h9_656 h9_663 B19_1475 B19_1462 C14_545 C25_500 CC24_304 CC24_349 CC24_423 CG11_547 CG11_712 CJ6_416 CJ7_499 CJ7_529 CJ7_533 CJ7_564 CJ7_579 CJ7_585 CJ7_774 CS18_485 CS18_736 CT5_579 CT5_685 CX8_242 CZ16_336 CZ16_342 CZ16_362 CZ16_365 CZ16_367 CZ16_380 CZ16_387 CZ16_409 Ch10_327 Ch9_191 G11_610 G11_615 J7_555 S18_2008 X8_381 X8_393 Z16_953 Z20_1602 Z20_1612 Z20_1627 Z20_2718 h9_77…
VC_1010	12	11100	10800	0.5056	3e-05	C14_919 CG11_496 CG11_582 CG13_382 CZ20_1334 CZ20_137 G12_573 J6_628 S18_1276 C15_433 CZ20_129 G11_649_length_38025_cov_26.280353
VC_1011	9	1622	1287	0.5543	0.000543124	Ch9_365 CG12_532 CG12_524 CJ6_953 J7_3140 X8_1015 h9_2231 h9_2261 h9_3394_length_11370_cov_18.759523
VC_1012	7	6231	14200	0.3042	0.814453	B19_72 CG11_29 G12_27 G21_121 h9_265 C14_392 h9_1032_length_31652_cov_18.922176
VC_1013	2	117.7	3412	0.03331	0.979387	CS2_168 T1_1257_length_31087_cov_8.038895
VC_1014	5	638.2	11700	0.05187	0.996692	CT5_1353 CZ20_580 C14_1293 Z16_1895 CZ16_1314_length_14000_cov_38.750950
VC_1015	2	176.6	272.5	0.3898	0.110336	Z16_1184 Z16_971_length_33129_cov_30.378696
VC_1016	26	18400	10100	0.6431	0	CZ20_127 Z20_621 S18_1870 B19_1220 B19_863 C14_1390 CR17_402 CS18_371 CT2_1313 CT2_937 CZ20_123 J7_1175 J7_1963 S18_10212 S18_1629 S18_1711 SK1_729 SK1_805 T1_1711 T2_815 Z20_1231 Z20_4814 Z20_6464 h10_2672 h10_491 h10_689_length_41410_cov_13.261492
VC_1017	2	55.65	686.1	0.07463	0.979387	CS1_821 CT2_4218_length_13474_cov_20.959982
VC_1018	21	28600	11900	0.7063	1.57e-08	CT2_361 C24_21 CS2_765 CG23_428 CS18_1463 CS18_65 CS2_134 CS2_206 CS2_67 CT2_506 CT2_671 R17_164 R17_410 S18_745 S18_90 SK1_47 SK1_630 T2_156 T2_367 T2_827 T2_95_length_73812_cov_25.368250
VC_1019	3	117.1	1359	0.07898	0.985452	S18_950 CC25_281 Z20_4398_length_16520_cov_6.098208
VC_1020	2	233	874.1	0.2097	0.658454	Z16_331 Z16_22_length_93451_cov_69.985749
VC_1021	30	24000	24100	0.4979	1.98e-08	CJ7_525 CJ7_687 Ch9_202 CB19_1483 J6_441 S18_4689 h9_1053 CB19_1388 CZ16_1054 CR17_804 Ch10_973 Ch9_481 CB19_1356 C14_1087 CB19_1386 CB19_2229 CC14_963 CG12_420 CG13_1268 CG13_1301 CG23_880 CR17_817 CZ16_1035 Ch10_268 Ch10_929 Ch9_223 G11_1617 G11_2158 G12_830 X8_1009_length_18175_cov_10361.963024
VC_1022	6	1104	2520	0.3037	0.65554	Z20_927 Z20_1772 h10_1555 CZ20_1040 h9_3032 B19_5258_length_12682_cov_9.851509
VC_1023	6	752.8	3511	0.1761	0.997463	Ch10_278 Ch9_214 CJ6_372 CJ7_503 Z16_1463 X8_250_length_43191_cov_31.688845
VC_1024	3	275.9	652.5	0.2953	0.904785	B19_1400 S18_2797 T5_1489_length_20570_cov_6.469315
VC_1025	18	4326	2065	0.6732	2.25e-07	B19_1400 B19_1121 B19_2746 B19_3942 C14_1288 C14_281 C14_450 C15_1910 CG11_2997 CG11_3048 CG11_700 CT5_964 G11_2461 G11_394 S18_2275 S18_2797 T5_1489 X8_709_length_23976_cov_27.967184
VC_1026	12	6384	1649	0.7923	1.83e-05	B19_1498 B19_895 G11_999 B19_2988 B19_3842 C14_231 CG11_499 CG11_882 Z20_4828 h10_878 h9_1362 h9_753_length_39136_cov_16.247332
VC_1027	4	381.7	349.8	0.5162	0.0561756	CG11_3815 CR17_1206 CZ16_329 R17_556_length_35301_cov_24.842479
VC_1028	45	68400	16700	0.8032	0	B19_1129 B19_1122 B19_655 B19_906 C14_147 C14_398 C25_295 CC24_211 CC25_58 CG11_335 CG11_354 CG11_548 CG23_163 CJ7_710 CS18_302 CS18_321 CS18_335 CS18_340 CS18_406 CS2_429 CS2_443 G12_155 S18_1017 S18_1083 S18_1127 S18_1412 S18_975 T1_715 X8_198 Z16_1612 Z16_505 Z16_619 Z20_726 Z20_885 h10_1276 h10_358 h10_361 h10_387 h10_402 h10_432 h10_463 h10_473 h10_545 h10_675 h10_911_length_36994_cov_15.244…
VC_1029	4	1465	7937	0.1556	0.992931	CC24_211 CG11_335 CG22_278 Z20_726_length_46999_cov_10.363518
VC_1030	11	6253	18800	0.2495	0.998069	CG11_548 CS18_302 CS18_321 CS18_340 S18_1017 S18_1412 Z20_885 h10_1276 h10_1758 h10_387 h10_432_length_45870_cov_28.903940
VC_1031	8	4327	13700	0.2393	0.990935	CG11_548 CS18_302 CS18_321 CS18_340 h10_1276 h10_1758 h10_387 h10_432_length_45870_cov_28.903940
VC_1032	34	22500	22400	0.5008	5.26e-08	B19_1449 B19_644 B19_676 C15_1193 C15_485 C15_553 C15_860 CZ16_675 G23_20 S18_1232 S18_83 S18_965 Z20_1225 Z20_1451 h10_439 h9_142 h9_244 h9_282 B19_900 C24_199 C25_178 CG22_78 CT5_354 G11_430 S18_932 S18_938 S18_955 Z20_597 Z20_739 Z20_742 h10_252 C24_607 S18_3152 X8_567_length_28978_cov_42.578882
VC_1033	57	128000	35100	0.7837	0	B19_1124 B19_2035 B19_3332 B19_887 B19_909 C24_1951 C24_716 C25_1162 C25_1496 C25_1568 C25_1697 CB19_1184 CB19_353 CB19_423 CB19_788 CC15_21 CC24_286 CC25_184 CC25_365 CC25_436 CG11_408 CG11_427 CG22_488 CG23_197 CJ6_350 CJ7_1650 CJ7_431 CS18_1100 CS18_412 CS18_455 CS18_461 CS18_463 CS18_514 CS18_983 CT5_1051 CT5_2062 CT5_520 CT5_624 CX8_238 CZ16_297 CZ16_340 CZ16_583 CZ20_173 G11_32 G11_626 G21_…
VC_1034	2	62.73	1778	0.034	0.979387	CS18_2627 S18_9497_length_10916_cov_5.106620
VC_1035	38	25300	24600	0.5065	1.59e-08	B19_1449 B19_644 B19_676 C15_1193 C15_485 C15_553 C15_860 CS18_648 CZ16_675 G23_20 S18_1064 S18_1076 S18_1232 S18_1694 S18_83 S18_965 Z20_1225 Z20_1451 h10_439 h9_142 h9_244 h9_282 B19_900 C24_199 C25_178 CG22_78 CT5_354 G11_430 S18_932 S18_938 S18_955 Z20_597 Z20_739 Z20_742 h10_252 C24_607 S18_3152 X8_567_length_28978_cov_42.578882
VC_1036	3	245.8	630.9	0.2785	0.808633	CS18_629 J6_465 S18_9404_length_10991_cov_15.716533
VC_1037	2	233.5	2581	0.08285	0.979387	h9_142 h9_244_length_50765_cov_30.131907
VC_1038	18	14000	7856	0.639	1.61e-07	C25_1336 C25_552 CG11_47 CJ6_138 CJ6_412 CT5_391 G11_134 G21_435 T5_178 Z16_554 Z16_89 CG11_648 CS2_1013 S18_591 Z16_1066 Z20_27 h10_61 CC14_834_length_13922_cov_16.327684
VC_1039	29	24800	15000	0.6213	0	B19_1127 C14_664 C24_291 C24_684 C24_972 C25_104 C25_1362 C25_5 CC24_712 CG11_793 CG21_327 CG23_1697 CS2_117 CS2_149 CS2_51 CT2_1325 CT2_485 G11_1581 S18_3443 SK1_653 SK1_6 T1_485 T1_687 T1_827 T1_907 T1_99 Z20_2187 Z20_378 Z20_50_length_93548_cov_10.828115
VC_1040	3	166.8	1376	0.1077	0.985452	C14_831 C24_3134 C15_1484_length_13758_cov_6.262205
VC_1041	23	16900	6447	0.7221	3.3e-09	B19_29 B19_3464 C25_1781 C25_693 CG23_84 CT2_1118 CT2_24 CT2_401 CZ16_87 G11_1013 G21_1582 G21_3136 J6_87 S18_45 S18_6200 SK1_2638 T1_1314 T1_1359 T1_1377 T1_293 T1_72 Z20_113 Z20_177_length_67431_cov_31.632569
VC_1042	3	555.9	1896	0.2262	0.985452	C25_92 T5_253 Z16_15_length_98364_cov_31.635496
VC_1043	13	6945	5743	0.5463	2.55e-05	CC24_43 CG22_27 CG23_193 CT2_1080 Z20_3604 h10_994 CT5_5 J6_20 B19_3152 CC24_540 G11_109 G11_936 h10_1947_length_18577_cov_41.152359
VC_1044	9	1118	1237	0.4709	0.0386943	G12_349 CG11_301 Ch10_138 CG13_1464 CG11_854 CG13_402 Ch10_50 Z20_337 CZ16_578_length_29419_cov_10.790492
VC_1045	5	656.6	1078	0.3764	0.338052	CC24_320 Ch9_204 CJ7_1154 X8_771 h9_1006_length_32565_cov_14.676899
VC_1046	6	2345	1133	0.6719	0.00253743	B19_112 G23_2 J7_83 B19_390 T5_715 Z16_1018_length_31930_cov_11.833224
VC_1047	6	1272	5371	0.1912	0.953652	CZ16_234 CZ20_36 h9_60 CZ20_472 J7_145 J7_947_length_26246_cov_50.300409
VC_1048	5	3309	5477	0.3762	0.00609289	Z16_443 CT2_490 S18_1637 S18_463 Z20_318_length_58245_cov_21.535693
VC_1049	6	778.5	2830	0.215	0.594909	Z16_110 Z16_1345 Z16_2908 Z16_678 CT2_4564 Z16_4184_length_10169_cov_56.889955
VC_1050	7	1328	9115	0.127	0.999299	B19_658 C25_502 B19_159 B19_3176 B19_646 G21_2242 T5_1362_length_22489_cov_8.480833
VC_1051	6	1972	6828	0.2237	0.998474	B19_1130 B19_4288 G11_1442 S18_1096 S18_1363 h10_1026_length_33438_cov_18.503819
VC_1052	54	82600	44900	0.6473	0	C14_1269 C14_774 C24_1172 C24_1302 C24_371 C24_428 C25_241 C25_334 CG13_520 CG22_194 CG23_1091 CR17_200 CS18_1257 CS18_1408 CS18_1888 CS18_1891 CS18_396 CS18_841 CS1_1174 CS2_1369 CS2_2278 CS2_516 CS2_717 CS2_729 CT1_778 CT2_1130 CT2_1558 CT2_3233 CT2_827 CT5_2305 CT5_527 CT5_581 G11_1573 G21_1345 G21_1521 G21_1779 J6_1971 R17_687 SK1_1133 SK1_472 SK1_659 SK1_856 T1_1456 T1_3297 T2_623 T5_1947 T5…
VC_1053	4	231.7	2383	0.08833	0.992931	T1_3566 T2_1207 T1_4575 CS1_1588_length_17664_cov_8.042365
VC_1054	18	7142	11500	0.3826	0.0191174	B19_3566 C25_327 CG21_2128 G21_436 G21_884 B19_1174 B19_1145 C24_386 CG22_125 CG22_137 CG23_822 CJ6_308 CJ6_475 CJ6_638 Ch10_217 G21_422 J6_1045 G21_2392_length_13542_cov_8.676058
VC_1055	4	245.5	2311	0.09575	0.992931	C14_1059 C14_2242 CG11_1473 CG13_2018_length_11773_cov_20.741935
VC_1056	17	7545	1090	0.8704	3.52e-07	CG11_417 B19_2026 B19_3818 B19_5369 C14_1663 C14_852 CS18_556 CS2_1001 CT5_2396 CZ16_262 S18_2800 T1_784 T2_957 Z20_3519 h10_1220 h9_431 h9_480_length_44058_cov_11.868850_fragment_2
VC_1057	5	780.6	4633	0.1439	0.996692	CG21_2089 CG21_573 CG21_859 CG23_1464 G21_2246_length_14273_cov_12.277958
VC_1058	9	2187	4814	0.3115	0.811388	CG11_1595 CJ6_695 CS18_1218 CS18_727 CS1_605 CS2_691 CZ16_313 S18_1905 h10_1176_length_29745_cov_10.487471
VC_1059	17	9892	430.7	0.9551	3.53e-07	B19_1435 B19_1133 B19_844 C15_249 C24_284 C24_314 C25_1399 C25_550 CG21_306 CG22_151 CS1_585 CS2_434 G11_1829 R17_362 S18_423 T1_690 h10_916_length_36874_cov_92.084847
VC_1060	2	21.91	186.8	0.103	0.658454	C25_470 CS18_1068_length_25202_cov_22.495248
VC_1061	4	196.4	294	0.3941	0.332503	Z20_1824 S18_3394 G21_529 B19_1291_length_41185_cov_33.957233_fragment_2
VC_1062	9	771.8	249.6	0.7426	0.00020473	CG22_249 G21_737 CB19_932 B19_5090 C25_376 CG11_1139 S18_1715 S18_2029 S18_2519_length_32622_cov_42.089477
VC_1063	2	83.36	583.2	0.1243	0.658454	Ch9_375 h9_1224_length_26967_cov_7.081079
VC_1064	9	2223	1559	0.585	0.000286817	B19_1140 S18_1351 X8_282 B19_4219 X8_784 X8_803 Z20_3074 h10_1182 h10_2758_length_14067_cov_90.722095
VC_1065	10	3987	1272	0.7553	9.13e-05	B19_1139 B19_2655 G11_970 S18_1700 S18_4561 X8_260 h10_1781 h10_532 h10_577 h9_589_length_41990_cov_12.315703
VC_1066	2	83.48	367.2	0.1836	0.658454	CC24_388 CC25_869_length_12053_cov_46.166444
VC_1067	3	487.9	713.2	0.4042	0.0404278	CZ16_355 S18_2560 h9_798_length_38256_cov_49.178320
VC_1068	2	285.3	938.1	0.2324	0.979387	CX8_286 h10_895_length_37341_cov_28.895752
VC_1069	2	25.28	96.99	0.2002	0.979387	h10_2214 B19_5349_length_12479_cov_9.102302
VC_1070	5	1274	2963	0.3	0.952654	B19_65 CG21_16 CG21_250 J7_49 J7_9_length_156177_cov_9.713858
VC_1071	12	3742	6163	0.3769	0.0561756	B19_113 C14_11 C15_43 C24_28 C24_323 C25_175 CC14_6 CC24_133 CR17_54 J7_930 S18_664 Z20_1662_length_37601_cov_7.611703
VC_1072	10	4051	7824	0.3405	0.545139	C24_46 C24_53 S18_357 Z16_138 Z20_1238 h10_112 h9_171 Z20_1420 CZ20_38 Z20_106_length_75858_cov_316.034260
VC_1073	23	13800	5546	0.7122	3.3e-09	CG22_6 G21_1104 C25_139 C25_23 C25_849 G21_283 C24_17 B19_1499 C15_28 C24_25 C25_236 C25_29 C25_37 C25_577 CG11_314 CG21_19 G11_376 G21_1087 G21_162 G21_68 J6_53 J7_54 X8_482_length_33020_cov_16.698104
VC_1074	2	159.4	1728	0.0843	0.979387	CZ16_450 h10_112_length_62906_cov_22.407344
VC_1075	6	2315	4082	0.3612	0.405091	Z20_55 Z20_67 h9_29 h9_49 B19_451 J6_685_length_31471_cov_7.817068
VC_1076	2	199.5	308.5	0.3897	0.658454	Z20_445 CZ20_1018_length_14133_cov_26.297628
VC_1077	7	1717	1105	0.6054	0.00108251	CG11_1675 CS18_1549 CS18_595 G11_2137 S18_1542 X8_795 h10_3396_length_11718_cov_14.158536
VC_1078	27	23900	2481	0.9042	0	B19_1235 B19_1141 B19_1341 B19_1412 B19_1572 B19_943 C14_257 C25_1119 CC25_339 CG11_1209 CG11_148 CG11_413 CG11_450 CG23_205 CS18_2493 CT5_1811 CT5_583 CX8_254 CZ16_563 G21_680 J6_2011 J6_756 S18_1237 T5_415 Z20_852 h10_2223 h10_354_length_47564_cov_25.441201
VC_1079	22	16600	16500	0.5009	3.11e-06	S18_2148 B19_1210 B19_1550 B19_2229 B19_3895 B19_5723 CB19_1043 CB19_1134 CB19_552 CS18_1948 CS18_808 CT5_1211 CT5_2500 CZ16_497 S18_1599 S18_3769 S18_5419 S18_6148 X8_1453 h10_1222 h10_2192 h10_2466_length_15371_cov_19.286694
VC_1080	3	958.8	4032	0.1919	0.985452	B19_1143 S18_1534 Z16_535_length_44375_cov_20.162996
VC_1081	3	54.46	326.4	0.1408	0.959572	Z16_1325 B19_1833 h9_3412_length_11332_cov_14.584464
VC_1082	2	262.6	4507	0.05502	0.979387	CC14_104 Ch10_286_length_41058_cov_20.391801
VC_1083	4	1346	1105	0.5474	0.0151914	G11_155 Z16_289 Z20_2343 Z20_322_length_58085_cov_17.759469
VC_1084	2	48.35	108.3	0.301	0.658454	CG13_1790 Z20_3333_length_20785_cov_6.555716
VC_1085	3	275	3306	0.07667	0.985452	CZ16_1696 CZ20_785 Z16_3124_length_13146_cov_10.389581
VC_1086	2	540.8	646.4	0.454	0.110336	Z16_109 h9_87_length_65145_cov_14.312444
VC_1087	9	3486	4619	0.4292	0.0260294	C14_873 Ch10_391 Ch10_918 h10_1609 C14_1536 CT5_442 G12_732 CB19_2558 Ch9_485_length_18065_cov_9.698279
VC_1088	16	3415	1848	0.645	4.75e-06	B19_1420 B19_2145 G21_888 B19_1846 B19_2310 B19_300 C14_1403 CT5_2279 G11_1542 G21_667 G21_718 J6_414 J6_499 S18_9818 T5_761 T5_803_length_38051_cov_7.138015
VC_1089	9	2724	1789	0.6012	0.000206148	CG11_262 T2_697 Ch10_136 CZ16_184 Ch10_87 Ch10_97 G13_288 T1_514 h10_241_length_51172_cov_17.502181
VC_1090	14	4527	1516	0.7456	3.73e-06	CG11_300 CG11_359 CG23_108 G12_105 C24_400 B19_953 CC25_320 CG11_1036 CG11_1046 CS2_374 Ch10_128 Ch10_840 G21_796 T5_312_length_49274_cov_14.747516
VC_1091	16	6678	2141	0.7545	7.72e-07	B19_1479 B19_1707 S18_1509 B19_1539 B19_1941 B19_3764 C14_341 C15_532 CG22_329 CS18_569 G11_599 S18_2119 S18_6956 Z20_2594 h9_722 G11_3004_length_11665_cov_5.712403
VC_1092	17	11000	9038	0.5469	3.53e-07	C14_1512 C14_312 CC25_119 CG22_417 CS18_1087 CS18_2496 CS18_2701 CS18_3059 CS18_501 CS18_889 CS2_1347 CS2_652 S18_2810 S18_2822 T1_4715 T1_922 Z20_3460_length_20148_cov_8.299607
VC_1093	3	168.6	887.9	0.1587	0.985452	C24_2498 C25_792 C25_1912_length_13367_cov_9.310847
VC_1094	4	126	1045	0.1068	0.903035	C25_1286 C25_2204 CJ7_744 CJ6_510_length_31788_cov_35.946617
VC_1095	10	2899	2989	0.4907	9.13e-05	CS18_262 B19_697 B19_811 B19_959 C25_282 CS18_500 CS1_358 S18_1770 Z20_1036 Z20_791_length_46447_cov_16.583743
VC_1096	18	20400	12100	0.6267	1.61e-07	CS18_627 B19_1576 B19_1471 B19_1694 C14_394 C14_594 CG11_671 CG11_696 CG11_751 CG21_480 CG22_353 CG23_275 CS18_666 CS18_698 CT5_746 CZ16_395 S18_2030 T1_1047_length_36758_cov_14.723837
VC_1097	2	69.42	900.2	0.0713	0.979387	CS2_723 B19_1763_length_36535_cov_18.196135
VC_1098	10	3004	840	0.7774	9.13e-05	CT5_669 B19_1799 B19_4285 B19_5146 C15_1539 CT5_474 CT5_554 CT5_672 S18_7606 S18_7928_length_12656_cov_18.425601
VC_1099	4	1010	7988	0.1122	0.992931	B19_1146 CG11_50 h10_769 h10_999_length_34429_cov_12.636120
VC_1100	6	265.4	836.3	0.2383	0.0327761	C24_294 C24_1901 C24_396 CT2_2801 T1_102 Z20_1411_length_40261_cov_8.316943
VC_1101	7	385	5396	0.06645	0.996355	CS18_3393 G11_2026 S18_5946 S18_8918 h10_1435 Z20_7661 B19_4241_length_15526_cov_8.465775
VC_1102	7	1453	671.7	0.6794	0.00108251	C24_2310 CT2_522 G12_385 SK1_1005 SK1_388 T1_510 T2_430_length_46305_cov_26.083978
VC_1103	27	3895	4495	0.4613	0.000140075	CJ7_200 CT5_196 Z16_704 CJ6_574 S18_431 CG11_377 CG13_698 CZ16_1278 CZ16_515 J6_62 S18_1101 S18_2947 S18_2974 S18_4465 S18_9008 Z16_473 Z20_3444 Z20_506 h10_262 S18_3975 CC14_1093 CJ7_2429 CT5_78 T5_392 h9_445 CG11_749 CT5_1131_length_24559_cov_20.120062
VC_1104	2	142	750.2	0.1585	0.658454	h10_1435 B19_4241_length_15526_cov_8.465775
VC_1105	86	335000	204000	0.622	0	h10_216 B19_133 B19_1638 B19_1945 B19_82 B19_85 C14_224 C14_25 C14_2 C14_435 CB19_815 CC14_122 CG11_387 CG11_64 CG13_85 CJ6_88 CJ7_197 CJ7_59 CS18_12 CS18_37 CS18_854 CT2_1665 CT2_446 CT5_1065 CT5_16 CZ16_64 CZ20_26 Ch10_323 G11_185 G11_264 J6_45 J6_80 J6_98 S18_134 S18_142 S18_1458 S18_14 S18_152 S18_158 S18_162 S18_2152 S18_215 S18_24 S18_375 S18_411 SK1_103 T1_115 T1_146 T1_168 T1_18 T1_279 T1…
VC_1106	2	48.35	666.5	0.06726	0.979387	B19_4130 CB19_1417_length_17644_cov_11.411564
VC_1107	33	11500	13600	0.4568	1.72e-05	B19_5504 B19_1058 B19_744 CS18_212 CS1_86 CT2_39 CT5_1692 S18_864 S18_904 T1_316 T5_148 T5_347 T5_601 Z16_1764 Z20_1928 Z20_2591 Z20_3003 Z16_173 CC24_90 CZ16_281 Ch9_140 S18_1445 Z16_525 B19_331 CC15_50 CG11_1477 CS18_128 CT2_545 CZ20_526 J7_237 S18_140 S18_6431 X8_627_length_26412_cov_14.749023
VC_1108	7	248	3244	0.07073	0.998353	B19_4589 S18_2048 T1_3387 T5_1457 X8_1673 S18_9938 CT2_3358_length_15978_cov_6.919236
VC_1109	34	13700	61500	0.1817	1	C14_955 CG22_53 CS18_1138 CS18_21 CX8_322 CX8_970 CZ16_165 CZ16_94 CZ20_243 Ch10_612 G11_912 J6_1395 J6_21 J7_103 J7_1043 J7_136 S18_2445 S18_2948 S18_3765 T1_716 Z16_1080 Z16_1260 Z16_194 Z16_2782 Z16_311 Z20_2546 h10_1005 h10_1377 h9_1221 S18_5159 S18_8465 CJ6_75 T1_63 CT2_1355_length_31029_cov_62.716084
VC_1110	4	1419	3975	0.2627	0.992931	CZ16_281 Ch9_140 S18_1445 Z16_525_length_44644_cov_13.904236
VC_1111	3	38.18	626	0.05698	0.985452	S18_2951 C15_1833 CC24_1061_length_17069_cov_20.428000
VC_1112	6	922.5	2420	0.275	0.712413	CT5_51 CT5_1096 CX8_135 Z20_1190 h9_146 CS18_68_length_66195_cov_18.152812
VC_1113	3	87.57	2400	0.03512	0.985452	CG22_455 Z20_5857 CC15_302_length_12218_cov_17.001233
VC_1114	9	376.4	4805	0.07239	0.999261	X8_521 h10_3293 B19_4589 S18_2048 T1_3387 T5_1457 X8_1673 S18_9938 CT2_3358_length_15978_cov_6.919236
VC_1115	45	157000	56200	0.7357	0	CJ6_91 B19_90 CC24_356 CC24_532 CC25_16 CC25_240 CC25_79 CG22_25 CG23_31 CG23_540 CJ6_86 CJ6_90 CJ6_99 CJ7_27 CJ7_30 CJ7_449 CJ7_64 CJ7_663 CS18_1010 CS18_23 CS18_25 CS18_26 CS18_40 CS1_730 CS1_93 CS2_108 CT2_106 CT2_1589 CX8_291 CZ16_56 CZ16_57 CZ16_654 CZ16_72 S18_3117 Z20_1618 Z20_356 Z20_862 h10_121 h10_222 h10_36 h10_38 h10_58 h10_600 h10_998 C24_98_length_55053_cov_10.251809
VC_1116	6	1913	8944	0.176	0.851023	CS18_21 CJ6_75 T1_63 h10_51 CT2_1355 T2_562_length_42774_cov_17.805520
VC_1117	4	479.7	1405	0.2534	0.764757	CT5_51 h9_1349 CS18_68 h9_2209_length_16287_cov_7.869332
VC_1118	5	146.6	3045	0.04578	0.996692	CG22_455 B19_4130 CB19_1417 Z20_5857 CC15_302_length_12218_cov_17.001233
VC_1119	2	81.27	653.8	0.11	0.979387	G13_798 X8_438_length_35140_cov_15.953912
VC_1120	3	89.56	2314	0.03717	0.808633	Ch10_612 CJ7_1810 S18_6181_length_15253_cov_5.697658
VC_1121	3	82.04	1010	0.07474	0.985452	B19_4589 S18_9938 CT2_3358_length_15978_cov_6.919236
VC_1122	5	995.9	4719	0.174	0.996692	J7_103 Z16_148 Z16_124 S18_174 S18_199_length_68852_cov_13.486315
VC_1123	4	644.3	5880	0.09863	0.557383	CZ16_94 J7_136 G13_798 X8_438_length_35140_cov_15.953912
VC_1124	2	41.19	1493	0.02677	0.979387	Z16_2571 h10_1915_length_18840_cov_8.678733
VC_1125	8	1583	1310	0.5442	0.00679364	B19_1164 C14_362 C15_2415 C24_2526 S18_3986 S18_7884 h10_3707 h9_3033_length_12512_cov_6.721040
VC_1126	8	821.9	1798	0.3118	0.840787	B19_1150 B19_1589 B19_1740 C24_735 CS2_792 Ch10_325 G11_2687 h10_1387_length_25372_cov_19.152941
VC_1127	3	131.5	811.2	0.1386	0.985452	B19_1263 T5_2817 h10_3278_length_12105_cov_10.162988
VC_1128	8	850.4	2027	0.2939	0.784551	CT5_658 S18_1622 Z20_2168 Z20_3328 C14_1506 G11_1533 CB19_2328 CT5_2256_length_13306_cov_11.853973
VC_1129	4	315.2	1450	0.1777	0.943824	CT5_478 J6_1048 R17_731 J6_997_length_22835_cov_24.488718
VC_1130	60	34700	40500	0.4607	7.81e-09	CT2_973 CB19_1166 CG21_475 h9_646 CG13_322 S18_2020 C14_490 C15_338 C24_1272 C24_2244 C25_1214 CC24_379 CC25_366 CG21_1133 CG22_164 CG22_234 CG22_404 CG22_665 CG22_832 CG23_349 CJ6_418 CS18_428 CT5_760 CZ16_1277 CZ16_312 Ch10_427 G11_600 G12_614 G13_391 G13_669 G21_1374 G21_144 S18_1317 T1_1717 Z20_2360 C25_1661 CC14_314 CG22_740 CS18_1535 G12_300 S18_3234 T1_2997 h9_628 CG23_1595 C24_2709 C24_48…
VC_1131	24	22300	14300	0.6084	1.56e-09	S18_1448 B19_938 CS18_1937 CS18_284 CT5_632 CZ16_439 Ch10_113 Ch10_191 S18_1374 S18_2988 S18_3169 T5_481 Z20_1898 Z20_2347 h10_1126 h10_1168 CG11_1431 CS18_1165 CS18_2391 S18_3647 CT5_439 S18_9675 CS18_3429 S18_7004_length_13910_cov_14.011404
VC_1132	4	258.1	627.9	0.2887	0.903035	S18_2216 CB19_779 T5_1092 J6_1557_length_16368_cov_139.964629
VC_1133	5	132.8	386.3	0.2509	0.582734	h10_743 B19_3318 B19_4268 C24_1289 X8_1840_length_11277_cov_30.728034
VC_1134	8	1461	1191	0.5476	0.000679688	h10_770 Ch10_649 Z20_3615 h10_3597 h10_940 h9_1790 h10_2347 h10_2559_length_14937_cov_10.219393
VC_1135	17	16900	36100	0.3183	0.832582	B19_1645 Ch9_118 G21_664 S18_1090 S18_1223 S18_1362 S18_1402 S18_1409 S18_2546 S18_3422 Z16_209 Z16_778 Z20_1286 Z20_1797 Z20_2055 h9_903 h9_1182_length_28003_cov_13.456419
VC_1136	3	949.2	2996	0.2402	0.985452	B19_996 CB19_416 CT5_541_length_42127_cov_27.292237
VC_1137	6	526.6	2707	0.1623	0.953652	B19_1729 CB19_866 Z20_2965 Z20_6015 B19_4042 J6_1323_length_18459_cov_13.742284
VC_1138	27	6381	8082	0.4396	2.06e-05	C15_618 C24_1393 CG22_115 S18_1288 T5_651 Z20_1329 Z20_1734 Ch9_428 B19_5971 CG23_459 Z20_1738 Z20_2984 CG11_2107 G11_907 CB19_1031 CJ7_2353 CT5_1148 Z16_2422 CJ6_524 G13_445 R17_1441 S18_2610 X8_1703 Z20_1303 Z20_1820 Z20_1261 Z20_5717_length_13434_cov_18.395545
VC_1139	26	16200	11600	0.5811	0	C25_161 SK1_312 CT2_388 CT2_389 Z20_624 CS1_123 SK1_232 CB19_84 CS18_1879 CS18_211 Z20_2885 C24_1079 CG23_216 CJ7_898 CS18_1501 CS18_2616 CS2_2533 CT2_3201 CT2_421 CT5_905 S18_2163 S18_3158 S18_490 S18_6518 SK1_2326 h9_1035_length_31577_cov_11.898103
VC_1140	7	808.4	5276	0.1326	0.994698	CB19_151 Z20_1640 T5_936 CG23_1491 Z16_1246 J6_1872 h10_1831_length_19678_cov_27.534832
VC_1141	27	23100	13900	0.6223	0	CB19_38 R17_167 R17_558 T1_239 T2_1114 T2_123 Z16_114 C14_621 C25_595 CT2_1435 CC14_208 CJ7_2106 CR17_39 CT2_2352 CT2_3309 CT2_4814 CT2_848 G13_752 J7_2274 T1_1383 T1_204 T1_4229 T1_455 T1_762 Z20_5110 h9_2496 S18_5214_length_17217_cov_5.720254
VC_1142	4	495.1	1285	0.2769	0.943824	CJ6_618 CT5_517 h9_716 h9_2275_length_15910_cov_14.855629
VC_1143	11	2173	4023	0.3494	0.196651	CG22_115 T5_651 Ch9_428 B19_5971 CG11_2107 CB19_1031 CJ7_2353 CT5_1148 CJ6_524 G13_445 R17_1441_length_14912_cov_85.594198
VC_1144	5	238.9	3010	0.07331	0.996692	CS18_1179 CS2_1861 CT5_1263 Z20_2122 Z20_5830_length_13247_cov_15.436780
VC_1145	3	372.5	1714	0.178	0.985452	Z20_1329 Z20_1303 Z20_1820_length_35205_cov_39.848535
VC_1146	4	486.5	1497	0.2444	0.764757	T1_607 Z20_1007 Z20_5787 Z20_6649_length_11893_cov_23.207552
VC_1147	80	77000	36400	0.6783	0	CS1_421 B19_682 T5_441 T5_755 h9_638 B19_3672 B19_1369 B19_457 B19_803 C15_151 C24_2417 C24_976 C25_2696 C25_2769 C25_669 CB19_675 CG22_144 CG22_196 CG22_680 CS18_1330 CS1_1228 CS1_1440 CS1_2187 CS1_715 CS1_828 CS2_1144 CS2_2755 CS2_3358 CS2_3583 CT1_178 CT2_1064 CT2_736 CT2_819 CT5_1085 CT5_440 Ch9_108 G21_2026 S18_1581 S18_1872 S18_1899 S18_230 S18_2315 S18_2656 S18_3121 S18_3260 S18_3851 S18_4…
VC_1148	10	3689	4687	0.4393	0.00289768	CT2_1011 CT2_1131 Z20_1105 C14_1268 C24_349 T2_3047 Z20_2500 T2_683 CT2_499 Z20_595_length_48767_cov_25.300501
VC_1149	2	10.9	358.1	0.02922	0.979387	CT2_2385 Z16_2370_length_16275_cov_18.761776
VC_1150	43	30700	17400	0.6379	0	CT2_298 CS2_2015 S18_4717 CJ7_1218 CT5_1438 CR17_59 CS1_225 C15_764 C24_83 C25_100 CR17_67 CS1_150 CS1_638 CS2_1038 CS2_777 CT2_189 CT2_4421 S18_2027 SK1_129 SK1_163 T1_1056 T1_135 T1_1740 T1_3022 X8_1 X8_62 Z16_99 Z20_5054 CS1_1738 CT2_149 J7_1252 S18_2003 S18_2649 S18_333 SK1_105 T1_260 T2_113 X8_1352 X8_40 Z20_3111 h10_2861 h9_940 CT1_326_length_30549_cov_8.538663
VC_1151	37	11200	10400	0.5164	3.64e-08	CT5_323 G11_2206 CT5_1037 Ch10_1500 Ch10_146 T5_409 B19_2180 B19_2150 B19_2231 C15_1826 C25_258 CG11_1082 CG11_2805 CG11_815 CG11_902 CG13_352 CG23_153 CJ6_948 CJ7_1143 CJ7_276 CR17_1128 CT2_943 CZ16_1221 Ch9_96 J6_2266 X8_170 h10_2615 h10_3543 CB19_1568 Ch9_105 G12_187 J6_1142 J6_1327 CG23_754 CT5_2969 J6_550 Z20_5694_length_13477_cov_4.471465
VC_1152	12	2427	6038	0.2859	0.782135	CT5_445 CB19_1734 CT5_913 CZ16_531 CZ16_696 J6_1722 S18_1395 Z20_7006 h9_1734 CB19_2823 CS18_1688 h9_3216_length_11873_cov_7.212557
VC_1153	2	594.5	1902	0.2377	0.979387	CT5_447 T5_544_length_44244_cov_14.105841
VC_1154	5	577.3	1858	0.236	0.996692	CT5_469 G11_2346 h10_3957 CG11_2103 G11_3275_length_10935_cov_9.924081
VC_1155	15	2893	2336	0.5502	1.16e-05	CT5_506 G11_1942 B19_4167 B19_4123 B19_6603 S18_4409 S18_6180 Z20_2120 Z20_3011 Z20_3558 Z20_4860 Z20_6006 Z20_6115 h9_1178 h9_746_length_39241_cov_784.500332
VC_1156	15	4910	3097	0.6109	1.7e-06	Ch10_264 B19_5557 B19_2066 CB19_882 CG11_1186 CT5_245 CT5_2943 G11_832 J6_3073 S18_786 T5_917 Z16_1047 Z16_1639 Z20_501 h9_577_length_42319_cov_15.149039
VC_1157	3	181.9	303.6	0.3701	0.33126	CG13_774 CJ6_208 CT2_527_length_48361_cov_119.406451
VC_1158	11	3457	5369	0.3907	0.178967	B19_996 CB19_416 CT5_541 J6_1135 J6_1939 J7_2624 R17_177 S18_6836 T5_1129 T5_701 h9_1461_length_22591_cov_19.344471
VC_1159	3	193.4	1292	0.1297	0.808633	J7_2624 R17_177 J7_1415_length_19616_cov_7.450233
VC_1160	2	274.6	1100	0.1992	0.979387	S18_1288 S18_2610_length_31620_cov_46.611405
VC_1161	17	8164	7302	0.5267	1.32e-05	CT2_376 CS18_3228 S18_2979 CT2_2793 CT2_314 S18_730 T1_1017 CT2_310 CB19_85 CS2_2487 S18_2072 SK1_154 T1_247 T1_919 CT2_3003 CT2_3550 S18_6717_length_14349_cov_7.087939
VC_1162	33	26600	11900	0.6903	0	T1_1152 CS1_403 CT2_1982 S18_406 CS18_1626 CS2_408 CS2_556 CT2_1027 CT2_1184 CT2_1237 CT2_1580 CT2_2234 CT2_771 CT2_836 CT2_950 S18_2225 S18_2515 S18_5543 S18_714 SK1_527 SK1_697 T1_1251 T1_1370 T1_219 T1_262 T1_285 T1_625 T1_764 T2_196 T2_819 Z20_2276 h9_101 h9_267_length_49632_cov_7.535833
VC_1163	18	3941	5995	0.3952	0.00452467	C24_1393 CG22_115 S18_1288 T5_651 Z20_1329 Z20_1734 Ch9_428 B19_5971 CG11_2107 CB19_1031 CJ7_2353 CT5_1148 CJ6_524 G13_445 R17_1441 S18_2610 Z20_1303 Z20_1820_length_35205_cov_39.848535
VC_1164	2	31.7	271.5	0.1032	0.658454	Z20_5000 Z20_4267_length_16937_cov_23.407890
VC_1165	22	9160	29000	0.2395	0.999891	CB19_151 Z20_1640 C25_157 C25_203 CS1_255 CT1_118 CT2_1543 CT2_1969 CT5_1122 G11_431 J6_1210 J6_153 J6_1660 J6_391 J6_586 R17_1864 S18_1840 S18_566 T1_653 Z20_1167 T2_66 Z16_1246_length_27223_cov_12.043838
VC_1166	7	581.1	3032	0.1602	0.899332	Z20_1590 Z20_2133 Z20_3348 T5_1238 h9_2995 J6_2449 h10_1895_length_19046_cov_22.930967
VC_1167	19	4405	4410	0.4976	4.57e-05	CB19_908 CZ16_1115 G11_2073 Ch10_749 CG12_297 CJ7_2458 h9_3956 C15_913 B19_609 CG12_214 CG13_1648 CR17_255 Ch10_1759 G12_907 J6_1202 J6_1460 S18_9794 h9_1286 h9_1366_length_24165_cov_16.659560
VC_1168	6	139.4	235.9	0.3599	0.189239	B19_2284 G11_3676 T5_1327 h9_3632 B19_5992 G11_2891_length_12023_cov_8.236798
VC_1169	80	132000	129000	0.5051	0	B19_1261 CB19_42 CB19_7 CG11_100 CG23_6 CJ6_81 CT2_140 CZ16_226 CZ20_334 Ch9_1 Ch9_236 Ch9_7 Ch9_89 G11_468 T5_218 Z16_1296 Z16_754 Z16_756 Z20_959 h9_240 h9_745 B19_120 B19_11 B19_1331 B19_27 B19_3462 C14_609 C15_150 CC14_261 CC14_274 CG11_2314 CG11_903 CG13_103 CG13_94 CG23_293 CG23_48 CJ7_1146 CJ7_1373 CT2_2596 CT2_3766 CT5_15 CX8_546 CZ16_146 CZ20_75 Ch9_12 Ch9_6 G11_283 G11_580 G11_747 G12_1…
VC_1170	20	15900	34800	0.3128	0.885653	B19_1153 CB19_312 CB19_373 CB19_772 CC15_30 CG11_285 CG21_600 CT5_1304 CT5_1458 CT5_717 CT5_780 CZ20_63 Ch10_786 G21_444 J6_529 J6_69 T5_500 T5_782 Z16_3184 Z20_1408_length_40299_cov_113.041447
VC_1171	6	1265	3047	0.2926	0.287587	CT2_940 G13_858 G21_1047 J7_1639 B19_2821 J7_2050_length_15638_cov_13.923186
VC_1172	15	8941	37600	0.1919	0.998589	B19_243 C15_344 CT2_257 CZ20_66 G21_210 J6_752 Z20_2100 Ch9_20 Ch9_26 X8_44 CX8_408 J6_154 h9_120 J6_677 CZ20_613_length_19325_cov_18.151427
VC_1173	12	8066	39000	0.1714	0.999634	B19_2561 C15_643 CB19_7 CG23_6 Z20_2657 h9_240 B19_120 C15_150 G11_580 G11_747 G21_216 Z20_142_length_71957_cov_29.467442
VC_1174	49	55700	90400	0.3809	0.000315873	B19_1153 B19_2187 B19_243 B19_273 B19_298 C24_87 CB19_312 CB19_373 CB19_772 CC15_30 CC24_127 CG11_1334 CG11_285 CG11_302 CG12_68 CG13_290 CG21_84 CG23_431 CT2_257 CT5_1304 CT5_1458 CT5_210 CT5_717 CT5_75 CT5_780 CX8_111 CZ20_58 CZ20_63 CZ20_66 CZ20_67 Ch10_786 G21_210 G21_444 J6_529 J6_69 J6_752 T5_123 T5_500 T5_782 Z16_201 Z16_229 Z16_255 Z16_433 Z16_775 Z20_1408 Z20_58 h9_1563 Ch9_26 X8_44_leng…
VC_1175	19	9540	24900	0.2771	0.5	B19_298 CG13_290 CG21_252 CZ20_67 G13_137 B19_642 CG23_906 Ch10_207 G21_520 J7_411 Z16_1535 Z20_2096 Z20_4032 G21_666 CG13_1037 CG13_656 J7_1355 CT2_1352 J7_1210_length_21717_cov_14.918059
VC_1176	8	829.4	8307	0.09062	0.999679	B19_3890 CB19_903 CG23_431 CJ6_1307 h9_3730 CG11_2090 J6_781 h9_2776_length_13499_cov_7.393261
VC_1177	5	1763	10200	0.1474	0.996692	C15_344 Ch9_20 CX8_408 J6_154 h9_120_length_60531_cov_20.196028
VC_1178	4	439.3	2492	0.1495	0.992931	T5_1053 Z16_538 h9_177 h9_917_length_35354_cov_12.846143
VC_1179	50	38000	7219	0.8386	0	CB19_332 CG11_508 Z20_1202 S18_2304 J6_293 S18_934 h9_354 C24_1067 CB19_380 CZ16_883 G12_1424 R17_612 C15_622 C14_1234 C15_707 C24_1045 C24_1509 C24_578 CB19_1088 CC15_33 CC25_212 CG11_1173 CG11_1998 CG11_3766 CG11_577 CG12_321 CG22_556 CG22_83 CS2_618 Ch9_308 G21_1432 R17_315 R17_770 S18_1244 S18_1368 S18_2672 S18_3282 S18_3741 Z20_1022 Z20_2093 Z20_2105 Z20_2814 Z20_2917 Z20_3644 Z20_473 Z20_68…
VC_1180	18	5249	6178	0.4579	0.002555	CB19_558 CB19_1167 CB19_317 CC15_20 CG11_1575 CC14_494 CC24_435 T5_348 CB19_797 CC14_370 CT5_1044 CT5_998 G12_345 CT5_2085 CJ7_956 CG11_1170 CG11_623 R17_702_length_28279_cov_10.614194
VC_1181	8	5019	23700	0.175	0.813985	CB19_7 CG23_6 B19_120 G21_216 Z20_142 G11_2200 h10_1871 h9_1266_length_26076_cov_23.797663
VC_1182	4	1762	3753	0.3191	0.764757	SK1_18 T2_36 Z20_409 SK1_45_length_80117_cov_37.801829
VC_1183	152	409000	113000	0.7833	0	CG13_744 CT5_1014 B19_2875 CX8_369 CJ6_491 B19_1837 B19_1453 B19_2014 B19_2228 B19_2278 B19_2297 B19_3131 C14_651 C15_918 C24_884 CB19_1462 CB19_431 CB19_433 CB19_588 CB19_607 CB19_692 CB19_718 CB19_821 CB19_825 CC14_135 CC14_354 CC14_385 CC14_681 CC15_210 CC15_73 CC24_514 CC25_364 CG11_1149 CG11_1444 CG11_1491 CG11_2128 CG12_228 CG12_240 CG12_313 CG12_484 CG13_863 CG21_342 CG21_461 CG21_688 CG21…
VC_1184	9	1050	5660	0.156	0.97887	CG21_1190 CG23_1115 CG23_684 CZ16_682 CZ16_862 T5_2941 Z20_2341 Z16_3143 Z16_1250_length_27157_cov_13.886909
VC_1185	23	8752	17000	0.3393	0.338188	CG21_252 G13_137 B19_642 CG23_906 CT2_940 Ch10_207 G13_858 G21_1047 G21_520 J7_1639 J7_411 Z16_1535 Z20_2096 Z20_4032 B19_2821 J7_2050 G21_666 CG13_1037 CG13_656 J7_1355 CT2_1352 J7_1210 J7_1943_length_16214_cov_11.258122
VC_1186	4	267.3	4922	0.05143	0.992931	CJ7_1245 Z16_1367 CZ20_1113 CG23_1040_length_16241_cov_19.973866
VC_1187	5	158.8	2316	0.0639	0.996692	CX8_1296 T5_931 Ch9_836 Z20_7443 CZ20_1478_length_10688_cov_16.860811
VC_1188	14	7232	8629	0.4552	1.96e-05	B19_3215 CB19_761 C24_608 CB19_816 CC14_156 CG11_715 CG23_644 CZ16_657 CZ16_669 CZ16_860 CZ20_232 CZ20_778 Ch9_359 h9_1183_length_27980_cov_39.715345
VC_1189	5	1737	3366	0.3396	0.338052	G13_137 G21_520 CT2_1352 J7_1210 J7_1943_length_16214_cov_11.258122
VC_1190	19	8626	7759	0.5253	1.15e-05	G22_50 B19_155 B19_3854 CS1_114 CS2_1311 CS2_667 G21_220 R17_537 SK1_34 SK1_54 T1_28 T1_33 T2_40 T2_57 T2_59 X8_352 Z16_1982 SK1_17 X8_87_length_53065_cov_29.038200
VC_1191	17	10300	43100	0.1921	0.999321	B19_243 C15_344 CT2_257 CZ20_66 G21_210 J6_752 Z16_201 Z20_2100 h9_1563 Ch9_20 Ch9_26 X8_44 CX8_408 J6_154 h9_120 J6_677 CZ20_613_length_19325_cov_18.151427
VC_1192	4	178.9	2200	0.07498	0.992931	Z20_2141 G13_731 B19_3477 CG21_945_length_19091_cov_11.214593
VC_1193	45	35300	25500	0.5792	0	Z20_2238 Z20_2272 B19_1451 Z20_1330 Z20_1515 B19_1702 B19_3023 C24_124 C24_1417 C25_103 C25_941 CB19_1114 CB19_551 CC25_300 CC25_548 CG12_168 CG13_961 CT5_840 CT5_946 CZ16_291 CZ20_1232 CZ20_261 CZ20_268 CZ20_277 Ch9_258 G21_1230 G21_914 G23_105 S18_1634 S18_1855 S18_2663 T5_925 Z16_1053 Z16_1510 Z16_495 Z16_810 Z20_1260 Z20_1744 Z20_1837 Z20_1940 Z20_1998 Z20_2356 Z20_2373 Z20_2612 Z20_3841_leng…
VC_1194	3	278	672.4	0.2907	0.66874	Z20_2341 Z16_3143 Z16_1250_length_27157_cov_13.886909
VC_1195	2	109.5	552.2	0.1645	0.658454	CG11_956 CG23_862_length_18041_cov_41.018181
VC_1196	3	419.8	1498	0.2182	0.985452	CG22_190 G21_1025 T5_802_length_38077_cov_14.551260
VC_1197	61	51400	70500	0.4213	1.93e-06	G13_353 B19_851 C14_289 C14_960 C24_2057 C24_52 C25_2685 C25_33 CG11_1756 CG13_869 CG21_1160 CS18_620 CS18_89 CS1_471 Ch10_195 Ch10_260 Ch9_120 G11_1790 G11_2179 G12_166 G21_352 G21_492 J7_1112 J7_295 J7_3035 J7_454 S18_1495 S18_1806 S18_2057 S18_3107 S18_4443 S18_475 S18_478 S18_507 S18_5400 SK1_149 SK1_167 SK1_1838 SK1_376 SK1_90 T1_104 T1_106 T1_1884 T1_497 T5_177 T5_501 X8_516 Z16_551 Z20_125…
VC_1198	3	177.5	5283	0.03247	0.985452	B19_1406 B19_2731 B19_3833_length_16952_cov_11.203231
VC_1199	16	3862	3013	0.5591	3.98e-06	B19_2698 B19_2104 B19_1549 B19_6243 C14_269 G11_932 G23_235 R17_551 Rhodoferax~phage~P26218 Z20_3783 h10_1513 h10_915 h10_929 h9_1683 h9_834 h9_866_length_36787_cov_20.069694
VC_1200	28	12200	15400	0.4427	0.00302743	B19_2832 Z16_687 h10_873 B19_1204 CC14_269 Ch10_434 J6_514 S18_1660 SK1_408 T2_731 Z16_1638 Z20_2662 Z20_6186 h10_1263 h10_1382 h10_1604 B19_4140 CZ20_248 B19_1501 CG13_1603 CG13_553 Z16_1417 Z20_4708 Z20_5963 h10_1865 h10_2072 h10_2275 h10_2476_length_15344_cov_468.816600
VC_1201	18	17300	26500	0.3949	0.002555	B19_851 C14_289 Ch10_195 Ch10_260 Ch9_120 G11_1790 G12_166 G21_352 SK1_376 T5_501 X8_516 Z16_551 Z20_2285 h9_361 h9_432 h9_530 h9_533 CJ7_524_length_39381_cov_9.221050
VC_1202	11	1026	1133	0.4704	0.00902458	B19_2142 CG13_521 CS18_2423 CS18_637 CS18_677 S18_7213 T1_1049 Z20_1526 Z20_4621 G13_1118 G13_1986_length_10763_cov_39.180613
VC_1203	20	8039	19000	0.2974	0.228475	CG13_125 CR17_100 B19_351 CG11_282 CG12_130 CG13_342 CJ7_153 Ch10_98 G12_735 S18_1573 T1_1592 T5_29 X8_119 Z16_792 Z20_1052 h10_211 h10_2244 CG11_119 h10_1327 h10_1350_length_26086_cov_16.050747
VC_1204	4	825.2	5346	0.1335	0.903035	C14_289 G21_352 Z20_2285 h9_1691_length_19834_cov_21.624855
VC_1205	10	2358	6529	0.2647	0.0929384	C14_669 S18_475 S18_507 G11_410 C14_1054 B19_471 C14_1286 C14_1543 C15_1364 G12_381_length_32659_cov_30.303613
VC_1206	7	3790	28900	0.116	0.999299	C15_745 CG11_568 CG21_249 CG21_539 CG23_250 J6_478 h10_779_length_39536_cov_37.724678
VC_1207	8	1970	5443	0.2651	0.905369	C14_160 G13_83 J6_981 J7_142 J7_3119 J7_323 Z16_879 CJ7_2880_length_12491_cov_11.793181
VC_1208	25	16600	8888	0.6496	0	CG23_261 CG11_601 Z20_1207 CG11_2488 CJ7_1978 CJ7_420 Ch10_219 G11_1385 G11_1453 G11_2191 G11_953 J6_213 J6_3028 J7_225 S18_8161 S18_8910 S18_909 X8_698 Z20_2564 h10_1154 h10_1371 h10_273 h9_448 CG11_2489 G11_2221_length_14782_cov_24.391526
VC_1209	6	438.8	1132	0.2773	0.594909	CT2_332 C25_1709 CC15_391 CS18_1187 S18_6767 CS18_732_length_34683_cov_6.932222
VC_1210	4	673.1	1743	0.2777	0.903035	CT2_352 SK1_210 Z20_1034 CT2_2031_length_21784_cov_20.133002
VC_1211	13	2979	22100	0.1186	0.999889	CB19_133 CG12_708 CG13_2440 CG13_425 J6_1986 J6_591 S18_2525 S18_4853 SK1_3284 Z16_592 h10_3375 h9_1595 G12_1336_length_12589_cov_23.471438
VC_1212	4	522.2	1629	0.2418	0.332503	C24_687 C24_586 C25_1224 CC25_825_length_12433_cov_6.587656
VC_1213	12	6915	7957	0.4642	0.0231933	C25_33 SK1_90 T1_104 G11_373 C24_16 CT2_1194 R17_244 R17_287 SK1_1894 SK1_253 SK1_56 T1_3995_length_12493_cov_6.902396
VC_1214	7	1187	5377	0.1804	0.972358	G21_3372 C14_490 CG21_1689 CG23_1417 CG23_349 C25_519 G12_712_length_20352_cov_16.015717
VC_1215	16	3087	2300	0.5696	3.5e-05	B19_2186 CG13_456 C15_283 C15_638 C24_1592 C24_2325 CC15_155 CC25_149 CR17_72 CX8_195 CZ16_449 G13_381 R17_718 T5_627 T5_656 h10_1189_length_29564_cov_9.882510
VC_1216	2	93.92	789.2	0.1059	0.979387	CJ7_3463 J7_1211_length_21715_cov_17.678809
VC_1217	19	1830	9757	0.1575	0.679792	CC25_140 Idiomarinaceae~phage~Phi1M2-2 C24_687 C24_1812 C24_586 C24_1198 C25_1224 CC25_825 CG23_636 CC25_698 CG13_191 CG23_565 G21_1799 Idiomarinaceae~phage~1N2-2 Salicola~phage~CGphi29 Pseudoalteromonas~phage~BS5 G12_333 G12_737 Pseudoalteromonas~phage~H105/1
VC_1218	2	34.03	565.3	0.0564	0.979387	CG11_2171 G11_2587_length_13121_cov_5.113960
VC_1219	13	2434	7089	0.2549	0.959385	C25_2785 CG22_1052 CG22_492 G21_2915 CG21_298 G21_1342 CG23_1402 CG13_591 CC25_298 CG13_551 C25_1360 C24_468 CG22_436_length_21567_cov_119.611194
VC_1220	16	1974	3132	0.3842	0.0337813	B19_1150 B19_1589 C24_735 CS2_792 CT5_658 Ch10_325 G11_1690 G11_2687 S18_1622 Z20_2168 h10_1387 Z20_3328 C14_1506 G11_1533 CB19_2328 CT5_2256_length_13306_cov_11.853973
VC_1221	4	256.5	2355	0.09792	0.992931	CJ7_1296 CT5_1993 J7_1893 h9_3357_length_11486_cov_16.280203
VC_1222	3	304.1	802.6	0.2733	0.986587	C14_857 B19_4615 G12_799_length_18416_cov_20.697293
VC_1223	2	96.96	432.8	0.1817	0.979387	B19_1337 S18_1550_length_41909_cov_69.374516
VC_1224	57	69400	59000	0.54	0	T5_29 h10_985 B19_150 B19_2242 B19_235 B19_3005 B19_5107 B19_876 C15_761 C24_1541 CB19_1175 CB19_342 CB19_721 CB19_832 CG11_1265 CG11_1348 CG11_3295 CG11_501 CG11_520 CJ6_1616 CJ6_1636 CJ6_697 CS18_464 CT5_190 CT5_322 Ch10_1388 Ch10_159 Ch10_198 Ch10_273 Ch10_320 Ch10_481 Ch9_19 G11_1076 G11_1722 J6_1347 J6_1372 J6_2086 J6_700 S18_2151 S18_3290 X8_466 h10_1029 h10_1042 h10_1102 h10_122 h10_1311 h…
VC_1225	6	436.7	334	0.5579	0.00253743	CJ6_1279 h9_3371 CB19_289 CC25_126 CJ6_610 S18_1927_length_38870_cov_11.949968
VC_1226	6	635.6	2619	0.1946	0.885117	CS1_603 CS2_1521 T1_3322 CS1_801 T1_4090 T1_3623_length_13559_cov_7.546653
VC_1227	30	3009	4112	0.419	0.00304857	C25_441 Z16_1593 C24_3274 CG12_272 CG13_1275 B19_2197 CG12_241 CG13_61 CT2_1126 R17_349 CG13_397 CG21_279 CG22_253 CB19_536 T1_1470 B19_2792 C14_1825 CC24_2035 T5_1445 X8_1215 h9_750 G11_975 J6_2638 S18_3205 X8_994 B19_4172 h10_636 CT2_4117 G12_619 CS2_3285_length_11953_cov_11.057068
VC_1228	2	100.3	1077	0.08489	0.658454	G21_125 G21_704_length_32811_cov_14.467243
VC_1229	3	203.4	55.39	0.7682	0.0404278	CG21_2111 CG21_1803 G21_1933_length_15838_cov_22.920357
VC_1230	16	4728	8069	0.3685	0.0904553	B19_2563 G11_751 J6_370 S18_1449 S18_1595 S18_2509 T5_1061 S18_3722 Z16_948 B19_4479 CB19_1698 G11_1449 S18_3721 T5_1643 T5_508 Z16_1721_length_20775_cov_12.943340
VC_1231	3	207.3	408.6	0.3333	0.808633	h10_838 CC14_134 G12_1372_length_12280_cov_15.822086
VC_1232	8	1548	2737	0.3599	0.135074	T1_364 J6_500 J7_3336 S18_2537 S18_2867 T5_344 h10_1955 h10_866_length_37956_cov_17.105749
VC_1233	2	15.94	104	0.1286	0.979387	S18_9189 CB19_3024_length_10042_cov_16.197657
VC_1234	10	1685	4085	0.291	0.714625	S18_6614 SK1_930 T2_988 CS18_351 CS2_789 C24_1492 CS2_2918 CT5_1606 CT5_1827 S18_6914_length_14044_cov_17.181571
VC_1235	7	327	992.7	0.2452	0.778356	B19_947 Z20_4491 B19_4576 CT5_1288 CG21_1653 CC24_1037 C25_398_length_40151_cov_23.042373
VC_1236	2	72.69	320.7	0.1829	0.658454	S18_1648 S18_6048_length_15465_cov_6.701752
VC_1237	4	156	548.5	0.2189	0.984809	h10_1347 C24_1659 B19_2142 G11_2430_length_13795_cov_12.398035
VC_1238	4	883.3	768.7	0.5321	0.0561756	h9_838 B19_1756 B19_2423 h10_2416_length_15617_cov_41.467485
VC_1239	36	21800	15200	0.5889	0	C24_120 CS18_1153 CS1_698 CT2_1587 SK1_493 SK1_850 T1_1591 T2_667 CT2_94 T2_255 T2_63 C15_526 CS18_1314 R17_175 S18_2692 S18_3063 CR17_108 CS18_3593 CS2_1957 CS2_2034 CS2_3529 CS2_438 CS2_999 CT1_230 CT2_688 R17_2008 S18_2039 S18_4951 SK1_1192 T1_1572 T1_2066 T1_3950 T1_4313 T1_563 T1_983 h10_1427_length_24646_cov_85.716278
VC_1240	8	679.8	3994	0.1449	0.990935	C24_347 CG13_976 T1_1180 CG13_994 CS18_2714 S18_3203 C25_1937 CS2_747_length_37170_cov_39.876977
VC_1241	5	400.4	3596	0.09994	0.734565	T1_497 CS2_230 SK1_844 T1_4413 SK1_2832_length_12126_cov_9.468478
VC_1242	9	3750	4440	0.4569	0.00855912	G11_373 C24_16 CT2_1194 R17_244 R17_287 SK1_1894 SK1_253 SK1_56 T1_3995_length_12493_cov_6.902396
VC_1243	19	4853	6743	0.4171	0.00331267	R17_75 S18_126 CR17_194 R17_346 S18_1216 CZ20_113 T1_1217 CR17_17 CS2_75 S18_349 S18_69 CG23_453 CT2_1222 CT2_1275 CT2_347 CT2_651 CZ20_421 SK1_210 CT2_1215_length_34331_cov_9.313076
VC_1244	13	6435	14300	0.3107	0.205962	T5_177 Ch10_170 h10_1075 CC24_309 CG11_1103 Ch10_316 G11_2604 S18_4822 Z16_1495 C24_782 CG11_182 CG22_1169 CG22_434_length_21688_cov_9.927564
VC_1245	2	153.6	242.4	0.384	0.658454	Z20_2548 Z20_3148_length_21822_cov_31.095006
VC_1246	5	1285	4516	0.2211	0.338052	C25_487 h9_823 CG22_190 G21_1025 T5_802_length_38077_cov_14.551260
VC_1247	8	2282	4844	0.3195	0.0946315	h10_230 h10_77 T1_364 S18_2537 S18_2867 T5_344 h10_1955 h10_866_length_37956_cov_17.105749
VC_1248	25	20300	22000	0.4796	9.96e-08	SK1_174 C24_192 C24_61 G23_45 S18_329 C25_1537 CB19_34 CC25_23 CG11_86 CG13_137 CJ7_74 CS18_94 CS1_211 CT2_164 S18_687 T1_249 T2_117 CG23_834 G23_84 T1_1222 CG23_560 CR17_464 CT2_434 CT2_444 SK1_555_length_38367_cov_28.011354
VC_1249	20	22500	4585	0.8294	3.39e-08	C24_235 Cyanophage~SS120-1 Prochlorococcus~virus~PSSP7 Synechococcus~phage~S-CBP2 Synechococcus~virus~P60 Synechococcus~virus~Syn5 Synechococcus~phage~S-CBP3 Cyanophage~9515-10a Prochlorococcus~phage~P-SSP10 Synechococcus~phage~S-CBP1 Synechococcus~phage~S-CBP4 Synechococcus~phage~S-CBP42 Cyanophage~KBS-P-1A Cyanophage~NATL1A-7 Cyanophage~NATL2A-133 Cyanophage~P-SSP2 Prochlorococcus~phage~P-GSP1 …
VC_1250	61	310000	5796	0.9812	0	Delftia~phage~IME-DE1 Ralstonia~phage~RSB2 CT1_226 Citrobacter~phage~CR44b Citrobacter~phage~CR8 Citrobacter~phage~SH1 Citrobacter~phage~SH2 Citrobacter~phage~SH3 Citrobacter~phage~SH4 Citrobacter~phage~phiCFP-1 Cronobacter~phage~Dev2 Enterobacter~phage~E-2 Enterobacter~phage~E-3 Enterobacter~phage~phiEap-1 Enterobacteria~phage~13a Enterobacteria~phage~285P Enterobacteria~phage~BA14 Enterobacteri…
VC_1251	12	3012	2149	0.5809	3e-05	C25_54 C25_666 CS2_1019 Puniceispirillum~phage~HMO-2011 S18_3724 T1_139 h10_1062 h9_2373 CS1_112 CS2_184 S18_5272 T5_1200_length_25417_cov_6.327064
VC_1252	41	60700	6900	0.8969	0	CS2_778 B19_1556 B19_1205 B19_2173 C15_271 C24_704 C25_171 C25_452 C25_737 CG11_585 CG13_771 CG13_951 CG21_229 CG22_104 CG22_126 CJ7_1034 CS18_2055 CS1_592 CS1_802 CS2_633 CS2_635 CT2_2056 CT2_2233 CT2_2784 CT2_895 CZ16_320 CZ16_561 G11_1332 G12_360 G21_1056 J7_535 J7_607 J7_924 S18_1769 S18_1973 S18_4662 T1_1026 T1_1146 T1_2235 T1_936 T1_984_length_37966_cov_9.354172
VC_1253	29	55200	4778	0.9194	0	SK1_218 SK1_759 G11_219 CJ7_152 G21_226 G21_268 B19_489 B19_4245 B19_507 B19_605 CC25_43 CG11_184 CG13_210 CS2_285 CT2_1566 CT2_3903 CT2_411 CT2_4719 G11_903 G12_107 G12_133 G12_78 J7_1178 J7_279 T1_1653 T1_372 T1_4202 Z20_388 h10_172_length_56969_cov_24.306023
VC_1254	8	1615	529.5	0.7475	0.000469553	h10_525 S18_1109 C24_289 B19_3564 CC24_482 CZ16_504 Ch10_155 G21_337_length_44153_cov_9.966642
VC_1255	2	25.42	166.7	0.1296	0.658454	Z20_1182 B19_1157_length_42605_cov_18.995112
VC_1256	18	10000	3426	0.7432	1.61e-07	h10_553 B19_1842 B19_1397 B19_951 B19_954 C14_1020 C14_204 CG11_778 CJ6_1243 CJ6_619 CZ16_252 CZ16_268 G12_895 S18_3165 h9_31 h9_31 h9_338 h9_562_length_42552_cov_20.114855
VC_1257	30	24400	9236	0.724	0	C14_242 CC14_70 G21_342 J6_360 S18_1180 T5_360 X8_201 Z20_1713 Z20_690 h9_1261 h10_360 J6_363 C14_408 J6_198 J6_306 J6_348 J6_365 R17_256 S18_1058 S18_3012 T5_438 X8_108 X8_775 Z20_1718 Z20_2956 Z20_3491 Z20_737 h10_1450 h10_1896 h9_452_length_44627_cov_44.768397
VC_1258	35	17300	9628	0.6407	0	B19_1159 C14_478 CS18_2018 CT5_611 CT5_907 CZ20_199 Ch9_90 G21_443 J6_637 R17_1287 R17_474 S18_1912 S18_2332 S18_2470 S18_3693 S18_3905 T2_485 T5_734 X8_444 Z20_1179 Z20_1348 Z20_1424 Z20_1430 Z20_1581 Z20_1897 Z20_2106 Z20_3385 Z20_5203 Z20_986 h10_1729 h10_2565 h10_755 h9_1280 h9_1954 h9_873_length_36689_cov_138.943195
VC_1259	3	128.1	1539	0.07659	0.985452	C24_2336 CG11_1141 S18_3693_length_22938_cov_10.169121
VC_1260	6	906.9	2898	0.2376	0.851023	C24_277 C24_329 X8_264 h9_1061 C15_1452 Z20_1717_length_36919_cov_6.866916
VC_1261	4	609.2	2494	0.1958	0.992931	C24_523 CS1_74 CS2_1921 R17_952_length_20554_cov_17.780477
VC_1262	24	12700	2844	0.8141	1.55e-09	CS2_421 CS2_398 S18_993 G21_834 C24_241 C24_506 CS2_458 J6_143 J6_651 J6_143 R17_646 S18_1341 S18_2321 T5_486 Z16_993 Z20_1210 Z20_1657 Z20_2387 Z20_463 Z20_605 h9_868 CS1_296 CS2_848 S18_3674_length_23029_cov_13.171542
VC_1263	7	1739	835.2	0.6719	0.00108251	CZ20_153 G11_371 G11_405 CC14_304 CZ16_1060 Z16_1709 CG11_3202_length_11615_cov_6.780709
VC_1264	3	81.63	1341	0.05714	0.808633	B19_144 CG11_54 B19_6492_length_10494_cov_7.776703
VC_1265	81	141000	48900	0.7413	0	B19_115 B19_3617 B19_4981 B19_81 C14_214 C14_246 C14_693 C14_99 C24_1680 C24_2125 C24_2462 C24_49 C24_58 C24_73 C24_859 C24_93 C24_949 C25_1494 C25_2331 C25_2493 C25_2754 C25_734 CB19_785 CC24_1344 CC25_1107 CC25_155 CC25_22 CC25_267 CC25_26 CC25_32 CC25_36 CC25_525 CC25_974 CG11_268 CG11_937 CG13_372 CG21_1756 CG22_242 CG23_117 CG23_1723 CG23_184 CG23_1946 CG23_2083 CG23_617 CJ7_2184 CJ7_2199 CJ…
VC_1266	14	5522	3164	0.6337	3.73e-06	C14_107 C24_133 CG13_116 CG13_1454 CG13_847 Ch10_33 G13_407 G13_537 G13_704 G13_996 h10_1322 h10_1359 h10_2343 h10_978_length_35232_cov_14.475964
VC_1267	6	1002	4848	0.1709	0.65554	CJ7_697 G12_235 J7_830 J7_486 J7_878 CC24_669_length_23585_cov_28.122439
VC_1268	6	232.7	1496	0.1337	0.997463	C24_2397 CG23_1522 CC25_495 G21_2372 CG22_748 CG23_1118_length_15477_cov_31.725976
VC_1269	3	81.2	298.5	0.2105	0.808633	C24_2456 C25_1414 C25_2052_length_12696_cov_11.222767
VC_1270	3	270.3	260.9	0.5031	0.0952151	CG23_520 C25_940 G12_1664_length_10422_cov_13.003473
VC_1271	8	746.8	7800	0.08721	0.994959	CZ16_273 B19_144 CC25_24 CC25_591 CG11_54 CG21_1493 Ch10_29 CC25_333_length_21285_cov_18.710928
VC_1272	3	242.2	4855	0.04747	0.33126	G21_204 CC25_530 CC25_1034_length_10751_cov_17.759069
VC_1273	11	2325	5032	0.3151	0.76495	CG13_592 C14_1814 C14_773 CC25_172 CG21_856 CG22_348 G13_570 G21_2867 J7_1427 Z20_2291 G21_1401_length_20127_cov_8.319450
VC_1274	10	4748	3869	0.5497	9.13e-05	CC24_99 CJ6_109 J7_2071 CG23_351 CJ7_1183 CG21_41 CG21_49 CJ7_52 CZ16_80 T2_119_length_68959_cov_65.684677
VC_1275	2	127.1	397.7	0.2404	0.979387	J7_878 CC24_669_length_23585_cov_28.122439
VC_1276	3	26.61	60.23	0.2866	0.33126	Z20_427 T5_1744 J6_844_length_26576_cov_17.005128
VC_1277	3	152.2	2151	0.06588	0.33126	Ch10_29 CG23_1807 CG13_1986_length_11959_cov_7.956569
VC_1278	3	31.32	1126	0.02693	0.328953	h9_61 J7_1602 J7_2685_length_13205_cov_7.765551
VC_1279	2	2.889	96.38	0.02798	0.979387	h10_2257 CT5_2929_length_10375_cov_9.705329
VC_1280	2	130	552.2	0.1895	0.658454	G11_67 C15_607_length_25549_cov_10.591786
VC_1281	14	3537	710.8	0.8272	3.73e-06	CG21_469 B19_1651 C14_617 CG11_1975 CG21_527 CG21_849 CG22_397 CR17_292 CT5_655 G21_573 J6_492 R17_978 C25_443 CJ6_399_length_38723_cov_26.303481
VC_1282	18	5016	7832	0.3893	0.0278014	B19_1386 B19_1194 B19_3057 CT5_2189 T5_1064 h10_1236 h10_3648 h10_3692 B19_2391 B19_4974 B19_6031 C14_1280 C14_1914 J6_1212 T5_1624 T5_1876 X8_1317 h10_1230_length_28761_cov_14.779593
VC_1283	27	18100	11100	0.6186	0	B19_1163 B19_2102 C14_1156 C14_721 C15_258 C24_1161 CG13_745 CJ7_363 CT5_1075 CT5_1445 CT5_619 Ch10_251 G11_1368 G11_1587 S18_1438 S18_2522 T5_553 T5_899 X8_251 Z16_1455 Z16_2191 Z20_1775 Z20_3261 Z20_5432 h10_1012 h10_2584 h9_426_length_45028_cov_15.915327
VC_1284	11	2729	1998	0.5747	4.08e-05	B19_2531 C15_365 R17_512 S18_1547 T5_1992 T5_2614 T5_2967 Z16_2848 Z20_3910 Z20_4528 h10_1266_length_27821_cov_57.507059
VC_1285	2	6.526	136.3	0.04445	0.979387	C14_775 T5_2410_length_13332_cov_8.224750
VC_1286	4	156.3	1555	0.09091	0.992931	CS1_2141 J6_2121 h10_2173 S18_7316_length_13483_cov_10.035076
VC_1287	4	301.2	402.6	0.4231	0.0561756	CS1_713 CS2_849 Z20_3409 Z20_6738_length_11778_cov_10.414655
VC_1288	2	24.33	104.8	0.1827	0.979387	CZ16_1437 CS18_2678_length_12867_cov_5.310412
VC_1289	32	27300	4254	0.8635	0	h10_631 CJ7_466 Ch10_231 S18_1496 CB19_781 CC24_199 CT5_2743 CT5_850 X8_247 h10_714 B19_3677 B19_2323 C15_216 C24_881 CC14_422 CC24_722 G11_2420 G12_367 J6_2372 J6_942 S18_1487 S18_6423 S18_9923 T5_2461 T5_536 T5_928 X8_744 Z16_1879 Z20_3050 Z20_4058 h10_1589 h10_351_length_47615_cov_14.499895
VC_1290	13	3280	4017	0.4479	0.000295298	T2_569 T2_714 CS1_764 T1_2849 T2_3034 CJ7_802 CS18_1120 CT2_1767 CT2_3591 SK1_416 T2_3579 T2_577 CR17_600_length_22577_cov_29.256238
VC_1291	2	45.37	253.6	0.1498	0.979387	T2_1483 T2_3820_length_10540_cov_22.424130
VC_1292	2	7.987	72.34	0.09471	0.979387	T5_1881 S18_10307_length_10221_cov_5.530199
VC_1293	35	18600	7593	0.7078	0	Z20_1496 B19_1721 CG12_178 C15_1102 CB19_496 CC14_342 CG12_139 G11_496 J6_448 J7_762 S18_10313 S18_1676 S18_3481 T5_1120 T5_1404 T5_1446 T5_640 Z20_3743 h9_1498 CG11_680 B19_3816 C14_1928 C14_2145 C14_540 CG13_389 G11_3160 G11_635 G12_207 J6_2860 R17_585 S18_7114 Z20_3673 h10_1083 h10_3885 G11_3531_length_10368_cov_4.920101
VC_1294	2	600	1756	0.2542	0.979387	B19_880 CB19_213_length_46904_cov_83.735704
VC_1295	2	137.8	523.8	0.2071	0.658454	C14_362 CC14_639_length_16332_cov_37.671500
VC_1296	6	674.5	913.2	0.4217	0.0867427	C24_2019 S18_6660 C24_1602 Z20_2558 G21_2886 h10_2909_length_13421_cov_10.230510
VC_1297	7	483.3	1185	0.2873	0.30464	S18_3219 CJ6_535 S18_1314 CC25_121 h10_3244 J6_1425 J6_1869_length_14450_cov_17.052240
VC_1298	2	23.54	107.4	0.1745	0.658454	G22_661 Z20_2884_length_23881_cov_29.517292
VC_1299	11	1355	1098	0.5476	0.00019563	B19_1519 CC24_1789 CS1_541 CS2_766 CT2_2736 G21_1663 R17_418 S18_3590 Z20_2121 h9_2315 h9_737_length_39422_cov_9.972109
VC_1300	4	136.5	697.5	0.1622	0.943824	B19_2203 T5_545 Z20_2079 G13_1549_length_13244_cov_42.093411
VC_1301	22	14300	3593	0.7969	7.23e-09	T5_708 B19_1169 CG21_1017 CJ7_458 CS18_459 CS18_526 CS1_411 CS1_452 CS1_459 CS1_512 CT1_192 CT5_608 CT5_801 CT5_918 S18_3136 T1_2138 T1_813 T1_970 Z20_1076 Z20_1271 Z20_1311 h10_1977_length_18319_cov_9.274803
VC_1302	7	844.5	2143	0.2814	0.874923	S18_1802 S18_1321 S18_2278 X8_768 h9_1477 h9_763 Z20_6872_length_11595_cov_4.990468
VC_1303	2	38.57	37.99	0.4788	0.110336	SK1_1565 T1_4993_length_10206_cov_5.528716
VC_1304	2	156.3	512.4	0.2323	0.658454	C14_24 G11_637_length_38372_cov_16.906804
VC_1305	6	1228	1658	0.4237	0.148977	CS2_116 CT2_188 X8_27 Z20_449 Z20_4158 X8_152_length_47134_cov_16.667198
VC_1306	4	487.9	1732	0.219	0.992931	B19_1319 B19_1974 J6_468 h10_615_length_42735_cov_15.793557
VC_1307	12	2763	3792	0.42	0.00509655	B19_1728 C25_952 CR17_345 CS2_732 J6_539 R17_484 T1_1139 T1_1714 Z20_1742 h10_870 Ch10_363 Z20_1685_length_37315_cov_30.788969
VC_1308	2	236.2	2893	0.0754	0.979387	B19_1800 CC24_364_length_37181_cov_13.236519
VC_1309	8	1352	4813	0.2188	0.921873	C14_383 CG11_2034 CG11_716 CG11_930 Ch9_221 G11_2618 G13_486 G11_171_length_56360_cov_9.147891
VC_1310	39	12500	14900	0.4552	1.13e-07	Z20_1334 Z20_1390 CC24_462 G11_535 S18_710 B19_1170 B19_1408 B19_1701 B19_1728 B19_1775 C14_383 C25_1036 C25_952 CC25_191 CG11_2034 CG11_716 CG11_930 CG21_484 CG23_336 CR17_345 CS1_622 CS2_732 CT2_1136 Ch9_221 G11_667 G13_436 G13_486 J6_539 R17_484 S18_2047 T1_1139 T1_1714 T2_800 Z20_1742 h10_870 h9_1007 h9_895 Ch10_363 Z20_1685_length_37315_cov_30.788969
VC_1311	23	4531	7189	0.3851	0.220963	CJ7_1295 h10_3068 X8_295 Z20_1642 CZ16_912 B19_3982 C25_647 C25_799 CB19_488 CC25_169 CG21_687 CG22_400 CG22_554 CG23_267 CG23_516 G21_581 T5_609 Z16_1734 Z20_1282 Z20_1559 h10_572 CS1_978 CZ16_1084_length_16196_cov_13.017719
VC_1312	9	1819	800.1	0.6898	0.000206148	C25_344 S18_1555 S18_2942 T5_637 Z20_1272 Z20_1422 Z20_1544 Z20_509 h9_751_length_39148_cov_20.014453
VC_1313	2	437.3	705.1	0.3814	0.0969654	CT2_1136 T2_800_length_36491_cov_22.275387
VC_1314	3	608.4	1350	0.3097	0.904785	h10_870 Ch10_363 Z20_1685_length_37315_cov_30.788969
VC_1315	2	152.1	239.9	0.3841	0.658454	CT2_887 T1_1728_length_22656_cov_105.207469
VC_1316	26	40200	2472	0.941	0	CG11_1687 C14_363 C15_420 G11_754 Bdellovibrio~phage~phi1402 B19_3006 CC24_477 CG11_1196 CG11_1200 CG11_1257 CG11_1592 CG11_800 CG11_866 CG11_905 CG11_963 CG11_978 CG11_987 CG12_235 CG12_251 CJ6_740 Ch9_268 G11_917 G12_416 Z20_1807 Z20_2690 Z20_2896_length_23788_cov_13.608098
VC_1317	43	17100	10100	0.6274	0	G11_562 CG23_331 CS2_773 C25_2785 CZ16_1812 J6_2907 h10_3979 T2_781 Ch10_1672 G21_3347 Z20_1870 CG22_1052 CG22_492 G21_2915 CG21_298 G21_1342 CG23_1402 CG13_591 CC24_12 CC25_298 CG11_695 CG13_551 CJ7_1572 CS1_659 CS2_3111 G11_1174 G11_1769 G11_2009 J6_629 SK1_656 T1_2319 T1_2493 T2_2224 Z20_1735 h10_1598 h10_951 CC24_905 CS2_2796 G11_1163 J7_509 X8_1632 C25_1360 C24_468_length_36796_cov_172.963066
VC_1318	21	16400	24400	0.4021	0.00137884	G13_572 CG11_629 CC25_113 CG12_201 CG13_474 CG21_1790 CG21_727 CJ6_425 CJ6_506 CJ7_2194 CJ7_472 CT5_600 CZ16_374 CZ16_403 CZ16_630 G12_975 J6_995 SK1_765 Z20_1505 h10_855 CX8_827_length_15543_cov_8.099303
VC_1319	4	88.98	444.6	0.1643	0.984809	S18_1589 CJ7_172 G11_642 Z16_566_length_43622_cov_36.088645
VC_1320	2	84.71	21.59	0.768	0.110336	S18_4396 CC25_527_length_15805_cov_6.872889
VC_1321	23	19400	15600	0.553	6.38e-09	B19_1281 B19_1247 B19_1402 B19_1619 B19_1920 CG11_649 CG11_743 CG21_343 CG21_346 CG21_380 CG21_417 CG22_214 CG22_338 CJ6_376 CJ6_432 CJ6_435 CJ7_542 CJ7_572 CT5_729 J6_490 S18_3198 h9_652 h9_713_length_39895_cov_36.183660
VC_1322	16	2055	1681	0.5454	4.1e-05	B19_1173 B19_1575 B19_1829 B19_1997 C14_376 C15_364 C25_454 G11_1233 G21_1037 G21_1068 G21_1326 S18_2381 T1_1113 T5_1040 Z20_1631 C25_501_length_36782_cov_62.084733
VC_1323	3	109.3	732.3	0.129	0.985452	C15_2003 CG21_1683 CG21_725_length_23219_cov_28.426394
VC_1324	2	27.91	293.1	0.08587	0.658454	B19_773 h10_445_length_45550_cov_16.202198_fragment_2
VC_1325	6	821.9	720.9	0.5286	0.00253743	C14_51 G21_398 C25_365 C25_385 Z20_1450 B19_1469_length_39597_cov_18.662207
VC_1326	2	72.03	120.9	0.3657	0.658454	G11_529 C25_395_length_40253_cov_13.355640
VC_1327	10	798	642.2	0.5465	0.0152882	C25_510 G21_532 h10_633 h10_805 C25_1282 C25_1019 C25_407 C25_475 R17_396 h10_1318_length_26825_cov_9.220209
VC_1328	9	1364	1360	0.4975	0.000206148	CG13_338 B19_793 C14_138 C25_1041 C25_499 CG21_912 CS2_488 R17_430 S18_1387_length_43288_cov_12.603544
VC_1329	5	824.1	1914	0.2999	0.851865	CG21_44 CG21_592 CG21_762 G21_1650 CG23_55_length_62877_cov_54.269905
VC_1330	36	36500	11900	0.7522	0	CG21_81 CG21_87 CG23_96 B19_1715 B19_1364 B19_1928 B19_4801 B19_530 CB19_475 CC24_1093 CC24_129 CC25_196 CG11_2417 CG21_525 CG21_89 CG22_227 CG22_39 CG23_104 CG23_337 CG23_85 CJ6_437 CJ7_1312 CJ7_137 CJ7_188 CJ7_1910 CJ7_75 CR17_110 CS18_167 CZ16_113 CZ16_510 CZ16_96 Ch10_39 G21_1124 J7_234 Z20_1884 h10_2336_length_16008_cov_13.795148
VC_1331	3	43.54	177.7	0.1916	0.985452	CT5_718 CZ16_585 C25_1054_length_20908_cov_37.192442
VC_1332	3	71.92	278.8	0.2016	0.904785	G13_1063 G13_419 C25_563_length_34659_cov_15.885360
VC_1333	2	11.5	200.3	0.0533	0.658454	G21_88 CG21_799_length_21705_cov_11.659030
VC_1334	9	6413	5279	0.5477	0.000206148	CG22_165 CS18_692 B19_1665 B19_1718 C14_374 CS2_1964 CS2_771 CZ16_416 Z20_2495_length_27151_cov_22.346250
VC_1335	4	1203	1685	0.4154	0.0561756	B19_323 Z20_432 B19_381 Z16_234_length_57293_cov_42.261382
VC_1336	2	221.9	482.5	0.3132	0.979387	B19_1176 CB19_115_length_52841_cov_50.704467
VC_1337	14	3414	865.7	0.7925	6.98e-06	B19_323 B19_1176 CB19_115 CJ7_818 CT5_107 CT5_119 Ch10_494 J6_118 T5_167 T5_655 X8_49 Z20_432 h9_1985 h9_3591_length_10823_cov_7.575687
VC_1338	3	332.5	636.6	0.341	0.33126	CT5_107 T5_167 X8_49_length_60015_cov_14.700017
VC_1339	3	24.5	366.3	0.06174	0.985452	X8_378 S18_4505 X8_2095_length_10113_cov_17.537284
VC_1340	31	15600	7034	0.6878	0	CT5_445 CS2_600 CC14_81 CJ7_559 CJ7_800 CT5_458 CT5_492 J7_575 CB19_1734 B19_3526 CB19_820 CC24_380 CG12_783 CG23_547 CJ7_953 CR17_265 CT2_1182 CT5_1277 CT5_2033 CT5_913 CZ16_300 CZ16_531 CZ16_696 Ch9_126 G12_630 J6_1722 J7_1550 S18_1395 Z20_2698 Z20_7006 h9_1734_length_19362_cov_25.372248
VC_1341	2	84.05	389	0.1762	0.979387	S18_4176 CT5_375_length_45530_cov_32.281078
VC_1342	2	14.44	156.8	0.08242	0.979387	h9_393 Ch10_1870_length_10773_cov_11.378336
VC_1343	44	72600	72000	0.5019	0	CX8_96 CG23_368 C24_1439 B19_2108 CC24_243 CC25_220 CG22_14 CG23_720 CJ7_1394 CR17_46 CS18_104 CS18_2332 CS18_243 CS18_2715 CS18_50 CS18_64 CS18_858 CS1_154 CS1_1613 CS1_660 CS1_776 CS1_949 CS2_106 CS2_1169 CS2_170 CT2_1004 CT2_135 CT2_139 CT2_228 CT2_668 CT5_45 CZ16_69 Ch9_107 S18_3497 T1_150 T1_312 T2_124 X8_468 Z16_66 Z16_980 Z20_154 Z20_2534 h9_1834 h9_66_length_69041_cov_13.612820
VC_1344	2	31.77	111.4	0.2158	0.979387	T2_404 SK1_1529_length_18611_cov_12.409248
VC_1345	4	157.4	523.6	0.2285	0.843839	T5_1238 X8_1737 C14_1401 C24_2559_length_11916_cov_11.424500
VC_1346	23	12700	5751	0.6861	4.91e-09	T5_480 B19_2025 B19_1516 CB19_3046 CC14_175 CT5_711 Ch10_871 J6_446 J6_607 J7_514 J7_693 S18_2382 S18_3179 T5_1066 T5_1979 X8_932 Z20_1275 Z20_2140 Z20_3580 Z20_4633 h10_2839 h9_2000 h9_253_length_50415_cov_25.152760
VC_1347	9	4933	3525	0.582	0.000206148	Z16_829 T1_803 Z16_672 Z16_681 Z20_1251 Z20_1569 h9_771 T1_2902 T2_1103_length_27351_cov_12.293083
VC_1348	2	7.233	69.8	0.08926	0.979387	h10_1552 CG11_1750_length_18591_cov_9.766940
VC_1349	3	16.95	276.1	0.05668	0.985452	h9_2613 S18_6885 CT2_3547_length_15345_cov_6.425180
VC_1350	17	2898	9731	0.2289	0.999779	B19_4895 C24_2083 S18_1677 Z16_1809 Z20_2438 h9_701 CG12_635 CJ6_353 Ch9_148 R17_1027 X8_1145 X8_1754 h9_352 h9_3649 C24_1891 X8_1034 h9_3468_length_11124_cov_6.616677
VC_1351	11	2939	5133	0.3631	0.178967	B19_1866 B19_839 CG11_409 T5_1288 B19_5404 B19_5473 C25_525 CC25_878 CG21_929 Z20_4395 B19_5122_length_13002_cov_10.617363
VC_1352	9	3266	4908	0.3987	0.0260294	B19_1866 B19_1178 C24_257 CC24_413 CG11_409 CG23_220 CZ16_343 Z20_1485 Z20_1641_length_37844_cov_14.977401
VC_1353	8	1528	3127	0.3272	0.562587	C24_840 CG22_659 C25_1213 CG23_1561 B19_581 G21_1336 S18_1798 C24_2888_length_10984_cov_9.757526
VC_1354	4	245.1	817.8	0.2289	0.943824	C15_1005 C15_965 B19_5158 CC24_354_length_37578_cov_25.967300_fragment_1
VC_1355	4	343	2094	0.1403	0.992931	CG23_268 CT5_2161 CB19_1504 T5_1976_length_16111_cov_6.300635
VC_1356	8	4118	2928	0.5831	0.000469553	C24_275 B19_2057 B19_1191 C15_175 C24_1093 C24_382 G11_470 G11_969_length_28641_cov_10.118205
VC_1357	5	1060	4185	0.2017	0.996692	C24_363 C25_404 CB19_358 CG22_94 CC14_127_length_39887_cov_14.466334
VC_1358	2	241	1478	0.1399	0.979387	C25_437 CG21_233_length_40788_cov_9.114354
VC_1359	30	10700	9880	0.5191	7.17e-09	C24_1392 C24_363 C24_426 C24_840 C25_404 C25_464 CB19_358 CC24_280 CG12_213 CG21_1108 CG21_2134 CG21_389 CG22_94 CG23_268 CG23_425 CT5_1045 CT5_1103 CT5_2161 G11_3400 J7_3444 T5_608 h10_506 T5_289 B19_1934 C25_1213 CB19_1504 CB19_333 CC24_265 CG23_1561 T5_1367_length_22341_cov_9.028538
VC_1360	6	1344	3279	0.2899	0.953652	CC24_280 CG12_213 CT5_1045 CT5_1103 h10_506 T5_1367_length_22341_cov_9.028538
VC_1361	13	3100	3065	0.5007	0.000356391	CG22_102 T5_586 X8_655 C24_676 CG11_1635 CG21_967 CZ16_684 G21_703 CC25_100 CG11_1451 CC25_689 G21_489 CG23_956_length_16974_cov_11.158993
VC_1362	3	298.3	1392	0.1758	0.985452	G11_3400 T5_289 B19_1934_length_34098_cov_16.249097
VC_1363	2	485.5	1158	0.2947	0.984809	CB19_333 CC24_265_length_42719_cov_19.009329
VC_1364	2	5.782	29.39	0.1476	0.979387	C15_1995 C25_2753_length_10289_cov_12.011921
VC_1365	90	433000	97700	0.8156	0	B19_1209 B19_1179 B19_2143 B19_812 B19_823 B19_838 B19_923 C14_172 C14_187 C14_216 C14_250 C14_260 C14_506 C15_189 C15_267 C24_217 C24_640 C25_248 C25_275 C25_572 CC14_273 CC24_229 CC24_237 CC25_56 CG11_372 CG13_264 CG13_358 CG21_580 CG23_162 CG23_419 CG23_427 CJ6_236 CJ7_278 CJ7_283 CJ7_296 CJ7_336 CJ7_357 CJ7_454 CJ7_621 CJ7_785 CR17_171 CS18_1000 CS18_1997 CS18_314 CS18_946 CS2_1026 CT2_634 CT…
VC_1366	17	24900	31000	0.4449	5.02e-07	C25_260 C25_299 C25_360 CC24_252 CG21_156 CG23_150 CS18_309 CS18_353 CS18_400 G12_149 G21_389 G23_48 T1_608 Z20_1183 Z20_851 Z20_864 Z20_2014_length_32254_cov_47.340042
VC_1367	3	365.2	7103	0.04887	0.985452	Ch9_161 h9_391 CG21_1088_length_17172_cov_6.882106
VC_1368	3	298.2	7958	0.03609	0.985452	J7_334 h10_364 T1_1666_length_23278_cov_7.572751
VC_1369	30	20700	16000	0.5627	0	R17_214 CG12_128 G11_268 J7_345 B19_759 B19_722 C14_278 C14_543 C24_1048 CJ7_362 Ch10_144 Ch9_67 J6_250 J7_378 R17_242 S18_1061 S18_1087 S18_1404 S18_2404 S18_3367 S18_963 S18_991 Z16_1167 Z20_2305 Z20_590 Z20_686 Z20_701 h9_1072 h9_278 h9_424_length_45033_cov_71.645160
VC_1370	3	360.2	1013	0.2611	0.5	S18_1459 B19_849 X8_216_length_44700_cov_17.390861
VC_1371	2	11.98	194.2	0.05698	0.979387	C15_1043 h10_1455_length_24345_cov_12.981103
VC_1372	9	3615	3310	0.5207	0.000543124	CG11_466 CG11_787 G11_527 Z20_1063 Z16_463 C15_203 CG11_761 Z20_2631 Z20_4676_length_15807_cov_10.205498
VC_1373	10	4967	5081	0.4933	0.00141364	S18_2081 G11_563 G11_584 G12_233 B19_1739 CB19_496 CG11_680 C14_713 h10_831 h10_920_length_36790_cov_47.030843
VC_1374	10	9648	6888	0.5828	9.13e-05	Z20_1728 J6_554 B19_1654 CG11_694 CG11_708 CG11_719 CG12_285 G13_754 Z16_820 Z16_831_length_36777_cov_14.724416
VC_1375	2	128.5	593	0.1771	0.979387	Z20_2931 CG23_557_length_24457_cov_24.894763
VC_1376	3	213.6	161.9	0.5599	0.0404278	B19_2463 B19_3924 CT5_1409_length_20191_cov_8.120183
VC_1377	3	172.7	329	0.3402	0.33126	G12_326 Z16_656 CC25_352_length_20628_cov_32.086716
VC_1378	28	19800	6023	0.7652	0	B19_366 B19_853 CC15_95 G13_159 S18_3651 S18_5455 Z16_1430 Z16_1442 Z16_1708 Z16_3843 Z16_710 Z16_928 Z16_970 Z20_1786 Z20_1951 Z20_2212 Z20_2244 Z20_3426 Z20_5685 Z20_875 C14_263 Z16_1407 Z16_1857 Z16_3009 Z16_3376 Z20_193 Z20_3970 Z20_4845_length_15346_cov_8.687267
VC_1379	16	5207	9444	0.3546	0.242825	B19_2107 B19_1636 B19_548 C15_133 CB19_207 CC24_198 CC24_644 CG11_1105 CG22_221 G11_1261 G11_89 G13_277 T5_2686 X8_1373 X8_490 h10_944_length_36129_cov_56.610162
VC_1380	12	4336	3215	0.5724	0.000154022	Z16_1334 Z20_979 Z16_563 S18_106 S18_2396 S18_7857 Z20_2146 Z20_5989 Z20_6550 S18_6123 Z16_1477 h9_2503_length_14837_cov_20.638817
VC_1381	3	438.3	488.7	0.4698	0.0404278	h9_911 Z16_987 Z20_2753_length_24890_cov_30.152003
VC_1382	13	721.3	3094	0.1877	0.992029	B19_1180 C24_1084 C24_2156 G12_326 G21_3112 X8_497 Z16_656 Z16_797 h9_2361 CC25_352 S18_8281 Z16_1867 G13_1142_length_16911_cov_16.171868
VC_1383	18	12400	7408	0.6241	3.13e-07	B19_360 C14_131 CJ7_419 J6_635 X8_71 C25_349 C14_884 C24_189 CG11_1017 G11_1376 G12_646 J6_680 J7_1005 J7_440 Z16_1416 Z16_1717 Z16_799 h9_1447_length_22837_cov_9.339479
VC_1384	2	294.6	848.5	0.2568	0.658454	B19_1181 G11_35_length_79015_cov_22.930978
VC_1385	4	108.5	285.9	0.2696	0.843839	C24_1807 C24_416 C24_961 CC15_149_length_17325_cov_83.860683
VC_1386	41	38100	15000	0.7165	0	C24_731 G21_885 CC14_153 CB19_604 CG11_3748 CG11_1332 CG11_1857 CJ7_1125 CT5_1496 CT5_1752 Ch9_363 J6_1052 G12_334 Z16_872 CC15_71 Z20_3101 Z16_1086 Z16_1622 Z16_2435 Z16_3689 Z16_847 Z20_1654 Z20_4807 CG11_859 CG13_868 G13_282 G23_36 Z16_919 Z20_1369 C15_184 CG11_2270 CG11_2333 CG11_325 CG13_1252 G11_1597 T5_1861 Z16_631 Z16_784 Z20_1719 Z20_2092 h9_1418_length_23239_cov_155.717564
VC_1387	3	60.88	648.5	0.0851	0.986587	CB19_2390 B19_5664 G11_3303_length_10879_cov_36.347838
VC_1388	5	561.8	1028	0.3511	0.582734	CG11_1651 CG11_2403 CG11_3254 CZ20_802 Z20_5147_length_14631_cov_8.008644
VC_1389	14	3065	4180	0.4215	0.0282714	SK1_598 C24_1211 CG12_673 CS1_464 R17_575 CZ20_746 CB19_1060 S18_2230 C24_772 CG12_378 CG22_1283 Z20_3143 S18_5596 Z20_2920_length_23582_cov_43.630510
VC_1390	56	51200	42300	0.5469	0	CG11_3002 CG11_3564 C24_542 CB19_417 CC24_348 CG11_1165 CZ20_120 G12_274 S18_4051 Z20_1861 h9_1566 B19_3495 C24_193 C24_541 C24_559 C24_683 CC25_227 CG22_55 CG23_226 CG23_403 CR17_280 G13_909 T5_969 Z20_2211 Z20_3495 h9_900 B19_2298 C14_1229 C24_847 CC14_472 CG11_1495 CG12_193 CG12_586 CG13_625 CG21_1786 CS2_931 Z20_1700 Z20_4953 Z20_5520 CT5_981 h10_1015 CC14_708 G11_1227 G21_1240 Z20_1903 Z20_2…
VC_1391	3	64.2	216	0.2243	0.986587	X8_1964 CT5_2974 CC25_1109_length_10244_cov_27.224948
VC_1392	30	32000	13600	0.7011	0	B19_1965 C14_401 CJ7_598 CS18_1283 S18_2438 X8_284 CG23_245 CS2_425 G23_41 T1_1053 X8_656 h10_1116 B19_1806 B19_1741 B19_2200 B19_3576 B19_3735 B19_5519 C14_649 C15_548 CC14_387 CJ7_1787 CS18_3389 CX8_715 Ch9_299 G21_1449 G21_1775 S18_5561 SK1_3202 T1_1596_length_23983_cov_14.456954
VC_1393	13	7444	15600	0.3221	0.620842	J7_3622 h10_588 C14_430 C15_555 CB19_400 J7_390 J7_461 S18_1730 C15_1329 J7_1163 h10_1717 C25_1391 J7_1050_length_23958_cov_32.889428
VC_1394	3	556.9	2771	0.167	0.985452	Burkholderia~virus~BcepC6B CS1_407 CT1_190_length_43268_cov_23.670817
VC_1395	5	1067	3108	0.2551	0.734565	CB19_345 CT5_1863 CT5_2174 T5_927 h9_1047_length_31218_cov_9.991175
VC_1396	2	73.77	898.8	0.07554	0.979387	C14_1208 CC24_1291_length_14647_cov_15.014391
VC_1397	2	71.32	295.5	0.1923	0.979387	CC24_926 C15_1336_length_14683_cov_45.261280
VC_1398	49	51300	34700	0.5957	0	h10_482 C24_381 h10_558 CG23_1714 B19_695 Bordetella~virus~BPP1 C25_391 CG13_366 CS1_420 CT5_310 G12_138 G12_146 G21_363 J6_287 S18_1268 S18_735 T1_588 T5_1016 h10_394 h10_536 C14_551 C25_1296 C25_514 CG12_185 CG12_86 CG13_1134 CG13_1815 CG13_918 CT2_862 G13_727 G21_771 G21_894 G23_299 S18_905 T5_834 Z20_1962 Z20_601 h10_1520 h9_517 h10_2014 CG12_375 J6_836 CB19_597 CJ6_260 J7_853 S18_3393 X8_122…
VC_1399	13	7105	13100	0.3513	0.398817	CC24_480 CG12_142 CB19_460 CC14_100 CJ7_495 CJ7_507 Ch10_289 Ch10_296 X8_1338 h10_1020 h9_643 h9_864 CG13_888_length_23542_cov_10.641589
VC_1400	6	115.6	941.2	0.1082	0.997463	G13_2100 Z20_2567 Z20_5175 G11_1767 S18_10234 CG13_2010_length_11818_cov_8.773357
VC_1401	8	3491	4413	0.4408	0.000973763	CS1_491 CS2_620 CT1_252 SK1_482 T1_1663 T1_735 T1_896 CT2_1031_length_38851_cov_9.143546
VC_1402	2	9.571	122.1	0.07056	0.979387	G13_1035 CG13_2144_length_11177_cov_26.323683
VC_1403	3	281.1	641.7	0.3027	0.33126	CT1_343 CS1_1249 CT1_670_length_16361_cov_29.124187
VC_1404	7	1667	1219	0.5748	0.00164726	B19_1699 CJ6_686 CJ7_1236 CJ7_1269 CJ7_2056 Ch10_1056 T5_1138_length_27387_cov_8.734085
VC_1405	2	325.5	1463	0.1816	0.979387	CS1_407 CT1_190_length_43268_cov_23.670817
VC_1406	5	676.1	1554	0.3018	0.734565	J7_810 h9_1822 B19_3535 CJ7_2208 J6_375_length_42782_cov_57.733494
VC_1407	6	3281	13200	0.199	0.998474	B19_1184 CT5_332 J6_242 T5_425 T5_449 Z20_969_length_44665_cov_682.990989
VC_1408	3	401.4	1642	0.1959	0.985452	B19_1792 B19_727 CZ16_241_length_44833_cov_18.269373
VC_1409	9	2643	2760	0.4875	0.000739232	B19_2234 C14_524 CB19_1469 CB19_812 CC24_400 CT5_537 G11_618 Z16_1132 Z20_646_length_48029_cov_9.415413
VC_1410	3	201.9	444.5	0.3095	0.66874	B19_975 T5_712 h9_468_length_44353_cov_9.350874
VC_1411	32	15800	14500	0.5193	4.94e-07	B19_179 J6_273 X8_787 h10_114 h9_506 B19_1754 B19_156 B19_3400 B19_618 C15_1093 C15_353 C24_384 C25_671 CG11_136 CG13_156 CG22_57 G11_764 G13_912 G21_185 G21_238 J6_255 J7_1025 J7_1341 S18_1784 S18_385 S18_4197 T5_222 Z20_1044 Z20_274 Z20_292 Z20_889 h9_122_length_60437_cov_18.567305
VC_1412	9	3211	1169	0.7301	0.000206148	C14_841 CC14_145 CG11_596 CG23_192 G11_1001 h10_543 B19_2204 B19_3903 C24_872_length_24561_cov_33.693912
VC_1413	45	60600	38600	0.6105	0	B19_1184 B19_401 B19_873 C24_1340 C25_1675 C25_2615 CG11_3367 CG13_1074 CG13_246 CG13_993 CG21_120 CJ7_766 CJ7_858 CR17_553 CS2_1670 CT2_789 CT5_332 CT5_435 CT5_459 G11_314 G11_3428 G11_351 G11_680 G12_1062 G12_121 G12_194 G13_338 G21_270 G21_397 J6_190 J6_242 J7_1207 J7_1374 R17_769 S18_1425 T1_471 T5_1067 T5_1546 T5_425 T5_449 T5_956 Z20_3204 Z20_340 Z20_969 h10_1968_length_18374_cov_9.714122
VC_1414	2	382.1	2085	0.1546	0.979387	Burkholderia~virus~BcepMu Burkholderia~virus~phiE255
VC_1415	7	362.2	1190	0.2312	0.874923	T5_1591 C25_1070 Z20_1519 G11_1397 C15_2024 Z16_989 Z20_4285_length_16858_cov_12.626376
VC_1416	5	840.4	1175	0.415	0.071836	J7_377 h10_154 CG11_646 G11_962 S18_1240_length_44365_cov_29.578199
VC_1417	4	276.3	1526	0.1526	0.943824	CG11_398 CX8_376 CG13_1726 CJ7_658_length_34808_cov_9.664173
VC_1418	3	276.4	1957	0.1234	0.985452	CC14_363 CG11_2225 CG11_808_length_34297_cov_13.758834
VC_1419	5	272.7	1519	0.1514	0.582734	CT2_423 T2_643 CR17_1572 R17_1903 T2_3104_length_12869_cov_179.671531
VC_1420	9	942.9	1681	0.3569	0.239964	CG13_1040 G23_89 G12_572 G12_213 G12_948 CG12_231 Stenotrophomonas~phage~S1 G13_701 CG13_386_length_41021_cov_20.377093
VC_1421	3	1285	3796	0.2526	0.986587	Escherichia~phage~D108 Escherichia~virus~Mu Shigella~phage~SfMu
VC_1422	5	510.7	1233	0.2912	0.734565	CS18_32 CT2_163 S18_182 T2_525 T2_790_length_36663_cov_25.203835
VC_1423	3	327.9	1839	0.1509	0.808633	T5_1229 T5_136 T5_820_length_37640_cov_10.556339
VC_1424	2	71.95	278.4	0.2031	0.979387	R17_443 S18_8212_length_12280_cov_6.015787
VC_1425	8	1695	2252	0.4277	0.033041	Z16_1997 Z16_942 C25_96 C24_567 Z16_3369 Z16_848 Z16_945 Z20_5927_length_13080_cov_7.914165
VC_1426	13	6774	5793	0.5379	1.04e-05	B19_1195 B19_1186 B19_1222 B19_1349 C14_1155 C14_285 J7_205 S18_1510 T2_557 Z20_1385 h10_2393 h10_673 h9_598_length_41848_cov_15.525303
VC_1427	4	334.3	154.4	0.673	0.0151914	B19_1802 B19_1666 Z20_6023 h10_1680_length_21352_cov_8.214443
VC_1428	12	1391	654.1	0.6723	2.35e-05	CG21_186 B19_1892 CG11_3815 CG21_910 CG21_1387 CR17_1206 C15_282 CG21_715 CZ16_329 G12_293 G13_497 R17_556_length_35301_cov_24.842479
VC_1429	7	516	167.2	0.7401	0.00246895	B19_2574 B19_2301 C14_694 CX8_174 T5_2257 B19_6463 T5_2699_length_11947_cov_5.765725
VC_1430	3	221	1440	0.1326	0.808633	h9_671 h9_708 C14_2174_length_10507_cov_9.900976
VC_1431	5	50.45	422.8	0.1044	0.338052	h9_128 CG13_1943 X8_81 CG13_1813 SK1_1092_length_22302_cov_13.870904
VC_1432	4	731.5	1023	0.415	0.0561756	B19_1551 S18_2037 S18_2305 T5_1172_length_26136_cov_13.736168
VC_1433	2	327.7	736.8	0.3067	0.979387	B19_1187 S18_1864_length_39302_cov_10.843886
VC_1434	4	342.8	369.5	0.4759	0.0969654	B19_410 S18_2648 CC25_158 C15_1207_length_15944_cov_8.580087
VC_1435	42	8965	28900	0.2361	0.957476	B19_2645 B19_960 CJ7_2209 CS18_694 CT5_1332 G11_701 G21_1089 S18_3038 T1_823 T5_796 B19_927 C25_1260 C25_2094 CG22_239 CJ7_3209 CJ7_735 CR17_1124 Ch10_600 S18_1318 S18_5619 S18_902 CJ7_445 B19_4998 C24_2345 CC24_860 CT2_1952 CT5_348 T5_1632 CC25_982 CT5_2804 G12_1125 Z16_1640 Z20_1199 S18_7807 Z16_621 Z20_1917 C15_1116 CB19_1929 S18_3172 G21_2264 CG23_397 CT5_1553_length_18450_cov_56.931503
VC_1436	9	1783	3112	0.3629	0.298121	B19_283 CC14_67 B19_3068 C15_47 CB19_995 CJ6_246 CJ6_729 CT5_1152 J6_1384_length_17816_cov_13.243680
VC_1437	45	13800	27400	0.3349	0.136216	T5_639 B19_3665 CB19_266 CB19_1838 CS18_1550 CS2_272 CT2_716 CZ20_382 Ch10_1248 T1_4519 T1_616 T1_770 T1_934 T5_106 T5_2343 Z20_2219 h9_1174 CC25_118 CT5_1109 CT5_924 G11_489 J6_2273 S18_2417 T5_1212 CB19_1864 CC24_1630 CG21_399 CJ7_3268 CZ20_1309 Ch10_1328 S18_2666 h10_4000 B19_2918 G11_2355 S18_6016 C15_991 CT5_2024 T1_2727 C15_984 CZ20_916 R17_1435 Z20_2363 G11_3124 Z16_1451 Z16_647_length_416…
VC_1438	13	3462	3298	0.5102	1.3e-05	CB19_2413 T5_1248 J6_601 J6_493 h9_707 CJ7_1945 CJ7_1531 CJ7_1863 CJ7_440 h9_1569 Ch10_258 h9_1156 Z20_1636_length_37925_cov_8.205704
VC_1439	7	820.3	1926	0.2972	0.449163	T5_1632 CJ7_550 C15_1116 CB19_1929 CR17_221 CG23_397 CT5_1553_length_18450_cov_56.931503
VC_1440	8	1109	4083	0.213	0.998619	CJ6_427 J6_2853 CJ6_1342 h10_494 B19_385 B19_4311 CJ6_458 J6_704_length_30480_cov_76.697979
VC_1441	3	164	468.8	0.2567	0.33126	G12_303 G12_559 G12_775_length_18880_cov_15.341780
VC_1442	17	10400	5428	0.6563	3.53e-07	J7_93 C25_71 J6_79 J6_83 S18_119 S18_2165 T1_172 T1_194 T5_87 CS1_1205 J6_611 S18_1050 CS1_1309 S18_1910 S18_2978 S18_3726 SK1_1746_length_17285_cov_9.023564
VC_1443	3	400.3	762.7	0.3424	0.66874	G22_749 h10_137 h9_205_length_53604_cov_12.992605
VC_1444	11	600.9	2274	0.2074	0.98488	G13_535 CC25_457 CT5_2024 CG13_1798 CC25_1075 CC25_408 CJ7_135 h9_330 G13_763 J6_361 CG13_1077_length_20129_cov_204.449088
VC_1445	10	1551	3499	0.3059	0.739739	CJ7_735 S18_1318 J7_382 Z20_1199 S18_7807 Z16_621 Z20_1917 S18_3172 J7_20 G21_2264_length_14141_cov_6.209357
VC_1446	9	1436	3588	0.2849	0.57009	CC24_334 CG11_587 CG11_448 J6_749 h10_137 h9_205 CC14_570 CB19_1102 CJ7_1540_length_18743_cov_10.080212
VC_1447	2	21.81	606.2	0.03451	0.979387	CG21_1510 CR17_503_length_25904_cov_7.830554
VC_1448	111	79700	70300	0.5306	0	B19_2645 B19_4111 B19_970 CB19_266 CS18_694 CT2_1248 CT2_905 CT5_1308 CZ16_717 G21_1089 S18_3727 T1_823 T2_582 B19_2034 B19_1266 B19_3389 B19_4113 B19_860 C15_1166 C24_1015 C24_982 C25_1262 C25_1352 CB19_1838 CB19_842 CC14_198 CC25_785 CG11_1199 CG11_1536 CG11_1928 CG11_222 CG11_2798 CG11_2828 CG11_360 CG12_640 CG23_1001 CJ7_613 CT2_3937 CT2_716 CT5_1123 CT5_1543 CT5_1788 CT5_234 CT5_544 CT5_821 …
VC_1449	7	938.6	1078	0.4623	0.00246895	SK1_3293 Z20_6601 SK1_3061 Z20_3054 Z20_5736 CT2_4729 SK1_3102_length_11120_cov_7.163037
VC_1450	2	93.95	93.11	0.4917	0.110336	CT5_1255 T5_2376_length_13533_cov_6.670129
VC_1451	7	1041	3515	0.2278	0.69536	S18_3038 T5_796 B19_4998 CT2_1952 Z16_1640 C14_2212 Z20_4972_length_15014_cov_6.141788
VC_1452	3	220.9	444.2	0.3291	0.5	CX8_748 S18_4846 Z20_2550_length_26635_cov_10.868322
VC_1453	4	258.4	410.7	0.3816	0.156161	G21_2656 CJ7_2652 J6_2215 CC24_1250_length_15007_cov_11.785647
VC_1454	4	407.6	590	0.4053	0.156161	T5_1710 S18_1976 X8_911 G12_1366_length_12355_cov_13.876829
VC_1455	4	1417	1403	0.501	0.0151914	T5_505 Z20_1769 h10_599 h10_958_length_35872_cov_23.775107
VC_1456	5	1909	4427	0.3008	0.894962	B19_1190 CJ6_973 CJ7_816 X8_226 Z16_769_length_38555_cov_15.384182
VC_1457	28	16600	10900	0.604	0	B19_1190 B19_2601 B19_2859 B19_3810 CG11_62 CG12_316 CG12_328 CJ6_973 CJ7_752 CJ7_816 CS1_625 CZ16_613 Ch9_241 S18_3524 S18_8895 X8_226 X8_823 Z16_769 Z16_976 Z20_1489 Z20_2236 Z20_6615 h10_359 h9_1139 h9_1285 h9_2065 h9_2260 h9_2848_length_13169_cov_7.656855
VC_1458	4	716.1	1319	0.3505	0.442617	G22_367 J6_743 J6_1735 T5_1310_length_23293_cov_8.755530
VC_1459	2	109.9	960.1	0.1023	0.979387	CB19_826 CC14_560_length_17501_cov_19.367133
VC_1460	3	194.3	1382	0.1228	0.66874	CG11_62 CG12_781 CG12_547_length_14876_cov_14.760745
VC_1461	32	25300	8142	0.7554	0	CJ6_326 Z16_748 h9_543 B19_3210 B19_1850 B19_3544 B19_5692 C15_1432 CB19_608 CC14_1041 CC14_1099 CC14_546 CC14_994 CG11_2954 CG12_233 CG13_721 CG21_227 CJ6_318 CZ16_238 CZ20_648 Ch10_500 Ch9_651 G13_1860 J6_955 S18_2001 S18_3887 Z16_1989 Z16_2245 Z16_2585 Z20_2349 Z20_2672 h9_1753_length_19139_cov_8.140065
VC_1462	8	1209	4669	0.2051	0.99932	CJ7_752 R17_1103 CT5_1448 Ch10_865 CT5_1529 CX8_625 G12_1459 h9_2040_length_17199_cov_7.958878
VC_1463	2	73.58	698	0.09488	0.979387	G13_1852 C24_2279_length_13022_cov_29.495797
VC_1464	56	51700	28700	0.6421	0	S18_2106 B19_1685 h10_812 B19_137 C14_254 C14_402 C24_1413 CC14_211 CC14_5 CG13_74 CJ7_50 CJ7_63 CX8_283 CZ20_274 Ch9_235 G12_76 J6_46 J7_1490 J7_55 J7_630 J7_692 R17_1902 R17_555 R17_649 R17_71 S18_111 S18_131 S18_164 S18_2202 S18_2334 S18_488 S18_77 SK1_2496 T5_1158 T5_1169 T5_2970 T5_384 X8_46 Z16_119 Z16_282 Z16_61 Z16_833 Z16_851 Z16_862 Z16_982 Z20_123 Z20_1598 Z20_2339 Z20_2675 Z20_7964 h9…
VC_1465	7	247.7	728.3	0.2502	0.899332	C24_773 CC24_756 G11_1791 S18_4134 X8_2057 Z20_5106 h9_1859_length_18305_cov_14.817808
VC_1466	27	12700	6066	0.6752	0	h9_1044 h9_1631 h9_1624 h9_952 Z20_5573 CJ6_369 h10_1119 h10_2974 CJ7_2398 h10_1502 h9_1423 CX8_448 J6_2413 CC24_1078 CJ6_1075 CJ6_819 S18_4884 X8_552 J6_1079 X8_838 Z20_7424 X8_827 CG12_438 CZ20_538 X8_1051 X8_1087 h10_3204_length_12351_cov_117.332547
VC_1467	2	147.3	1898	0.07189	0.979387	Ch9_229 h9_1045_length_31257_cov_39.128870
VC_1468	14	5541	3222	0.6303	3.73e-06	B19_2059 B19_2205 B19_301 B19_486 B19_536 C24_112 CG13_687 S18_2645 B19_485 C24_408 C14_58 CG22_72 CG23_708 T5_876_length_35388_cov_10.985623
VC_1469	23	5534	4243	0.5634	1.98e-06	G21_360 CC24_192 B19_178 B19_194 CJ7_1000 C25_112 CC15_66 CG11_2104 CG12_464 CJ7_128 Ch10_236 G21_143 S18_2070 S18_2530 S18_2558 S18_3708 S18_5037 T1_1198 T1_2096 Z20_5064 Z20_6513 h10_2441 h10_571_length_43476_cov_46.695608
VC_1470	2	190.7	1768	0.09717	0.979387	CS1_499 CS1_415_length_42718_cov_38.863348
VC_1471	2	83.17	684.4	0.1078	0.979387	B19_1192 CB19_659_length_34336_cov_13.274992
VC_1472	3	670.8	1239	0.3501	0.66874	Z16_1444 CS18_578 S18_2181_length_36398_cov_102.730980
VC_1473	22	8395	10100	0.4518	1.55e-05	CB19_405 CG11_3794 CT5_383 J7_481 h9_495 CT5_461 CT5_491 CC14_154 CJ6_268 CG13_2278 C14_1468 CG11_2647 CG23_633 G12_383 Ch10_1614 Ch9_886 G11_1927 CC25_213 CC25_577 CJ6_257 CJ7_2653 CJ7_435_length_41872_cov_10.796040
VC_1474	22	9637	8740	0.5232	7.93e-07	CB19_744 CC24_884 CG11_518 CG23_303 CR17_244 CS18_857 CT2_1293 CT5_479 Ch10_242 G12_1019 G12_203 R17_729 CG12_117 CJ6_313 G12_188 CG12_127 CC14_394 CG23_642 CZ16_625 CG21_936 CG11_514 CG11_3399_length_11013_cov_5.492973
VC_1475	11	2390	8637	0.2163	0.999487	CG11_371 J6_330 S18_1312 J6_372 J6_760 C24_2196 CB19_2462 S18_3120 S18_5171 Z16_1301 Z20_6046_length_12911_cov_7.136823
VC_1476	4	804.8	3682	0.1791	0.843839	CS18_1168 S18_5388 h9_644 S18_3840_length_22152_cov_158.101190
VC_1477	75	71300	17800	0.7993	0	T1_58 G21_166 CT5_455 B19_61 B19_984 C25_237 CZ20_132 G21_430 J7_313 T5_597 Z20_750 Z20_226 B19_39 B19_2172 B19_988 C15_1200 C15_1566 C25_707 CB19_29 CC25_136 CC25_209 CG11_113 CG11_651 CG11_784 CG11_926 CS2_547 CS2_962 CT5_992 Ch9_59 G11_167 G11_2317 G11_456 G11_720 G21_1163 J6_116 J6_89 J7_137 J7_413 J7_557 J7_951 S18_1275 S18_1416 S18_1848 S18_1911 S18_3196 S18_3217 S18_352 T1_225 X8_607 X8_96…
VC_1478	4	865.7	2691	0.2429	0.992931	Ch10_237 X8_531 h10_1297 h10_1321_length_26786_cov_14.396281
VC_1479	4	998	6194	0.1386	0.992931	G22_122 J7_152 J7_164 J7_470_length_41131_cov_10.305580
VC_1480	11	1803	5355	0.2511	0.628667	T1_795 T1_956 CT2_3575 CT2_939 S18_5743 T1_1403 CT2_616 CT2_884 SK1_214 SK1_2324 T1_317_length_53962_cov_10.913332
VC_1481	2	8.811	141.9	0.05696	0.979387	B19_4336 B19_3248_length_19811_cov_15.899676
VC_1482	8	1832	4275	0.2993	0.936096	B19_1193 CB19_1859 CJ7_645 CT5_1073 CT5_437 T5_1480 X8_43 h10_147_length_59008_cov_18.851492
VC_1483	4	1717	4385	0.281	0.992931	C15_235 Z16_567 Z20_807 h9_607_length_41679_cov_31.190779
VC_1484	27	17000	4104	0.803	0	B19_5850 B19_1193 C15_235 CB19_1859 CB19_328 CB19_371 CB19_490 CJ7_1015 CJ7_2516 CJ7_496 CJ7_645 CT5_437 CT5_602 CT5_635 G11_455 J6_1167 J6_371 T5_1577 T5_1610 T5_635 X8_43 Z16_567 Z20_2392 Z20_2806 Z20_807 h10_147 h9_607_length_41679_cov_31.190779
VC_1485	2	35.78	164.4	0.1752	0.658454	Z20_2107 Ch10_508_length_29456_cov_11.594334
VC_1486	7	129.4	215.7	0.3603	0.100668	G21_3434 B19_6219 B19_1735 G21_3393 G21_3418 R17_1462 G13_1746_length_11967_cov_9.212559
VC_1487	11	2314	3871	0.3729	0.215354	B19_1914 CT5_1280 h10_1122 Ch10_194 B19_974 B19_716 Ch9_121 CJ7_476 CR17_1376 S18_4322 h10_2057_length_17764_cov_321.406404
VC_1488	3	184.9	447.1	0.2898	0.33126	CJ6_535 J6_1425 J6_1869_length_14450_cov_17.052240
VC_1489	3	304.1	3445	0.08097	0.904785	CS18_284 S18_7452 Z20_7387_length_10918_cov_12.254350
VC_1490	5	195.9	755	0.2039	0.952654	Ch10_185 CB19_773 CB19_1133 CB19_264 CX8_217_length_42901_cov_60.177893_fragment_2
VC_1491	3	64.68	76.78	0.4386	0.191367	S18_5205 S18_5319 h10_3623_length_11061_cov_13.098583
VC_1492	2	94.47	1102	0.07872	0.658454	S18_4478 CS18_1877_length_16708_cov_7.110851
VC_1493	5	117	762.1	0.1316	0.996692	T5_1266 X8_1450 B19_5023 T5_2341 X8_1646_length_12348_cov_15.104043
VC_1494	36	52500	8115	0.8651	0	X8_420 CG22_121 B19_2326 B19_2165 CB19_2733 CB19_330 CC14_1124 CC24_1839 CG11_2571 CG13_1160 CG13_1325 CJ6_480 CJ7_1179 CJ7_1534 CJ7_1641 CS18_1491 CS18_3610 CS18_393 CS18_618 CS18_742 CS18_966 CT2_675 CT5_1415 CZ16_528 CZ16_553 CZ16_587 CZ16_764 Ch10_1204 Ch10_1241 G11_3033 J7_1008 J7_383 J7_497 X8_193 h10_1754 h10_487_length_44715_cov_53.221876_fragment_1
VC_1495	3	113.9	585.7	0.1614	0.904785	B19_2134 CB19_2223 CG11_1796_length_18156_cov_12.301420
VC_1496	8	1848	3692	0.3326	0.396448	h9_525 h9_450 B19_785 C14_523 CT5_970 G13_816 J6_1113 R17_648_length_30557_cov_12.569012
VC_1497	3	115.9	537.1	0.1759	0.985452	G13_1578 Z20_3774 h10_2077_length_17643_cov_9.591597
VC_1498	73	142000	26400	0.843	0	B19_2073 B19_1196 B19_2144 B19_4852 B19_546 B19_589 B19_629 B19_746 B19_920 C14_298 C15_1151 C15_1390 C15_1647 C15_170 C15_2405 C15_403 C15_498 C25_264 C25_971 CB19_178 CB19_252 CB19_627 CB19_751 CC24_559 CC25_108 CG11_1010 CG11_1840 CG11_2413 CG11_2745 CG11_344 CG21_489 CG22_1144 CG23_160 CG23_705 CS18_311 CS18_389 CS18_417 CS2_464 CS2_737 CT5_330 CT5_984 Ch10_99 G11_1199 G11_2637 G11_291 G11_30…
VC_1499	2	520.9	8094	0.06044	0.984809	B19_2144 CB19_751_length_31032_cov_28.356071
VC_1500	12	11700	4705	0.7128	1.83e-05	B19_513 B19_532 B19_720 B19_831 CG13_228 CG21_375 Ch9_58 T5_1253 Z16_766 Z20_577 Z20_890 h10_319_length_48368_cov_30.060936
VC_1501	6	2088	16900	0.1097	0.998474	B19_589 B19_920 CG21_489 CT5_330 G11_301 h10_383_length_46887_cov_24.365583
VC_1502	15	8312	7617	0.5209	8.03e-06	CG11_836 CJ6_282 CS18_386 CT5_863 Ch10_557 S18_1349 h10_276 h10_373 h9_296 Z20_5869 B19_2968 CJ7_224 Ch10_1696 S18_4554 h10_1440_length_24557_cov_10.835687
VC_1503	5	725.8	2479	0.2257	0.734565	CC25_692 CG23_114 CG21_935 G21_2994 G21_673_length_33810_cov_11.429062
VC_1504	10	1732	5476	0.2396	0.947945	CC25_692 CG23_114 CJ7_1341 Z20_5869 CG21_935 CJ7_224 G21_2994 G21_673 S18_3640 X8_130_length_48773_cov_73.943183
VC_1505	3	371.1	781.1	0.3204	0.808633	S18_2069 S18_2126 Z20_3646_length_19219_cov_12.534805
VC_1506	5	1473	2096	0.4116	0.105038	B19_1955 CG11_256 CG11_376 G13_202 h9_1810_length_18716_cov_8.269653
VC_1507	3	230.3	1295	0.1504	0.985452	B19_1198 CJ7_599 G11_624_length_38547_cov_26.020316
VC_1508	10	5167	2225	0.6971	9.13e-05	C15_108 CG11_254 CT5_143 CT5_223 G11_345 J6_819 S18_3343 S18_3695 X8_121 h9_248_length_50623_cov_19.507080
VC_1509	32	66800	32200	0.6746	0	B19_767 S18_709 S18_727 S18_767 S18_820 h10_264 h10_296 B19_565 B19_578 B19_617 C14_142 CS1_300 R17_267 S18_681 S18_807 S18_810 S18_815 S18_854 S18_862 S18_907 S18_990 T5_284 T5_305 Z20_2199 h10_1082 h10_234 h10_246 h10_275 h10_286 h10_293 h10_303 h10_664_length_41873_cov_9.189751
VC_1510	2	147	903.9	0.1393	0.979387	CG11_1301 CJ7_804_length_29920_cov_11.080998
VC_1511	7	611.7	1200	0.335	0.125077	CG11_1464 B19_3674 C24_1383 CG21_1131 G11_2298 G13_1117 G13_2107_length_10281_cov_7.037551
VC_1512	9	1087	5680	0.1602	0.995964	CJ7_91 S18_1463 C24_59 C25_1918 CG11_1055 CG23_1358 CS2_215 S18_2059 S18_3332_length_24938_cov_9.941607
VC_1513	3	371.3	5259	0.06589	0.985452	CS18_1046 Z20_543 S18_5861_length_15749_cov_4.944246
VC_1514	10	6262	11900	0.3442	0.604332	G11_236 CS1_260 S18_1768 S18_619 T1_383 Z20_446 CS1_1010 CS1_636 CS1_924 CT5_961_length_30150_cov_10.914471
VC_1515	2	75.37	742.7	0.09168	0.979387	S18_1463 S18_2059_length_37673_cov_8.296082
VC_1516	42	29100	9595	0.7504	0	CJ7_91 S18_184 B19_237 CG13_100 CS18_56 J6_72 S18_159 S18_173 S18_262 S18_306 S18_389 T1_1095 Z20_134 Z20_170 Z20_186 h10_100 h10_111 h10_65 h9_62 B19_2238 C14_368 C15_259 C15_260 C24_59 C25_1549 CC24_714 CG11_49 CS2_215 CT2_3265 S18_2281 S18_3442 S18_3447 S18_355 S18_4576 S18_6218 S18_8687 T1_2399 T2_1946 h10_1314 h10_1658 h10_2086 h10_732_length_40443_cov_17.886006
VC_1517	9	4324	15300	0.2204	0.997641	T1_430 Z20_475 B19_1653 B19_478 C14_94 CB19_136 CS2_333 G11_240 h10_278_length_50109_cov_8.572662
VC_1518	5	952.9	3253	0.226	0.928164	B19_5072 G11_2200 h10_1871 h9_1266 h9_3612_length_10788_cov_5.839747
VC_1519	4	269.8	3326	0.07487	0.992931	CB19_250 G11_1316 T5_1456 Z20_3654_length_19169_cov_11.575861
VC_1520	5	1646	8607	0.1603	0.734565	CG13_103 Z20_254 T5_316 Z16_2220 G21_2553_length_12936_cov_7.791010
VC_1521	3	232	1213	0.1598	0.985452	CC14_487 G11_2911 CG22_790_length_14755_cov_32.086531
VC_1522	13	7664	5397	0.5856	1.63e-05	CZ20_25 CR17_28 T1_286 C24_26 CT2_1175 CS18_1085 CT5_23 G11_1126 G12_914 S18_1727 T1_101 T1_98 T2_422_length_46487_cov_12.759541
VC_1523	3	332.8	2584	0.1139	0.985452	T5_316 Z16_2220 G21_2553_length_12936_cov_7.791010
VC_1524	9	1512	11500	0.1165	0.999853	G11_2076 G21_2384 T5_1009 T5_1265 T5_2422 Z16_1060 Z16_1751 Z16_2065 Z20_6020_length_12953_cov_105.103970
VC_1525	4	739.4	626.6	0.5381	0.0151914	G13_38 G13_133 S18_19 G11_1193_length_24192_cov_6.615072
VC_1526	7	892.8	4965	0.1521	0.989275	G21_216 G21_358 T5_1370 X8_472 h10_2628 h9_2220 h9_3103_length_12249_cov_24.358865
VC_1527	41	44300	36500	0.5477	0	C24_47 C24_68 G11_123 S18_299 Z16_183 Z16_192 Z16_453 Z16_509 Z16_638 Z16_985 Z20_225 Z20_246 Z20_271 Z20_369 Z20_375 Z20_538 Z20_866 R17_226 Z16_783 C24_598 C24_615 S18_1880 S18_428 Z16_1369 Z16_230 Z20_520 Z20_2854 C24_652 C24_693 Ch9_296 S18_2549 T5_220 Z16_1082 Z16_1131 Z16_1229 Z16_1291 Z16_699 Z16_717 Z16_923 Z20_2688 Z20_6662_length_11873_cov_6.780166
VC_1528	90	150000	134000	0.5269	0	B19_1261 B19_243 CB19_42 CB19_7 CG11_100 CG11_2069 CG23_6 CJ6_81 CT2_140 CT2_1448 CT2_257 CZ16_226 CZ20_334 CZ20_66 Ch9_1 Ch9_236 Ch9_7 Ch9_89 G11_468 G21_210 T5_218 Z16_1296 Z16_754 Z16_756 Z20_959 h9_240 h9_745 B19_120 B19_11 B19_1331 B19_27 B19_3462 C14_609 C15_150 CC14_261 CC14_274 CG11_2314 CG11_903 CG13_103 CG13_94 CG23_293 CG23_48 CJ7_1146 CJ7_1373 CT2_2596 CT2_3766 CT5_15 CX8_546 CZ16_146…
VC_1529	12	1979	14400	0.1209	0.99997	G11_2076 G21_2384 T5_1009 T5_1265 T5_2422 Z16_1060 Z16_1751 Z16_2065 Z16_2252 Z20_6020 CT2_2176 G23_129_length_20217_cov_16.369358
VC_1530	2	31.51	0	0.8873	0.0969654	C25_239 B19_1201_length_42109_cov_34.543159
VC_1531	10	3445	3930	0.4658	0.000503989	B19_1202 CG22_170 CS1_514 CS2_666 CT1_198 CT1_63 CZ16_310 G11_536 T2_775 h10_764_length_39848_cov_16.577539
VC_1532	15	9056	15000	0.3766	0.00161507	CG11_425 CG11_449 C24_1095 CG22_154 CS1_429 CS2_466 CS2_503 CS2_529 CS2_559 SK1_526 T1_3978 T1_736 X8_228 h10_495 h10_602_length_42873_cov_24.251927_fragment_1
VC_1533	3	327.6	1193	0.2146	0.904785	G13_941 T1_1279 Z20_3731_length_18913_cov_41.925125
VC_1534	12	1765	9150	0.1613	0.996951	C24_655 CT2_1018 T2_765 h10_989 CG21_1416 CS2_2516 G13_432 G13_941 T1_1279 T2_749 Z20_7762 Z20_3731_length_18913_cov_41.925125
VC_1535	25	21600	13600	0.6123	0	S18_1951 C24_456 C24_538 C24_851 CG11_1108 CG11_559 CG11_581 CG21_1717 CJ6_423 CR17_259 CT2_2227 CT2_2314 CT5_640 CZ16_327 G12_643 J7_748 S18_2095 S18_4938 SK1_2541 T1_1092 T2_1152 Z20_1524 Z20_1656 Z20_1893 Z20_7672_length_10604_cov_6.004266
VC_1536	3	95.47	12.25	0.8395	0.0382613	CJ7_333 CG23_1122 CS18_531_length_40654_cov_14.014188
VC_1537	3	241.9	1411	0.1458	0.808633	SK1_335 CT2_1736 CT2_5260_length_10977_cov_6.185406
VC_1538	5	195.1	2777	0.06544	0.996692	B19_5144 CB19_2399 G11_2679 S18_9980 Z20_7821_length_10441_cov_5.501541
VC_1539	2	279.9	463.3	0.3746	0.110336	G11_414 G11_458_length_43356_cov_6.902473
VC_1540	18	2590	9582	0.2122	0.406216	C15_474 S18_798 CC14_57 CR17_193 B19_1512 B19_487 C15_94 CG21_76 G21_1898 G21_257 X8_342 Z20_4185 G11_645 B19_1720 B19_734 CC24_476 CT5_950 X8_157_length_46948_cov_34.988165
VC_1541	8	679.5	1838	0.2682	0.905369	B19_1512 B19_487 C15_94 G21_1898 G21_257 X8_342 Z20_4185 B19_2942_length_21833_cov_19.935531
VC_1542	3	427.8	1670	0.2033	0.808633	CG11_249 CT5_259 C24_185_length_47327_cov_16.653706
VC_1543	14	3001	7562	0.2834	0.509164	B19_649 C15_148 S18_1217 S18_1393 h10_2026 Z16_534 h10_424 h10_1402 h9_1125 Ch10_162 Ch9_71 G11_1078 G11_785 h9_668_length_40572_cov_141.777377
VC_1544	26	28700	30600	0.4835	8.26e-09	CG23_178 CJ7_1093 G11_336 X8_685 Z20_5413 h9_378 h9_980 Z20_666 G11_335 T5_1115 CG12_93 CS18_324 G11_356 G11_409 G11_478 G11_814 S18_1305 X8_831 Z16_1413 Z20_1273 Z20_1279 Z20_754 Z20_867 h10_378 h9_399 Z20_1888_length_34190_cov_15.440809
VC_1545	2	149.6	1258	0.106	0.979387	CR17_407 R17_671_length_29893_cov_57.020343
VC_1546	16	4385	1001	0.8093	7.72e-07	Z20_661 B19_540 B19_2183 C14_1673 C15_159 C15_180 C15_348 C15_631 C25_2323 CZ16_812 G11_232 G21_902 S18_3024 S18_3714 S18_968 h10_467_length_45125_cov_9.604659
VC_1547	2	326.6	1707	0.1603	0.979387	X8_199 h9_392_length_45740_cov_12.858947
VC_1548	2	61.57	400.1	0.1322	0.979387	S18_9980 Z20_7821_length_10441_cov_5.501541
VC_1549	4	199.8	1585	0.1114	0.903035	T1_327 T1_4102 Z16_1494 CT2_4867_length_11793_cov_4.788806
VC_1550	4	45.35	933.8	0.04593	0.992931	C25_1197 h10_1184 T5_3179 T5_2463_length_13014_cov_5.925149
VC_1551	3	166.7	584.4	0.2202	0.904785	C15_1856 h10_2865 CJ7_3437_length_10843_cov_5.671672
VC_1552	2	32.12	96.37	0.2424	0.658454	B19_3954 Z20_4495_length_16259_cov_26.993026
VC_1553	25	20200	20100	0.5005	5.88e-08	B19_1204 CC14_269 CJ7_196 CS18_529 CZ20_183 Ch10_293 Ch10_304 Ch10_364 Ch10_432 Ch10_434 S18_1576 S18_1660 S18_1861 SK1_408 T2_731 Z16_604 Z16_691 Z20_1363 Z20_2662 Z20_6186 h10_1263 h10_1382 h10_1604 h10_3308 h10_818_length_38909_cov_12.343929
VC_1554	43	91200	33900	0.7284	0	CJ7_485 T1_590 h9_528 C14_220 CG11_505 CJ7_397 CJ7_453 CJ7_628 CS18_601 CS2_617 Ch10_208 J6_331 J7_1418 S18_1302 X8_240 X8_283 Z20_1121 h10_671 h10_724 h9_704 B19_2099 CJ7_356 CS2_644 CT1_241 CT2_949 CZ16_267 CZ16_277 CZ16_286 CZ16_299 Ch10_257 J6_980 J7_408 S18_1699 S18_5051 T1_523 T1_786 Z16_1342 Z20_1120 Z20_2666 Z20_4098 Z20_4893 h10_611 h9_769_length_38783_cov_18.102510
VC_1555	5	835.4	1676	0.3314	0.5	B19_1522 S18_1953 S18_2035 Z20_5928 Z20_8189_length_10067_cov_7.063724
VC_1556	5	3708	1247	0.7468	0.00557971	Vibrio~phage~J2 Vibrio~phage~QH Vibrio~phage~VP2 Vibrio~phage~VP5 Vibrio~phage~phiVC8
VC_1557	3	189.4	1837	0.09321	0.985452	C24_317 Z20_1130 X8_556_length_29562_cov_18.913512
VC_1558	68	225000	65200	0.7752	0	CS2_427 CG11_406 CC24_206 CG11_357 CG11_382 CG11_412 CG11_817 CG13_332 G12_154 G12_170 T1_564 Z20_771 CC24_350 CG11_352 CJ7_257 CS1_309 CS2_1203 CT2_608 CT2_649 G12_180 Z16_529 Bdellovibrio~phage~phi1422 C14_177 C15_164 C15_784 C24_827 CB19_227 CC24_1921 CG11_278 CG12_357 CG13_1230 CG13_345 CG13_413 CG13_931 CG21_1402 CG23_1795 CG23_548 CJ6_258 CR17_248 CS2_1372 CS2_371 CT2_113 CT2_783 CZ16_328 C…
VC_1559	25	46800	3386	0.9315	0	B19_1770 CB19_176 CC14_40 CG12_145 Ch9_5 Z16_413 Z20_628 B19_547 B19_623 B19_634 B19_661 C14_176 C14_467 C14_574 C15_637 C25_195 CC14_259 CG23_135 CT5_270 J6_200 J6_237 J6_428 J6_727 Z16_356 Z20_594_length_48784_cov_14.458351
VC_1560	4	457.6	1113	0.2899	0.332503	B19_1206 G13_273 X8_231 h10_583_length_43265_cov_21.018399
VC_1561	12	11500	3455	0.7682	1.83e-05	CC14_73 CG12_118 C14_210 B19_1332 CC14_203 CC24_248 CC24_647 CG11_442 CT5_463 J6_1083 J6_351 h10_567_length_43527_cov_68.666544
VC_1562	3	326.9	593.7	0.3528	0.66874	CZ20_154 Ch9_119 CZ16_379_length_38963_cov_41.694921
VC_1563	13	10600	2285	0.8213	8.25e-06	Ch10_188 B19_1362 CB19_628 CC14_111 CG11_676 CG12_155 CJ6_375 CT5_595 CT5_668 T5_575 Z16_317 Z16_640 h9_556_length_42593_cov_20.650665
VC_1564	4	2022	1577	0.5606	0.0151914	C14_86 C24_114 G11_215 Z20_412_length_54002_cov_30.903757
VC_1565	7	3523	1227	0.7395	0.00108251	G12_275 S18_1969 CC14_284 B19_1887 G12_265 S18_1866 T5_757_length_39402_cov_9.684449
VC_1566	2	76.59	16.8	0.7864	0.110336	G22_368 CT5_1474_length_19306_cov_11.737676
VC_1567	3	99.56	47.49	0.6505	0.0404278	Ch9_47 B19_1207 h10_686_length_41454_cov_25.551583
VC_1568	2	28.94	401.9	0.06654	0.658454	CC25_286 G21_2029_length_15277_cov_11.555775
VC_1569	5	417.3	3865	0.09722	0.996692	CZ20_479 J6_677 CZ20_613 G23_236 Z16_1632_length_21550_cov_71.456757
VC_1570	5	405.3	2048	0.1646	0.996692	G21_358 T5_1370 h10_2628 h9_2220 h9_3103_length_12249_cov_24.358865
VC_1571	15	5808	2223	0.7205	1.69e-06	T5_42 S18_153 CB19_140 C14_2112 CG23_1401 CG23_598 CZ20_550 S18_2701 S18_6826 S18_8742 T1_1638 T1_850 Z20_1039 Z20_428 h9_463_length_44424_cov_13.965066
VC_1572	36	41600	10100	0.8043	0	S18_2148 B19_130 B19_1210 B19_1550 B19_2229 B19_2546 B19_2967 B19_5723 CB19_1008 CB19_1043 CB19_1049 CB19_1134 CB19_1403 CB19_1495 CB19_552 CB19_613 CB19_985 CJ6_1894 CJ7_1750 CS18_1948 CS18_2035 CS18_808 CT5_1211 CT5_2500 CZ16_1119 CZ16_497 CZ16_609 CZ16_836 S18_1599 S18_3769 S18_4112 S18_7349 X8_1453 Z20_3298 h10_1222 h10_1330_length_26635_cov_37.573928
VC_1573	3	118.7	340.9	0.255	0.808633	B19_1534 S18_2957 B19_6535_length_10431_cov_17.207305
VC_1574	15	16500	6307	0.7224	1.7e-06	CS18_47 CS18_61 S18_179 CJ7_839 J7_671 S18_2296 Ch10_19 G13_69 J7_107 J7_71 J7_81 J7_97 S18_263 Z20_168 h10_60_length_72339_cov_38.538210
VC_1575	10	2353	3895	0.3754	0.106147	B19_1212 C14_526 CZ16_1144 G21_467 J6_225 S18_1031 S18_4169 S18_540 h10_1950 h10_2427_length_15550_cov_22.519071
VC_1576	13	12300	9844	0.5552	8.25e-06	B19_481 C25_149 J6_541 R17_239 R17_269 S18_628 S18_666 S18_758 Z20_580 Z20_639 Z20_667 h9_288 SK1_825_length_28530_cov_12.631607
VC_1577	9	1646	2539	0.3916	0.188612	C14_526 C24_1701 CZ16_1144 G21_467 J6_225 S18_1031 S18_4169 h10_1950 h10_2427_length_15550_cov_22.519071
VC_1578	13	5135	2142	0.7031	8.25e-06	C15_505 B19_2473 G11_698 G21_428 G23_19 T5_118 T5_2616 Z20_3255 h9_115 G11_1036 T5_1183 B19_4903 C24_2786_length_11267_cov_6.475919
VC_1579	12	7521	5569	0.5735	3e-05	C15_86 C25_111 C25_431 S18_388 Z20_290 Z20_321 Z16_870 G11_174 G11_622 S18_3522 Z20_3133 Z20_4025_length_17806_cov_8.352769
VC_1580	5	276.4	600.5	0.3116	0.661948	C24_1463 G11_1441 CG11_2472 R17_162 C24_1312_length_18867_cov_16.276207
VC_1581	2	115.6	520.5	0.1806	0.979387	C25_243 G12_343_length_34894_cov_29.262780
VC_1582	7	656	997.8	0.3933	0.153343	J7_978 S18_6586 Z16_4107 Z16_1689 Z20_2609 J6_2424 Z20_4703_length_15745_cov_6.200191
VC_1583	2	128.2	325.8	0.2799	0.979387	CB19_617 CJ7_2467_length_13960_cov_6.899461
VC_1584	4	35.08	276.3	0.1098	0.764757	CG13_2162 X8_929 T1_2590 CZ16_1271_length_14409_cov_10.469277
VC_1585	5	356.8	742.5	0.3216	0.417266	CT5_92 CJ7_145 Z20_1908 CB19_2279 CX8_363_length_31355_cov_10.992492
VC_1586	10	5272	7807	0.4025	0.012874	G13_224 X8_115 X8_509 Z16_1110 Z16_1465 Z16_374 Z16_402 Z16_791 Z20_1649 h9_343_length_47110_cov_18.283434
VC_1587	5	325.2	630.1	0.3369	0.582734	CG11_610 B19_1588 CB19_617 CC14_1130 CJ7_2467_length_13960_cov_6.899461
VC_1588	8	634.1	2826	0.1824	0.994959	G11_509 CJ6_734 S18_8039 Z16_3292 Z20_6532 CZ16_279 CJ6_747 CJ7_1004_length_25142_cov_41.268625
VC_1589	24	17100	18000	0.4875	4.38e-07	CG12_311 CR17_323 Ch9_135 C15_2413 CC25_96 CG11_2297 CJ6_979 CJ7_405 Ch10_812 Ch9_176 J6_1972 Streptomyces~phage~phiSASD1 X8_425 h10_3201 h9_3299 h9_672 h9_3038 CJ7_610 CJ7_715 CR17_915 Ch9_199 X8_1535 h10_948 h9_1116_length_29214_cov_16.192291
VC_1590	4	212	927	0.1848	0.903035	CX8_207 CT2_4736 X8_310 CG12_154_length_39524_cov_55.909929
VC_1591	26	9274	12600	0.4239	9.63e-06	CJ6_370 Ch10_278 h9_611 CB19_326 CG11_1721 G12_174 CS18_794 Ch10_1143 CX8_218 B19_3053 C15_655 CC14_523 CC14_951 CJ6_372 CJ7_1071 CJ7_503 CX8_368 CZ20_486 Ch10_639 J6_794 X8_259 X8_430 Z16_1463 Z16_2842 h9_1965 h9_912_length_35435_cov_32.198813
VC_1592	3	105.3	667.8	0.1352	0.985452	S18_2289 h9_1034 C24_1783_length_15358_cov_10.845128
VC_1593	4	535.6	2346	0.1853	0.943824	SK1_28 h9_1255 CS1_97 T2_261_length_56518_cov_15.122771
VC_1594	4	586.8	737.4	0.4405	0.156161	Streptomyces~phage~mu1/6 h10_1845 h9_1576 CZ20_1241_length_12191_cov_11.105966
VC_1595	9	3700	2714	0.5753	0.00133986	J7_381 h9_232 CC14_23 C15_302 CG11_192 CJ7_441 G13_336 J7_493 J7_921_length_26981_cov_11.706603
VC_1596	58	41400	36500	0.5303	0	S18_1810 G11_1481 Z20_1547 Z20_736 CZ20_143 CZ20_217 Z20_460 B19_926 R17_629 S18_2964 Z16_558 B19_1991 B19_2515 B19_3157 B19_4585 C14_624 C24_1017 C24_1126 C24_3023 C24_303 C24_930 CG12_222 CJ6_718 CZ20_328 CZ20_589 G11_1600 G11_2300 J6_592 J7_1144 J7_2768 R17_772 S18_1201 S18_1639 S18_3139 S18_3236 S18_3547 S18_3668 S18_4019 S18_5092 S18_8524 X8_670 Z16_2082 Z16_653 Z20_1096 Z20_1152 Z20_2823 Z2…
VC_1597	10	1830	12000	0.1326	0.999933	h9_23 B19_926 C24_303 S18_8524 Z16_3607 h10_474 h9_2707 h9_2936 h9_3138 h9_102_length_62417_cov_28.522866
VC_1598	2	71.74	788	0.08306	0.979387	Gordonia~phage~GMA1 CT2_5268_length_10960_cov_80.069509
VC_1599	5	416.2	2024	0.1698	0.993907	S18_3384 S18_4411 h9_1435 h9_2343 h9_3494_length_11066_cov_44.774498
VC_1600	33	58000	90400	0.3905	0.000149307	S18_377 C24_60 CZ20_73 S18_332 Z16_131 Z16_175 C24_37 CC14_187 CG13_128 CJ7_68 CZ20_62 G11_17 J7_18 S18_59 Z16_143 Z16_179 Z16_202 Z16_5 CJ7_16 C14_240 C14_3 CB19_22 CB19_48 CB19_5 CC14_1 CC24_108 CZ20_10 J7_196 J7_275 S18_272 Z16_145 Z16_46 Z16_5_length_115539_cov_37.094472_fragment_2
VC_1601	11	2419	9106	0.2095	0.99478	Z20_1547 Z20_736 Z20_2790 S18_2964 J6_592 S18_3668 Z16_2082 h10_1390 S18_4041 h9_3175 h9_3221_length_11856_cov_11.174223
VC_1602	3	259.7	786.1	0.2469	0.985452	h9_1435 h9_2343 h9_3494_length_11066_cov_44.774498
VC_1603	2	81.96	595.7	0.1202	0.658454	CZ20_212 Z16_1668_length_21250_cov_8.248596
VC_1604	10	2806	11500	0.1964	0.999933	T5_572 Z20_3351 X8_96 Z16_1130 CG13_664 G11_1905 J6_188 Z20_3766 h10_403 h9_2280_length_15868_cov_10.352305
VC_1605	30	31100	13100	0.7031	0	Z16_1242 h9_1704 CB19_268 CG13_1204 CT5_1057 CT5_269 CT5_910 Ch10_617 Ch9_336 Ch9_82 G11_661 X8_1075 h9_1357 B19_2402 C14_87 B19_3629 C14_1289 CC14_597 CC24_1879 CG11_1416 CG11_2621 CG11_2770 CG11_3286 CJ7_1471 CJ7_866 CT5_588 CZ20_810 Ch10_906 h10_1657 h10_1888_length_19091_cov_10.434125
VC_1606	3	89.2	635.9	0.122	0.985452	Z20_8132 h10_2153 h9_2847_length_13176_cov_8.339151
VC_1607	3	210.6	55.32	0.7745	0.0404278	Z16_400 Z16_1679 Z16_1559_length_22330_cov_11.193490
VC_1608	4	50.13	275.5	0.1502	0.992931	CZ20_1036 S18_6792 Ch10_908 h10_2613_length_14641_cov_19.824078
VC_1609	17	7953	4926	0.6159	4.21e-07	B19_2334 B19_1215 B19_3212 C24_922 CB19_429 Ch10_300 G11_3527 G11_452 J6_1325 J6_380 J6_400 S18_1732 S18_3083 T5_646 Z16_1572 Z20_3903 Z20_5434_length_14059_cov_32.073693
VC_1610	4	329.6	2026	0.1394	0.969699	CG11_530 S18_5385 SK1_510 Z20_8243_length_10012_cov_5.316260
VC_1611	4	473	1432	0.2473	0.903035	CS1_534 CS1_575 CS2_640 T2_2813_length_13970_cov_12.852533
VC_1612	4	76.51	649.7	0.1042	0.992931	G13_2100 Z20_2567 Z20_5175 CG13_2010_length_11818_cov_8.773357
VC_1613	2	36.49	213.9	0.1435	0.979387	G22_2404 Z16_3481_length_11960_cov_9.127173
VC_1614	3	737.4	5020	0.1279	0.904785	CR17_131 CR17_146 CS2_2128_length_17352_cov_5.594612
VC_1615	4	198.8	1433	0.1212	0.903035	B19_5193 CG22_93 CR17_415 CJ7_1708_length_17681_cov_6.625667
VC_1616	36	69000	7995	0.8954	0	B19_1216 CB19_134 CB19_205 CC14_51 CG11_2015 CG11_2200 CG11_2267 CG11_246 CG11_43 CG11_51 CG11_59 CG11_76 CG11_877 CG13_365 CG13_919 CG23_452 CJ6_564 CJ7_1174 CS2_2809 CT5_10 CT5_1751 CT5_410 Ch10_1499 Ch9_256 G11_1018 G11_1471 G11_2305 G11_280 G11_439 G11_693 G12_252 R17_59 T5_1123 T5_1273 T5_61 X8_523_length_31341_cov_14.714377
VC_1617	3	313.8	850.9	0.2681	0.985452	Ch9_215 h9_835 h9_874_length_36658_cov_31.043712
VC_1618	17	6325	6791	0.481	3.73e-05	CB19_149 CB19_2825 CG11_1187 CG11_758 CG12_410 CT5_1238 Ch9_101 J6_1934 J6_536 CJ7_238 Z16_377 J6_2984 T5_913 X8_985 CB19_160 CG13_795 X8_467_length_33687_cov_18.736620
VC_1619	32	12500	30600	0.2891	0.841423	C24_187 J7_375 h10_380 CG11_1074 C24_672 CG23_97 h10_1215 C25_2826 C25_487 CG13_239 CZ16_399 G21_866 J7_3462 SK1_535 X8_2089 h9_823 C25_292 B19_2230 B19_1561 CG13_405 CJ6_279 CZ16_946 G12_711 G12_794 G21_1237 G21_2487 G21_2498 G21_912 J6_2568 G23_199 T1_2681 h10_1861_length_19379_cov_12.583782
VC_1620	2	27.45	67.25	0.2781	0.658454	CG22_351 CG22_950_length_13018_cov_18.884209
VC_1621	4	999.3	472.6	0.6753	0.0151914	B19_140 B19_121 Z16_589 h10_744_length_40240_cov_10.111858
VC_1622	2	84.18	59.03	0.5718	0.110336	Z16_1378 h10_1618_length_22141_cov_10.223264
VC_1623	3	222.4	1905	0.1042	0.808633	B19_1858 CJ7_2960 X8_520_length_31450_cov_31.864756
VC_1624	4	229.6	1243	0.1551	0.764757	CT2_1195 T1_3255 R17_621 SK1_896_length_26328_cov_17.710083
VC_1625	4	515.7	4228	0.1085	0.992931	CR17_1298 CR17_942 CZ20_149 R17_303_length_44128_cov_35.453339
VC_1626	6	972.2	5368	0.153	0.998474	CZ16_612 Ch10_6 Z20_45 R17_1012 Z16_788 Ch9_311_length_26503_cov_13.174569
VC_1627	2	166.4	666	0.1989	0.979387	CR17_719 J7_2461_length_13919_cov_24.688402
VC_1628	13	2313	2313	0.4973	0.00104575	C24_245 SK1_415 h9_2474 C25_1339 C24_397 SK1_715 C25_1304 CC25_128 CG21_347 CG22_311 CG23_316 G21_929 T1_4287_length_11750_cov_12.482685
VC_1629	6	1441	2835	0.336	0.114475	S18_514 CR17_473 R17_2250 S18_7935 R17_1375 S18_5656_length_16196_cov_8.815935
VC_1630	9	1275	8121	0.1354	0.999604	CG11_397 B19_1438 CG11_512 CZ16_168 Z20_261 B19_4366 CC15_182 CG11_1213 Ch9_643_length_15370_cov_9.781717
VC_1631	56	34000	38900	0.4654	0	G11_2540 S18_7675 T5_1705 T5_883 Z20_2177 Z20_1743 B19_1836 B19_2838 C24_1379 CB19_855 CG11_1086 CJ6_1582 CT5_889 G21_1934 J6_596 S18_1004 S18_3275 S18_4508 S18_5127 S18_723 T5_174 X8_952 Z16_2203 Z20_1576 Z20_1580 Z20_252 h10_1787 G11_682 B19_1803 CG11_739 Ch9_231 B19_1998 CT5_690 CT5_898 S18_1696 S18_818 X8_427 Z20_2069 C15_557 CT5_1653 S18_3549 S18_3628 T5_1856 T5_2867 T5_3160 CS18_349 S18_341…
VC_1632	7	335.6	1469	0.1845	0.999299	S18_5579 Z16_1636 J6_1697 CG23_728 CT5_870 CT5_1486 T5_1297_length_23546_cov_17.002767
VC_1633	29	15500	34100	0.3126	0.309368	B19_2838 C24_1379 CJ6_1582 G21_1934 T5_174 C14_854 CG11_739 Ch9_231 Z20_410 B19_1998 C14_108 G11_1266 G11_1666 R17_187 C15_557 CS18_349 S18_3419 h10_1223 B19_2347 C24_1815 CG11_1987 CZ16_694 Ch10_118 G11_2871 G11_3338 S18_10053 Z20_3392 Z20_6313 h9_39_length_77609_cov_36.149599
VC_1634	2	40.19	252.2	0.1356	0.979387	CB19_1091 Z16_1791_length_20257_cov_8.033116
VC_1635	29	17500	27500	0.3877	0.00281894	CB19_189 CT5_1107 J6_512 T5_455 T5_235 C24_459 CG11_227 Z20_810 B19_3390 CB19_2085 CB19_96 CC24_863 CG11_1554 CG11_1659 CG23_127 CJ7_1132 CJ7_179 CT5_1587 CT5_809 CT5_953 G21_1206 G21_473 S18_5450 T5_1255 Z20_1923 h10_1294 h10_3124 T5_225 CG11_826_length_33369_cov_56.258150
VC_1636	2	43.36	376.6	0.1023	0.979387	CG11_3696 CB19_2445_length_11830_cov_7.794310
VC_1637	4	851.7	9419	0.08286	0.992931	CB19_746 Z20_1764 Z20_1770 Z20_4659_length_15839_cov_34.805816
VC_1638	4	470.7	3621	0.1148	0.992931	B19_4365 CB19_1947 CG11_2003 CT5_113_length_59248_cov_123.717399
VC_1639	15	7109	3512	0.6675	1.7e-06	B19_2647 C14_504 G11_1324 G11_1894 G11_1963 G11_865 G11_871 G21_2476 S18_4772 T5_1043 T5_1071 Z16_863 Z20_548 h10_1523 h9_294_length_48843_cov_13.355723
VC_1640	2	127.2	314.1	0.2857	0.979387	CT5_2137 T5_2306_length_13895_cov_17.440462
VC_1641	2	45.55	1138	0.03836	0.658454	Ch10_431 C15_1473_length_13853_cov_75.092115
VC_1642	3	535.7	3056	0.1489	0.808633	Ch10_56 J6_32 CJ7_952_length_26024_cov_9.135623
VC_1643	3	207.4	4583	0.04324	0.985452	G11_1990 G11_2369 X8_847_length_21009_cov_17.635010
VC_1644	3	187.9	1508	0.1104	0.808633	S18_2752 Z20_1773 CZ20_1228_length_12261_cov_13.204653
VC_1645	5	317.3	2488	0.1127	0.969949	T5_980 B19_2404 CC24_852 CT5_2494 h10_4078_length_10075_cov_7.788323
VC_1646	4	150.5	2838	0.05021	0.992931	X8_1185 CJ7_2495 CG11_3578 CG11_3877_length_10007_cov_6.003115
VC_1647	2	86.18	1785	0.04596	0.979387	Z16_787 Z20_3697_length_19015_cov_22.607700
VC_1648	19	5723	1860	0.751	7.39e-08	B19_1398 B19_1225 C14_640 C15_1972 C15_989 C24_310 C25_316 CB19_519 CB19_738 CS18_900 Ch10_802 J6_660 J6_736 J6_816 J6_927 T1_2924 T5_957 Z20_1102 h10_1445_length_24462_cov_12.466137
VC_1649	2	76.4	201.2	0.2713	0.658454	B19_1878 B19_1226_length_41820_cov_40.328577
VC_1650	6	863.5	623.5	0.5761	0.00253743	S18_2060 T5_854 Z16_176 CB19_1261 B19_2192 B19_4424_length_14919_cov_10.759553
VC_1651	13	4405	2945	0.5972	8.25e-06	B19_1659 C25_473 CZ16_89 Ch9_179 J6_544 S18_1281 S18_1729 Z16_1499 h10_710 h9_113 h9_1170 h9_137 h9_90_length_63738_cov_25.859256
VC_1652	11	1598	1726	0.4777	0.00755763	C25_727 C14_2259 C24_1125 C24_724 C25_2026 CG22_1041 CG23_1992 C24_931 C25_852 G21_2468 CG22_1286_length_10526_cov_25.549327
VC_1653	2	31.37	2.033	0.8387	0.110336	C25_875 G21_772_length_30612_cov_8.611644
VC_1654	2	25.38	176.3	0.1234	0.658454	CS2_748 CT5_1799_length_16319_cov_12.517954
VC_1655	2	158.5	982.1	0.1384	0.979387	S18_1281 S18_1729_length_40485_cov_12.445758
VC_1656	11	6526	5233	0.554	0.000405643	C25_16 B19_1228 CG11_5 CG11_842 CG11_900 CG13_299 T5_2 T5_4 Z20_49 Z20_78 Z20_86_length_81312_cov_12.405873
VC_1657	6	512.6	692.5	0.4211	0.0327761	CG13_18 S18_1607 h10_914 G13_1184 G21_1485 G21_893_length_27824_cov_15.837841
VC_1658	8	2703	3582	0.429	0.0946315	CG13_24 G21_65 T2_35 T2_4 CS2_28 CS1_307 J6_4 T1_990_length_37881_cov_6.581452
VC_1659	2	42.87	503.7	0.07787	0.658454	CS2_262 CS1_2099_length_14099_cov_6.698804
VC_1660	4	1352	3915	0.2562	0.764757	T5_2 Z20_49 Z20_78 CJ7_1085_length_23613_cov_18.732575
VC_1661	17	16300	14600	0.5268	2.31e-06	CG11_322 CG23_363 CZ16_161 CZ16_177 X8_78 Z16_276 Z20_1862 B19_1527 CB19_1038 CC24_467 CG23_116 CG23_136 CS18_972 CZ16_472 CZ16_62 Z20_2232 Z20_993_length_44438_cov_16.589482
VC_1662	22	10200	8035	0.5581	3.89e-07	B19_1229 B19_2851 B19_3855 B19_475 C24_553 CB19_568 CC24_1686 CC24_680 CG11_1782 CG12_173 CG23_1741 CT5_2479 CT5_642 CT5_819 CX8_333 Ch9_194 J6_1177 S18_774 X8_562 h10_1561 h9_1458 h9_992_length_33059_cov_23.904951
VC_1663	2	281.9	881.8	0.2414	0.979387	CT5_819 Ch9_194_length_38258_cov_19.164778
VC_1664	2	135.5	497.4	0.2128	0.658454	C24_532 G12_1029_length_15292_cov_12.839076
VC_1665	12	5258	5385	0.493	0.00213238	CB19_436 G11_1061 S18_1006 S18_1483 Z20_633 B19_1905 CT5_208 Z20_940 CJ6_606 CZ16_386 S18_8343 Z20_3548_length_19746_cov_9.194251
VC_1666	2	189.3	438.9	0.2995	0.658454	CC14_278 CG23_254_length_38874_cov_15.314459
VC_1667	3	189.1	227.1	0.4478	0.191367	B19_499 B19_2834 B19_3892_length_16726_cov_40.830604
VC_1668	40	47300	16100	0.7448	0	CJ6_80 CT5_151 CJ7_158 CS18_138 CT5_128 CX8_120 CZ16_175 B19_538 CS18_102 CB19_759 CC14_795 CG11_141 CG11_151 CG11_24 CG21_545 CJ6_584 CS18_1776 CZ16_689 CZ16_83 S18_2873 CG12_78 Z20_2750 C15_68 CB19_1566 CC14_1216 CC24_1011 CC24_132 CG11_120 CG11_1773 CG11_3222 CG21_780 CG22_409 CG22_437 CS18_1237 Ch10_1274 Ch10_779 G21_1845 Z20_1521 h10_1757 h9_1211_length_27287_cov_7.039806
VC_1669	7	529.5	1423	0.2693	0.69536	CT5_145 S18_2096 C15_1280 X8_616 B19_3331 CC14_1294 Z20_8208_length_10048_cov_18.932953
VC_1670	7	1615	874	0.6453	0.00164726	G21_577 Z20_1502 S18_1853 S18_1964 CS18_899 S18_3510 S18_9507_length_10907_cov_8.586989
VC_1671	11	3716	2398	0.6056	5.35e-05	S18_2140 Z20_2416 Z20_3058 S18_2591 h10_1459 C24_1334 J7_2244 J7_2364 R17_1994 Z20_3217 Z20_3542_length_19760_cov_7.112763
VC_1672	2	215.8	1459	0.1285	0.979387	Z16_338 Z20_2601_length_26107_cov_19.801589
VC_1673	14	4374	3425	0.5588	5.17e-05	Z16_399 h9_273 B19_1555 C24_785 CB19_1191 S18_1204 S18_2096 X8_79 Z16_1851 Z16_243 Z20_1847 Z20_2527 Z20_2940 Z20_417_length_53654_cov_22.860912
VC_1674	6	394.9	698.9	0.3571	0.405091	h10_210 S18_2926 C15_1585 C24_3240 G11_2450 S18_7869_length_12742_cov_5.460629
VC_1675	5	653.4	738.9	0.466	0.0300514	B19_122 CB19_240 CT5_20 S18_202 h9_946_length_34228_cov_6.178386
VC_1676	4	443	50.12	0.884	0.0147005	CG11_27 G11_883 G21_1688 h9_1582_length_21028_cov_6.828160
VC_1677	6	1133	1269	0.4693	0.00253743	T5_44 B19_376 T5_2059 Z20_3956 S18_5271 Z20_155_length_70093_cov_7.923127
VC_1678	43	56000	36200	0.6063	0	C14_705 C25_2371 C25_373 G11_603 X8_210 Z20_1455 Z20_1854 Z20_896 h10_693 h10_697 CB19_337 S18_1488 T1_816 h10_885 T1_702 B19_2921 B19_4812 C14_1580 C14_288 C14_295 CB19_447 CC24_331 CG22_171 CJ6_342 G11_469 G12_322 G23_35 J7_462 J7_779 S18_1043 S18_1844 S18_2241 S18_3374 S18_6081 T1_882 Z20_1510 Z20_3652 h10_1737 h10_1756 h10_604 h10_976 CJ7_938 G13_678_length_26367_cov_18.888644
VC_1679	10	3702	18600	0.1662	0.999933	C25_373 G13_1179 S18_5368 Z20_896 h10_2330 h10_693 C25_1247 CB19_447 S18_1043 h10_604_length_42859_cov_11.283945
VC_1680	6	264.5	1038	0.2013	0.885117	CB19_1193 C15_739 CG11_2353 h10_2622 S18_6223 X8_326_length_40602_cov_21.261351
VC_1681	2	207.7	1018	0.1689	0.658454	CB19_841 B19_2256_length_29142_cov_116.850517
VC_1682	9	3041	7056	0.3007	0.891813	CG13_322 CC24_379 G12_614 G13_391 G13_669 CC14_314 G12_300 S18_4848 G13_817_length_22436_cov_26.902551
VC_1683	11	1242	2510	0.3291	0.5	B19_1150 B19_1589 C24_735 CS2_792 CT5_658 Ch10_325 G11_1690 G11_2687 S18_1622 Z20_2168 h10_1387_length_25372_cov_19.152941
VC_1684	59	39700	6553	0.8561	0	CT5_281 CJ7_284 CT2_584 T1_431 Z16_357 Z20_507 CB19_623 C14_626 B19_719 C15_470 CB19_120 CB19_255 CB19_369 CC25_159 CG11_1891 CG11_341 CG11_368 CG11_742 CG13_569 CG23_373 CJ7_739 CR17_1309 CS1_765 CT2_759 CT2_808 CT5_165 CT5_325 G11_1260 G12_114 G13_1354 G13_174 J6_1226 J6_1768 J6_620 J6_758 J6_945 R17_1039 R17_212 R17_667 S18_5276 T2_340 T5_245 T5_888 X8_100 Z16_1937 Z16_335 Z16_345 Z16_351 Z16_…
VC_1685	7	1432	3199	0.3082	0.738548	CT5_936 Ch10_1064 S18_1494 CT5_986 h9_3383 Z20_1745 Z20_8222_length_10034_cov_10.534522
VC_1686	10	2700	1937	0.5798	0.000123064	S18_2122 B19_4735 B19_1389 J6_1834 S18_1554 S18_1930 S18_2220 T5_976 T5_982 h10_1446_length_24456_cov_45.385886
VC_1687	2	14.28	259.2	0.05144	0.979387	Z16_1675 G12_926_length_16507_cov_11.390530
VC_1688	14	5805	16000	0.2654	0.99848	Z20_215 Z16_318 CG21_627 G11_156 B19_2470 B19_892 CG11_2593 G21_1495 Z16_1332 Z20_1829 Z20_323 h9_1011 h9_222 h9_469_length_44322_cov_8.893781
VC_1689	2	18.03	157.8	0.1003	0.979387	h9_1038 B19_5547_length_12144_cov_9.952932
VC_1690	38	43100	9952	0.8114	0	Z20_1125 B19_1798 CC14_98 h10_592 h10_680 B19_4109 B19_4326 B19_597 C15_1415 C24_2642 C25_809 CC14_1003 CC14_534 CS2_1115 CS2_3619 CS2_612 CT5_855 Ch10_1509 Ch10_1907 Ch10_337 Ch10_938 G11_1153 G11_775 J6_2115 J6_783 S18_7806 T1_1224 T5_612 X8_213 X8_410 Z16_1794 Z16_934 Z20_264 Z20_3415 h10_1636 h10_533 h10_806 h9_1059_length_30836_cov_30.860921
VC_1691	9	1241	1741	0.4136	0.165694	B19_635 C14_233 J6_209 h10_287 h10_423 B19_3878 C14_1101 C14_522 h10_3882_length_10444_cov_7.717105
VC_1692	2	78.82	358.5	0.1786	0.658454	C15_1027 h10_938_length_36288_cov_9.824276
VC_1693	2	16.98	88.25	0.1555	0.979387	C15_285 T5_1335_length_22828_cov_7.158960
VC_1694	3	169.3	923.2	0.1541	0.808633	C25_310 Z20_4128 h10_457_length_45313_cov_25.603871
VC_1695	4	598.4	4703	0.1127	0.992931	CC14_98 S18_1626 S18_1852 Z16_629_length_42174_cov_84.094114
VC_1696	6	1035	1862	0.3558	0.235585	h10_876 T2_727 C14_448 T5_526 B19_4672 X8_258_length_43023_cov_30.782396
VC_1697	5	1206	2639	0.3129	0.201698	CS1_262 SK1_1183 SK1_1237 SK1_831 SK1_842_length_28041_cov_11.697956
VC_1698	3	152.3	275.6	0.351	0.33126	CS2_815 J7_697 CS1_656_length_33665_cov_16.459357
VC_1699	14	2592	11100	0.1886	0.99687	B19_1233 Z20_1004 B19_3074 C25_310 C25_664 CC14_98 CZ16_784 S18_1626 S18_1852 X8_573 Z16_629 Z20_3210 h10_457 h10_680_length_41575_cov_89.546098
VC_1700	5	1222	326.9	0.7839	0.00609289	B19_80 B19_1241 C14_956 G13_360 Z20_110_length_75557_cov_8.953233
VC_1701	4	616	1057	0.3665	0.332503	B19_260 Ch10_201 h10_99 h9_91_length_63460_cov_20.625203
VC_1702	11	1929	784.8	0.7051	4.08e-05	B19_1243 G11_113 G11_461 T5_798 X8_344 Z16_168 Z16_667 Z20_1027 Z20_1371 h10_794 h9_572_length_42432_cov_10.614980
VC_1703	2	74.19	317.8	0.1873	0.658454	Ch10_201 Z20_7720_length_10542_cov_4.902832
VC_1704	2	160.5	115.7	0.5727	0.110336	X8_710 h10_1381_length_25445_cov_7.482158
VC_1705	2	223.1	682	0.2454	0.979387	Z20_1371 h10_794_length_39381_cov_15.984107
VC_1706	26	15500	6829	0.6921	0	B19_1474 C14_244 CG21_281 CZ16_352 T1_854 T2_810 Z20_1468 B19_2520 G13_425 T1_953 B19_1439 B19_1521 CG11_1194 CG11_664 CG13_367 CG13_472 CG21_263 CZ16_351 G13_1525 R17_441 R17_480 R17_488 T1_1132 T1_1375 Z20_1375 Z20_1528_length_39049_cov_7.269016
VC_1707	30	23200	7773	0.7476	0	B19_1244 B19_1546 B19_1726 B19_1937 B19_3044 B19_3523 C14_743 C15_376 CG13_459 CG13_497 CG13_564 CG21_290 CG21_344 CJ6_384 CS1_2837 CZ16_406 CZ16_432 CZ16_438 G13_485 J7_879 S18_1945 S18_2170 T1_1034 T1_904 T2_762 T5_851 Z20_1495 Z20_1757 Z20_1930 Z20_2371_length_28301_cov_7.854953
VC_1708	10	2276	4251	0.3477	0.574947	B19_1615 CS1_577 CX8_213 S18_1965 T2_806 S18_2327 C24_461 CG21_337 Z20_1592 h9_2236_length_16117_cov_7.232661
VC_1709	21	17000	5496	0.7537	1.57e-08	B19_1655 C14_299 C14_534 C24_429 CG11_705 CG21_422 CS1_593 G12_291 R17_498 T1_1085 G12_532 T1_1043 T1_974 h9_796 B19_1508 CG13_828 CZ16_655 G13_310 T1_2003 T2_766 h9_2020_length_17335_cov_7.070544
VC_1710	2	239.2	1519	0.1357	0.979387	C25_524 C14_353_length_36748_cov_11.936173
VC_1711	9	1452	5413	0.211	0.786612	CZ16_352 CG21_369 B19_1521 C24_2051 CG11_1194 CG11_994 CS18_1935 S18_3195 Z20_1528_length_39049_cov_7.269016
VC_1712	21	16100	2455	0.8655	1.57e-08	S18_2654 C15_281 CC25_218 CG13_392 CG13_426 CG21_448 G12_268 J7_479 C14_496 C14_604 CG13_433 CG13_571 CX8_251 X8_289 Z20_1533 C14_798 C15_1388 CG23_1611 G13_396 Z16_3616 Z20_1268_length_41812_cov_23.134947
VC_1713	19	20400	17500	0.5377	7.39e-08	B19_1443 B19_1465 B19_1683 B19_1730 CG11_569 CJ7_530 CJ7_593 CT5_803 CZ16_415 G11_400 X8_320 Z20_1156 h10_795 h9_534 h9_677 h9_743 h9_768 C15_215 G11_1303_length_22226_cov_5.678815
VC_1714	6	877.3	609.2	0.5854	0.00253743	B19_519 CG11_2073 CG11_617 CG21_1425 CJ6_295 G21_1308_length_21200_cov_8.014897
VC_1715	7	1296	1196	0.5172	0.0075968	B19_924 C24_1721 G11_768 h9_658 C25_926 G13_563 h9_1248_length_26480_cov_25.167190
VC_1716	2	56.94	606.4	0.08532	0.979387	CG11_916 CG22_169_length_37986_cov_37.929398
VC_1717	3	151.4	709.9	0.1746	0.985452	CG21_360 G11_639 G21_538_length_38286_cov_28.900840
VC_1718	7	459.5	3083	0.1292	0.998353	CG11_916 CG21_360 CJ6_1272 G11_639 G21_1096 G21_2408 G21_538_length_38286_cov_28.900840
VC_1719	16	8499	3135	0.7285	7.72e-07	B19_1738 B19_1678 B19_1855 B19_1865 B19_1883 C25_503 CG21_393 CG21_507 CG22_241 CT5_823 G11_757 G11_793 R17_635 S18_2625 T1_3780 h9_2661_length_14020_cov_5.833942
VC_1720	10	837	1112	0.4251	0.00862873	B19_1358 B19_1248 CJ7_565 CS2_923 CT5_377 Z20_1367 Z20_1603 CS2_971 h10_1569 CG11_814_length_34226_cov_12.291943
VC_1721	15	1583	842.4	0.6447	2.4e-05	B19_1248 B19_2349 B19_4746 C15_231 CJ7_565 CS2_923 CT5_398 Ch9_103 R17_672 h10_1069 G11_704 C24_1374 CC14_206 CR17_251 R17_370_length_41699_cov_24.293416
VC_1722	9	893.2	657.1	0.5695	0.00309666	C15_231 CT5_398 Ch9_103 h10_1069 G11_704 C24_1374 CC14_206 CR17_251 R17_370_length_41699_cov_24.293416
VC_1723	7	1288	2210	0.3668	0.125077	CJ6_222 CG11_1534 CT5_371 CT5_584 CC14_1015 CG11_1525 CG12_334_length_22490_cov_28.460530
VC_1724	6	339.9	659.1	0.3362	0.531907	CT5_377 CS2_971 h10_1569 CG11_814 CC24_241 CC24_357_length_37312_cov_15.632311
VC_1725	2	7.162	12.37	0.3044	0.658454	R17_471 CG22_429_length_21902_cov_11.857601
VC_1726	4	335.2	335.3	0.494	0.0969654	CT5_379 Z20_283 CS18_821 CS18_1209_length_22925_cov_11.715216
VC_1727	4	132.5	254.9	0.3351	0.557383	h9_557 CT5_553 G11_483 R17_529_length_36587_cov_223.696896
VC_1728	10	6290	6032	0.5096	9.13e-05	B19_1390 B19_1249 B19_1532 CB19_399 CB19_729 CG11_532 Ch10_616 h10_808 h10_862 h9_736_length_39480_cov_8.323221
VC_1729	21	15000	12800	0.5386	2.4e-08	C24_449 CC24_321 CG11_659 CG22_216 CJ7_418 CS1_612 CS2_1234 CS2_711 CS2_720 CS2_796 CT5_1090 CT5_722 CT5_865 Ch10_313 T1_2424 T1_979 T5_726 X8_334 h10_1807 Z20_1658 CS2_2437_length_15605_cov_8.639743
VC_1730	13	6103	1156	0.8377	8.25e-06	CJ7_443 Ch10_235 B19_2778 CC14_113 CC25_371 CG11_527 CG11_555 CG22_483 CJ6_333 CS18_518 Ch9_297 G11_801 h10_622_length_42634_cov_15.223608
VC_1731	86	146000	27600	0.8399	0	Z16_881 C25_807 CG22_244 G21_980 S18_516 Z20_1465 C25_1663 Z20_1319 B19_1618 CS2_779 h9_891 B19_1540 B19_1748 B19_1822 B19_2742 C15_79 C24_1571 C24_1641 C24_1885 C24_2714 C24_75 C25_354 C25_410 CC14_7 CC25_632 CC25_824 CG21_1788 CG23_1353 CS1_606 CS2_1983 CS2_783 CS2_963 CT2_1572 CT5_756 CT5_758 CT5_773 CZ16_460 Ch10_335 Ch10_356 Ch10_454 Ch10_506 Ch10_992 G11_165 G11_611 G12_150 G12_1601 G12_694…
VC_1732	7	1735	1721	0.5001	0.00108251	h10_668 B19_1253 CS2_1876 CT5_828 Ch10_351 Z16_1026 h10_1160_length_30065_cov_11.097468
VC_1733	5	1277	2976	0.2996	0.265435	S18_2038 S18_2657 Z16_42 Z16_734 h9_318_length_48074_cov_14.495700
VC_1734	3	172.9	183.6	0.477	0.33126	B19_2454 CB19_2461 CZ16_1781_length_10552_cov_10.281223
VC_1735	27	12800	11000	0.5373	1.71e-08	B19_124 B19_2904 C15_458 C24_19 C25_964 CG11_1972 CG22_912 CJ7_1605 CX8_548 CZ16_525 CZ20_284 G13_1651 J6_780 J6_853 T5_53 X8_882 Z16_1078 Z16_125 Z16_42 Z16_943 Z20_1517 Z20_1992 Z20_2649 h9_620 Z20_230 CJ7_3189 CT5_2003_length_14825_cov_158.481043
VC_1736	14	5342	7018	0.4312	0.000823602	C15_458 CG11_1972 CJ7_1605 CX8_548 CZ16_525 CZ20_284 G13_1651 X8_882 Z16_1078 Z16_943 Z20_2649 Z20_230 CJ7_3189 CT5_2003_length_14825_cov_158.481043
VC_1737	2	16.3	283.8	0.05361	0.979387	C24_1363 B19_2405_length_27079_cov_24.969065
VC_1738	18	7047	2517	0.7341	1.61e-07	C24_2480 C24_458 C24_562 C25_1144 C25_2220 Z16_290 C25_1820 CC24_849 CG23_554 CZ20_210 CG13_1945 Z20_2420 C24_1023 C25_1458 CG13_471 CG22_982 G23_289 Z20_1582_length_38490_cov_26.748719
VC_1739	2	141	1556	0.08287	0.979387	C25_964 CG22_912_length_13523_cov_373.577294
VC_1740	3	795.2	1491	0.3469	0.33126	S18_2038 S18_2657 Z16_734_length_39237_cov_10.224567
VC_1741	5	690	227.7	0.7438	0.00609289	CG23_52 CG12_56 C24_41 G21_1346 Z20_239_length_62851_cov_15.117205
VC_1742	6	1910	3533	0.3501	0.34446	CG12_166 h10_996 h9_782 CJ6_591 J6_358 J7_546_length_38356_cov_56.346022
VC_1743	5	970.4	3060	0.2402	0.952654	CS1_114 CS2_1311 CS2_667 T1_28 CS1_1836_length_15640_cov_17.964645
VC_1744	22	9050	9377	0.4899	3.14e-05	R17_1136 CT2_2968 CT2_3252 T1_2043 T1_274 C24_908 CS1_204 CS1_2248 CS1_876 CT2_2472 CT2_3089 R17_1226 SK1_1268 SK1_161 SK1_643 SK1_664 SK1_693 SK1_79 SK1_988 T1_232 T1_2990 T2_1209_length_24860_cov_16.916993
VC_1745	3	184.7	809.8	0.1846	0.808633	CT5_1083 CJ7_498 J6_1562_length_16325_cov_10.713706
VC_1746	26	17100	15900	0.5164	2.52e-05	J7_250 S18_42 h9_18 X8_577 CB19_1346 CB19_2081 CJ6_1004 CJ7_975 CT5_965 J6_1144 S18_1680 S18_3141 Z16_1329 Z16_1336 Z16_1971 Z20_3228 h10_2081 h9_1063 h9_2003 h9_3128 h9_3410 Ch9_354 CJ7_928 CT5_1994 CJ7_20 J7_39_length_88369_cov_113.300519
VC_1747	19	7426	11100	0.4001	0.00554353	B19_124 B19_2904 C15_458 C24_19 C25_964 CG11_1972 CG22_912 J6_780 J6_853 S18_2038 S18_2657 T5_53 Z16_125 Z16_42 Z16_734 Z16_943 Z20_1517 Z20_1992 h9_620_length_41451_cov_17.464151
VC_1748	2	106.5	650.3	0.1399	0.979387	S18_6344 S18_6635_length_14466_cov_7.562626
VC_1749	6	286.3	897.9	0.2393	0.851023	R17_1818 S18_2879 Z16_3644 h9_1700 T5_1099 Z16_1032_length_31467_cov_33.952916
VC_1750	23	31400	41300	0.4314	1.36e-05	C25_20 C25_364 G21_126 G21_45 G21_64 S18_73 SK1_13 C25_12 CG13_34 CS1_61 CT2_97 G21_41 SK1_67 T1_938 h9_376 Ch9_51 C25_11 C25_778 CS1_175 CT2_25 CT2_26 CZ20_1160 S18_27_length_111519_cov_21.619653
VC_1751	9	817	1392	0.3669	0.0788522	h10_936 Z20_1633 C15_1773 CJ7_1004 J6_474 X8_2119 h10_3870 h9_3726 CJ6_1849_length_10189_cov_20.183245
VC_1752	8	4388	6248	0.4119	0.0415615	Ch9_66 J6_228 X8_208 X8_740 h9_1835 X8_321 X8_513 h9_1516_length_21813_cov_57.757423
VC_1753	11	2986	1857	0.6138	4.08e-05	B19_1258 B19_1250 B19_1872 B19_2146 B19_2366 C15_1754 C24_445 CG22_967 CS18_876 G21_503 h9_599_length_41827_cov_13.601360
VC_1754	3	94.45	76.84	0.5327	0.191367	CG21_238 B19_2313 Ch10_244_length_42579_cov_25.202897
VC_1755	3	135.6	824.4	0.1404	0.985452	S18_2092 S18_2684 h10_790_length_39464_cov_13.205232
VC_1756	11	2054	1156	0.6354	9.1e-05	B19_2898 B19_1251 C14_253 CJ7_444 CT5_1031 CT5_2331 G11_1991 G11_2972 J6_1432 J6_450 G23_66_length_30665_cov_7.180268
VC_1757	2	140.6	91.12	0.5965	0.110336	CB19_1333 S18_6392_length_14856_cov_8.034660
VC_1758	6	474.3	1834	0.2044	0.984681	G22_97 B19_443 B19_1987 C15_538 CT5_139 S18_1472_length_42520_cov_7.946638
VC_1759	12	5127	2188	0.6986	1.83e-05	B19_2287 CG22_120 CS18_1033 CS18_224 CS18_269 CT2_1305 CZ16_484 S18_1055 S18_5594 S18_808 T1_1389 h10_566_length_43558_cov_150.578558
VC_1760	3	93.99	744.3	0.1113	0.985452	CG23_151 CS18_2270 T5_2603_length_12329_cov_5.178019
VC_1761	2	71.11	185.2	0.2732	0.658454	S18_460 B19_2783_length_23123_cov_10.778698
VC_1762	2	65.13	178.7	0.2628	0.658454	C24_1473 CC15_196_length_15266_cov_25.926566
VC_1763	2	22.97	265.2	0.07863	0.979387	CG13_1153 G13_988_length_19130_cov_19.876121
VC_1764	2	119.7	514.4	0.1875	0.979387	G11_619 X8_299_length_41448_cov_16.161477
VC_1765	6	1286	2225	0.365	0.148977	S18_2911 Z20_1669 h10_850 Ch10_377 CG23_296 Z20_5220_length_14506_cov_7.587710
VC_1766	7	1884	1369	0.5767	0.00108251	Ch10_206 h10_221 CJ7_896 CS18_399 J7_821 CG23_1470 S18_2564_length_32033_cov_15.237163
VC_1767	28	7902	1657	0.8218	0	B19_1366 B19_1254 B19_1607 B19_1649 B19_1709 C14_734 C25_1570 C25_850 CG11_737 CG21_323 CG22_277 CG23_289 Ch9_196 G12_1346 G12_228 G12_565 G13_434 J6_527 R17_481 S18_2958 Z20_1722 Z20_1850 Z20_1891 h10_1155 h10_1200 h10_124 h10_716 h9_747_length_39230_cov_17.820932
VC_1768	3	159.3	995.5	0.1372	0.985452	B19_1649 C14_734 G13_434_length_36668_cov_11.808702
VC_1769	4	576.4	431.1	0.5676	0.0151914	C15_295 G21_692 C25_803 G21_461_length_40291_cov_21.785441
VC_1770	3	148.9	69.84	0.6625	0.0404278	C24_756 G13_953 T1_1037_length_36951_cov_34.814777
VC_1771	5	729.5	1354	0.3484	0.105038	CG23_289 G12_565 h10_1200 h10_124 h10_716_length_40830_cov_9.746168
VC_1772	8	1374	271	0.8272	0.000429949	B19_1584 B19_2048 B19_3554 CG13_601 B19_4328 B19_6221 CG11_3039 G11_2483_length_13554_cov_58.025780
VC_1773	3	593.5	310.6	0.6521	0.0404278	B19_1255 B19_1894 G11_539_length_40840_cov_10.966213
VC_1774	2	26.21	38.9	0.3792	0.658454	G11_3100 X8_1829_length_11329_cov_20.401721
VC_1775	2	14.2	220.4	0.05949	0.979387	R17_1042 R17_331_length_42827_cov_21.448962
VC_1776	6	3819	20800	0.1552	0.998474	B19_125 C14_35 CG21_63 S18_195 S18_198 T5_78_length_70770_cov_11.597214
VC_1777	13	5454	1585	0.772	8.25e-06	B19_566 J6_258 S18_1492 J6_498 CG11_2426 CJ7_925 CT5_1198 J6_915 S18_971 T5_1038 T5_494 h10_1521 h10_48_length_75645_cov_19.275910
VC_1778	6	531.1	2062	0.2039	0.851023	CG11_1255 CJ7_793 h10_2348 Z16_1779 h10_3639 CS18_2981_length_11836_cov_5.601816
VC_1779	2	74.45	162.4	0.3091	0.658454	C24_1117 CG23_1216_length_14608_cov_24.802584
VC_1780	5	79.91	1780	0.04273	0.981643	J7_1521 J6_1901 S18_9164 CT2_5646 CT2_3440_length_15704_cov_6.796856
VC_1781	12	4605	19400	0.1919	0.921394	C14_1874 CG13_164 CG13_464 CG13_932 CJ7_1172 CS18_2730 S18_267 Z16_3974 h9_52 CG11_1255 CJ7_793 h10_2348_length_15927_cov_21.868133
VC_1782	2	23.12	312	0.06817	0.979387	CT2_2516 T1_4805_length_10574_cov_4.892195
VC_1783	6	1367	8002	0.1457	0.998474	CT5_604 S18_2103 Z20_1117 CB19_1365 CG22_129 CS18_2633_length_13141_cov_6.141067
VC_1784	2	13.71	158.2	0.07794	0.979387	CG23_1824 G23_345_length_10418_cov_12.193477
VC_1785	16	3667	18600	0.1642	0.999997	G12_123 B19_2949 CC25_357 CG11_1215 CG11_2098 CG23_320 CZ16_99 Ch10_1017 G11_1743 J6_1737 J7_3426 S18_8440 Z16_1476 Z16_2056 Z16_3310 h10_212_length_53056_cov_28.107206
VC_1786	3	878.5	825.9	0.5136	0.0404278	S18_235 h10_70 CG13_139_length_57370_cov_25.713757
VC_1787	3	190.7	877.8	0.1775	0.5	CJ7_322 CS18_1479 T1_1966_length_20915_cov_6.940508
VC_1788	3	184.5	294.6	0.3803	0.33126	h10_82 CG11_2288 CG21_1548_length_13348_cov_11.985857
VC_1789	15	3945	849.1	0.8178	1.7e-06	h10_85 B19_3761 B19_169 C15_1332 CG23_109 CR17_97 CT2_239 CT2_555 CT5_97 G11_121 G11_98 G13_109 R17_102 S18_2259 h9_1409_length_23376_cov_11.028772
VC_1790	4	334.1	936.2	0.2614	0.764757	CG13_1371 CJ7_346 CG11_1591 CG13_1625_length_14299_cov_13.713564
VC_1791	10	1096	761.6	0.5838	0.000503989	CG21_1912 CG23_922 CZ16_1172 G21_2166 S18_1593 Z16_1305 CB19_504 h10_857 S18_3125 Z20_2579_length_26372_cov_22.872174
VC_1792	2	113.2	417.7	0.2116	0.658454	G22_517 B19_2575_length_25240_cov_30.108080
VC_1793	15	2466	901.7	0.7258	2.53e-06	CZ16_1172 J6_517 S18_1593 S18_1873 X8_743 Z16_1305 Z20_3206 h10_513 B19_2422 T5_886 h10_1001 h10_691 h10_857 S18_3125 Z20_2579_length_26372_cov_22.872174
VC_1794	9	1477	759.9	0.6551	0.000739232	G22_517 S18_1873 X8_743 Z20_3206 h10_513 B19_2422 T5_886 h10_1001 h10_691_length_41379_cov_35.225051
VC_1795	5	836.7	2560	0.2456	0.734565	S18_2253 h9_1888 T5_1252 h10_2183 Z20_7425_length_10878_cov_84.606301
VC_1796	3	383.3	2121	0.1527	0.985452	CT5_861 S18_1130 Z20_2895_length_23790_cov_65.988793
VC_1797	6	467.9	687.4	0.4008	0.235585	B19_2398 CB19_2244 J6_1336 T5_2934 T5_676 h10_1798_length_20022_cov_12.864877
VC_1798	6	878.3	2457	0.2623	0.810761	C14_380 C25_427 CC25_368 CG12_296 G21_1355 h10_1747_length_20588_cov_9.747187
VC_1799	2	18.98	234.7	0.07368	0.979387	C15_1563 G11_982_length_28211_cov_12.088720
VC_1800	9	638.3	1421	0.3073	0.57009	B19_1263 B19_2398 T5_2817 h10_3278 CB19_2244 J6_1336 T5_2934 T5_676 h10_1798_length_20022_cov_12.864877
VC_1801	49	39200	18400	0.68	0	CG21_315 CG22_501 CG23_280 CT5_931 CS18_524 Z20_1458 C24_1695 CJ6_531 CG21_1343 CG23_1691 CG23_301 CG13_388 C14_328 C14_1653 C24_1070 C24_1376 C24_1959 C24_1979 C24_420 C25_2062 CB19_2693 CC14_219 CC25_105 CC25_355 CC25_363 CC25_609 CC25_995 CG11_1615 CG13_891 CG21_1379 CG21_2166 CG21_424 CG22_569 CG23_1155 CG23_1366 CG23_1717 CG23_295 CG23_300 CG23_326 CG23_466 CG23_542 CG23_850 G12_722 G21_1143…
VC_1802	7	459.3	2403	0.1597	0.998917	C24_1812 CC25_698 CG13_191 CG23_565 G21_1799 Idiomarinaceae~phage~1N2-2 Salicola~phage~CGphi29
VC_1803	5	2321	988.3	0.6992	0.00609289	CS18_673 Ch9_185 B19_1821 CJ7_646 S18_4572_length_19091_cov_14.512555
VC_1804	3	174	282.2	0.3765	0.33126	CG22_871 CG21_1013 CG21_110_length_50159_cov_10.865101
VC_1805	4	326.8	498.2	0.3923	0.156161	CG22_304 G21_1382 CG21_425 CG21_1776_length_12093_cov_8.109487
VC_1806	14	6900	12400	0.3565	0.210674	CG11_597 CT5_369 S18_1175 B19_1845 C15_914 CG11_2506 CG11_3020 CG11_3557 CG11_764 Ch10_1728 T5_2500 h10_1401 h9_1003 h9_1376_length_24037_cov_14.421566
VC_1807	2	62.48	220.3	0.2179	0.979387	h10_1347 C24_1659_length_16168_cov_22.728232
VC_1808	60	72900	18800	0.794	0	B19_1295 B19_1264 B19_315 B19_3626 B19_4398 B19_5093 B19_5771 B19_6029 B19_6672 C15_1311 C15_591 C24_230 C25_1331 C25_2579 CB19_1620 CB19_463 CC24_1542 CC25_428 CC25_578 CC25_82 CG11_516 CG23_234 CG23_662 CJ7_413 CJ7_557 CJ7_861 CT5_156 CT5_1672 CT5_1757 CT5_428 CT5_610 Ch9_877 G11_486 G11_516 J6_1111 J6_1358 J6_383 J6_757 J7_1146 J7_1186 S18_1375 S18_1580 S18_1860 S18_3414 S18_7370 T1_995 T5_653…
VC_1809	2	243.8	930.9	0.2068	0.658454	CB19_911 B19_2712_length_23917_cov_32.879935
VC_1810	4	322.3	1053	0.233	0.903035	CB19_362 CT5_749 CT5_1208 T5_1668_length_18576_cov_10.411857
VC_1811	13	2365	7248	0.2454	0.620842	C15_579 J6_1405 B19_1594 CB19_2549 CJ6_1875 Ch10_1639 Ch10_811 Z16_4152 h10_1753 h10_3594 h10_3869 h10_492 h10_497_length_44620_cov_78.221452
VC_1812	22	7279	18800	0.2785	0.92557	CS18_1947 CS2_851 CT5_720 S18_8177 C15_579 CG23_369 CS18_1585 CS18_496 CS18_592 CS1_677 CT5_493 CT5_501 CT5_878 S18_2338 B19_1594 CS2_2445 CS2_2903 S18_1097 S18_5152 S18_7542 T1_1453 h10_492_length_44658_cov_21.759411
VC_1813	7	1489	4192	0.2614	0.963181	Ch10_237 G21_382 X8_531 h10_1297 h10_1321 J6_1150 h10_607_length_42798_cov_28.865732
VC_1814	2	104.9	555.9	0.1579	0.979387	h10_1528 G11_1487_length_20014_cov_8.904454
VC_1815	39	26700	27200	0.4943	8.06e-07	B19_1266 B19_4113 C15_1166 C24_982 CB19_842 CC25_785 CJ7_613 CT5_234 CT5_821 CX8_216 CZ16_1519 CZ16_509 CZ16_533 CZ20_1389 CZ20_933 G12_536 J6_1175 J6_1206 J6_2533 S18_2966 S18_3793 S18_4122 S18_7580 T5_709 X8_373 Z16_1542 Z20_2017 Z20_2178 Z20_2218 Z20_3516 Z20_3637 Z20_3713 Z20_3936 Z20_5808 Z20_6903 Z20_7004 h10_565 h9_193 h9_266_length_49657_cov_294.538426
VC_1816	10	1882	12300	0.1322	0.989433	B19_3389 B19_860 CG11_2798 CG11_360 CT5_1543 CT5_1788 G11_1290 G11_3328 h10_1528 G11_1487_length_20014_cov_8.904454
VC_1817	9	480.7	2815	0.1451	0.953301	B19_978 CG11_495 CJ7_1485 CJ7_856 G11_393 CG11_414 J6_2693 T5_743 CC24_1821_length_11408_cov_12.817757
VC_1818	12	1545	3066	0.3333	0.201252	C15_986 J6_2615 h10_2209 CG11_3570 Ch10_962 CB19_82 CG11_949 CJ6_779 CT2_326 CT5_1979 CT5_2426 Ch10_492_length_30254_cov_17.912348
VC_1819	10	1395	5398	0.2048	0.987126	h10_2503 h10_736 CJ6_378 CT5_652 Z20_1239 Z20_8052 h10_3919 Ch10_1479 S18_2408 Z20_1150_length_43013_cov_34.030588
VC_1820	7	1548	7947	0.1628	0.998353	C24_982 CT5_234 CZ20_1389 CZ20_933 Z20_3713 h10_736 CT5_652_length_40075_cov_15.096202
VC_1821	33	15100	18500	0.4483	2.27e-05	CB19_2086 CT5_631 CZ20_502 Ch10_758 J6_112 J6_112 S18_1198 S18_2559 S18_2925 S18_2935 S18_3656 S18_3933 Z20_1546 Z20_975 B19_1383 CB19_1268 CB19_1736 CG11_1449 CS18_2556 CT5_1668 CZ20_368 Ch9_824 S18_2085 S18_4069 S18_5303 S18_6087 S18_9483 T5_1037 T5_2406 X8_728 Z20_5558 Z20_5676 h10_1707_length_21126_cov_35.093446
VC_1822	2	29.39	446.8	0.06121	0.658454	CB19_2801 CG11_1927_length_17407_cov_6.412229
VC_1823	14	2392	12100	0.1646	0.99687	B19_4886 CG11_1199 CG11_222 G11_609 h10_466 h9_3688 B19_263 B19_3156 B19_978 CG11_1645 CG11_495 CJ7_1485 CJ7_856 G11_393_length_45415_cov_28.041623
VC_1824	15	2293	9857	0.1882	0.976757	B19_4886 CG11_222 G11_609 h9_3688 B19_263 B19_3156 B19_978 C15_1629 CG11_1645 CG11_495 CJ7_1485 CJ7_856 G11_393 CG11_2379 CG11_2972_length_12326_cov_14.668324
VC_1825	19	5149	5362	0.4881	3.59e-05	G11_3328 CG11_102 C14_473 CB19_2669 S18_4211 S18_7510 T5_2169 C15_1680 J6_1592 CT5_2112 C14_1142 CJ7_1164 C14_1440 CG23_241 G13_1058 T1_1390 CG23_366 CJ6_709 CZ16_499_length_33780_cov_15.421616
VC_1826	3	91.48	730.5	0.1105	0.985452	h9_341 Ch10_1444 h9_2278_length_15908_cov_14.630985
VC_1827	6	850.8	3610	0.1902	0.935897	T5_709 Z20_2218 CZ20_368 S18_6087 S18_2408 Z20_1150_length_43013_cov_34.030588
VC_1828	16	2094	4461	0.3179	0.537534	C15_986 CT2_426 CT5_1017 T1_246 Z20_1554 h9_932 Ch10_962 CB19_82 CG11_949 CJ6_779 CT2_326 CT5_1979 CT5_2426 Ch10_492 J6_1593 T5_202_length_55322_cov_15.311994
VC_1829	3	541.7	3141	0.1468	0.985452	CT5_234 h10_736 CT5_652_length_40075_cov_15.096202
VC_1830	6	514.1	2011	0.2027	0.993467	S18_4211 CT5_1881 T1_1390 CC24_843 S18_3871 T1_1505_length_25548_cov_15.881850
VC_1831	2	600	949.7	0.3862	0.110336	CX8_250 X8_212_length_44789_cov_23.159901
VC_1832	4	1146	1998	0.3635	0.156161	CX8_250 CZ16_216 X8_212 CT5_932_length_31035_cov_11.178922
VC_1833	8	724.2	1382	0.3412	0.356596	J7_1362 S18_3945 S18_3701 CT2_1359 Z20_1347 S18_6299 S18_9908 Z20_7300_length_11043_cov_7.445213
VC_1834	2	111.6	1877	0.05602	0.979387	Ch10_1248 h10_2692_length_14349_cov_19.117602
VC_1835	3	183.2	121.2	0.5902	0.0404278	CG11_463 CC24_776 CT5_1340_length_21097_cov_18.577559
VC_1836	5	677.3	2281	0.2281	0.952654	T5_2169 J6_1592 J6_2660 T5_322 CJ6_709_length_22360_cov_12.561130
VC_1837	2	95.32	162.3	0.3644	0.110336	CG11_2379 CG11_2972_length_12326_cov_14.668324
VC_1838	2	600	2881	0.1722	0.984809	G22_112 J6_112_length_59127_cov_102.468632
VC_1839	4	384.4	4439	0.07956	0.992931	G22_1175 J6_1206 X8_373 Z20_3597_length_19466_cov_10.365566
VC_1840	2	9.582	227.7	0.03971	0.979387	G22_873 S18_6953_length_13982_cov_11.825519
VC_1841	2	150.7	1217	0.1099	0.979387	Z16_1451 Z16_647_length_41630_cov_18.347974
VC_1842	2	76.08	805.3	0.08592	0.979387	Z20_3597 CZ20_1310_length_11735_cov_18.089640
VC_1843	2	216.1	725.3	0.2286	0.979387	S18_2408 Z20_1150_length_43013_cov_34.030588
VC_1844	3	156.7	783.9	0.1655	0.808633	B19_1857 B19_2311 T1_1500_length_25798_cov_8.327390
VC_1845	3	131.6	122.2	0.5064	0.0952151	T1_197 T1_91 T1_311_length_54380_cov_11.930290
VC_1846	3	522.9	2981	0.149	0.985452	C25_26 Z16_212 Z16_32_length_85007_cov_15.485733
VC_1847	6	361.4	1783	0.1676	0.344202	CT2_543 SK1_297 T1_91 CT2_2187 T1_1531 T1_311_length_54380_cov_11.930290
VC_1848	25	24800	24300	0.5045	2.23e-08	CJ7_191 CT5_673 S18_660 CG13_217 CT5_230 B19_416 CC14_35 CG12_77 CJ7_190 CR17_161 CS18_200 J7_277 X8_99 CC14_45 C14_280 C14_700 CC14_620 CG11_351 CG23_148 CJ6_515 CJ7_452 CT5_1609 G11_322 J7_820 T1_614_length_44823_cov_62.501876
VC_1849	10	1937	1840	0.5102	0.00141364	CS18_99 S18_380 CR17_262 CR17_433 CT2_1020 J7_2874 S18_2453 S18_615 T1_3742 T2_242_length_57853_cov_35.055383
VC_1850	5	397.6	2333	0.1451	0.734565	CT2_543 CT2_837 SK1_297 CT2_2187 T1_1531_length_24918_cov_5.729638
VC_1851	4	959.5	6722	0.1248	0.992931	T5_115 B19_201 J7_811 S18_302_length_64000_cov_9.823286
VC_1852	6	1222	523.3	0.6955	0.00253743	B19_1270 CG21_196 CG21_235 CG21_271 CG22_113 J6_185_length_50349_cov_36.518292
VC_1853	12	2127	1417	0.5961	0.000296022	C25_1106 B19_4155 C25_753 G21_1282 G21_1848 G21_2959 Z20_6459 h10_1799 h9_349 C25_1472 G21_3576 S18_8472_length_11987_cov_5.837244
VC_1854	34	22500	8797	0.7174	0	CJ6_336 CJ6_964 CJ7_486 CS18_671 CS2_632 B19_1562 B19_1292 B19_2494 C25_1499 C25_532 CC24_339 CC24_563 CC25_110 CG21_966 CJ6_321 CJ6_347 CJ6_360 CJ6_409 CJ7_399 CJ7_527 CJ7_548 CS18_706 CS2_654 CT2_1043 CT5_1273 Ch10_298 Ch10_574 G12_267 G12_366 G21_2248 G21_541 G21_590 S18_1717 X8_805_length_21938_cov_12.937760
VC_1855	32	18300	29400	0.3829	0.00245368	B19_2189 B19_482 B19_508 C24_85 CG21_103 CG21_112 CZ16_219 G21_211 B19_334 C25_79 h9_86 CZ16_364 S18_519 T5_1020 h10_177 C24_132 CC24_214 C24_204 C14_122 C24_141 C24_156 C25_164 CB19_515 CC24_160 CG21_125 CG21_24 CG21_78 CG23_451 CZ16_199 G21_1334 Z16_858 B19_2330_length_28103_cov_42.411865
VC_1856	12	5969	22400	0.21	0.997868	CB19_18 CC24_89 CG23_73 CZ20_266 J7_37 J7_45 S18_100 S18_91 h10_340 CZ16_292 CZ20_74 CG13_294_length_44848_cov_34.553167
VC_1857	19	18200	8403	0.6826	7.39e-08	B19_310 B19_311 B19_342 C25_645 CC25_225 CG11_583 CG11_701 CG21_148 CG21_69 CG22_24 CG23_409 CJ7_130 CS18_125 CS18_133 G12_301 G21_141 G21_174 X8_61 CT5_1039_length_27391_cov_9.136084
VC_1858	64	77900	49800	0.6098	0	B19_469 B19_482 B19_942 C15_223 C25_136 C25_208 CB19_18 CC14_18 CC24_89 CG11_1093 CG21_103 CG21_112 CG22_87 CG23_46 CG23_73 CJ6_57 CJ7_13 CJ7_78 CS18_774 CT5_181 CX8_155 CZ16_156 CZ20_266 Ch10_402 G21_211 J7_37 J7_45 S18_100 S18_105 S18_91 X8_514 Z20_111 h10_340 h9_230 B19_1917 B19_583 C24_681 CC24_474 CG23_90 CJ6_629 CJ7_245 CS18_1086 CT5_247 CX8_139 CX8_438 CZ16_142 CZ16_157 CZ16_164 CZ16_364 J…
VC_1859	12	3340	1302	0.7158	3.83e-05	B19_196 C25_58 C25_2252 C25_50 CG21_293 CG22_480 CG22_624 CG23_1271 G21_1665 S18_4208 X8_1962 h10_1461_length_24297_cov_11.531557
VC_1860	2	85.73	63.39	0.5599	0.110336	C24_1326 B19_568_length_49476_cov_43.533842
VC_1861	7	593.4	551.2	0.5122	0.0276425	CB19_733 C24_1088 J7_450 CS18_1329 CC15_393 CC24_944 CG23_1788_length_11309_cov_8.887596
VC_1862	2	600	4248	0.1236	0.984809	CG21_103 G21_211_length_51208_cov_15.923230
VC_1863	4	2420	11600	0.1724	0.992931	CJ6_57 CJ7_13 CJ7_78 S18_105_length_81648_cov_18.032674
VC_1864	3	639.3	838.8	0.4308	0.0404278	J7_245 h10_242 h10_284_length_49794_cov_12.848730
VC_1865	3	161.9	45.49	0.7587	0.0404278	B19_1274 CB19_795 h10_2632_length_14556_cov_8.246535
VC_1866	2	28.17	78.75	0.254	0.658454	S18_2912 G11_1322_length_22017_cov_7.983790
VC_1867	21	19200	2358	0.8891	1.57e-08	B19_1275 C15_280 C24_295 C24_302 C24_351 CC24_533 CG11_1268 CG13_339 CG23_259 CG23_437 CJ7_366 Ch10_196 G11_441 G12_222 J7_564 J7_703 S18_1271 T1_750 T1_967 Z20_1045 Z20_1113_length_43376_cov_26.673738
VC_1868	3	309.1	1832	0.1439	0.808633	G11_15 G11_3 G21_1376_length_20419_cov_7.778383
VC_1869	2	87.3	262.1	0.2471	0.658454	G11_1298 CG11_1632_length_19664_cov_10.578000
VC_1870	8	993	5937	0.143	0.998619	Z20_3862 CT5_1306 CB19_719 CZ16_486 Ch10_807 J7_880 T5_1281 Z16_1814_length_20021_cov_29.242412
VC_1871	2	132.3	336.4	0.2798	0.979387	CC25_444 CC25_385_length_19369_cov_13.003521
VC_1872	2	106.7	1539	0.06468	0.979387	CC25_338 CC25_222_length_26499_cov_12.134359
VC_1873	31	24400	5867	0.8042	0	S18_3395 Z20_372 T5_489 T5_232 J6_1867 S18_7868 T5_2683 h10_3099 T5_813 B19_4300 B19_5792 B19_6519 C15_2200 CB19_1112 Ch10_1224 Ch10_496 G11_1477 J6_842 G23_60 R17_157 S18_10023 S18_3143 S18_9200 T5_2665 T5_297 X8_1339 X8_742 Z16_2462 Z20_6765 h10_2701 h9_2683_length_13905_cov_8.947509
VC_1874	3	182.5	87.88	0.6603	0.0404278	C15_212 G21_1220 G21_756_length_31021_cov_9.368243
VC_1875	6	1834	5413	0.2527	0.531907	B19_1343 C15_818 CC24_808 S18_2869 Z20_1322 Z20_1389_length_40474_cov_5.443826
VC_1876	17	17700	15800	0.5274	3.53e-07	B19_1279 B19_198 B19_205 C25_70 CG23_61 S18_1117 S18_1245 S18_1614 S18_229 S18_2738 S18_282 S18_290 S18_371 T5_141 T5_94 Z20_425 J6_671_length_32384_cov_14.183983
VC_1877	4	955.1	4451	0.1764	0.903035	B19_900 CT5_354 G11_430 C15_582_length_26399_cov_9.307243
VC_1878	33	21500	19400	0.5243	1.31e-08	B19_1343 C14_198 C15_179 C15_199 C25_250 CG22_90 CG23_183 CS18_769 CT5_664 Ch9_154 G21_285 X8_702 Z20_2541 Z20_2858 Z20_3349 h9_502 B19_2254 C14_709 C15_818 C25_326 CC24_808 CG13_1165 CJ7_1989 G11_753 G12_505 G21_370 S18_1203 S18_1720 S18_1817 S18_2441 S18_2869 Z20_1322 Z20_1389_length_40474_cov_5.443826
VC_1879	22	10600	14900	0.4147	0.0211589	B19_1343 CG23_183 Z20_2541 Z20_3349 h9_502 B19_2254 C14_709 C15_818 C25_326 CC24_808 CG13_1165 CJ7_1989 G11_753 G12_505 G21_370 S18_1203 S18_1720 S18_1817 S18_2441 S18_2869 Z20_1322 Z20_1389_length_40474_cov_5.443826
VC_1880	2	19.4	113.5	0.1417	0.979387	X8_16 CT5_55_length_68543_cov_14.809222
VC_1881	24	16600	9156	0.6426	1.56e-09	CG11_556 CJ7_281 CS18_672 CS2_234 S18_1926 S18_2486 G21_193 S18_453 h10_96 B19_246 B19_305 B19_312 B19_343 C25_723 CS18_132 CS1_199 S18_416 S18_549 CS18_427 CS1_579 CS1_833 CS2_1185 CS2_1618 G21_1043_length_24980_cov_20.787402
VC_1882	5	553.6	217	0.7092	0.00609289	C25_88 CR17_209 R17_194 CJ7_195 S18_3199_length_26023_cov_15.423444
VC_1883	2	67.11	225.2	0.2265	0.979387	h10_143 J6_137_length_55457_cov_26.838526
VC_1884	14	1833	3353	0.3516	0.103194	C15_1702 C25_1171 CB19_869 CG22_626 CG23_479 CZ16_431 CZ16_636 S18_1084 CC14_127 CT5_1537 J6_597 CR17_187 CG11_2691 S18_5130_length_17479_cov_38.909894
VC_1885	22	4003	3639	0.5208	8.27e-06	C24_1142 h10_1106 CT5_155 J6_305 C14_1299 S18_10004 h9_2611 h9_3191 C14_1106 C24_547 CC14_253 CG11_1211 CG23_1506 S18_2143 S18_7857 S18_8209 T2_556 X8_878 Z20_2146 Z20_4625 Z20_7110 C25_530_length_35693_cov_13.763006
VC_1886	3	182.7	276.1	0.3931	0.5	C25_1171 CG23_479 CG22_646_length_16822_cov_13.254727
VC_1887	4	282.3	310.1	0.4702	0.0561756	R17_364 R17_1339 G13_1942 CG13_777_length_26564_cov_29.192576
VC_1888	4	328.5	741.9	0.3046	0.667497	Z20_2668 Z16_654 Z20_2162 S18_4164_length_20637_cov_7.582305
VC_1889	12	2824	3602	0.4379	0.00213238	B19_1424 B19_1283 B19_1778 B19_1801 C15_640 C25_493 CG11_740 CG22_233 CJ6_576 CZ16_423 S18_1941 T5_872_length_35465_cov_9.433945
VC_1890	12	3493	4741	0.423	0.00968666	B19_1496 B19_1667 B19_2452 G11_541 G21_484 S18_2175 Z20_1425 Z20_1498 Z20_1673 h9_862 C15_1779 CC24_1284_length_14685_cov_10.958988
VC_1891	5	1753	1063	0.6203	0.00609289	B19_1596 B19_1749 CC25_259 J6_858 h10_881_length_37752_cov_18.574794
VC_1892	5	203.4	1690	0.1068	0.981643	B19_1667 S18_2175 h10_913 CG11_2212 CG11_1557_length_20343_cov_7.476784
VC_1893	30	22300	3722	0.8548	0	B19_1436 B19_1407 B19_1673 B19_1742 B19_1760 B19_2956 C15_1668 C15_380 C15_494 C24_1774 C24_685 C25_2806 C25_446 C25_661 CC24_750 CG11_1005 CG11_698 CG21_302 CG21_364 CG21_415 CJ7_674 CS2_3182 CZ16_465 G11_2773 G11_501 S18_2693 T2_1115 T5_747 X8_445 h10_740_length_40333_cov_30.562242
VC_1894	5	659.1	1342	0.3277	0.582734	B19_1737 B19_1689 B19_2753 S18_2626 h9_1393_length_23690_cov_9.163190
VC_1895	25	8656	3109	0.7327	0	B19_2483 B19_667 B19_686 C15_387 C15_434 C24_233 CG11_423 CT5_365 S18_1071 S18_3071 h10_666 CJ7_349 CT5_784 C15_1273 C24_651 C25_774 CC14_231 CG22_162 G21_903 S18_3974 Z20_762 h10_1098 X8_529 X8_559 S18_2437_length_33531_cov_29.968813
VC_1896	7	1089	1494	0.4195	0.0368191	B19_1285 C24_233 CT5_365 CZ16_720 Ch10_823 J6_631 S18_3071_length_26879_cov_40.665076
VC_1897	3	258.3	1183	0.1784	0.985452	B19_686 C15_387 S18_1071_length_46088_cov_31.200943
VC_1898	11	3971	3165	0.5547	4.08e-05	C15_1273 C24_651 C25_774 CC14_231 CG22_162 G21_903 S18_3974 h10_1098 X8_529 X8_559 S18_2437_length_33531_cov_29.968813
VC_1899	4	232.1	817.4	0.2195	0.984809	CS18_652 B19_2654 C24_728 S18_2932_length_28226_cov_7.168187
VC_1900	4	116.8	60.7	0.6296	0.0151914	C25_1395 C24_334 CG21_1537 CG22_61_length_45979_cov_81.754159
VC_1901	16	11200	6755	0.6228	1.95e-06	C25_21 CG11_755 B19_47 B19_5133 C14_84 C24_1028 C25_7 C25_978 CC14_232 CG23_1384 G12_19 J7_11 J7_13 J7_62 S18_3322 h10_2641_length_14545_cov_7.053485
VC_1902	6	725.6	1254	0.3644	0.148977	S18_9 h10_69 CT2_1025 G21_328 CT2_144 J7_1601_length_18223_cov_6.487175
VC_1903	2	75.21	459.5	0.1396	0.658454	S18_1896 Z16_2750_length_14627_cov_19.770587
VC_1904	5	1091	1501	0.4194	0.201698	C24_507 B19_1289 CG11_200 CS18_1765 Z20_2602_length_26100_cov_47.662430
VC_1905	6	2279	1386	0.6198	0.00253743	C25_205 CC24_874 CJ7_1718 G11_308 S18_2265 Z20_1031_length_44179_cov_13.211563
VC_1906	2	423.8	1220	0.2572	0.979387	CG23_112 Z20_1809_length_35358_cov_6.865819
VC_1907	2	72.18	583.1	0.1095	0.979387	CG21_1999 G21_231_length_48826_cov_8.465666
VC_1908	6	804.5	1314	0.3776	0.148977	CG11_3858 CG23_967 CJ7_102 J6_1868 S18_4890 CS18_3252_length_11016_cov_5.648116
VC_1909	2	36.84	88.7	0.2844	0.979387	B19_3619 S18_3909_length_21786_cov_37.528462
VC_1910	2	148.9	674.5	0.18	0.979387	T1_2008 T1_483_length_47652_cov_8.746076
VC_1911	2	20.97	146.4	0.1224	0.658454	X8_2 h10_98_length_65310_cov_14.970792
VC_1912	8	2246	5552	0.2875	0.936096	C24_910 C24_441 CZ20_1082 CZ20_186 Z16_3763 Z16_674 Z20_3193 h9_651_length_40832_cov_16.948010
VC_1913	7	328.4	1149	0.2203	0.937399	Ch10_508 S18_7238 Z16_2741 J6_1119 S18_9597 S18_6995 T5_847_length_36844_cov_9.653320
VC_1914	4	92.58	771.3	0.1062	0.984809	Z16_81 Z20_691 Z16_150 Z20_163_length_69046_cov_97.528562
VC_1915	22	3903	3755	0.5067	1.71e-05	C24_1142 h10_1106 G11_891 CT5_155 J6_305 h10_159 C14_1299 S18_10004 h9_2611 h9_3191 C15_304 C14_1106 C24_547 CC14_253 CG11_1211 CG23_1506 S18_2143 S18_7857 T2_556 X8_878 Z20_4625 C25_530_length_35693_cov_13.763006
VC_1916	31	39200	39100	0.5005	1.7e-09	CG11_620 G11_97 G12_59 J6_431 S18_5115 Z20_1974 CC14_13 CJ7_109 G11_1038 G11_119 G11_144 G11_90 G11_96 S18_265 Z20_210 Z20_626 h9_2044 CR17_56 CS2_195 CT2_333 CT2_343 G11_783 G11_890 G13_621 G13_87 J7_165 S18_356 S18_359 T2_199 T2_227 Z16_834_length_36728_cov_14.673029
VC_1917	17	15500	23300	0.3992	0.00360922	B19_1290 C14_829 CG11_1015 CG11_2410 CG11_2551 CG12_413 CG13_272 CG13_539 CJ7_759 CT5_393 CZ16_1240 G11_1032 G11_1326 J6_317 Z16_1562 Z16_1657 h9_985_length_33175_cov_8.998732
VC_1918	3	295	689.1	0.298	0.808633	J7_1015 CG11_253 S18_2650_length_31230_cov_5.292735
VC_1919	23	23300	35900	0.3932	0.0174705	B19_830 CB19_262 CC14_364 CG11_2802 CG11_381 CG11_554 CG12_105 CJ6_494 CZ16_220 CZ16_244 Ch10_169 Z16_2465 Z16_521 Z16_954 h9_1075 CG21_48 G11_105 Z20_400 Ch10_71 Ch10_753 CG23_32 CJ7_917 Z16_1136_length_29178_cov_8.385469
VC_1920	4	125	1123	0.09953	0.969699	CC14_926 G13_1776 CT2_5732 CG13_378_length_41369_cov_85.788982
VC_1921	6	955.4	1282	0.4248	0.0327761	G23_63 CC14_312 CB19_973 CG11_1124 CG11_1798 Ch9_439_length_19867_cov_9.096406
VC_1922	2	18.58	130.2	0.1216	0.658454	CG12_811 G12_1084_length_14604_cov_8.419204
VC_1923	2	52.84	861.3	0.05755	0.979387	CC14_1198 Z16_1891_length_19494_cov_12.754874
VC_1924	13	5692	7025	0.4466	0.00173295	CB19_81 CG11_2995 G12_1648 B19_2584 CG11_1950 CG11_667 CG11_907 CG13_1060 CJ6_732 CJ7_146 J6_1071 J6_725 G23_135_length_19623_cov_10.059791
VC_1925	17	8455	19200	0.3055	0.879217	Pseudomonas~virus~D3 C15_131 CG13_295 CG13_712 G13_211 J7_347 h10_355 CG12_660 CG13_1208 CG13_454 CG13_573 CT1_139 G12_1333 Pseudomonas~phage~PAJU2 Pseudomonas~virus~PMG1 CT1_580 G13_276_length_43586_cov_47.552824
VC_1926	4	216.7	1191	0.1531	0.903035	G13_935 CX8_792 R17_1270 X8_452_length_34309_cov_42.441846
VC_1927	13	6466	6541	0.4962	2.55e-05	CZ20_485 CG11_430 G11_960 CB19_179 CG11_394 J6_2460 CB19_357 CB19_804 CG11_529 CT5_147 CT5_373 G12_612 T5_2917_length_11175_cov_8.378597
VC_1928	4	1121	3531	0.2405	0.992931	G11_563 G11_584 G12_233 B19_1739_length_36826_cov_73.251720
VC_1929	2	26.51	184.8	0.1231	0.979387	CG12_818 CG11_3460_length_10880_cov_8.330439
VC_1930	7	1166	7317	0.1372	0.963181	J7_675 h9_1257 CG13_111 CB19_949 B19_4024 J7_1015 CG11_253_length_48791_cov_25.421639
VC_1931	20	5287	3741	0.5831	1.71e-07	T5_512 T5_275 T5_485 h9_595 CG11_1903 S18_2200 S18_3473 T5_1369 Z16_2614 Z20_4433 C15_1310 CT5_2486 G11_1524 T5_442 Z20_7816 CJ7_911 Ch10_957 S18_8199 T5_1472 Z20_3287_length_21038_cov_8.619549
VC_1932	53	55900	44000	0.5588	0	h10_761 Z20_651 C14_421 C15_315 G13_356 CJ7_660 G21_597 B19_3727 C14_502 CB19_977 CG12_382 CG13_1058 CJ6_1245 CJ6_414 CJ6_702 CJ7_1454 CJ7_244 CS2_273 X8_638 h9_1254 CS18_744 C15_598 CJ6_383 h9_1899 B19_2618 CC14_85 CG11_2340 CG12_250 CG12_513 CG12_744 CG12_917 CG13_448 CG13_963 CG23_856 CJ7_814 CR17_118 CS18_1526 G12_769 G13_740 J7_512 Z16_2904 h9_1081 h9_686 CG12_687 CG13_1103 CS2_446 G12_330 C…
VC_1933	7	218.5	421.5	0.3341	0.5	R17_799 G21_702 B19_6219 B19_1735 G21_3393 G21_3418 Z20_1449_length_39853_cov_20.940952
VC_1934	4	72.41	145.1	0.3211	0.156161	B19_6219 B19_1735 G21_3393 G21_3418_length_10443_cov_17.621583
VC_1935	4	90.01	337.2	0.2068	0.764757	R17_873 R17_896 R17_395 Z16_3587_length_11686_cov_10.648869
VC_1936	15	6236	8227	0.4303	0.00239738	B19_1292 C25_1499 CC14_1103 CC24_339 CC24_563 CC25_110 CJ6_321 CJ7_548 CS18_706 Ch10_298 G12_267 G12_366 G21_2248 G21_541 G21_590_length_36340_cov_29.787102
VC_1937	24	13000	2972	0.8112	1.56e-09	C25_378 C25_406 C25_438 CC25_278 CG11_1087 CJ6_351 CR17_246 CS18_532 CS18_552 G21_847 R17_493 S18_1666 T2_769 CG21_466 CG11_561 CG21_1127 CG21_259 CG22_1365 CG22_274 CR17_699 CS18_566 CZ16_337 R17_661 Z20_1394_length_40429_cov_39.011418
VC_1938	6	599.5	2661	0.1832	0.977336	CC25_103 CC25_453 CG21_280 CG22_356 C24_3053 J7_2137_length_15197_cov_11.691454
VC_1939	3	47.17	42.97	0.4906	0.0404278	CG11_595 C25_490 CJ6_707_length_22393_cov_9.675262
VC_1940	2	80.5	1263	0.05974	0.658454	G21_541 G21_1464_length_19427_cov_12.587601
VC_1941	5	347.8	1796	0.1615	0.952654	S18_1663 CZ16_1669 S18_6624 S18_4793 CZ16_1863_length_10158_cov_90.074433
VC_1942	10	1565	4491	0.2576	0.807663	G22_1405 CB19_2549 CJ6_1875 Ch10_1639 Ch10_811 Z16_4152 h10_1753 h10_3594 h10_3869 h10_492_length_44658_cov_21.759411
VC_1943	4	57.66	606	0.08585	0.992931	B19_1296 C25_2347 CT5_585 Z16_2633_length_15140_cov_16.654226
VC_1944	9	1767	2448	0.4174	0.00522214	CG11_599 C25_1988 C25_235 G11_1186 J6_491 S18_1455 Z20_956 C25_722 G11_353_length_46634_cov_27.573671
VC_1945	6	238.4	2441	0.08859	0.913257	CS18_2580 CS18_2744 T1_3088 h9_2279 CT2_1839 SK1_3056_length_11309_cov_36.191754
VC_1946	46	33400	21800	0.6041	0	CJ7_638 CS2_621 C24_364 CS18_510 CT2_1332 SK1_484 SK1_519 CT2_1112 SK1_563 C24_514 CG11_1382 CS18_1158 CS18_322 CS18_892 CS1_458 CS1_547 CS2_1032 CS2_567 CT2_971 CT2_994 S18_1781 SK1_1790 T1_1625 T2_1613 C24_1490 CR17_391 CR17_839 CS18_1876 CS18_567 CS1_244 CS2_1055 CS2_1162 CS2_1422 CS2_1790 CS2_478 CT2_2173 S18_10019 S18_7033 SK1_1405 SK1_3144 T1_1473 T1_1720 T1_4395 T1_798 T2_1121 T2_955_lengt…
VC_1947	2	49.44	104.6	0.3129	0.658454	CT2_1839 SK1_3056_length_11309_cov_36.191754
VC_1948	3	150.8	89.32	0.6127	0.0952151	B19_1298 B19_5426 B19_6052_length_11247_cov_7.864725
VC_1949	7	908.1	1978	0.3131	0.100668	CJ6_669 B19_503 B19_3780 B19_4234 Z16_4198 C14_1598 CG11_970_length_29900_cov_14.197588
VC_1950	39	11400	5091	0.6875	0	CB19_106 CJ7_167 Z20_1088 B19_1712 B19_2747 B19_503 B19_6331 C15_1054 CB19_339 CB19_502 CC24_1827 CG11_439 CJ6_835 CT5_1218 CT5_617 CZ20_218 Ch10_285 Ch10_987 J6_839 S18_3361 T5_1035 T5_1186 h10_4088 h9_604 Z20_2878 B19_2382 B19_6398 G11_2391 J7_785 S18_1333 S18_533 T5_153 Z20_4938 h9_493 CB19_76 CZ20_1061 S18_3465 CJ7_2688 Z20_5517_length_13870_cov_5.825118
VC_1951	14	1986	3611	0.353	0.252628	G22_583 Z20_1088 B19_2747 CT5_617 h9_604 Z20_2878 B19_2382 B19_6398 G11_2391 J7_785 S18_1333 Z20_4938 h9_493 CZ20_1061_length_13753_cov_33.157979
VC_1952	7	858.7	2105	0.2884	0.963181	Z20_1088 B19_2747 h9_604 Z20_2878 B19_2382 B19_6398 G11_2391_length_14008_cov_10.606035
VC_1953	18	13900	3613	0.7923	1.61e-07	Z20_1370 h10_420 B19_5005 C25_1239 CB19_446 CJ6_612 CJ7_1230 CJ7_558 CT5_1790 CT5_951 CZ20_162 Ch9_674 J6_1525 J6_1925 T5_2202 X8_515 Z20_4996 h9_2248_length_16050_cov_42.817693
VC_1954	6	1701	480.7	0.7753	0.00253743	Z20_26 Z20_347 C24_817 CJ6_362 G11_1144 S18_4454_length_19453_cov_6.156408
VC_1955	26	7257	5174	0.5813	1.06e-07	CT2_321 R17_147 S18_2471 SK1_122 Z20_3455 B19_1870 B19_1790 B19_281 C14_37 CG13_1113 CG23_562 CJ7_448 CS2_211 CT5_59 CT5_867 G13_519 J6_285 J7_2599 S18_1913 S18_2691 S18_2694 S18_275 S18_2817 S18_395 T5_535 h9_63_length_69641_cov_10.343129
VC_1956	3	173.6	803.2	0.1766	0.808633	CG11_2679 Z20_4178 CG11_2404_length_14663_cov_6.513280
VC_1957	18	17400	17200	0.5026	5.08e-06	T5_115 B19_201 S18_302 CS1_586 CS1_630 CS2_634 CT1_101 CT2_260 SK1_141 SK1_313 SK1_356 SK1_531 SK1_600 T1_207 T1_244 T1_433 T2_238 Z20_368_length_55851_cov_21.484049
VC_1958	8	3318	1830	0.6426	0.000469553	B19_228 X8_460 T5_10 Z16_23 G21_25 T5_6 Z16_715 Z20_2196_length_30274_cov_90.732949
VC_1959	2	8.009	30.31	0.1892	0.658454	T2_1556 B19_1300_length_41112_cov_19.633120
VC_1960	58	95600	29900	0.7612	0	B19_1696 B19_1302 B19_1704 B19_1706 B19_1816 B19_1912 B19_2032 B19_2541 B19_3739 C15_349 C24_487 C24_888 C25_453 C25_504 CG11_732 CG13_1489 CG13_552 CG13_599 CG21_122 CG21_322 CG21_773 CJ7_707 CS1_668 CS2_1754 CS2_864 CT5_1071 CT5_1119 CZ16_430 CZ16_463 CZ16_468 CZ16_668 G11_933 G12_254 G12_374 G12_427 J7_1778 J7_571 J7_619 R17_576 R17_588 S18_2182 S18_2297 S18_3278 T1_1032 T1_1080 T1_1100 T1_111…
VC_1961	17	4917	5448	0.4728	8.69e-05	B19_1615 CS1_577 CX8_213 S18_1965 T2_806 C25_462 S18_2327 B19_1363 C14_360 C24_461 CG13_424 CG21_337 CG21_837 CX8_266 T1_898 Z20_1592 h9_2236_length_16117_cov_7.232661
VC_1962	7	1838	2804	0.3947	0.261452	C25_462 B19_1363 C14_360 CG13_424 CG21_837 CX8_266 T1_898_length_39615_cov_12.803387
VC_1963	3	344.6	1013	0.2528	0.985452	CG21_369 CG11_994 CS18_1935_length_16336_cov_27.040292
VC_1964	30	33700	4968	0.87	0	B19_317 B19_1303 B19_352 B19_405 C25_185 CG13_182 CG21_91 CJ6_174 CZ16_128 CZ16_131 CZ16_137 G21_191 G21_194 S18_2347 S18_471 S18_530 S18_537 S18_555 S18_588 T1_348 T5_200 Z20_374 Z20_379 h10_203 h10_261 h10_95 h9_154 h9_199 h9_209 Z20_1777_length_35940_cov_6.956333
VC_1965	3	701	2628	0.2102	0.985452	S18_576 h10_198 h10_209_length_53517_cov_55.162976
VC_1966	2	348.8	658.3	0.345	0.110336	B19_781 Z20_918_length_45200_cov_14.365976
VC_1967	8	1999	1270	0.6085	0.000469553	B19_781 B19_1304 R17_465 R17_482 X8_319 Z20_918 h10_760 h9_723_length_39714_cov_14.509090
VC_1968	3	132.9	346	0.2741	0.904785	CT2_977 CZ16_797 G12_259_length_39374_cov_20.973244
VC_1969	10	2385	2562	0.4802	0.0156045	C24_518 C25_582 CC25_152 CC25_294 CG23_665 G21_1850 B19_1755 CG21_491 S18_2718 G21_1696_length_17470_cov_9.835142
VC_1970	7	1199	784.8	0.6001	0.0483488	S18_1391 Z16_616 Z16_1218 Z20_6320 Z20_4161 J6_1187 R17_924_length_21130_cov_10.612195
VC_1971	20	7989	3297	0.7054	3.39e-08	B19_2023 B19_1305 B19_713 C25_421 CG11_1338 CG13_469 CG21_193 CG21_449 CS1_540 CT5_352 CZ16_829 G11_980 G12_390 G13_343 G13_59 S18_1370 X8_39 X8_544 Z20_2000 h9_132_length_59207_cov_14.651981
VC_1972	6	769.9	137.5	0.8374	0.00249906	CG11_342 h9_549 CG13_310 G11_897 CG11_1180 X8_346_length_39642_cov_21.922247
VC_1973	3	145.1	4.757	0.931	0.0382613	CG21_841 CC25_1096 G21_1765_length_16898_cov_14.973995
VC_1974	3	312	168.9	0.6408	0.0404278	Z16_67 h9_65 X8_396_length_37555_cov_23.608187
VC_1975	25	11100	6041	0.6452	0	B19_1307 C14_321 CG11_364 CG21_1859 CZ16_779 CZ16_837 G11_1893 G12_260 G12_753 G13_1112 G21_203 G21_821 R17_824 S18_1500 S18_1682 S18_3532 S18_775 S18_8564 Z20_4968 h10_1149 h10_3084 h10_972 h9_1054 h9_1087 h9_3454_length_11166_cov_13.910359
VC_1976	18	7629	8106	0.4837	2.42e-06	B19_4215 CG13_428 G12_384 T2_301 X8_272 Z20_500 h9_159 B19_4251 C24_1594 CG11_93 CG13_722 CG21_334 CZ16_384 S18_6621 T1_1002 T1_913 X8_367 h9_2461_length_15026_cov_9.646116
VC_1977	7	340.8	1821	0.1566	0.998353	C14_719 X8_88 Z20_2442 Z20_3847 Z20_4361 C25_521 G21_1190_length_22651_cov_18.464773
VC_1978	4	613.2	3390	0.1529	0.992931	CG11_364 G21_203 R17_824 Z20_4968_length_15021_cov_8.383670
VC_1979	3	121	52.53	0.6739	0.0404278	G13_138 CG13_627 CG13_157_length_54577_cov_231.085012
VC_1980	4	270	1164	0.1872	0.992931	CG13_861 G13_533 X8_296 Z20_2395_length_28115_cov_17.390841
VC_1981	3	67.21	292	0.184	0.5	CS18_1958 G21_2817 S18_4898_length_18134_cov_25.488467
VC_1982	12	2631	4576	0.3638	0.0499387	B19_3768 CG11_511 Ch9_102 CZ16_249 T5_439 C14_1853 Z20_2924 S18_1963 Z20_951 CG11_2279 CG13_337 CG13_558_length_35616_cov_17.076910
VC_1983	7	794.5	3177	0.1993	0.350739	B19_5456 G12_260 h9_1054 h9_1087 Z16_67 h9_65 X8_396_length_37555_cov_23.608187
VC_1984	5	857.2	2465	0.2573	0.734565	G12_384 C24_1594 CG21_334 C24_3038 G12_690_length_20842_cov_15.842546
VC_1985	3	152.2	236.1	0.386	0.33126	S18_10054 S18_5366 Z20_6821_length_11668_cov_6.992078
VC_1986	4	133.4	1032	0.1137	0.557383	X8_88 h10_266 CJ6_1022 X8_1624_length_12452_cov_10.369848
VC_1987	2	38.87	89.76	0.293	0.658454	CJ6_1022 X8_1624_length_12452_cov_10.369848
VC_1988	13	4252	8198	0.3408	0.0912112	C25_349 C24_155 T5_211 B19_796 C24_189 CC15_36 G11_279 SK1_746 Z16_915 Z20_1090 Z20_487 G21_471 T5_93_length_68658_cov_7.425827
VC_1989	3	547	261.5	0.6716	0.0404278	CJ7_603 CJ7_879 R17_531_length_36422_cov_17.909368
VC_1990	26	7134	10200	0.4094	0.000903172	CT5_1082 B19_3357 C15_916 CB19_2343 CB19_461 h10_3578 h9_1596 h9_2037 CJ7_235 Ch10_261 CG12_478 CJ6_1107 CJ6_373 CJ7_1670 CS1_490 CT2_2084 CZ16_1597 X8_424 X8_955 Z20_1632 Z20_439 Z20_4649 h10_1916 h9_1693 h9_3012 CB19_1573_length_16314_cov_14.359309
VC_1991	9	828.1	2029	0.288	0.93334	CB19_605 X8_928 h9_2433 CJ7_3593 h9_1269 CJ7_3155 CJ6_571 CX8_824 CJ6_605_length_26289_cov_19.258443
VC_1992	2	69.28	1626	0.04078	0.979387	R17_424 h9_3267_length_11710_cov_7.578464
VC_1993	6	369.6	93.68	0.7776	0.00253743	B19_1310 C25_402 CS18_1679 CS2_451 CS2_578 S18_1530_length_42060_cov_29.002785_fragment_2
VC_1994	5	209.8	963.5	0.1773	0.996692	CG21_743 C25_853 CX8_583 CG11_538 CG22_180_length_37059_cov_25.002594_fragment_1
VC_1995	3	33.47	108.4	0.2264	0.808633	CS2_451 B19_2916 CS2_569_length_41564_cov_115.968224_fragment_2
VC_1996	2	404.2	910.7	0.3065	0.658454	CC15_1 CC24_110_length_65696_cov_62.455264
VC_1997	2	3.605	50.16	0.06241	0.658454	Z20_2544 G11_2541_length_13280_cov_7.210284
VC_1998	11	2070	6896	0.2303	0.971563	B19_350 CZ16_160 S18_3981 G12_65 CZ16_257 CG13_211 CG21_385 CG13_737 G11_978 CZ16_1251 Z16_3131_length_13117_cov_9.471980
VC_1999	4	387.5	2678	0.1261	0.992931	B19_351 h10_1212 J7_3033 h9_2357_length_15493_cov_6.162003
[truncated: 4,923 more rows]
