# Supplementary material for: Response of soil viral communities to land use changes
Source: Nat Commun. 2022 Oct 12;13:6027. doi: 10.1038/s41467-022-33771-2 (PMC9556555; doi:10.1038/s41467-022-33771-2)
Supplement: Supplementary file 8 — Dataset 5 [file 41467_2022_33771_MOESM8_ESM.xlsx]

## Sheet: Sheet1
Factors	R2 (adonis)	p value	adjust p
zones	10.43	0.0001	0.000218519
pH	5.16278	0.0001	0.000218519
TOC	4.91888	0.0001	0.000218519
DOC	4.55767	0.0001	0.000218519
DC	4.39359	0.0001	0.000218519
P	4.38302	0.0001	0.000218519
longitude.E.	4.36028	0.0001	0.000218519
Sc	4.35633	0.0001	0.000218519
Pb	4.34128	0.0001	0.000218519
X.N.	4.22404	0.0001	0.000218519
Sn	4.21449	0.0001	0.000218519
Tl	4.1951	0.0001	0.000218519
Ge	4.0758	0.0001	0.000218519
W	4.02687	0.0001	0.000218519
moisture	4.02087	0.0001	0.000218519
Cu	4.01581	0.0001	0.000218519
DN	4.01492	0.0003	0.000505714
F	4.01297	0.0001	0.000218519
DIC	3.94269	0.0001	0.000218519
NH4	3.93448	0.0001	0.000218519
Zr	3.91486	0.0001	0.000218519
N	3.89792	0.0002	0.000380645
Cd	3.89344	0.0002	0.000380645
La	3.88885	0.0001	0.000218519
C	3.88846	0.0001	0.000218519
Co	3.87115	0.0009	0.00123488
S	3.8386	0.0002	0.000380645
Sr	3.83298	0.0001	0.000218519
NO3	3.79372	0.0006	0.000863415
Nb	3.78389	0.0001	0.000218519
Cl	3.76779	0.0001	0.000218519
latitude	3.72086	0.0003	0.000505714
Cs	3.70282	0.0001	0.000218519
Ce	3.61276	0.0005	0.0007375
Se	3.60762	0.0005	0.0007375
Rb	3.60285	0.0005	0.0007375
As	3.52434	0.0004	0.000655556
Sb	3.51093	0.0002	0.000380645
silt	3.50592	0.0001	0.000218519
sand	3.48062	0.0001	0.000218519
Nd	3.46833	0.0003	0.000505714
Bi	3.38267	0.0003	0.000505714
Ta	3.34857	0.0005	0.0007375
Hf	3.34067	0.0007	0.000983333
Na2O	3.33649	0.0027	0.00337143
clay	3.17665	0.0028	0.00337143
Cr	3.16932	0.0013	0.00174318
Ba	3.08251	0.0032	0.003776
Ga	3.08177	0.0016	0.00209778
Th	3.07503	0.0022	0.00282174
V	3.0118	0.0028	0.00337143
Mo	2.97572	0.0043	0.00497451
Ti	2.9024	0.0072	0.00816923
Zn	2.87523	0.0076	0.00846038
Br	2.81188	0.013	0.0142037
U	2.68919	0.0277	0.0297145
Y	2.65815	0.032	0.0337143
Yb	2.57459	0.0518	0.0536175
Mn	2.46214	0.0946	0.096231
Ni	2.41933	0.1173	0.1173
The R2 represents the percent of explain for the variances of viral communities.
