# Supplementary material for: Response of soil viral communities to land use changes
Source: Nat Commun. 2022 Oct 12;13:6027. doi: 10.1038/s41467-022-33771-2 (PMC9556555; doi:10.1038/s41467-022-33771-2)
Supplement: Supplementary file 9 — Dataset 6 [file 41467_2022_33771_MOESM9_ESM.xlsx]

## Sheet: Sheet1
query_genomes	Node	hostNCBIName	hostSuperkingdom	hostPhylum	hostClass	hostOrder	hostFamily	hostGenus	hostSpecies	hostName	score
B19_NODE_1001_length_44052_cov_19.073482	B19_1001	GCF_000381625.1	Bacteria	Acidobacteria	Acidobacteriia	Acidobacteriales	Acidobacteriaceae	NAmissing	Acidobacteriaceae bacterium KBS 96	Acidobacteriaceae bacterium KBS 96	0.9377
B19_NODE_1002_length_44021_cov_13.513715	B19_1002	GCF_003602275.1	Bacteria	Actinobacteriota	Actinobacteria	Micrococcales	Micrococcaceae	Arthrobacter	Arthrobacter sp. Hz2	Arthrobacter sp. Hz2	0.9808
B19_NODE_1003_length_44010_cov_41.396383	B19_1003	GCF_000423665.1	Bacteria	Actinobacteriota	Thermoleophilia	Solirubrobacterales	Solirubrobacteraceae	Solirubrobacter	Solirubrobacter soli	Solirubrobacter soli DSM 22325	0.9993
B19_NODE_1005_length_44004_cov_27.507293	B19_1005	GCF_900112615.1	Bacteria	Bacteroidetes	Chitinophagia	Chitinophagales	Chitinophagaceae	Chitinophaga	Chitinophaga sp. CF118	Chitinophaga sp. CF118	0.9532
B19_NODE_1006_length_43974_cov_13.666158	B19_1006	GCF_003688855.1	Bacteria	Actinobacteriota	Actinobacteria	Propionibacteriales	Propionibacteriaceae	Tessaracoccus	Tessaracoccus sp. JDX10	Tessaracoccus sp. JDX10	0.9794
B19_NODE_1007_length_43954_cov_19.145789	B19_1007	GCF_900290355.1	Bacteria	Verrucomicrobia	NAmissing	NAmissing	NAmissing	NAmissing	Verrucomicrobia bacterium	Verrucomicrobia bacterium	0.9594
B19_NODE_1009_length_43905_cov_45.214253	B19_1009	GCF_900141915.1	Bacteria	Actinobacteriota	Actinobacteria	Propionibacteriales	Propionibacteriaceae	Tessaracoccus	Tessaracoccus bendigoensis	Tessaracoccus bendigoensis DSM 12906	0.9903
B19_NODE_1010_length_43904_cov_18.621565	B19_1010	GCF_000955785.1	Bacteria	Proteobacteria	Betaproteobacteria	Burkholderiales	Burkholderiaceae	NAmissing	Burkholderiaceae bacterium 16	Burkholderiaceae bacterium 16	0.993
B19_NODE_1011_length_43899_cov_18.260446	B19_1011	GCF_902109435.1	Bacteria	Proteobacteria	Gammaproteobacteria	Enterobacterales	Enterobacteriaceae	Raoultella	Raoultella sp. NCTC 9187	Raoultella sp. NCTC 9187	0.93
B19_NODE_1012_length_43898_cov_13.674338	B19_1012	GCF_000172555.1	Bacteria	Verrucomicrobia	Verrucomicrobiae	Verrucomicrobiales	Verrucomicrobia subdivision 3	Pedosphaera	Pedosphaera parvula	Pedosphaera parvula Ellin514	0.9627
B19_NODE_1013_length_43885_cov_27.718298	B19_1013	GCF_005893125.1	Bacteria	Actinobacteriota	Actinobacteria	Streptosporangiales	Streptosporangiaceae	Nonomuraea	Nonomuraea sp. 160415	Nonomuraea sp. 160415	0.9982
B19_NODE_1014_length_43857_cov_130.648623	B19_1014	GCF_902109435.1	Bacteria	Proteobacteria	Gammaproteobacteria	Enterobacterales	Enterobacteriaceae	Raoultella	Raoultella sp. NCTC 9187	Raoultella sp. NCTC 9187	0.913
B19_NODE_1015_length_43850_cov_12.934901	B19_1015	GCF_001696455.1	Bacteria	Proteobacteria	Gammaproteobacteria	Alteromonadales	Pseudoalteromonadaceae	Pseudoalteromonas	Pseudoalteromonas luteoviolacea	Pseudoalteromonas luteoviolacea	0.8735
B19_NODE_1016_length_43843_cov_11.729332	B19_1016	GCF_007829615.1	Bacteria	Firmicutes	Bacilli	Bacillales	Paenibacillaceae	Paenibacillus	Paenibacillus sp. 597	Paenibacillus sp. 597	0.914
B19_NODE_1017_length_43838_cov_36.637485	B19_1017	GCF_003610905.1	Bacteria	Bacteroidetes	Sphingobacteriia	Sphingobacteriales	Sphingobacteriaceae	Sphingobacterium	Sphingobacterium siyangense	Sphingobacterium siyangense	0.9316
B19_NODE_1018_length_43824_cov_18.201992	B19_1018	GCF_007751475.1	Bacteria	Planctomycetes	NAmissing	NAmissing	NAmissing	NAmissing	Planctomycetes bacterium Poly30	Planctomycetes bacterium Poly30	0.9974
B19_NODE_1019_length_43816_cov_55.684262	B19_1019	GCF_900143625.1	Bacteria	Actinobacteriota	Actinobacteria	Streptosporangiales	Nocardiopsaceae	Nocardiopsis	Nocardiopsis sp. JB363	Nocardiopsis sp. JB363	0.996
B19_NODE_101_length_74818_cov_21.175929	B19_101	GCF_005435185.1	Archaea	Euryarchaeota	Halobacteria	Haloferacales	Halorubraceae	Halorubrum	Halorubrum sp. SD626R	Halorubrum sp. SD626R	0.9988
B19_NODE_1021_length_43789_cov_16.091714	B19_1021	GCF_002220365.1	Bacteria	Proteobacteria	Betaproteobacteria	Burkholderiales	Burkholderiaceae	Caballeronia	Caballeronia sordidicola	Caballeronia sordidicola	0.9628
B19_NODE_1022_length_43783_cov_20.732666	B19_1022	GCF_000620225.1	Bacteria	Proteobacteria	Betaproteobacteria	Burkholderiales	Comamonadaceae	Variovorax	Variovorax sp. URHB0020	Variovorax sp. URHB0020	0.9908
B19_NODE_1023_length_43777_cov_78.568661	B19_1023	GCF_003864995.1	Bacteria	Proteobacteria	Betaproteobacteria	Nitrosomonadales	Gallionellaceae	Sulfurirhabdus	Sulfurirhabdus autotrophica	Sulfurirhabdus autotrophica	0.8791
B19_NODE_1029_length_43707_cov_45.286150	B19_1029	GCF_007745175.1	Bacteria	Planctomycetes	NAmissing	NAmissing	NAmissing	NAmissing	Planctomycetes bacterium Pan44	Planctomycetes bacterium Pan44	0.9815
B19_NODE_1030_length_43701_cov_14.118865	B19_1030	GCF_902109435.1	Bacteria	Proteobacteria	Gammaproteobacteria	Enterobacterales	Enterobacteriaceae	Raoultella	Raoultella sp. NCTC 9187	Raoultella sp. NCTC 9187	0.9276
B19_NODE_1033_length_43675_cov_14.375997	B19_1033	GCF_001637225.1	Bacteria	Firmicutes	Bacilli	Bacillales	Paenibacillaceae	Paenibacillus	Paenibacillus antarcticus	Paenibacillus antarcticus	0.9166
B19_NODE_1034_length_43670_cov_14.698682	B19_1034	GCF_003028655.1	Bacteria	Proteobacteria	Betaproteobacteria	Burkholderiales	Burkholderiaceae	Trinickia	Trinickia symbiotica	Trinickia symbiotica	0.9725
B19_NODE_1035_length_43669_cov_13.611593	B19_1035	GCF_001050495.1	Bacteria	Proteobacteria	Alphaproteobacteria	Rhizobiales	Methylobacteriaceae	Microvirga	Microvirga massiliensis	Microvirga massiliensis	0.9794
B19_NODE_1036_length_43665_cov_22.006604	B19_1036	GCF_000172555.1	Bacteria	Verrucomicrobia	Verrucomicrobiae	Verrucomicrobiales	Verrucomicrobia subdivision 3	Pedosphaera	Pedosphaera parvula	Pedosphaera parvula Ellin514	0.9519
B19_NODE_1037_length_43659_cov_133.663724	B19_1037	GCF_003330725.1	Bacteria	Acidobacteria	Acidobacteriia	Acidobacteriales	Acidobacteriaceae	Acidisarcina	Acidisarcina polymorpha	Acidisarcina polymorpha	0.9206
B19_NODE_1038_length_43656_cov_39.259283	B19_1038	GCF_003574725.1	Bacteria	Proteobacteria	Alphaproteobacteria	Rhodospirillales	Rhodospirillaceae	NAmissing	Rhodospirillaceae bacterium SYSU D60006	Rhodospirillaceae bacterium SYSU D60006	0.994
B19_NODE_1039_length_43655_cov_23.484220	B19_1039	GCF_902109435.1	Bacteria	Proteobacteria	Gammaproteobacteria	Enterobacterales	Enterobacteriaceae	Raoultella	Raoultella sp. NCTC 9187	Raoultella sp. NCTC 9187	0.9204
B19_NODE_103_length_74012_cov_67.022716	B19_103	GCF_000172555.1	Bacteria	Verrucomicrobia	Verrucomicrobiae	Verrucomicrobiales	Verrucomicrobia subdivision 3	Pedosphaera	Pedosphaera parvula	Pedosphaera parvula Ellin514	0.9276
B19_NODE_1040_length_43651_cov_11.878108	B19_1040	GCF_000429305.1	Bacteria	Proteobacteria	Deltaproteobacteria	Desulfovibrionales	Desulfovibrionaceae	Desulfovibrio	Desulfovibrio inopinatus	Desulfovibrio inopinatus DSM 10711	0.9153
B19_NODE_1041_length_43634_cov_14.149384	B19_1041	GCF_001637225.1	Bacteria	Firmicutes	Bacilli	Bacillales	Paenibacillaceae	Paenibacillus	Paenibacillus antarcticus	Paenibacillus antarcticus	0.9025
B19_NODE_1042_length_43629_cov_14.764814	B19_1042	GCF_000172555.1	Bacteria	Verrucomicrobia	Verrucomicrobiae	Verrucomicrobiales	Verrucomicrobia subdivision 3	Pedosphaera	Pedosphaera parvula	Pedosphaera parvula Ellin514	0.9612
B19_NODE_1045_length_43620_cov_3621.118352	B19_1045	GCF_003721595.1	Bacteria	Bacteroidetes	Chitinophagia	Chitinophagales	Chitinophagaceae	Ferruginibacter	Ferruginibacter sp. BO-59	Ferruginibacter sp. BO-59	0.9527
B19_NODE_1046_length_43620_cov_295.596580	B19_1046	GCF_002964605.1	Bacteria	Firmicutes	Clostridia	Clostridiales	Vallitaleaceae	Vallitalea	Vallitalea sp. S15	Vallitalea sp. S15	0.9518
B19_NODE_1047_length_43616_cov_47.061293	B19_1047	GCF_902109435.1	Bacteria	Proteobacteria	Gammaproteobacteria	Enterobacterales	Enterobacteriaceae	Raoultella	Raoultella sp. NCTC 9187	Raoultella sp. NCTC 9187	0.909
B19_NODE_1049_length_43615_cov_15.949908	B19_1049	GCF_004354015.1	Bacteria	Actinobacteriota	Actinobacteria	Micrococcales	Micrococcaceae	Arthrobacter	Arthrobacter sp. JH1-1	Arthrobacter sp. JH1-1	0.9828
B19_NODE_104_length_73951_cov_23.999269	B19_104	GCF_000372465.1	Bacteria	Actinobacteriota	Actinobacteria	Propionibacteriales	Nocardioidaceae	Kribbella	Kribbella catacumbae	Kribbella catacumbae DSM 19601	0.9977
B19_NODE_1050_length_43612_cov_50.083569	B19_1050	GCF_002157225.2	Bacteria	Proteobacteria	Gammaproteobacteria	Cellvibrionales	Cellvibrionaceae	Agarilytica	Agarilytica rhodophyticola	Agarilytica rhodophyticola	0.9126
B19_NODE_1051_length_43601_cov_12.827332	B19_1051	GCF_002964605.1	Bacteria	Firmicutes	Clostridia	Clostridiales	Vallitaleaceae	Vallitalea	Vallitalea sp. S15	Vallitalea sp. S15	0.9675
B19_NODE_1052_length_43595_cov_17.132407	B19_1052	GCF_007829615.1	Bacteria	Firmicutes	Bacilli	Bacillales	Paenibacillaceae	Paenibacillus	Paenibacillus sp. 597	Paenibacillus sp. 597	0.9295
B19_NODE_1053_length_43588_cov_18.282705	B19_1053	GCF_003386735.1	Bacteria	Actinobacteriota	Actinobacteria	Micrococcales	Microbacteriaceae	Microbacterium	Microbacterium trichothecenolyticum	Microbacterium trichothecenolyticum	0.9984
B19_NODE_1054_length_43581_cov_14.456991	B19_1054	GCF_000014005.1	Bacteria	Acidobacteria	Acidobacteriia	Acidobacteriales	Acidobacteriaceae	Candidatus Koribacter	Candidatus Koribacter versatilis	Candidatus Koribacter versatilis Ellin345	0.9568
B19_NODE_1055_length_43579_cov_15.755813	B19_1055	GCF_000243715.2	Bacteria	Spirochaetes	Spirochaetia	Leptospirales	Leptospiraceae	Leptospira	Leptospira broomii	Leptospira broomii serovar Hurstbridge str. 5399	0.9234
B19_NODE_1056_length_43577_cov_29.705620	B19_1056	GCF_000056065.1	Bacteria	Firmicutes	Bacilli	Lactobacillales	Lactobacillaceae	Lactobacillus	Lactobacillus delbrueckii	Lactobacillus delbrueckii subsp. bulgaricus ATCC 11842 = JCM 1002	0.8432
B19_NODE_1057_length_43547_cov_38.371747	B19_1057	GCF_002214545.1	Archaea	Euryarchaeota	Thermococci	Thermococcales	Thermococcaceae	Thermococcus	Thermococcus thioreducens	Thermococcus thioreducens	0.9433
B19_NODE_1058_length_43541_cov_14.188221	B19_1058	GCF_002846625.1	Bacteria	Actinobacteriota	Actinobacteria	Streptomycetales	Streptomycetaceae	Streptomyces	Streptomyces sp. OK885	Streptomyces sp. OK885	0.9979
B19_NODE_105_length_73874_cov_11.053293	B19_105	GCF_003044305.1	Bacteria	Proteobacteria	Deltaproteobacteria	Myxococcales	Archangiaceae	Vitiosangium	Vitiosangium sp. GDMCC 1.1324	Vitiosangium sp. GDMCC 1.1324	0.9974
B19_NODE_1060_length_43518_cov_10.736995	B19_1060	GCF_900188345.1	Bacteria	Actinobacteriota	Actinobacteria	Streptosporangiales	Streptosporangiaceae	Streptosporangium	Streptosporangium subroseum	Streptosporangium subroseum	0.995
B19_NODE_1061_length_43509_cov_17.553689	B19_1061	GCF_003403055.1	Bacteria	Actinobacteriota	Actinobacteria	Streptomycetales	Streptomycetaceae	Streptomyces	Streptomyces sp. AcE210	Streptomyces sp. AcE210	0.9979
B19_NODE_1062_length_43504_cov_61.741467	B19_1062	GCF_902459775.1	Bacteria	Proteobacteria	Betaproteobacteria	Burkholderiales	Burkholderiaceae	Pandoraea	Pandoraea sp. LMG 31118	Pandoraea sp. LMG 31118	0.9901
B19_NODE_1063_length_43500_cov_20.587110	B19_1063	GCF_900290355.1	Bacteria	Verrucomicrobia	NAmissing	NAmissing	NAmissing	NAmissing	Verrucomicrobia bacterium	Verrucomicrobia bacterium	0.9711
B19_NODE_1064_length_43484_cov_19.024753	B19_1064	GCF_003990915.1	Bacteria	Bacteroidetes	Cytophagia	Cytophagales	Cytophagaceae	NAmissing	Cytophagaceae bacterium Ys	Cytophagaceae bacterium Ys	0.9014
B19_NODE_1065_length_43457_cov_15.083176	B19_1065	GCF_003044305.1	Bacteria	Proteobacteria	Deltaproteobacteria	Myxococcales	Archangiaceae	Vitiosangium	Vitiosangium sp. GDMCC 1.1324	Vitiosangium sp. GDMCC 1.1324	0.9969
B19_NODE_1066_length_43454_cov_14.674877	B19_1066	GCF_902109435.1	Bacteria	Proteobacteria	Gammaproteobacteria	Enterobacterales	Enterobacteriaceae	Raoultella	Raoultella sp. NCTC 9187	Raoultella sp. NCTC 9187	0.843
B19_NODE_1068_length_43430_cov_29.636150	B19_1068	GCF_002871465.1	Bacteria	Firmicutes	Bacilli	Bacillales	Bacillaceae	Bacillus	Bacillus sp. UMB0899	Bacillus sp. UMB0899	0.9623
B19_NODE_1069_length_43404_cov_13.857229	B19_1069	GCF_902109435.1	Bacteria	Proteobacteria	Gammaproteobacteria	Enterobacterales	Enterobacteriaceae	Raoultella	Raoultella sp. NCTC 9187	Raoultella sp. NCTC 9187	0.9128
B19_NODE_106_length_73856_cov_67.650723	B19_106	GCF_004364865.1	Bacteria	Actinobacteriota	Acidimicrobiia	Acidimicrobiales	Ilumatobacteraceae	Ilumatobacter	Ilumatobacter fluminis	Ilumatobacter fluminis	0.9991
B19_NODE_1071_length_43402_cov_53.955268	B19_1071	GCF_000178855.1	Bacteria	Chloroflexi	Ktedonobacteria	Ktedonobacterales	Ktedonobacteraceae	Ktedonobacter	Ktedonobacter racemifer	Ktedonobacter racemifer DSM 44963	0.9123
B19_NODE_1072_length_43393_cov_23.340394	B19_1072	GCF_002266425.1	Bacteria	Firmicutes	Tissierellia	Tissierellales	Tissierellaceae	Tissierella	Tissierella sp. P1	Tissierella sp. P1	0.9734
B19_NODE_1073_length_43388_cov_15.479150	B19_1073	GCF_902109435.1	Bacteria	Proteobacteria	Gammaproteobacteria	Enterobacterales	Enterobacteriaceae	Raoultella	Raoultella sp. NCTC 9187	Raoultella sp. NCTC 9187	0.9176
B19_NODE_1074_length_43383_cov_19.552830	B19_1074	GCF_003286915.1	Bacteria	Bacteroidetes	Cytophagia	Cytophagales	NAmissing	Chryseolinea	Chryseolinea flava	Chryseolinea flava	0.9048
B19_NODE_1075_length_43380_cov_20.073676	B19_1075	GCF_002197845.1	Bacteria	Planctomycetes	Planctomycetia	Planctomycetales	Gemmataceae	Fimbriiglobus	Fimbriiglobus ruber	Fimbriiglobus ruber	0.9869
B19_NODE_1076_length_43372_cov_44.386476	B19_1076	GCF_004217555.1	Bacteria	Acidobacteria	Acidobacteriia	Acidobacteriales	Acidobacteriaceae	Edaphobacter	Edaphobacter modestus	Edaphobacter modestus	0.944
B19_NODE_1077_length_43364_cov_17.800180	B19_1077	GCF_008369935.1	Bacteria	Proteobacteria	Betaproteobacteria	Burkholderiales	Burkholderiaceae	Paraburkholderia	Paraburkholderia sp. DCY113	Paraburkholderia sp. DCY113	0.9885
B19_NODE_1079_length_43354_cov_42.554170	B19_1079	GCF_001440415.1	Bacteria	Proteobacteria	Alphaproteobacteria	Rhizobiales	Bradyrhizobiaceae	Bradyrhizobium	Bradyrhizobium retamae	Bradyrhizobium retamae	0.9915
B19_NODE_1080_length_43347_cov_20.064769	B19_1080	GCF_004217555.1	Bacteria	Acidobacteria	Acidobacteriia	Acidobacteriales	Acidobacteriaceae	Edaphobacter	Edaphobacter modestus	Edaphobacter modestus	0.9767
B19_NODE_1081_length_43347_cov_14.405502	B19_1081	GCF_003574725.1	Bacteria	Proteobacteria	Alphaproteobacteria	Rhodospirillales	Rhodospirillaceae	NAmissing	Rhodospirillaceae bacterium SYSU D60006	Rhodospirillaceae bacterium SYSU D60006	0.9694
B19_NODE_1082_length_43329_cov_17.657762	B19_1082	GCF_003332785.1	Bacteria	Proteobacteria	Gammaproteobacteria	Pseudomonadales	Pseudomonadaceae	Pseudomonas	Pseudomonas aeruginosa	Pseudomonas aeruginosa	0.9732
B19_NODE_1084_length_43326_cov_13.031407	B19_1084	GCF_002179965.1	Bacteria	Proteobacteria	Betaproteobacteria	Burkholderiales	Burkholderiaceae	Pandoraea	Pandoraea sp. PE-S2T-3	Pandoraea sp. PE-S2T-3	0.9916
B19_NODE_1085_length_43324_cov_47.420301	B19_1085	GCF_902109435.1	Bacteria	Proteobacteria	Gammaproteobacteria	Enterobacterales	Enterobacteriaceae	Raoultella	Raoultella sp. NCTC 9187	Raoultella sp. NCTC 9187	0.9001
B19_NODE_1086_length_43308_cov_44.869050	B19_1086	GCF_004362135.1	Bacteria	Proteobacteria	Betaproteobacteria	Burkholderiales	Burkholderiaceae	Paraburkholderia	Paraburkholderia sediminicola	Paraburkholderia sediminicola	0.991
B19_NODE_1089_length_43273_cov_85.180342	B19_1089	GCF_003491425.1	Bacteria	Bacteroidetes	NAmissing	Bacteroidetes Order II. Incertae sedis	Rhodothermaceae	Salinibacter	Salinibacter ruber	Salinibacter ruber	0.9654
B19_NODE_108_length_73680_cov_23.558465	B19_108	GCF_003574725.1	Bacteria	Proteobacteria	Alphaproteobacteria	Rhodospirillales	Rhodospirillaceae	NAmissing	Rhodospirillaceae bacterium SYSU D60006	Rhodospirillaceae bacterium SYSU D60006	0.9954
B19_NODE_1090_length_43263_cov_11.602643	B19_1090	GCF_900129505.1	Bacteria	Proteobacteria	Alphaproteobacteria	Rhizobiales	Bradyrhizobiaceae	Bradyrhizobium	Bradyrhizobium erythrophlei	Bradyrhizobium erythrophlei	0.9851
B19_NODE_1091_length_43260_cov_22.578498	B19_1091	GCF_003131205.1	Bacteria	Acidobacteria	Acidobacteriia	Acidobacteriales	Acidobacteriaceae	Occallatibacter	Occallatibacter savannae	Occallatibacter savannae	0.9612
B19_NODE_1092_length_43257_cov_33.299245	B19_1092	GCF_001427935.1	Bacteria	Firmicutes	Bacilli	Bacillales	Paenibacillaceae	Paenibacillus	Paenibacillus sp. Soil724D2	Paenibacillus sp. Soil724D2	0.902
B19_NODE_1093_length_43257_cov_15.645803	B19_1093	GCF_003149185.1	Bacteria	Bacteroidetes	Cytophagia	Cytophagales	Flammeovirgaceae	Sediminitomix	Sediminitomix flava	Sediminitomix flava	0.9128
B19_NODE_1094_length_43248_cov_18.715000	B19_1094	GCF_001905445.1	Bacteria	Actinobacteriota	Actinobacteria	Streptomycetales	Streptomycetaceae	Streptomyces	Streptomyces sp. CB00455	Streptomyces sp. CB00455	0.9962
B19_NODE_1097_length_43201_cov_24.201154	B19_1097	GCF_003989595.1	Bacteria	Proteobacteria	Gammaproteobacteria	Alteromonadales	Alteromonadaceae	Alteromonas	Alteromonas sp. KS69	Alteromonas sp. KS69	0.904
B19_NODE_1098_length_43191_cov_74.009343	B19_1098	GCF_004217555.1	Bacteria	Acidobacteria	Acidobacteriia	Acidobacteriales	Acidobacteriaceae	Edaphobacter	Edaphobacter modestus	Edaphobacter modestus	0.9198
B19_NODE_1099_length_43149_cov_14.622407	B19_1099	GCF_900177345.1	Bacteria	Proteobacteria	Oligoflexia	Oligoflexales	Pseudobacteriovoracaceae	Pseudobacteriovorax	Pseudobacteriovorax antillogorgiicola	Pseudobacteriovorax antillogorgiicola	0.8998
B19_NODE_109_length_73618_cov_52.017305	B19_109	GCF_005893125.1	Bacteria	Actinobacteriota	Actinobacteria	Streptosporangiales	Streptosporangiaceae	Nonomuraea	Nonomuraea sp. 160415	Nonomuraea sp. 160415	0.9981
B19_NODE_1100_length_43146_cov_19.187464	B19_1100	GCF_001315085.1	Bacteria	Firmicutes	Bacilli	Bacillales	Bacillaceae	Bacillus	Bacillus akibai	Bacillus akibai JCM 9157	0.9605
B19_NODE_1102_length_43101_cov_19.218975	B19_1102	GCF_902109435.1	Bacteria	Proteobacteria	Gammaproteobacteria	Enterobacterales	Enterobacteriaceae	Raoultella	Raoultella sp. NCTC 9187	Raoultella sp. NCTC 9187	0.8989
B19_NODE_1103_length_43093_cov_17.301129	B19_1103	GCF_002892795.1	Bacteria	Actinobacteriota	Actinobacteria	Micrococcales	Micrococcaceae	Arthrobacter	Arthrobacter sp. AFG20	Arthrobacter sp. AFG20	0.993
B19_NODE_1105_length_43055_cov_13.105163	B19_1105	GCF_003330725.1	Bacteria	Acidobacteria	Acidobacteriia	Acidobacteriales	Acidobacteriaceae	Acidisarcina	Acidisarcina polymorpha	Acidisarcina polymorpha	0.9534
B19_NODE_1106_length_43053_cov_9.153821	B19_1106	GCF_003994475.1	Bacteria	Firmicutes	Bacilli	Bacillales	Paenibacillaceae	Paenibacillus	Paenibacillus anaericanus	Paenibacillus anaericanus	0.8691
B19_NODE_1107_length_43046_cov_12.320369	B19_1107	GCF_000418325.1	Bacteria	Proteobacteria	Deltaproteobacteria	Myxococcales	Polyangiaceae	Sorangium	Sorangium cellulosum	Sorangium cellulosum So0157-2	0.9995
B19_NODE_1108_length_43044_cov_34.057875	B19_1108	GCF_001399675.1	Bacteria	Firmicutes	Bacilli	Bacillales	Alicyclobacillaceae	Alicyclobacillus	Alicyclobacillus ferrooxydans	Alicyclobacillus ferrooxydans	0.8878
B19_NODE_1109_length_43036_cov_19.974733	B19_1109	GCF_005889715.1	Bacteria	Actinobacteriota	Actinobacteria	Streptosporangiales	Thermomonosporaceae	Actinomadura	Actinomadura sp. 14C53	Actinomadura sp. 14C53	0.9991
B19_NODE_110_length_73490_cov_14.080820	B19_110	GCF_002741015.1	Bacteria	Proteobacteria	Alphaproteobacteria	Rhizobiales	Methylobacteriaceae	Microvirga	Microvirga ossetica	Microvirga ossetica	0.9898
B19_NODE_1110_length_43029_cov_17.999046	B19_1110	GCF_002260525.1	Bacteria	Proteobacteria	Gammaproteobacteria	Oceanospirillales	Hahellaceae	Hahella	Hahella sp. CCB-MM4	Hahella sp. CCB-MM4	0.9434
B19_NODE_1114_length_42987_cov_13.896744	B19_1114	GCF_004000945.1	Bacteria	Firmicutes	Bacilli	Bacillales	Paenibacillaceae	Paenibacillus	Paenibacillus lautus	Paenibacillus lautus NBRC 15380	0.9397
B19_NODE_1115_length_42961_cov_27.481355	B19_1115	GCF_001005835.2	Bacteria	Proteobacteria	Betaproteobacteria	Burkholderiales	Alcaligenaceae	Achromobacter	Achromobacter sp. LC458	Achromobacter sp. LC458	0.9927
B19_NODE_111_length_73465_cov_65.313036	B19_111	GCF_004217555.1	Bacteria	Acidobacteria	Acidobacteriia	Acidobacteriales	Acidobacteriaceae	Edaphobacter	Edaphobacter modestus	Edaphobacter modestus	0.9663
B19_NODE_1120_length_42934_cov_15.655216	B19_1120	GCF_004337455.1	Bacteria	Actinobacteriota	Actinobacteria	Frankiales	Frankiaceae	Frankia	Frankia sp. BMG5.11	Frankia sp. BMG5.11	0.9969
B19_NODE_1121_length_42928_cov_16.674410	B19_1121	GCF_004103815.1	Bacteria	Bacteroidetes	Sphingobacteriia	Sphingobacteriales	Sphingobacteriaceae	Pedobacter	Pedobacter tournemirensis	Pedobacter tournemirensis	0.9265
B19_NODE_1122_length_42927_cov_39.834717	B19_1122	GCF_003330725.1	Bacteria	Acidobacteria	Acidobacteriia	Acidobacteriales	Acidobacteriaceae	Acidisarcina	Acidisarcina polymorpha	Acidisarcina polymorpha	0.9011
B19_NODE_1123_length_42924_cov_60.859432	B19_1123	GCF_000745965.1	Bacteria	Acidobacteria	Acidobacteriia	Acidobacteriales	Acidobacteriaceae	Edaphobacter	Edaphobacter aggregans	Edaphobacter aggregans DSM 19364	0.9742
B19_NODE_1124_length_42919_cov_26.347751	B19_1124	GCF_000242455.2	Bacteria	Planctomycetes	Planctomycetia	Planctomycetales	Isosphaeraceae	Singulisphaera	Singulisphaera acidiphila	Singulisphaera acidiphila DSM 18658	0.9802
B19_NODE_1127_length_42899_cov_35.710415	B19_1127	GCF_000373005.1	Bacteria	Proteobacteria	Betaproteobacteria	Burkholderiales	Burkholderiaceae	Trinickia	Trinickia symbiotica	Trinickia symbiotica	0.9782
B19_NODE_1129_length_42881_cov_18.876080	B19_1129	GCF_000739655.1	Bacteria	Verrucomicrobia	Verrucomicrobiae	Verrucomicrobiales	Verrucomicrobiaceae	Verrucomicrobium	Verrucomicrobium sp. BvORR106	Verrucomicrobium sp. BvORR106	0.9653
B19_NODE_112_length_73207_cov_42.970008	B19_112	GCF_006543605.1	Bacteria	Actinobacteriota	Actinobacteria	Corynebacteriales	Nocardiaceae	Rhodococcus	Rhodococcus sp. WS4	Rhodococcus sp. WS4	0.997
B19_NODE_1130_length_42874_cov_36.224176	B19_1130	GCF_005280735.1	Bacteria	Proteobacteria	Betaproteobacteria	Burkholderiales	Burkholderiaceae	Burkholderia	Burkholderia sp. DHOD12	Burkholderia sp. DHOD12	0.9884
B19_NODE_1131_length_42873_cov_12.540614	B19_1131	GCF_001887885.1	Bacteria	Bacteroidetes	Flavobacteriia	Flavobacteriales	Flavobacteriaceae	NAmissing	Flavobacteriaceae bacterium A100	Flavobacteriaceae bacterium A100	0.958
B19_NODE_1133_length_42844_cov_17.552759	B19_1133	GCF_000179595.2	Bacteria	Firmicutes	Clostridia	Clostridiales	Hungateiclostridiaceae	Hungateiclostridium	Hungateiclostridium cellulolyticum	Hungateiclostridium cellulolyticum CD2	0.9443
B19_NODE_1135_length_42831_cov_29.239924	B19_1135	GCF_902109435.1	Bacteria	Proteobacteria	Gammaproteobacteria	Enterobacterales	Enterobacteriaceae	Raoultella	Raoultella sp. NCTC 9187	Raoultella sp. NCTC 9187	0.8732
B19_NODE_1136_length_42830_cov_131.479462	B19_1136	GCF_005893125.1	Bacteria	Actinobacteriota	Actinobacteria	Streptosporangiales	Streptosporangiaceae	Nonomuraea	Nonomuraea sp. 160415	Nonomuraea sp. 160415	0.9989
B19_NODE_1138_length_42822_cov_14.265298	B19_1138	GCF_005217565.1	Bacteria	Bacteroidetes	Bacteroidia	Marinilabiliales	Prolixibacteraceae	NAmissing	Prolixibacteraceae bacterium JC036	Prolixibacteraceae bacterium JC036	0.9612
B19_NODE_1139_length_42816_cov_23.430486	B19_1139	GCF_902109435.1	Bacteria	Proteobacteria	Gammaproteobacteria	Enterobacterales	Enterobacteriaceae	Raoultella	Raoultella sp. NCTC 9187	Raoultella sp. NCTC 9187	0.9053
B19_NODE_113_length_73194_cov_46.384938	B19_113	GCF_000171775.1	Bacteria	Planctomycetes	Planctomycetia	Planctomycetales	Gemmataceae	Gemmata	Gemmata obscuriglobus	Gemmata obscuriglobus UQM 2246	0.99
B19_NODE_1140_length_42814_cov_31.841133	B19_1140	GCF_902109435.1	Bacteria	Proteobacteria	Gammaproteobacteria	Enterobacterales	Enterobacteriaceae	Raoultella	Raoultella sp. NCTC 9187	Raoultella sp. NCTC 9187	0.8796
B19_NODE_1141_length_42812_cov_34.564890	B19_1141	GCF_003171675.1	Bacteria	Bacteroidetes	Cytophagia	Cytophagales	Flammeovirgaceae	Reichenbachiella	Reichenbachiella versicolor	Reichenbachiella versicolor	0.9412
B19_NODE_1142_length_42800_cov_729.407276	B19_1142	GCF_003171675.1	Bacteria	Bacteroidetes	Cytophagia	Cytophagales	Flammeovirgaceae	Reichenbachiella	Reichenbachiella versicolor	Reichenbachiella versicolor	0.929
B19_NODE_1143_length_42781_cov_24.681646	B19_1143	GCF_004138495.1	Bacteria	Actinobacteriota	Actinobacteria	Jiangellales	Jiangellaceae	Phytoactinopolyspora	Phytoactinopolyspora endophytica	Phytoactinopolyspora endophytica	0.9914
B19_NODE_1144_length_42764_cov_23.130816	B19_1144	GCF_000255675.1	Bacteria	Planctomycetes	Planctomycetia	Planctomycetales	Isosphaeraceae	Singulisphaera	Singulisphaera acidiphila	Singulisphaera acidiphila DSM 18658	0.9604
B19_NODE_1145_length_42750_cov_27.466144	B19_1145	GCF_902109435.1	Bacteria	Proteobacteria	Gammaproteobacteria	Enterobacterales	Enterobacteriaceae	Raoultella	Raoultella sp. NCTC 9187	Raoultella sp. NCTC 9187	0.8784
B19_NODE_1146_length_42743_cov_12.992433	B19_1146	GCF_007744515.1	Bacteria	Planctomycetes	NAmissing	NAmissing	NAmissing	NAmissing	Planctomycetes bacterium Pan189	Planctomycetes bacterium Pan189	0.9619
B19_NODE_1147_length_42741_cov_28.471841	B19_1147	GCF_902109435.1	Bacteria	Proteobacteria	Gammaproteobacteria	Enterobacterales	Enterobacteriaceae	Raoultella	Raoultella sp. NCTC 9187	Raoultella sp. NCTC 9187	0.918
B19_NODE_1148_length_42737_cov_17.069233	B19_1148	GCF_900109575.1	Bacteria	Bacteroidetes	Sphingobacteriia	Sphingobacteriales	Sphingobacteriaceae	Pseudosphingobacterium	Pseudosphingobacterium domesticum	Pseudosphingobacterium domesticum	0.9335
B19_NODE_1149_length_42726_cov_33.720724	B19_1149	GCF_902109435.1	Bacteria	Proteobacteria	Gammaproteobacteria	Enterobacterales	Enterobacteriaceae	Raoultella	Raoultella sp. NCTC 9187	Raoultella sp. NCTC 9187	0.8727
B19_NODE_114_length_73088_cov_14.565826	B19_114	GCF_902109435.1	Bacteria	Proteobacteria	Gammaproteobacteria	Enterobacterales	Enterobacteriaceae	Raoultella	Raoultella sp. NCTC 9187	Raoultella sp. NCTC 9187	0.863
B19_NODE_1150_length_42713_cov_18.095363	B19_1150	GCF_003131205.1	Bacteria	Acidobacteria	Acidobacteriia	Acidobacteriales	Acidobacteriaceae	Occallatibacter	Occallatibacter savannae	Occallatibacter savannae	0.9807
B19_NODE_1152_length_42698_cov_16.423704	B19_1152	GCF_003062295.1	Bacteria	Proteobacteria	Alphaproteobacteria	Rhizobiales	Bradyrhizobiaceae	Bradyrhizobium	Bradyrhizobium algeriense	Bradyrhizobium algeriense	0.9868
B19_NODE_1153_length_42666_cov_21.183615	B19_1153	GCF_006543605.1	Bacteria	Actinobacteriota	Actinobacteria	Corynebacteriales	Nocardiaceae	Rhodococcus	Rhodococcus sp. WS4	Rhodococcus sp. WS4	0.9937
B19_NODE_1154_length_42666_cov_19.712422	B19_1154	GCF_003330725.1	Bacteria	Acidobacteria	Acidobacteriia	Acidobacteriales	Acidobacteriaceae	Acidisarcina	Acidisarcina polymorpha	Acidisarcina polymorpha	0.9543
B19_NODE_1155_length_42650_cov_13.300458	B19_1155	GCF_000168055.1	Bacteria	Proteobacteria	Deltaproteobacteria	Myxococcales	Archangiaceae	Stigmatella	Stigmatella aurantiaca	Stigmatella aurantiaca DW4/3-1	0.9895
B19_NODE_1156_length_42642_cov_72.769155	B19_1156	GCF_002287625.1	Bacteria	Proteobacteria	Gammaproteobacteria	Vibrionales	Vibrionaceae	Vibrio	Vibrio coralliilyticus	Vibrio coralliilyticus	0.9018
B19_NODE_1157_length_42605_cov_18.995112	B19_1157	GCF_007828895.1	Bacteria	Firmicutes	Bacilli	Bacillales	Bacillaceae	Bacillus	Bacillus bataviensis	Bacillus bataviensis	0.9669
B19_NODE_1159_length_42590_cov_12.171741	B19_1159	GCF_000423665.1	Bacteria	Actinobacteriota	Thermoleophilia	Solirubrobacterales	Solirubrobacteraceae	Solirubrobacter	Solirubrobacter soli	Solirubrobacter soli DSM 22325	0.9969
B19_NODE_115_length_73020_cov_51.526924	B19_115	GCF_900471375.1	Bacteria	Proteobacteria	Alphaproteobacteria	Rhizobiales	NAmissing	NAmissing	Rhizobiales bacterium	Rhizobiales bacterium	0.9853
B19_NODE_1162_length_42528_cov_51.785699	B19_1162	GCF_003149185.1	Bacteria	Bacteroidetes	Cytophagia	Cytophagales	Flammeovirgaceae	Sediminitomix	Sediminitomix flava	Sediminitomix flava	0.9624
B19_NODE_1163_length_42515_cov_12.286269	B19_1163	GCF_900471375.1	Bacteria	Proteobacteria	Alphaproteobacteria	Rhizobiales	NAmissing	NAmissing	Rhizobiales bacterium	Rhizobiales bacterium	0.9699
B19_NODE_1164_length_42504_cov_19.967914	B19_1164	GCF_000620225.1	Bacteria	Proteobacteria	Betaproteobacteria	Burkholderiales	Comamonadaceae	Variovorax	Variovorax sp. URHB0020	Variovorax sp. URHB0020	0.9939
B19_NODE_1165_length_42476_cov_150.776856	B19_1165	GCF_000168055.1	Bacteria	Proteobacteria	Deltaproteobacteria	Myxococcales	Archangiaceae	Stigmatella	Stigmatella aurantiaca	Stigmatella aurantiaca DW4/3-1	0.9865
B19_NODE_1166_length_42476_cov_84.543999	B19_1166	GCF_001280095.1	Bacteria	Actinobacteriota	Actinobacteria	Streptomycetales	Streptomycetaceae	Streptomyces	Streptomyces sp. NRRL F-6491	Streptomyces sp. NRRL F-6491	0.9983
B19_NODE_1167_length_42474_cov_15.067988	B19_1167	GCF_000196815.1	Bacteria	Nitrospirae	Nitrospira	Nitrospirales	Nitrospiraceae	Nitrospira	Nitrospira defluvii	Nitrospira defluvii	0.9561
B19_NODE_1169_length_42453_cov_64.831572	B19_1169	GCF_900290355.1	Bacteria	Verrucomicrobia	NAmissing	NAmissing	NAmissing	NAmissing	Verrucomicrobia bacterium	Verrucomicrobia bacterium	0.9726
B19_NODE_116_length_72996_cov_37.580318	B19_116	GCF_900290355.1	Bacteria	Verrucomicrobia	NAmissing	NAmissing	NAmissing	NAmissing	Verrucomicrobia bacterium	Verrucomicrobia bacterium	0.9662
B19_NODE_1170_length_42444_cov_15.174007	B19_1170	GCF_902109435.1	Bacteria	Proteobacteria	Gammaproteobacteria	Enterobacterales	Enterobacteriaceae	Raoultella	Raoultella sp. NCTC 9187	Raoultella sp. NCTC 9187	0.8836
B19_NODE_1171_length_42436_cov_15.300111_fragment_1	B19_1171	GCF_000364745.1	Archaea	Crenarchaeota	Thermoprotei	Sulfolobales	Sulfolobaceae	Sulfolobus	Sulfolobus islandicus	Sulfolobus islandicus LAL14/1	0.8837
B19_NODE_1172_length_42432_cov_14.651462	B19_1172	GCF_000745965.1	Bacteria	Acidobacteria	Acidobacteriia	Acidobacteriales	Acidobacteriaceae	Edaphobacter	Edaphobacter aggregans	Edaphobacter aggregans DSM 19364	0.9762
B19_NODE_1173_length_42418_cov_64.965017	B19_1173	GCF_000739655.1	Bacteria	Verrucomicrobia	Verrucomicrobiae	Verrucomicrobiales	Verrucomicrobiaceae	Verrucomicrobium	Verrucomicrobium sp. BvORR106	Verrucomicrobium sp. BvORR106	0.9479
B19_NODE_1174_length_42406_cov_45.618805	B19_1174	GCF_003330725.1	Bacteria	Acidobacteria	Acidobacteriia	Acidobacteriales	Acidobacteriaceae	Acidisarcina	Acidisarcina polymorpha	Acidisarcina polymorpha	0.9472
B19_NODE_1176_length_42399_cov_77.429057	B19_1176	GCF_004153455.1	Bacteria	Proteobacteria	Betaproteobacteria	Burkholderiales	Alcaligenaceae	Pusillimonas	Pusillimonas ginsengisoli	Pusillimonas ginsengisoli	0.9584
B19_NODE_1177_length_42399_cov_13.540879	B19_1177	GCF_000745785.1	Bacteria	Proteobacteria	Alphaproteobacteria	Rhizobiales	Rhizobiaceae	Rhizobium	Rhizobium sp. OV201	Rhizobium sp. OV201	0.9751
B19_NODE_1178_length_42352_cov_43.298248	B19_1178	GCF_001583495.1	Bacteria	Bacteroidetes	Cytophagia	Cytophagales	Flammeovirgaceae	Flammeovirga	Flammeovirga sp. SJP92	Flammeovirga sp. SJP92	0.9639
B19_NODE_1179_length_42345_cov_44.422582	B19_1179	GCF_000737315.1	Bacteria	Proteobacteria	Deltaproteobacteria	Myxococcales	Archangiaceae	Hyalangium	Hyalangium minutum	Hyalangium minutum	0.9924
B19_NODE_117_length_72681_cov_21.537645	B19_117	GCF_001541225.1	Bacteria	Proteobacteria	Betaproteobacteria	Burkholderiales	Comamonadaceae	Variovorax	Variovorax sp. WDL1	Variovorax sp. WDL1	0.9952
B19_NODE_1180_length_42326_cov_21.741880	B19_1180	GCF_000733835.1	Bacteria	Proteobacteria	Gammaproteobacteria	Methylococcales	Methylococcaceae	Methylobacter	Methylobacter tundripaludum	Methylobacter tundripaludum 31/32	0.8896
B19_NODE_1181_length_42307_cov_11.795820	B19_1181	GCF_001427545.1	Bacteria	Actinobacteriota	Actinobacteria	Propionibacteriales	Nocardioidaceae	Nocardioides	Nocardioides sp. Root614	Nocardioides sp. Root614	0.9971
B19_NODE_1182_length_42294_cov_27.894623	B19_1182	GCF_000955785.1	Bacteria	Proteobacteria	Betaproteobacteria	Burkholderiales	Burkholderiaceae	NAmissing	Burkholderiaceae bacterium 16	Burkholderiaceae bacterium 16	0.9957
B19_NODE_1184_length_42262_cov_20.572417	B19_1184	GCF_002950945.1	Bacteria	Proteobacteria	Deltaproteobacteria	Myxococcales	Polyangiaceae	Sorangium	Sorangium cellulosum	Sorangium cellulosum	0.9986
B19_NODE_1185_length_42253_cov_28.366913	B19_1185	GCF_000172555.1	Bacteria	Verrucomicrobia	Verrucomicrobiae	Verrucomicrobiales	Verrucomicrobia subdivision 3	Pedosphaera	Pedosphaera parvula	Pedosphaera parvula Ellin514	0.9299
B19_NODE_1186_length_42237_cov_17.431558	B19_1186	GCF_002916985.1	Bacteria	Firmicutes	Bacilli	Bacillales	Paenibacillaceae	Paenibacillus	Paenibacillus polymyxa	Paenibacillus polymyxa	0.9261
B19_NODE_1187_length_42235_cov_26.994310	B19_1187	GCF_003264215.1	Bacteria	Firmicutes	Bacilli	Bacillales	Bacillaceae	Bacillus	Bacillus sp. SRB_336	Bacillus sp. SRB_336	0.9956
B19_NODE_118_length_72513_cov_29.188164	B19_118	GCF_007751475.1	Bacteria	Planctomycetes	NAmissing	NAmissing	NAmissing	NAmissing	Planctomycetes bacterium Poly30	Planctomycetes bacterium Poly30	0.997
B19_NODE_1190_length_42205_cov_53.117367	B19_1190	GCF_005405985.1	Bacteria	Actinobacteriota	Actinobacteria	Streptomycetales	Streptomycetaceae	Streptomyces	Streptomyces avermitilis	Streptomyces avermitilis	0.9915
B19_NODE_1191_length_42197_cov_161.471240	B19_1191	GCF_002749655.1	Bacteria	Firmicutes	Bacilli	Lactobacillales	Lactobacillaceae	Lactobacillus	Lactobacillus plantarum	Lactobacillus plantarum	0.9137
B19_NODE_1192_length_42195_cov_33.126815	B19_1192	GCF_008369935.1	Bacteria	Proteobacteria	Betaproteobacteria	Burkholderiales	Burkholderiaceae	Paraburkholderia	Paraburkholderia sp. DCY113	Paraburkholderia sp. DCY113	0.9894
B19_NODE_1193_length_42189_cov_48.392130	B19_1193	GCF_000178855.1	Bacteria	Chloroflexi	Ktedonobacteria	Ktedonobacterales	Ktedonobacteraceae	Ktedonobacter	Ktedonobacter racemifer	Ktedonobacter racemifer DSM 44963	0.9227
B19_NODE_1194_length_42186_cov_11.971968	B19_1194	GCF_004217555.1	Bacteria	Acidobacteria	Acidobacteriia	Acidobacteriales	Acidobacteriaceae	Edaphobacter	Edaphobacter modestus	Edaphobacter modestus	0.9803
B19_NODE_1195_length_42162_cov_17.544613	B19_1195	GCF_902109435.1	Bacteria	Proteobacteria	Gammaproteobacteria	Enterobacterales	Enterobacteriaceae	Raoultella	Raoultella sp. NCTC 9187	Raoultella sp. NCTC 9187	0.9169
B19_NODE_1196_length_42147_cov_18.918274	B19_1196	GCF_004217555.1	Bacteria	Acidobacteria	Acidobacteriia	Acidobacteriales	Acidobacteriaceae	Edaphobacter	Edaphobacter modestus	Edaphobacter modestus	0.9416
B19_NODE_1197_length_42138_cov_185.950194	B19_1197	GCF_900169565.1	Bacteria	Nitrospirae	Nitrospira	Nitrospirales	Nitrospiraceae	Nitrospira	Nitrospira japonica	Nitrospira japonica	0.9615
B19_NODE_1198_length_42132_cov_102.873470	B19_1198	GCF_008065115.1	Bacteria	Planctomycetes	Planctomycetia	Planctomycetales	Planctomycetaceae	Bythopirellula	Bythopirellula goksoyri	Bythopirellula goksoyri	0.9096
B19_NODE_119_length_72448_cov_151.285014	B19_119	GCF_004217555.1	Bacteria	Acidobacteria	Acidobacteriia	Acidobacteriales	Acidobacteriaceae	Edaphobacter	Edaphobacter modestus	Edaphobacter modestus	0.9278
B19_NODE_11_length_122416_cov_33.183457	B19_11	GCF_001653095.1	Bacteria	Actinobacteriota	Actinobacteria	Corynebacteriales	Mycobacteriaceae	Hoyosella	Hoyosella altamirensis	Hoyosella altamirensis	0.9891
B19_NODE_1200_length_42113_cov_28.585097	B19_1200	GCF_900142955.1	Bacteria	Firmicutes	Clostridia	Clostridiales	Lachnospiraceae	Anaerosporobacter	Anaerosporobacter mobilis	Anaerosporobacter mobilis DSM 15930	0.9623
B19_NODE_1201_length_42109_cov_34.543159	B19_1201	GCF_003574725.1	Bacteria	Proteobacteria	Alphaproteobacteria	Rhodospirillales	Rhodospirillaceae	NAmissing	Rhodospirillaceae bacterium SYSU D60006	Rhodospirillaceae bacterium SYSU D60006	0.9853
B19_NODE_1202_length_42105_cov_23.372461	B19_1202	GCF_004346105.1	Bacteria	Proteobacteria	Oligoflexia	Oligoflexales	Pseudobacteriovoracaceae	Pseudobacteriovorax	Pseudobacteriovorax antillogorgiicola	Pseudobacteriovorax antillogorgiicola	0.9023
B19_NODE_1203_length_42096_cov_86.664066	B19_1203	GCF_003491425.1	Bacteria	Bacteroidetes	NAmissing	Bacteroidetes Order II. Incertae sedis	Rhodothermaceae	Salinibacter	Salinibacter ruber	Salinibacter ruber	0.9417
B19_NODE_1204_length_42064_cov_14.668333	B19_1204	GCF_000739635.1	Bacteria	Verrucomicrobia	Verrucomicrobiae	Verrucomicrobiales	Verrucomicrobiaceae	Verrucomicrobium	Verrucomicrobium sp. BvORR034	Verrucomicrobium sp. BvORR034	0.9684
B19_NODE_1205_length_42035_cov_319.921606	B19_1205	GCF_001263205.1	Bacteria	Proteobacteria	Deltaproteobacteria	Myxococcales	Labilitrichaceae	Labilithrix	Labilithrix luteola	Labilithrix luteola	0.9962
B19_NODE_1206_length_42035_cov_93.742449	B19_1206	GCF_001263205.1	Bacteria	Proteobacteria	Deltaproteobacteria	Myxococcales	Labilitrichaceae	Labilithrix	Labilithrix luteola	Labilithrix luteola	0.9937
B19_NODE_1207_length_42032_cov_21.249160	B19_1207	GCF_000175575.2	Bacteria	Proteobacteria	Acidithiobacillia	Acidithiobacillales	Acidithiobacillaceae	Acidithiobacillus	Acidithiobacillus caldus	Acidithiobacillus caldus ATCC 51756	0.8247
B19_NODE_1209_length_42018_cov_9.974478	B19_1209	GCF_004115155.1	Bacteria	Acidobacteria	Acidobacteriia	Acidobacteriales	Acidobacteriaceae	Granulicella	Granulicella sibirica	Granulicella sibirica	0.9718
B19_NODE_120_length_72445_cov_12.201450	B19_120	GCF_007751475.1	Bacteria	Planctomycetes	NAmissing	NAmissing	NAmissing	NAmissing	Planctomycetes bacterium Poly30	Planctomycetes bacterium Poly30	0.9939
B19_NODE_1210_length_42009_cov_11.408519	B19_1210	GCF_000381625.1	Bacteria	Acidobacteria	Acidobacteriia	Acidobacteriales	Acidobacteriaceae	NAmissing	Acidobacteriaceae bacterium KBS 96	Acidobacteriaceae bacterium KBS 96	0.9503
B19_NODE_1212_length_41985_cov_15.897854	B19_1212	GCF_000802235.1	Bacteria	Actinobacteriota	Actinobacteria	Micrococcales	Micrococcaceae	Sinomonas	Sinomonas humi	Sinomonas humi	0.9797
B19_NODE_1213_length_41957_cov_73.479929	B19_1213	GCF_004345365.1	Bacteria	Actinobacteriota	Actinobacteria	Propionibacteriales	Nocardioidaceae	Kribbella	Kribbella sp. VKM Ac-2568	Kribbella sp. VKM Ac-2568	0.9987
B19_NODE_1215_length_41945_cov_14.103629	B19_1215	GCF_005280735.1	Bacteria	Proteobacteria	Betaproteobacteria	Burkholderiales	Burkholderiaceae	Burkholderia	Burkholderia sp. DHOD12	Burkholderia sp. DHOD12	0.9946
B19_NODE_1216_length_41927_cov_596.958755	B19_1216	GCF_007859835.1	Bacteria	Planctomycetes	NAmissing	NAmissing	NAmissing	NAmissing	Planctomycetes bacterium CA13	Planctomycetes bacterium CA13	0.937
B19_NODE_121_length_72434_cov_51.462496	B19_121	GCF_001399675.1	Bacteria	Firmicutes	Bacilli	Bacillales	Alicyclobacillaceae	Alicyclobacillus	Alicyclobacillus ferrooxydans	Alicyclobacillus ferrooxydans	0.93
B19_NODE_1220_length_41881_cov_19.940013	B19_1220	GCF_001854035.1	Bacteria	Actinobacteriota	Actinobacteria	Corynebacteriales	Mycobacteriaceae	Mycobacteroides	Mycobacteroides chelonae	Mycobacteroides chelonae	0.9624
B19_NODE_1221_length_41880_cov_11.898386	B19_1221	GCF_004361815.1	Bacteria	Proteobacteria	Betaproteobacteria	Burkholderiales	Burkholderiaceae	Paraburkholderia	Paraburkholderia sp. BL10I2N1	Paraburkholderia sp. BL10I2N1	0.9876
B19_NODE_1222_length_41869_cov_10.956785	B19_1222	GCF_003386205.1	Bacteria	Firmicutes	Bacilli	Bacillales	Paenibacillaceae	Cohnella	Cohnella lupini	Cohnella lupini	0.9219
B19_NODE_1223_length_41866_cov_14.398101	B19_1223	GCF_004766045.1	Bacteria	Firmicutes	Clostridia	Clostridiales	Peptococcaceae	Desulfosporosinus	Desulfosporosinus fructosivorans	Desulfosporosinus fructosivorans	0.9177
B19_NODE_1224_length_41852_cov_23.011723	B19_1224	GCF_900108185.1	Bacteria	Acidobacteria	Acidobacteriia	Acidobacteriales	Acidobacteriaceae	Bryocella	Bryocella elongata	Bryocella elongata	0.9842
B19_NODE_1225_length_41823_cov_60.904281	B19_1225	GCF_001189295.1	Bacteria	Proteobacteria	Deltaproteobacteria	Myxococcales	Polyangiaceae	Chondromyces	Chondromyces crocatus	Chondromyces crocatus	0.9873
B19_NODE_1226_length_41820_cov_40.328577	B19_1226	GCF_000969585.1	Bacteria	Proteobacteria	Alphaproteobacteria	Rhizobiales	Rhizobiaceae	Sinorhizobium	Sinorhizobium sp. PC2	Sinorhizobium sp. PC2	0.9733
B19_NODE_1227_length_41815_cov_18.447773	B19_1227	GCF_001315085.1	Bacteria	Firmicutes	Bacilli	Bacillales	Bacillaceae	Bacillus	Bacillus akibai	Bacillus akibai JCM 9157	0.9455
B19_NODE_1228_length_41802_cov_14.343881	B19_1228	GCF_004766045.1	Bacteria	Firmicutes	Clostridia	Clostridiales	Peptococcaceae	Desulfosporosinus	Desulfosporosinus fructosivorans	Desulfosporosinus fructosivorans	0.8785
B19_NODE_1229_length_41797_cov_26.907216	B19_1229	GCF_000013045.1	Bacteria	Bacteroidetes	NAmissing	Bacteroidetes Order II. Incertae sedis	Rhodothermaceae	Salinibacter	Salinibacter ruber	Salinibacter ruber DSM 13855	0.967
B19_NODE_122_length_72218_cov_24.510663	B19_122	GCF_902109435.1	Bacteria	Proteobacteria	Gammaproteobacteria	Enterobacterales	Enterobacteriaceae	Raoultella	Raoultella sp. NCTC 9187	Raoultella sp. NCTC 9187	0.909
B19_NODE_1232_length_41759_cov_18.499257	B19_1232	GCF_000620225.1	Bacteria	Proteobacteria	Betaproteobacteria	Burkholderiales	Comamonadaceae	Variovorax	Variovorax sp. URHB0020	Variovorax sp. URHB0020	0.994
B19_NODE_1233_length_41758_cov_12.904323	B19_1233	GCF_002846625.1	Bacteria	Actinobacteriota	Actinobacteria	Streptomycetales	Streptomycetaceae	Streptomyces	Streptomyces sp. OK885	Streptomyces sp. OK885	0.999
B19_NODE_1235_length_41727_cov_22.719308	B19_1235	GCF_000364745.1	Archaea	Crenarchaeota	Thermoprotei	Sulfolobales	Sulfolobaceae	Sulfolobus	Sulfolobus islandicus	Sulfolobus islandicus LAL14/1	0.9369
B19_NODE_1238_length_41688_cov_16.262940	B19_1238	GCF_004217555.1	Bacteria	Acidobacteria	Acidobacteriia	Acidobacteriales	Acidobacteriaceae	Edaphobacter	Edaphobacter modestus	Edaphobacter modestus	0.92
B19_NODE_1240_length_41661_cov_12.676032	B19_1240	GCF_001189295.1	Bacteria	Proteobacteria	Deltaproteobacteria	Myxococcales	Polyangiaceae	Chondromyces	Chondromyces crocatus	Chondromyces crocatus	0.9947
B19_NODE_1241_length_41655_cov_9.809303	B19_1241	GCF_002964605.1	Bacteria	Firmicutes	Clostridia	Clostridiales	Vallitaleaceae	Vallitalea	Vallitalea sp. S15	Vallitalea sp. S15	0.9758
B19_NODE_1243_length_41646_cov_57.343344	B19_1243	GCF_001618865.1	Bacteria	Acidobacteria	Vicinamibacteria	NAmissing	Vicinamibacteraceae	Luteitalea	Luteitalea pratensis	Luteitalea pratensis	0.9967
B19_NODE_1244_length_41640_cov_17.173957	B19_1244	GCF_003610905.1	Bacteria	Bacteroidetes	Sphingobacteriia	Sphingobacteriales	Sphingobacteriaceae	Sphingobacterium	Sphingobacterium siyangense	Sphingobacterium siyangense	0.9555
B19_NODE_1246_length_41602_cov_38.483597	B19_1246	GCF_003171675.1	Bacteria	Bacteroidetes	Cytophagia	Cytophagales	Flammeovirgaceae	Reichenbachiella	Reichenbachiella versicolor	Reichenbachiella versicolor	0.9533
B19_NODE_1247_length_41587_cov_14.283227	B19_1247	GCF_002749655.1	Bacteria	Firmicutes	Bacilli	Lactobacillales	Lactobacillaceae	Lactobacillus	Lactobacillus plantarum	Lactobacillus plantarum	0.8701
B19_NODE_1248_length_41585_cov_11.676234	B19_1248	GCF_007991675.1	Bacteria	Proteobacteria	Alphaproteobacteria	Rhizobiales	Methylobacteriaceae	Microvirga	Microvirga aerophila	Microvirga aerophila	0.9792
B19_NODE_1249_length_41579_cov_27.410630	B19_1249	GCF_000620225.1	Bacteria	Proteobacteria	Betaproteobacteria	Burkholderiales	Comamonadaceae	Variovorax	Variovorax sp. URHB0020	Variovorax sp. URHB0020	0.9959
B19_NODE_124_length_72191_cov_16.838139	B19_124	GCF_004366075.1	Bacteria	Actinobacteriota	Actinobacteria	Propionibacteriales	Nocardioidaceae	Kribbella	Kribbella sp. VKMAc-2574	Kribbella sp. VKMAc-2574	0.9976
B19_NODE_1250_length_41568_cov_78.822297	B19_1250	GCF_004766045.1	Bacteria	Firmicutes	Clostridia	Clostridiales	Peptococcaceae	Desulfosporosinus	Desulfosporosinus fructosivorans	Desulfosporosinus fructosivorans	0.8833
B19_NODE_1251_length_41566_cov_79.033533	B19_1251	GCF_003574725.1	Bacteria	Proteobacteria	Alphaproteobacteria	Rhodospirillales	Rhodospirillaceae	NAmissing	Rhodospirillaceae bacterium SYSU D60006	Rhodospirillaceae bacterium SYSU D60006	0.996
B19_NODE_1252_length_41554_cov_11.807056	B19_1252	GCF_003569045.1	Bacteria	Chloroflexi	Anaerolineae	NAmissing	NAmissing	NAmissing	anaerobic bacterium MO-CFX2	anaerobic bacterium MO-CFX2	0.984
B19_NODE_1253_length_41546_cov_27.965655	B19_1253	GCF_001263205.1	Bacteria	Proteobacteria	Deltaproteobacteria	Myxococcales	Labilitrichaceae	Labilithrix	Labilithrix luteola	Labilithrix luteola	0.9987
B19_NODE_1254_length_41542_cov_13.215706	B19_1254	GCF_001887885.1	Bacteria	Bacteroidetes	Flavobacteriia	Flavobacteriales	Flavobacteriaceae	NAmissing	Flavobacteriaceae bacterium A100	Flavobacteriaceae bacterium A100	0.9731
B19_NODE_1255_length_41522_cov_58.431910	B19_1255	GCF_000169995.1	Bacteria	Proteobacteria	Gammaproteobacteria	Vibrionales	NAmissing	NAmissing	Vibrionales bacterium SWAT-3	Vibrionales bacterium SWAT-3	0.9115
B19_NODE_1258_length_41487_cov_23.990611	B19_1258	GCF_007829615.1	Bacteria	Firmicutes	Bacilli	Bacillales	Paenibacillaceae	Paenibacillus	Paenibacillus sp. 597	Paenibacillus sp. 597	0.9226
B19_NODE_125_length_72167_cov_36.268249	B19_125	GCF_001263205.1	Bacteria	Proteobacteria	Deltaproteobacteria	Myxococcales	Labilitrichaceae	Labilithrix	Labilithrix luteola	Labilithrix luteola	0.9961
B19_NODE_1260_length_41458_cov_61.839939	B19_1260	GCF_000709045.1	Bacteria	Proteobacteria	Betaproteobacteria	Burkholderiales	Burkholderiaceae	Cupriavidus	Cupriavidus metallidurans	Cupriavidus metallidurans	0.9908
B19_NODE_1261_length_41446_cov_39.703921	B19_1261	GCF_006543605.1	Bacteria	Actinobacteriota	Actinobacteria	Corynebacteriales	Nocardiaceae	Rhodococcus	Rhodococcus sp. WS4	Rhodococcus sp. WS4	0.9934
B19_NODE_1263_length_41429_cov_41.959709	B19_1263	GCF_900108185.1	Bacteria	Acidobacteria	Acidobacteriia	Acidobacteriales	Acidobacteriaceae	Bryocella	Bryocella elongata	Bryocella elongata	0.9884
B19_NODE_1264_length_41427_cov_84.278933	B19_1264	GCF_000802235.1	Bacteria	Actinobacteriota	Actinobacteria	Micrococcales	Micrococcaceae	Sinomonas	Sinomonas humi	Sinomonas humi	0.9871
B19_NODE_1266_length_41388_cov_15.665642	B19_1266	GCF_001541225.1	Bacteria	Proteobacteria	Betaproteobacteria	Burkholderiales	Comamonadaceae	Variovorax	Variovorax sp. WDL1	Variovorax sp. WDL1	0.9959
B19_NODE_1267_length_41369_cov_14.872392	B19_1267	GCF_902109435.1	Bacteria	Proteobacteria	Gammaproteobacteria	Enterobacterales	Enterobacteriaceae	Raoultella	Raoultella sp. NCTC 9187	Raoultella sp. NCTC 9187	0.9224
B19_NODE_126_length_72056_cov_31.290385	B19_126	GCF_902109435.1	Bacteria	Proteobacteria	Gammaproteobacteria	Enterobacterales	Enterobacteriaceae	Raoultella	Raoultella sp. NCTC 9187	Raoultella sp. NCTC 9187	0.9159
B19_NODE_1270_length_41358_cov_18.191439	B19_1270	GCF_003149185.1	Bacteria	Bacteroidetes	Cytophagia	Cytophagales	Flammeovirgaceae	Sediminitomix	Sediminitomix flava	Sediminitomix flava	0.9581
B19_NODE_1271_length_41352_cov_18.232196	B19_1271	GCF_003970675.1	Bacteria	Bacteroidetes	Cytophagia	Cytophagales	Flammeovirgaceae	Flammeovirga	Flammeovirga sp. L12M1	Flammeovirga sp. L12M1	0.9759
B19_NODE_1273_length_41330_cov_28.895118	B19_1273	GCF_000017765.1	Bacteria	Proteobacteria	Gammaproteobacteria	Enterobacterales	Enterobacteriaceae	Escherichia	Escherichia coli	Escherichia coli HS	0.9095
B19_NODE_1274_length_41326_cov_35.165370	B19_1274	GCF_000067165.1	Bacteria	Proteobacteria	Deltaproteobacteria	Myxococcales	Polyangiaceae	Sorangium	Sorangium cellulosum	Sorangium cellulosum So ce56	0.9984
B19_NODE_1275_length_41311_cov_16.779378	B19_1275	GCF_003330725.1	Bacteria	Acidobacteria	Acidobacteriia	Acidobacteriales	Acidobacteriaceae	Acidisarcina	Acidisarcina polymorpha	Acidisarcina polymorpha	0.9227
B19_NODE_1277_length_41304_cov_24.187035	B19_1277	GCF_003945255.1	Bacteria	Proteobacteria	Betaproteobacteria	Burkholderiales	Burkholderiaceae	Caballeronia	Caballeronia sordidicola	Caballeronia sordidicola	0.9771
B19_NODE_1278_length_41302_cov_77.423400_fragment_1	B19_1278	GCF_001315085.1	Bacteria	Firmicutes	Bacilli	Bacillales	Bacillaceae	Bacillus	Bacillus akibai	Bacillus akibai JCM 9157	0.9495
B19_NODE_1279_length_41298_cov_13.221541	B19_1279	GCF_001618865.1	Bacteria	Acidobacteria	Vicinamibacteria	NAmissing	Vicinamibacteraceae	Luteitalea	Luteitalea pratensis	Luteitalea pratensis	0.9919
B19_NODE_127_length_72034_cov_33.605413	B19_127	GCF_003330725.1	Bacteria	Acidobacteria	Acidobacteriia	Acidobacteriales	Acidobacteriaceae	Acidisarcina	Acidisarcina polymorpha	Acidisarcina polymorpha	0.9214
B19_NODE_1280_length_41274_cov_45.210413_fragment_1	B19_1280	GCF_001311015.1	Bacteria	Firmicutes	Clostridia	Clostridiales	Hungateiclostridiaceae	Ruminiclostridium	Ruminiclostridium josui	Ruminiclostridium josui JCM 17888	0.9072
B19_NODE_1280_length_41274_cov_45.210413_fragment_2	B19_1280	GCF_003149185.1	Bacteria	Bacteroidetes	Cytophagia	Cytophagales	Flammeovirgaceae	Sediminitomix	Sediminitomix flava	Sediminitomix flava	0.9203
B19_NODE_1281_length_41260_cov_97.108482	B19_1281	GCF_001315105.1	Bacteria	Firmicutes	Bacilli	Bacillales	Paenibacillaceae	Paenibacillus	Paenibacillus sp. JCM 10914	Paenibacillus sp. JCM 10914	0.9188
B19_NODE_1282_length_41257_cov_29.965099	B19_1282	GCF_003633755.1	Bacteria	Actinobacteriota	Thermoleophilia	Solirubrobacterales	Solirubrobacteraceae	Solirubrobacter	Solirubrobacter pauli	Solirubrobacter pauli	0.9997
B19_NODE_1283_length_41254_cov_18.694095	B19_1283	GCF_007859835.1	Bacteria	Planctomycetes	NAmissing	NAmissing	NAmissing	NAmissing	Planctomycetes bacterium CA13	Planctomycetes bacterium CA13	0.9166
B19_NODE_1284_length_41251_cov_99.114938	B19_1284	GCF_007993755.1	Bacteria	Proteobacteria	Deltaproteobacteria	Bradymonadales	NAmissing	NAmissing	Bradymonadales bacterium V1718	Bradymonadales bacterium V1718	0.9006
B19_NODE_1285_length_41236_cov_36.305626	B19_1285	GCF_001428545.1	Bacteria	Proteobacteria	Betaproteobacteria	Burkholderiales	Oxalobacteraceae	Noviherbaspirillum	Noviherbaspirillum sp. Root189	Noviherbaspirillum sp. Root189	0.9738
B19_NODE_1286_length_41232_cov_26.244870	B19_1286	GCF_001313125.1	Bacteria	Verrucomicrobia	Verrucomicrobiae	Verrucomicrobiales	Verrucomicrobiaceae	Verrucomicrobium	Verrucomicrobium spinosum	Verrucomicrobium spinosum DSM 4136 = JCM 18804	0.9601
B19_NODE_1287_length_41213_cov_11.666480	B19_1287	GCF_900109575.1	Bacteria	Bacteroidetes	Sphingobacteriia	Sphingobacteriales	Sphingobacteriaceae	Pseudosphingobacterium	Pseudosphingobacterium domesticum	Pseudosphingobacterium domesticum	0.8666
B19_NODE_1288_length_41207_cov_16.334054	B19_1288	GCF_004135755.1	Bacteria	Proteobacteria	Deltaproteobacteria	Myxococcales	Polyangiaceae	Sorangium	Sorangium cellulosum	Sorangium cellulosum	0.9993
B19_NODE_1289_length_41203_cov_13.646739	B19_1289	GCF_004115155.1	Bacteria	Acidobacteria	Acidobacteriia	Acidobacteriales	Acidobacteriaceae	Granulicella	Granulicella sibirica	Granulicella sibirica	0.9496
B19_NODE_128_length_71802_cov_19.619998	B19_128	GCF_000421445.1	Bacteria	Actinobacteriota	Actinobacteria	Frankiales	Frankiaceae	Frankia	Frankia sp. Iso899	Frankia sp. Iso899	0.9647
B19_NODE_1290_length_41186_cov_27.013299	B19_1290	GCF_900090195.1	Bacteria	Proteobacteria	Betaproteobacteria	Burkholderiales	Comamonadaceae	Variovorax	Variovorax sp. HW608	Variovorax sp. HW608	0.9961
B19_NODE_1291_length_41185_cov_33.957233_fragment_1	B19_1291	GCF_001311015.1	Bacteria	Firmicutes	Clostridia	Clostridiales	Hungateiclostridiaceae	Ruminiclostridium	Ruminiclostridium josui	Ruminiclostridium josui JCM 17888	0.9128
B19_NODE_1291_length_41185_cov_33.957233_fragment_2	B19_1291	GCF_002157225.2	Bacteria	Proteobacteria	Gammaproteobacteria	Cellvibrionales	Cellvibrionaceae	Agarilytica	Agarilytica rhodophyticola	Agarilytica rhodophyticola	0.8808
B19_NODE_1292_length_41177_cov_11.425101	B19_1292	GCF_000745965.1	Bacteria	Acidobacteria	Acidobacteriia	Acidobacteriales	Acidobacteriaceae	Edaphobacter	Edaphobacter aggregans	Edaphobacter aggregans DSM 19364	0.9646
B19_NODE_1294_length_41157_cov_22.641988	B19_1294	GCF_006704145.1	Bacteria	Proteobacteria	Gammaproteobacteria	Alteromonadales	Pseudoalteromonadaceae	Pseudoalteromonas	Pseudoalteromonas luteoviolacea	Pseudoalteromonas luteoviolacea	0.9269
B19_NODE_1295_length_41148_cov_19.452534	B19_1295	GCF_001189295.1	Bacteria	Proteobacteria	Deltaproteobacteria	Myxococcales	Polyangiaceae	Chondromyces	Chondromyces crocatus	Chondromyces crocatus	0.9942
B19_NODE_1296_length_41139_cov_20.887036_fragment_1	B19_1296	GCF_001936615.1	Bacteria	Firmicutes	Clostridia	Clostridiales	Peptococcaceae	Desulfosporosinus	Desulfosporosinus sp. OL	Desulfosporosinus sp. OL	0.9022
B19_NODE_1297_length_41139_cov_15.782178	B19_1297	GCF_003330725.1	Bacteria	Acidobacteria	Acidobacteriia	Acidobacteriales	Acidobacteriaceae	Acidisarcina	Acidisarcina polymorpha	Acidisarcina polymorpha	0.9375
B19_NODE_1298_length_41126_cov_11.623798	B19_1298	GCF_001618865.1	Bacteria	Acidobacteria	Vicinamibacteria	NAmissing	Vicinamibacteraceae	Luteitalea	Luteitalea pratensis	Luteitalea pratensis	0.9942
B19_NODE_1299_length_41118_cov_39.912159	B19_1299	GCF_902109435.1	Bacteria	Proteobacteria	Gammaproteobacteria	Enterobacterales	Enterobacteriaceae	Raoultella	Raoultella sp. NCTC 9187	Raoultella sp. NCTC 9187	0.8033
B19_NODE_129_length_71779_cov_20.676454	B19_129	GCF_000328565.1	Bacteria	Actinobacteriota	Actinobacteria	Corynebacteriales	Mycobacteriaceae	Mycobacterium	Mycobacterium sp. JS623	Mycobacterium sp. JS623	0.9927
B19_NODE_12_length_121772_cov_57.558829	B19_12	GCF_006543605.1	Bacteria	Actinobacteriota	Actinobacteria	Corynebacteriales	Nocardiaceae	Rhodococcus	Rhodococcus sp. WS4	Rhodococcus sp. WS4	0.9969
B19_NODE_1300_length_41112_cov_19.633120	B19_1300	GCF_900156375.1	Bacteria	Firmicutes	Bacilli	Bacillales	Paenibacillaceae	Paenibacillus	Paenibacillus macquariensis	Paenibacillus macquariensis	0.9005
B19_NODE_1302_length_41104_cov_12.085776	B19_1302	GCF_001637165.1	Bacteria	Firmicutes	Bacilli	Bacillales	Paenibacillaceae	Paenibacillus	Paenibacillus macquariensis	Paenibacillus macquariensis subsp. macquariensis	0.9144
B19_NODE_1303_length_41103_cov_26.164295	B19_1303	GCF_001887885.1	Bacteria	Bacteroidetes	Flavobacteriia	Flavobacteriales	Flavobacteriaceae	NAmissing	Flavobacteriaceae bacterium A100	Flavobacteriaceae bacterium A100	0.9781
B19_NODE_1304_length_41094_cov_20.166037	B19_1304	GCF_001579845.1	Bacteria	Proteobacteria	Alphaproteobacteria	Rhizobiales	Hyphomicrobiaceae	Rhodoplanes	Rhodoplanes sp. Z2-YC6860	Rhodoplanes sp. Z2-YC6860	0.9985
B19_NODE_1305_length_41089_cov_21.061486	B19_1305	GCF_003412465.1	Bacteria	Bacteroidetes	Chitinophagia	Chitinophagales	Chitinophagaceae	Chitinophaga	Chitinophaga sp. K20C18050901	Chitinophaga sp. K20C18050901	0.9485
B19_NODE_1306_length_41083_cov_71.911061	B19_1306	GCF_002555445.1	Bacteria	Firmicutes	Bacilli	Bacillales	Bacillaceae	Bacillus	Bacillus sp. AFS017336	Bacillus sp. AFS017336	0.9535
B19_NODE_1307_length_41067_cov_79.624915	B19_1307	GCF_000242635.2	Bacteria	Bacteroidetes	Sphingobacteriia	Sphingobacteriales	Sphingobacteriaceae	Solitalea	Solitalea canadensis	Solitalea canadensis DSM 3403	0.9616
B19_NODE_1309_length_41060_cov_17.174052	B19_1309	GCF_003265345.1	Bacteria	Actinobacteriota	Actinobacteria	Pseudonocardiales	Pseudonocardiaceae	Lentzea	Lentzea terrae	Lentzea terrae	0.9992
B19_NODE_130_length_71659_cov_269.365440	B19_130	GCF_000381625.1	Bacteria	Acidobacteria	Acidobacteriia	Acidobacteriales	Acidobacteriaceae	NAmissing	Acidobacteriaceae bacterium KBS 96	Acidobacteriaceae bacterium KBS 96	0.9353
B19_NODE_1310_length_41054_cov_18.562648_fragment_1	B19_1310	GCF_001653565.1	Bacteria	Firmicutes	Bacilli	Bacillales	Paenibacillaceae	Paenibacillus	Paenibacillus oryzisoli	Paenibacillus oryzisoli	0.9062
B19_NODE_1311_length_41053_cov_19.327528	B19_1311	GCF_001458735.1	Bacteria	Nitrospirae	Nitrospira	Nitrospirales	Nitrospiraceae	Nitrospira	Candidatus Nitrospira nitrosa	Candidatus Nitrospira nitrosa	0.9395
B19_NODE_1312_length_41044_cov_34.225475	B19_1312	GCF_001544695.2	Bacteria	Proteobacteria	Betaproteobacteria	Burkholderiales	Burkholderiaceae	Caballeronia	Caballeronia arvi	Caballeronia arvi	0.9945
B19_NODE_1313_length_41027_cov_54.544982	B19_1313	GCF_001618865.1	Bacteria	Acidobacteria	Vicinamibacteria	NAmissing	Vicinamibacteraceae	Luteitalea	Luteitalea pratensis	Luteitalea pratensis	0.9974
B19_NODE_1316_length_41006_cov_12.293937	B19_1316	GCF_003945255.1	Bacteria	Proteobacteria	Betaproteobacteria	Burkholderiales	Burkholderiaceae	Caballeronia	Caballeronia sordidicola	Caballeronia sordidicola	0.9769
B19_NODE_1317_length_41000_cov_101.958456	B19_1317	GCF_002271985.1	Bacteria	Firmicutes	Bacilli	Bacillales	Bacillaceae	Bacillus	Bacillus circulans	Bacillus circulans	0.9503
B19_NODE_1318_length_41000_cov_24.025229	B19_1318	GCF_003264215.1	Bacteria	Firmicutes	Bacilli	Bacillales	Bacillaceae	Bacillus	Bacillus sp. SRB_336	Bacillus sp. SRB_336	0.9967
B19_NODE_1319_length_40997_cov_14.182991	B19_1319	GCF_003574725.1	Bacteria	Proteobacteria	Alphaproteobacteria	Rhodospirillales	Rhodospirillaceae	NAmissing	Rhodospirillaceae bacterium SYSU D60006	Rhodospirillaceae bacterium SYSU D60006	0.9909
B19_NODE_131_length_71639_cov_15.032409	B19_131	GCF_000172555.1	Bacteria	Verrucomicrobia	Verrucomicrobiae	Verrucomicrobiales	Verrucomicrobia subdivision 3	Pedosphaera	Pedosphaera parvula	Pedosphaera parvula Ellin514	0.9164
B19_NODE_1320_length_40996_cov_110.744584	B19_1320	GCF_007751475.1	Bacteria	Planctomycetes	NAmissing	NAmissing	NAmissing	NAmissing	Planctomycetes bacterium Poly30	Planctomycetes bacterium Poly30	0.9895
B19_NODE_1321_length_40991_cov_16.657148	B19_1321	GCF_002892465.1	Bacteria	Proteobacteria	Alphaproteobacteria	Rhodobacterales	Rhodobacteraceae	Nesiotobacter	Nesiotobacter exalbescens	Nesiotobacter exalbescens	0.9211
B19_NODE_1322_length_40976_cov_42.466631	B19_1322	GCF_902109435.1	Bacteria	Proteobacteria	Gammaproteobacteria	Enterobacterales	Enterobacteriaceae	Raoultella	Raoultella sp. NCTC 9187	Raoultella sp. NCTC 9187	0.9054
B19_NODE_1323_length_40973_cov_14.039860	B19_1323	GCF_005893125.1	Bacteria	Actinobacteriota	Actinobacteria	Streptosporangiales	Streptosporangiaceae	Nonomuraea	Nonomuraea sp. 160415	Nonomuraea sp. 160415	0.9977
B19_NODE_1324_length_40966_cov_47.791132	B19_1324	GCF_000463345.2	Bacteria	Proteobacteria	Gammaproteobacteria	Enterobacterales	Yersiniaceae	Serratia	Serratia sp. ATCC 39006	Serratia sp. ATCC 39006	0.8904
B19_NODE_1325_length_40963_cov_13.941430	B19_1325	GCF_000807855.2	Bacteria	Bacteroidetes	Cytophagia	Cytophagales	Flammeovirgaceae	Flammeovirga	Flammeovirga pacifica	Flammeovirga pacifica	0.9526
B19_NODE_1326_length_40948_cov_30.299856	B19_1326	GCF_000745965.1	Bacteria	Acidobacteria	Acidobacteriia	Acidobacteriales	Acidobacteriaceae	Edaphobacter	Edaphobacter aggregans	Edaphobacter aggregans DSM 19364	0.9691
B19_NODE_1327_length_40948_cov_24.298755	B19_1327	GCF_001936615.1	Bacteria	Firmicutes	Clostridia	Clostridiales	Peptococcaceae	Desulfosporosinus	Desulfosporosinus sp. OL	Desulfosporosinus sp. OL	0.9004
B19_NODE_1328_length_40946_cov_52.008926	B19_1328	GCF_900141915.1	Bacteria	Actinobacteriota	Actinobacteria	Propionibacteriales	Propionibacteriaceae	Tessaracoccus	Tessaracoccus bendigoensis	Tessaracoccus bendigoensis DSM 12906	0.9809
B19_NODE_1329_length_40938_cov_13.003204	B19_1329	GCF_001263205.1	Bacteria	Proteobacteria	Deltaproteobacteria	Myxococcales	Labilitrichaceae	Labilithrix	Labilithrix luteola	Labilithrix luteola	0.9872
B19_NODE_132_length_71580_cov_25.322503	B19_132	GCF_003330725.1	Bacteria	Acidobacteria	Acidobacteriia	Acidobacteriales	Acidobacteriaceae	Acidisarcina	Acidisarcina polymorpha	Acidisarcina polymorpha	0.9345
B19_NODE_1330_length_40931_cov_18.004159	B19_1330	GCF_002846625.1	Bacteria	Actinobacteriota	Actinobacteria	Streptomycetales	Streptomycetaceae	Streptomyces	Streptomyces sp. OK885	Streptomyces sp. OK885	0.9972
B19_NODE_1331_length_40915_cov_16.356828	B19_1331	GCF_002846625.1	Bacteria	Actinobacteriota	Actinobacteria	Streptomycetales	Streptomycetaceae	Streptomyces	Streptomyces sp. OK885	Streptomyces sp. OK885	0.9983
B19_NODE_1332_length_40909_cov_79.182259	B19_1332	GCF_003054665.1	Bacteria	Verrucomicrobia	Opitutae	Opitutales	Opitutaceae	NAmissing	Opitutaceae bacterium EW11	Opitutaceae bacterium EW11	0.9854
B19_NODE_1333_length_40897_cov_18.098281	B19_1333	GCF_003574725.1	Bacteria	Proteobacteria	Alphaproteobacteria	Rhodospirillales	Rhodospirillaceae	NAmissing	Rhodospirillaceae bacterium SYSU D60006	Rhodospirillaceae bacterium SYSU D60006	0.9913
B19_NODE_1334_length_40894_cov_68.531502_fragment_1	B19_1334	GCF_003966255.1	Bacteria	Firmicutes	Bacilli	Bacillales	Bacillaceae	Bacillus	Bacillus sp. XXST-01	Bacillus sp. XXST-01	0.9066
B19_NODE_1335_length_40894_cov_18.817209_fragment_1	B19_1335	GCF_007666615.1	Bacteria	Firmicutes	Bacilli	Bacillales	Paenibacillaceae	Paenibacillus	Paenibacillus sp. Y412MC10	Paenibacillus sp. Y412MC10	0.9355
B19_NODE_1336_length_40884_cov_32.945627	B19_1336	GCF_006442935.1	Bacteria	Proteobacteria	Alphaproteobacteria	Rhizobiales	Phyllobacteriaceae	Mesorhizobium	Mesorhizobium sp. B2-3-3	Mesorhizobium sp. B2-3-3	0.9945
B19_NODE_1337_length_40882_cov_30.110050	B19_1337	GCF_000418325.1	Bacteria	Proteobacteria	Deltaproteobacteria	Myxococcales	Polyangiaceae	Sorangium	Sorangium cellulosum	Sorangium cellulosum So0157-2	0.9986
B19_NODE_133_length_71495_cov_11.959197	B19_133	GCF_005893125.1	Bacteria	Actinobacteriota	Actinobacteria	Streptosporangiales	Streptosporangiaceae	Nonomuraea	Nonomuraea sp. 160415	Nonomuraea sp. 160415	0.9941
B19_NODE_1341_length_40853_cov_84.721506	B19_1341	GCF_003970425.1	Bacteria	Proteobacteria	Gammaproteobacteria	Vibrionales	Vibrionaceae	Vibrio	Vibrio penaeicida	Vibrio penaeicida	0.8999
B19_NODE_1342_length_40847_cov_39.803319	B19_1342	GCF_003491425.1	Bacteria	Bacteroidetes	NAmissing	Bacteroidetes Order II. Incertae sedis	Rhodothermaceae	Salinibacter	Salinibacter ruber	Salinibacter ruber	0.9872
B19_NODE_1343_length_40846_cov_21.264078	B19_1343	GCF_007860015.1	Bacteria	Planctomycetes	NAmissing	NAmissing	NAmissing	NAmissing	Planctomycetes bacterium Pla144	Planctomycetes bacterium Pla144	0.9001
B19_NODE_1346_length_40829_cov_32.809732	B19_1346	GCF_004339005.1	Bacteria	Proteobacteria	Betaproteobacteria	Burkholderiales	Burkholderiaceae	Paraburkholderia	Paraburkholderia sp. BL8N3	Paraburkholderia sp. BL8N3	0.9838
B19_NODE_1347_length_40825_cov_77.648614	B19_1347	GCF_902109435.1	Bacteria	Proteobacteria	Gammaproteobacteria	Enterobacterales	Enterobacteriaceae	Raoultella	Raoultella sp. NCTC 9187	Raoultella sp. NCTC 9187	0.8493
B19_NODE_1348_length_40824_cov_12.005887	B19_1348	GCF_900188345.1	Bacteria	Actinobacteriota	Actinobacteria	Streptosporangiales	Streptosporangiaceae	Streptosporangium	Streptosporangium subroseum	Streptosporangium subroseum	0.9953
B19_NODE_1349_length_40823_cov_24.093259	B19_1349	GCF_000243715.2	Bacteria	Spirochaetes	Spirochaetia	Leptospirales	Leptospiraceae	Leptospira	Leptospira broomii	Leptospira broomii serovar Hurstbridge str. 5399	0.9099
B19_NODE_1350_length_40814_cov_137.574720	B19_1350	GCF_004138495.1	Bacteria	Actinobacteriota	Actinobacteria	Jiangellales	Jiangellaceae	Phytoactinopolyspora	Phytoactinopolyspora endophytica	Phytoactinopolyspora endophytica	0.9956
B19_NODE_1351_length_40813_cov_26.178959	B19_1351	GCF_000724625.1	Bacteria	Armatimonadetes	Fimbriimonadia	Fimbriimonadales	Fimbriimonadaceae	Fimbriimonas	Fimbriimonas ginsengisoli	Fimbriimonas ginsengisoli Gsoil 348	0.9641
B19_NODE_1354_length_40746_cov_12.666339	B19_1354	GCF_000016745.1	Bacteria	Proteobacteria	Deltaproteobacteria	Desulfuromonadales	Geobacteraceae	Geobacter	Geobacter uraniireducens	Geobacter uraniireducens Rf4	0.9655
B19_NODE_1355_length_40711_cov_399.784558	B19_1355	GCF_007830645.1	Bacteria	Bacteroidetes	Flavobacteriia	Flavobacteriales	Flavobacteriaceae	Myroides	Myroides odoratimimus	Myroides odoratimimus	0.9609
B19_NODE_1356_length_40693_cov_35.206285	B19_1356	GCF_003574725.1	Bacteria	Proteobacteria	Alphaproteobacteria	Rhodospirillales	Rhodospirillaceae	NAmissing	Rhodospirillaceae bacterium SYSU D60006	Rhodospirillaceae bacterium SYSU D60006	0.9933
B19_NODE_1357_length_40690_cov_48.004897	B19_1357	GCF_000620225.1	Bacteria	Proteobacteria	Betaproteobacteria	Burkholderiales	Comamonadaceae	Variovorax	Variovorax sp. URHB0020	Variovorax sp. URHB0020	0.9916
B19_NODE_1358_length_40690_cov_43.926000	B19_1358	GCF_003693345.1	Bacteria	Proteobacteria	Betaproteobacteria	Burkholderiales	Burkholderiaceae	Paraburkholderia	Paraburkholderia phenazinium	Paraburkholderia phenazinium	0.9852
B19_NODE_135_length_71363_cov_58.715376	B19_135	GCF_001006805.1	Bacteria	Proteobacteria	Alphaproteobacteria	Rhizobiales	Methylobacteriaceae	Microvirga	Microvirga massiliensis	Microvirga massiliensis	0.9892
B19_NODE_1361_length_40669_cov_48.457133	B19_1361	GCF_003574725.1	Bacteria	Proteobacteria	Alphaproteobacteria	Rhodospirillales	Rhodospirillaceae	NAmissing	Rhodospirillaceae bacterium SYSU D60006	Rhodospirillaceae bacterium SYSU D60006	0.9879
B19_NODE_1362_length_40665_cov_217.576754	B19_1362	GCF_003574725.1	Bacteria	Proteobacteria	Alphaproteobacteria	Rhodospirillales	Rhodospirillaceae	NAmissing	Rhodospirillaceae bacterium SYSU D60006	Rhodospirillaceae bacterium SYSU D60006	0.9718
B19_NODE_1363_length_40660_cov_79.188474	B19_1363	GCF_000224515.1	Bacteria	Firmicutes	Clostridia	Clostridiales	Peptococcaceae	Desulfosporosinus	Desulfosporosinus sp. OT	Desulfosporosinus sp. OT	0.9223
B19_NODE_1364_length_40647_cov_15.731252	B19_1364	GCF_002220365.1	Bacteria	Proteobacteria	Betaproteobacteria	Burkholderiales	Burkholderiaceae	Caballeronia	Caballeronia sordidicola	Caballeronia sordidicola	0.9371
B19_NODE_1365_length_40631_cov_27.058384	B19_1365	GCF_000381605.1	Bacteria	Acidobacteria	Acidobacteriia	Acidobacteriales	Acidobacteriaceae	NAmissing	Acidobacteriaceae bacterium KBS 89	Acidobacteriaceae bacterium KBS 89	0.9553
B19_NODE_1366_length_40623_cov_93.633899	B19_1366	GCF_000765145.1	Bacteria	Firmicutes	Clostridia	Clostridiales	Peptococcaceae	Desulfosporosinus	Desulfosporosinus sp. HMP52	Desulfosporosinus sp. HMP52	0.9429
B19_NODE_1367_length_40602_cov_10.051890_fragment_1	B19_1367	GCF_000224515.1	Bacteria	Firmicutes	Clostridia	Clostridiales	Peptococcaceae	Desulfosporosinus	Desulfosporosinus sp. OT	Desulfosporosinus sp. OT	0.9309
B19_NODE_1368_length_40592_cov_11.184547	B19_1368	GCF_000214175.1	Bacteria	Actinobacteriota	Actinobacteria	Corynebacteriales	Mycobacteriaceae	Hoyosella	Hoyosella subflava	Hoyosella subflava DQS3-9A1	0.9099
B19_NODE_1369_length_40581_cov_32.337462	B19_1369	GCF_900110205.1	Bacteria	Proteobacteria	Alphaproteobacteria	Rhizobiales	Rhizobiaceae	Rhizobium	Rhizobium tibeticum	Rhizobium tibeticum	0.974
B19_NODE_136_length_71284_cov_19.200943	B19_136	GCF_000783305.1	Bacteria	Bacteroidetes	Sphingobacteriia	Sphingobacteriales	Sphingobacteriaceae	NAmissing	Sphingobacteriaceae bacterium DW12	Sphingobacteriaceae bacterium DW12	0.9193
B19_NODE_1370_length_40572_cov_19.956068	B19_1370	GCF_000243715.2	Bacteria	Spirochaetes	Spirochaetia	Leptospirales	Leptospiraceae	Leptospira	Leptospira broomii	Leptospira broomii serovar Hurstbridge str. 5399	0.9406
B19_NODE_1371_length_40549_cov_21.794266	B19_1371	GCF_000224515.1	Bacteria	Firmicutes	Clostridia	Clostridiales	Peptococcaceae	Desulfosporosinus	Desulfosporosinus sp. OT	Desulfosporosinus sp. OT	0.8713
B19_NODE_1372_length_40546_cov_13.571189	B19_1372	GCF_900100785.1	Bacteria	Firmicutes	Clostridia	Clostridiales	Peptococcaceae	Desulfosporosinus	Desulfosporosinus hippei	Desulfosporosinus hippei DSM 8344	0.9352
B19_NODE_1374_length_40543_cov_18.019413	B19_1374	GCF_002950945.1	Bacteria	Proteobacteria	Deltaproteobacteria	Myxococcales	Polyangiaceae	Sorangium	Sorangium cellulosum	Sorangium cellulosum	0.9991
B19_NODE_1376_length_40523_cov_56.353761	B19_1376	GCF_005893125.1	Bacteria	Actinobacteriota	Actinobacteria	Streptosporangiales	Streptosporangiaceae	Nonomuraea	Nonomuraea sp. 160415	Nonomuraea sp. 160415	0.9973
B19_NODE_1377_length_40517_cov_13.257303	B19_1377	GCF_902109435.1	Bacteria	Proteobacteria	Gammaproteobacteria	Enterobacterales	Enterobacteriaceae	Raoultella	Raoultella sp. NCTC 9187	Raoultella sp. NCTC 9187	0.8561
B19_NODE_1379_length_40511_cov_27.304133	B19_1379	GCF_001263205.1	Bacteria	Proteobacteria	Deltaproteobacteria	Myxococcales	Labilitrichaceae	Labilithrix	Labilithrix luteola	Labilithrix luteola	0.9959
B19_NODE_137_length_71136_cov_101.558982	B19_137	GCF_003947235.1	Bacteria	Actinobacteriota	Actinobacteria	Pseudonocardiales	Pseudonocardiaceae	Kibdelosporangium	Kibdelosporangium aridum	Kibdelosporangium aridum	0.9922
B19_NODE_1380_length_40491_cov_47.255861	B19_1380	GCF_000614565.2	Bacteria	Proteobacteria	Gammaproteobacteria	Enterobacterales	Enterobacteriaceae	Escherichia	Escherichia coli	Escherichia coli O153:H2 str. 2010C-5034	0.9795
B19_NODE_1381_length_40484_cov_16.304855	B19_1381	GCF_005893125.1	Bacteria	Actinobacteriota	Actinobacteria	Streptosporangiales	Streptosporangiaceae	Nonomuraea	Nonomuraea sp. 160415	Nonomuraea sp. 160415	0.9989
B19_NODE_1382_length_40483_cov_307.877412	B19_1382	GCF_000178855.1	Bacteria	Chloroflexi	Ktedonobacteria	Ktedonobacterales	Ktedonobacteraceae	Ktedonobacter	Ktedonobacter racemifer	Ktedonobacter racemifer DSM 44963	0.9276
B19_NODE_1383_length_40481_cov_145.886459	B19_1383	GCF_001610855.1	Bacteria	Planctomycetes	Planctomycetia	Planctomycetales	Gemmataceae	Gemmata	Gemmata sp. SH-PL17	Gemmata sp. SH-PL17	0.9906
B19_NODE_1384_length_40473_cov_52.975283	B19_1384	GCF_001428545.1	Bacteria	Proteobacteria	Betaproteobacteria	Burkholderiales	Oxalobacteraceae	Noviherbaspirillum	Noviherbaspirillum sp. Root189	Noviherbaspirillum sp. Root189	0.9578
B19_NODE_1385_length_40472_cov_13.023703	B19_1385	GCF_001006805.1	Bacteria	Proteobacteria	Alphaproteobacteria	Rhizobiales	Methylobacteriaceae	Microvirga	Microvirga massiliensis	Microvirga massiliensis	0.9873
B19_NODE_1386_length_40434_cov_17.590901	B19_1386	GCF_003330725.1	Bacteria	Acidobacteria	Acidobacteriia	Acidobacteriales	Acidobacteriaceae	Acidisarcina	Acidisarcina polymorpha	Acidisarcina polymorpha	0.9584
B19_NODE_1388_length_40409_cov_13.301482	B19_1388	GCF_001189295.1	Bacteria	Proteobacteria	Deltaproteobacteria	Myxococcales	Polyangiaceae	Chondromyces	Chondromyces crocatus	Chondromyces crocatus	0.997
B19_NODE_1389_length_40401_cov_15.922099	B19_1389	GCF_000620725.1	Bacteria	Acidobacteria	Acidobacteriia	Acidobacteriales	Acidobacteriaceae	NAmissing	Acidobacteriaceae bacterium URHE0068	Acidobacteriaceae bacterium URHE0068	0.9756
B19_NODE_138_length_70935_cov_72.256913	B19_138	GCF_000255675.1	Bacteria	Planctomycetes	Planctomycetia	Planctomycetales	Isosphaeraceae	Singulisphaera	Singulisphaera acidiphila	Singulisphaera acidiphila DSM 18658	0.9859
B19_NODE_1390_length_40385_cov_22.829159	B19_1390	GCF_001263205.1	Bacteria	Proteobacteria	Deltaproteobacteria	Myxococcales	Labilitrichaceae	Labilithrix	Labilithrix luteola	Labilithrix luteola	0.997
B19_NODE_1391_length_40367_cov_15.265777	B19_1391	GCF_002220365.1	Bacteria	Proteobacteria	Betaproteobacteria	Burkholderiales	Burkholderiaceae	Caballeronia	Caballeronia sordidicola	Caballeronia sordidicola	0.9603
B19_NODE_1392_length_40338_cov_13.453020	B19_1392	GCF_902109435.1	Bacteria	Proteobacteria	Gammaproteobacteria	Enterobacterales	Enterobacteriaceae	Raoultella	Raoultella sp. NCTC 9187	Raoultella sp. NCTC 9187	0.9133
B19_NODE_1393_length_40326_cov_14.244270	B19_1393	GCF_003574725.1	Bacteria	Proteobacteria	Alphaproteobacteria	Rhodospirillales	Rhodospirillaceae	NAmissing	Rhodospirillaceae bacterium SYSU D60006	Rhodospirillaceae bacterium SYSU D60006	0.9937
B19_NODE_1394_length_40321_cov_15.945140	B19_1394	GCF_001730225.1	Bacteria	Firmicutes	Bacilli	Bacillales	NAmissing	Desulfuribacillus	Desulfuribacillus alkaliarsenatis	Desulfuribacillus alkaliarsenatis	0.9329
B19_NODE_1395_length_40291_cov_19.618302	B19_1395	GCF_001583495.1	Bacteria	Bacteroidetes	Cytophagia	Cytophagales	Flammeovirgaceae	Flammeovirga	Flammeovirga sp. SJP92	Flammeovirga sp. SJP92	0.9599
B19_NODE_1396_length_40261_cov_17.460702	B19_1396	GCF_000745965.1	Bacteria	Acidobacteria	Acidobacteriia	Acidobacteriales	Acidobacteriaceae	Edaphobacter	Edaphobacter aggregans	Edaphobacter aggregans DSM 19364	0.9824
B19_NODE_1397_length_40214_cov_24.267935	B19_1397	GCF_902109435.1	Bacteria	Proteobacteria	Gammaproteobacteria	Enterobacterales	Enterobacteriaceae	Raoultella	Raoultella sp. NCTC 9187	Raoultella sp. NCTC 9187	0.9137
B19_NODE_1398_length_40211_cov_49.246738	B19_1398	GCF_001189295.1	Bacteria	Proteobacteria	Deltaproteobacteria	Myxococcales	Polyangiaceae	Chondromyces	Chondromyces crocatus	Chondromyces crocatus	0.9942
B19_NODE_1399_length_40207_cov_15.553048	B19_1399	GCF_001544555.2	Bacteria	Proteobacteria	Betaproteobacteria	Burkholderiales	Burkholderiaceae	Caballeronia	Caballeronia udeis	Caballeronia udeis	0.9762
B19_NODE_139_length_70806_cov_26.889599	B19_139	GCF_004217555.1	Bacteria	Acidobacteria	Acidobacteriia	Acidobacteriales	Acidobacteriaceae	Edaphobacter	Edaphobacter modestus	Edaphobacter modestus	0.9465
B19_NODE_13_length_117984_cov_24.438298	B19_13	GCF_003171675.1	Bacteria	Bacteroidetes	Cytophagia	Cytophagales	Flammeovirgaceae	Reichenbachiella	Reichenbachiella versicolor	Reichenbachiella versicolor	0.9292
B19_NODE_1400_length_40203_cov_12.846543	B19_1400	GCF_003096355.1	Bacteria	Bacteroidetes	Cytophagia	Cytophagales	Hymenobacteraceae	Pontibacter	Pontibacter virosus	Pontibacter virosus	0.9592
B19_NODE_1401_length_40191_cov_12.023869	B19_1401	GCF_002964605.1	Bacteria	Firmicutes	Clostridia	Clostridiales	Vallitaleaceae	Vallitalea	Vallitalea sp. S15	Vallitalea sp. S15	0.9791
B19_NODE_1402_length_40168_cov_7.457109	B19_1402	GCF_005217565.1	Bacteria	Bacteroidetes	Bacteroidia	Marinilabiliales	Prolixibacteraceae	NAmissing	Prolixibacteraceae bacterium JC036	Prolixibacteraceae bacterium JC036	0.9546
B19_NODE_1404_length_40156_cov_16.452408	B19_1404	GCF_000224515.1	Bacteria	Firmicutes	Clostridia	Clostridiales	Peptococcaceae	Desulfosporosinus	Desulfosporosinus sp. OT	Desulfosporosinus sp. OT	0.9176
B19_NODE_1405_length_40148_cov_14.647295	B19_1405	GCF_007828895.1	Bacteria	Firmicutes	Bacilli	Bacillales	Bacillaceae	Bacillus	Bacillus bataviensis	Bacillus bataviensis	0.9499
B19_NODE_1406_length_40139_cov_21.709385	B19_1406	GCF_003330725.1	Bacteria	Acidobacteria	Acidobacteriia	Acidobacteriales	Acidobacteriaceae	Acidisarcina	Acidisarcina polymorpha	Acidisarcina polymorpha	0.9373
B19_NODE_1407_length_40134_cov_37.576262	B19_1407	GCF_000799595.1	Bacteria	Firmicutes	Bacilli	Bacillales	Paenibacillaceae	Paenibacillus	Paenibacillus chondroitinus	Paenibacillus chondroitinus	0.8691
B19_NODE_1408_length_40122_cov_36.656600	B19_1408	GCF_902109435.1	Bacteria	Proteobacteria	Gammaproteobacteria	Enterobacterales	Enterobacteriaceae	Raoultella	Raoultella sp. NCTC 9187	Raoultella sp. NCTC 9187	0.8716
B19_NODE_1409_length_40096_cov_11.612872	B19_1409	GCF_004138495.1	Bacteria	Actinobacteriota	Actinobacteria	Jiangellales	Jiangellaceae	Phytoactinopolyspora	Phytoactinopolyspora endophytica	Phytoactinopolyspora endophytica	0.9904
B19_NODE_140_length_70699_cov_18.202891	B19_140	GCF_003491425.1	Bacteria	Bacteroidetes	NAmissing	Bacteroidetes Order II. Incertae sedis	Rhodothermaceae	Salinibacter	Salinibacter ruber	Salinibacter ruber	0.9208
B19_NODE_1410_length_40066_cov_15.159231	B19_1410	GCF_001637225.1	Bacteria	Firmicutes	Bacilli	Bacillales	Paenibacillaceae	Paenibacillus	Paenibacillus antarcticus	Paenibacillus antarcticus	0.9419
B19_NODE_1412_length_40058_cov_76.318551	B19_1412	GCF_002157225.2	Bacteria	Proteobacteria	Gammaproteobacteria	Cellvibrionales	Cellvibrionaceae	Agarilytica	Agarilytica rhodophyticola	Agarilytica rhodophyticola	0.8826
B19_NODE_1413_length_40054_cov_21.189730	B19_1413	GCF_001522415.1	Bacteria	Proteobacteria	Betaproteobacteria	Burkholderiales	Burkholderiaceae	Burkholderia	Burkholderia ubonensis	Burkholderia ubonensis	0.9975
B19_NODE_1414_length_40054_cov_21.176020	B19_1414	GCF_007751475.1	Bacteria	Planctomycetes	NAmissing	NAmissing	NAmissing	NAmissing	Planctomycetes bacterium Poly30	Planctomycetes bacterium Poly30	0.993
B19_NODE_1415_length_40042_cov_13.343662	B19_1415	GCF_003149185.1	Bacteria	Bacteroidetes	Cytophagia	Cytophagales	Flammeovirgaceae	Sediminitomix	Sediminitomix flava	Sediminitomix flava	0.9577
B19_NODE_1416_length_40035_cov_92.592196	B19_1416	GCF_900129635.1	Bacteria	Planctomycetes	Planctomycetia	Planctomycetales	Isosphaeraceae	Singulisphaera	Singulisphaera sp. GP187	Singulisphaera sp. GP187	0.9771
B19_NODE_1419_length_40003_cov_12.241063	B19_1419	GCF_003610075.1	Bacteria	Proteobacteria	Betaproteobacteria	Burkholderiales	Burkholderiaceae	Caballeronia	Caballeronia udeis	Caballeronia udeis	0.9277
B19_NODE_141_length_70566_cov_54.153168	B19_141	GCF_006491595.1	Bacteria	Bacteroidetes	Flavobacteriia	Flavobacteriales	Flavobacteriaceae	Flavobacterium	Flavobacterium jejuense	Flavobacterium jejuense	0.9944
B19_NODE_1420_length_40001_cov_50.558804	B19_1420	GCF_001263205.1	Bacteria	Proteobacteria	Deltaproteobacteria	Myxococcales	Labilitrichaceae	Labilithrix	Labilithrix luteola	Labilithrix luteola	0.9954
B19_NODE_1421_length_40000_cov_42.878082	B19_1421	GCF_001083815.1	Bacteria	Actinobacteriota	Actinobacteria	Streptosporangiales	Nocardiopsaceae	Nocardiopsis	Nocardiopsis sp. SBT366	Nocardiopsis sp. SBT366	0.9892
B19_NODE_1422_length_39988_cov_21.759122	B19_1422	GCF_000702925.2	Bacteria	Proteobacteria	Gammaproteobacteria	Methylococcales	Methylococcaceae	Methylomonas	Methylomonas sp. LW13	Methylomonas sp. LW13	0.9609
B19_NODE_1423_length_39988_cov_10.389828	B19_1423	GCF_001263205.1	Bacteria	Proteobacteria	Deltaproteobacteria	Myxococcales	Labilitrichaceae	Labilithrix	Labilithrix luteola	Labilithrix luteola	0.9968
B19_NODE_1424_length_39974_cov_64.283524	B19_1424	GCF_002157225.2	Bacteria	Proteobacteria	Gammaproteobacteria	Cellvibrionales	Cellvibrionaceae	Agarilytica	Agarilytica rhodophyticola	Agarilytica rhodophyticola	0.9408
B19_NODE_1426_length_39966_cov_12.940317	B19_1426	GCF_005222875.1	Bacteria	Proteobacteria	Alphaproteobacteria	Rhizobiales	Phyllobacteriaceae	Mesorhizobium	Mesorhizobium sp. GR13	Mesorhizobium sp. GR13	0.9749
B19_NODE_1428_length_39955_cov_18.842907	B19_1428	GCF_902459795.1	Bacteria	Proteobacteria	Betaproteobacteria	Burkholderiales	Burkholderiaceae	Pandoraea	Pandoraea sputorum	Pandoraea sputorum	0.9857
B19_NODE_1429_length_39953_cov_112.550704	B19_1429	GCF_902109435.1	Bacteria	Proteobacteria	Gammaproteobacteria	Enterobacterales	Enterobacteriaceae	Raoultella	Raoultella sp. NCTC 9187	Raoultella sp. NCTC 9187	0.9247
B19_NODE_142_length_70558_cov_14.800250	B19_142	GCF_008254045.1	Bacteria	Planctomycetes	Planctomycetia	Planctomycetales	Gemmataceae	NAmissing	Gemmataceae bacterium PX52	Gemmataceae bacterium PX52	0.9963
B19_NODE_1430_length_39947_cov_12.063471	B19_1430	GCF_900890425.1	Bacteria	Kiritimatiellaeota	Kiritimatiellae	Kiritimatiellales	NAmissing	NAmissing	Kiritimatiellales bacterium	Kiritimatiellales bacterium	0.9868
B19_NODE_1431_length_39939_cov_20.338808	B19_1431	GCF_007097395.1	Bacteria	Bacteroidetes	Cytophagia	Cytophagales	Flammeovirgaceae	Fulvivirga	Fulvivirga sp. M361	Fulvivirga sp. M361	0.9285
B19_NODE_1432_length_39929_cov_12.283543	B19_1432	GCF_000238575.1	Bacteria	Firmicutes	Bacilli	Lactobacillales	Carnobacteriaceae	Carnobacterium	Carnobacterium maltaromaticum	Carnobacterium maltaromaticum ATCC 35586	0.9518
B19_NODE_1433_length_39928_cov_19.474055	B19_1433	GCF_001955545.1	Bacteria	Firmicutes	Bacilli	Bacillales	Paenibacillaceae	Paenibacillus	Paenibacillus odorifer	Paenibacillus odorifer	0.9308
B19_NODE_1435_length_39925_cov_14.728618	B19_1435	GCF_000243715.2	Bacteria	Spirochaetes	Spirochaetia	Leptospirales	Leptospiraceae	Leptospira	Leptospira broomii	Leptospira broomii serovar Hurstbridge str. 5399	0.9485
B19_NODE_1436_length_39898_cov_14.421078	B19_1436	GCF_000585395.1	Bacteria	Firmicutes	Bacilli	Bacillales	Paenibacillaceae	Saccharibacillus	Saccharibacillus sacchari	Saccharibacillus sacchari DSM 19268	0.9479
B19_NODE_1438_length_39892_cov_15.740518	B19_1438	GCF_003634155.1	Bacteria	Proteobacteria	Betaproteobacteria	Burkholderiales	Burkholderiaceae	Paraburkholderia	Paraburkholderia sediminicola	Paraburkholderia sediminicola	0.9729
B19_NODE_1439_length_39889_cov_44.253301	B19_1439	GCF_900109575.1	Bacteria	Bacteroidetes	Sphingobacteriia	Sphingobacteriales	Sphingobacteriaceae	Pseudosphingobacterium	Pseudosphingobacterium domesticum	Pseudosphingobacterium domesticum	0.9186
B19_NODE_143_length_70532_cov_76.263292	B19_143	GCF_008370385.1	Bacteria	Firmicutes	Bacilli	Bacillales	Paenibacillaceae	Paenibacillus	Paenibacillus sp. B2(2019)	Paenibacillus sp. B2(2019)	0.9057
B19_NODE_1440_length_39885_cov_63.909390	B19_1440	GCF_000416345.1	Bacteria	Proteobacteria	Gammaproteobacteria	Pseudomonadales	Pseudomonadaceae	Pseudomonas	Pseudomonas stutzeri	Pseudomonas stutzeri B1SMN1	0.9939
B19_NODE_1441_length_39869_cov_12.895615	B19_1441	GCF_000067165.1	Bacteria	Proteobacteria	Deltaproteobacteria	Myxococcales	Polyangiaceae	Sorangium	Sorangium cellulosum	Sorangium cellulosum So ce56	0.9986
B19_NODE_1442_length_39853_cov_81.039298	B19_1442	GCF_003171675.1	Bacteria	Bacteroidetes	Cytophagia	Cytophagales	Flammeovirgaceae	Reichenbachiella	Reichenbachiella versicolor	Reichenbachiella versicolor	0.9403
B19_NODE_1443_length_39827_cov_12.141104	B19_1443	GCF_000018105.1	Bacteria	Cyanobacteria	NAmissing	Synechococcales	Acaryochloridaceae	Acaryochloris	Acaryochloris marina	Acaryochloris marina MBIC11017	0.9116
B19_NODE_1445_length_39818_cov_25.480145	B19_1445	GCF_001263205.1	Bacteria	Proteobacteria	Deltaproteobacteria	Myxococcales	Labilitrichaceae	Labilithrix	Labilithrix luteola	Labilithrix luteola	0.9821
B19_NODE_1447_length_39774_cov_34.038848	B19_1447	GCF_003010955.1	Bacteria	Proteobacteria	Alphaproteobacteria	Rhizobiales	Phyllobacteriaceae	Phyllobacterium	Phyllobacterium brassicacearum	Phyllobacterium brassicacearum	0.9673
B19_NODE_1448_length_39768_cov_30.414902	B19_1448	GCF_006543605.1	Bacteria	Actinobacteriota	Actinobacteria	Corynebacteriales	Nocardiaceae	Rhodococcus	Rhodococcus sp. WS4	Rhodococcus sp. WS4	0.993
B19_NODE_1449_length_39765_cov_11.181642	B19_1449	GCF_902109435.1	Bacteria	Proteobacteria	Gammaproteobacteria	Enterobacterales	Enterobacteriaceae	Raoultella	Raoultella sp. NCTC 9187	Raoultella sp. NCTC 9187	0.887
B19_NODE_144_length_70492_cov_23.891761	B19_144	GCF_001719125.1	Archaea	Crenarchaeota	Thermoprotei	Sulfolobales	Sulfolobaceae	Sulfolobus	Sulfolobus sp. A20	Sulfolobus sp. A20	0.9051
B19_NODE_1451_length_39739_cov_12.734528	B19_1451	GCF_900108185.1	Bacteria	Acidobacteria	Acidobacteriia	Acidobacteriales	Acidobacteriaceae	Bryocella	Bryocella elongata	Bryocella elongata	0.992
B19_NODE_1453_length_39734_cov_65.535724	B19_1453	GCF_006543605.1	Bacteria	Actinobacteriota	Actinobacteria	Corynebacteriales	Nocardiaceae	Rhodococcus	Rhodococcus sp. WS4	Rhodococcus sp. WS4	0.9941
B19_NODE_1455_length_39721_cov_23.633263	B19_1455	GCF_003330725.1	Bacteria	Acidobacteria	Acidobacteriia	Acidobacteriales	Acidobacteriaceae	Acidisarcina	Acidisarcina polymorpha	Acidisarcina polymorpha	0.9435
B19_NODE_1456_length_39712_cov_139.879567	B19_1456	GCF_000017765.1	Bacteria	Proteobacteria	Gammaproteobacteria	Enterobacterales	Enterobacteriaceae	Escherichia	Escherichia coli	Escherichia coli HS	0.9474
B19_NODE_1457_length_39699_cov_26.867470	B19_1457	GCF_000376785.1	Bacteria	Proteobacteria	Gammaproteobacteria	Oceanospirillales	Hahellaceae	Hahella	Hahella ganghwensis	Hahella ganghwensis DSM 17046	0.8977
B19_NODE_1458_length_39692_cov_79.644272	B19_1458	GCF_006704145.1	Bacteria	Proteobacteria	Gammaproteobacteria	Alteromonadales	Pseudoalteromonadaceae	Pseudoalteromonas	Pseudoalteromonas luteoviolacea	Pseudoalteromonas luteoviolacea	0.9392
B19_NODE_1459_length_39676_cov_12.877742	B19_1459	GCF_007748195.1	Bacteria	Planctomycetes	NAmissing	NAmissing	NAmissing	NAmissing	Planctomycetes bacterium V144	Planctomycetes bacterium V144	0.9042
B19_NODE_145_length_70399_cov_18.940905	B19_145	GCF_900176355.1	Bacteria	Firmicutes	Negativicutes	Selenomonadales	Sporomusaceae	Sporomusa	Sporomusa malonica	Sporomusa malonica	0.9169
B19_NODE_1460_length_39667_cov_19.748056	B19_1460	GCF_003330725.1	Bacteria	Acidobacteria	Acidobacteriia	Acidobacteriales	Acidobacteriaceae	Acidisarcina	Acidisarcina polymorpha	Acidisarcina polymorpha	0.9298
B19_NODE_1462_length_39643_cov_49.456950	B19_1462	GCF_000175575.2	Bacteria	Proteobacteria	Acidithiobacillia	Acidithiobacillales	Acidithiobacillaceae	Acidithiobacillus	Acidithiobacillus caldus	Acidithiobacillus caldus ATCC 51756	0.7731
B19_NODE_1463_length_39639_cov_23.179517	B19_1463	GCF_000175575.2	Bacteria	Proteobacteria	Acidithiobacillia	Acidithiobacillales	Acidithiobacillaceae	Acidithiobacillus	Acidithiobacillus caldus	Acidithiobacillus caldus ATCC 51756	0.9227
B19_NODE_1464_length_39627_cov_286.928384	B19_1464	GCF_902109435.1	Bacteria	Proteobacteria	Gammaproteobacteria	Enterobacterales	Enterobacteriaceae	Raoultella	Raoultella sp. NCTC 9187	Raoultella sp. NCTC 9187	0.9102
B19_NODE_1465_length_39624_cov_11.106169	B19_1465	GCF_002157225.2	Bacteria	Proteobacteria	Gammaproteobacteria	Cellvibrionales	Cellvibrionaceae	Agarilytica	Agarilytica rhodophyticola	Agarilytica rhodophyticola	0.9129
B19_NODE_1466_length_39622_cov_26.944423	B19_1466	GCF_000812825.1	Bacteria	Bacteroidetes	Flavobacteriia	Flavobacteriales	Flavobacteriaceae	Myroides	Myroides marinus	Myroides marinus	0.9814
B19_NODE_1468_length_39601_cov_118.305998	B19_1468	GCF_900290355.1	Bacteria	Verrucomicrobia	NAmissing	NAmissing	NAmissing	NAmissing	Verrucomicrobia bacterium	Verrucomicrobia bacterium	0.9535
B19_NODE_1469_length_39597_cov_18.662207	B19_1469	GCF_003171675.1	Bacteria	Bacteroidetes	Cytophagia	Cytophagales	Flammeovirgaceae	Reichenbachiella	Reichenbachiella versicolor	Reichenbachiella versicolor	0.9446
B19_NODE_146_length_70079_cov_58.221581	B19_146	GCF_003386205.1	Bacteria	Firmicutes	Bacilli	Bacillales	Paenibacillaceae	Cohnella	Cohnella lupini	Cohnella lupini	0.8983
B19_NODE_1470_length_39590_cov_45.275705_fragment_1	B19_1470	GCF_002091675.1	Bacteria	Proteobacteria	Gammaproteobacteria	Pseudomonadales	Pseudomonadaceae	Pseudomonas	Pseudomonas luteola	Pseudomonas luteola NBRC 103146	0.9085
B19_NODE_1471_length_39588_cov_74.243822	B19_1471	GCF_000381625.1	Bacteria	Acidobacteria	Acidobacteriia	Acidobacteriales	Acidobacteriaceae	NAmissing	Acidobacteriaceae bacterium KBS 96	Acidobacteriaceae bacterium KBS 96	0.9445
B19_NODE_1472_length_39576_cov_25.718378	B19_1472	GCF_003751275.1	Bacteria	Acidobacteria	Acidobacteriia	Acidobacteriales	Acidobacteriaceae	Granulicella	Granulicella sp. GAS466	Granulicella sp. GAS466	0.9736
B19_NODE_1474_length_39540_cov_20.899962	B19_1474	GCF_004346105.1	Bacteria	Proteobacteria	Oligoflexia	Oligoflexales	Pseudobacteriovoracaceae	Pseudobacteriovorax	Pseudobacteriovorax antillogorgiicola	Pseudobacteriovorax antillogorgiicola	0.9157
B19_NODE_1475_length_39535_cov_965.079616	B19_1475	GCF_902109435.1	Bacteria	Proteobacteria	Gammaproteobacteria	Enterobacterales	Enterobacteriaceae	Raoultella	Raoultella sp. NCTC 9187	Raoultella sp. NCTC 9187	0.7781
B19_NODE_1476_length_39520_cov_14.007374	B19_1476	GCF_001510715.1	Bacteria	Firmicutes	Bacilli	Bacillales	Bacillaceae	Bacillus	Bacillus sp. FJAT-29814	Bacillus sp. FJAT-29814	0.9406
B19_NODE_1478_length_39518_cov_128.188759	B19_1478	GCF_004766045.1	Bacteria	Firmicutes	Clostridia	Clostridiales	Peptococcaceae	Desulfosporosinus	Desulfosporosinus fructosivorans	Desulfosporosinus fructosivorans	0.877
B19_NODE_1479_length_39506_cov_17.217079	B19_1479	GCF_007725005.1	Bacteria	Firmicutes	Bacilli	Bacillales	Paenibacillaceae	Brevibacillus	Brevibacillus brevis	Brevibacillus brevis	0.9007
B19_NODE_147_length_69976_cov_14.478740	B19_147	GCF_000242615.2	Bacteria	Acidobacteria	Holophagae	Holophagales	Holophagaceae	Holophaga	Holophaga foetida	Holophaga foetida DSM 6591	0.9892
B19_NODE_1480_length_39495_cov_16.568966	B19_1480	GCF_001984155.1	Bacteria	Actinobacteriota	Actinobacteria	Pseudonocardiales	Pseudonocardiaceae	Actinosynnema	Actinosynnema sp. ALI-1.44	Actinosynnema sp. ALI-1.44	0.9981
B19_NODE_1481_length_39482_cov_14.191163	B19_1481	GCF_000017505.1	Bacteria	Proteobacteria	Deltaproteobacteria	Myxococcales	Anaeromyxobacteraceae	Anaeromyxobacter	Anaeromyxobacter sp. Fw109-5	Anaeromyxobacter sp. Fw109-5	0.9997
B19_NODE_1483_length_39475_cov_368.322907	B19_1483	GCF_002846625.1	Bacteria	Actinobacteriota	Actinobacteria	Streptomycetales	Streptomycetaceae	Streptomyces	Streptomyces sp. OK885	Streptomyces sp. OK885	0.9991
B19_NODE_1486_length_39464_cov_207.412621	B19_1486	GCF_003449015.1	Bacteria	Bacteroidetes	Flavobacteriia	Flavobacteriales	Flavobacteriaceae	Lutibacter	Lutibacter sp. SM1352	Lutibacter sp. SM1352	0.9765
B19_NODE_1487_length_39461_cov_21.804497	B19_1487	GCF_001936615.1	Bacteria	Firmicutes	Clostridia	Clostridiales	Peptococcaceae	Desulfosporosinus	Desulfosporosinus sp. OL	Desulfosporosinus sp. OL	0.8882
B19_NODE_1488_length_39450_cov_55.878893	B19_1488	GCF_004766045.1	Bacteria	Firmicutes	Clostridia	Clostridiales	Peptococcaceae	Desulfosporosinus	Desulfosporosinus fructosivorans	Desulfosporosinus fructosivorans	0.9179
B19_NODE_1489_length_39440_cov_16.764530	B19_1489	GCF_000172555.1	Bacteria	Verrucomicrobia	Verrucomicrobiae	Verrucomicrobiales	Verrucomicrobia subdivision 3	Pedosphaera	Pedosphaera parvula	Pedosphaera parvula Ellin514	0.9344
B19_NODE_148_length_69944_cov_10.217302	B19_148	GCF_003491425.1	Bacteria	Bacteroidetes	NAmissing	Bacteroidetes Order II. Incertae sedis	Rhodothermaceae	Salinibacter	Salinibacter ruber	Salinibacter ruber	0.9565
B19_NODE_1491_length_39402_cov_33.681068	B19_1491	GCF_002891725.1	Bacteria	Proteobacteria	Betaproteobacteria	Burkholderiales	Comamonadaceae	Variovorax	Variovorax sp. B4	Variovorax sp. B4	0.9971
B19_NODE_1492_length_39389_cov_27.366553	B19_1492	GCF_001426375.1	Bacteria	Firmicutes	Bacilli	Bacillales	Paenibacillaceae	Paenibacillus	Paenibacillus sp. Root444D2	Paenibacillus sp. Root444D2	0.9203
B19_NODE_1493_length_39385_cov_97.875973	B19_1493	GCF_001315085.1	Bacteria	Firmicutes	Bacilli	Bacillales	Bacillaceae	Bacillus	Bacillus akibai	Bacillus akibai JCM 9157	0.9064
B19_NODE_1495_length_39377_cov_23.329968	B19_1495	GCF_002890895.1	Bacteria	Proteobacteria	Gammaproteobacteria	Pseudomonadales	Pseudomonadaceae	Pseudomonas	Pseudomonas stutzeri	Pseudomonas stutzeri	0.967
B19_NODE_1496_length_39371_cov_11.516965	B19_1496	GCF_001623255.1	Bacteria	Proteobacteria	Alphaproteobacteria	Rhodobacterales	Rhodobacteraceae	Pseudovibrio	Pseudovibrio axinellae	Pseudovibrio axinellae	0.9069
B19_NODE_1497_length_39362_cov_20.640446	B19_1497	GCF_000381585.1	Bacteria	Acidobacteria	Acidobacteriia	Acidobacteriales	Acidobacteriaceae	NAmissing	Acidobacteriaceae bacterium KBS 83	Acidobacteriaceae bacterium KBS 83	0.9584
B19_NODE_1498_length_39360_cov_16.200534	B19_1498	GCF_007097395.1	Bacteria	Bacteroidetes	Cytophagia	Cytophagales	Flammeovirgaceae	Fulvivirga	Fulvivirga sp. M361	Fulvivirga sp. M361	0.9136
B19_NODE_1499_length_39357_cov_11.496056	B19_1499	GCF_000423685.1	Bacteria	Firmicutes	Negativicutes	Selenomonadales	Sporomusaceae	Sporomusa	Sporomusa ovata	Sporomusa ovata DSM 2662	0.9115
B19_NODE_149_length_69879_cov_29.545858	B19_149	GCF_002846625.1	Bacteria	Actinobacteriota	Actinobacteria	Streptomycetales	Streptomycetaceae	Streptomyces	Streptomyces sp. OK885	Streptomyces sp. OK885	0.9955
B19_NODE_14_length_116150_cov_21.350075	B19_14	GCF_000243675.2	Bacteria	Spirochaetes	Spirochaetia	Leptospirales	Leptospiraceae	Leptospira	Leptospira inadai	Leptospira inadai serovar Lyme str. 10	0.952
B19_NODE_1501_length_39314_cov_23.263965	B19_1501	GCF_003330725.1	Bacteria	Acidobacteria	Acidobacteriia	Acidobacteriales	Acidobacteriaceae	Acidisarcina	Acidisarcina polymorpha	Acidisarcina polymorpha	0.9651
B19_NODE_1502_length_39299_cov_56.016920	B19_1502	GCF_001592745.1	Bacteria	Proteobacteria	Oligoflexia	Bdellovibrionales	Bdellovibrionaceae	Bdellovibrio	Bdellovibrio bacteriovorus	Bdellovibrio bacteriovorus	0.9066
B19_NODE_1503_length_39295_cov_24.254281	B19_1503	GCF_001644645.1	Bacteria	Bacteroidetes	Chitinophagia	Chitinophagales	Chitinophagaceae	Flavisolibacter	Flavisolibacter tropicus	Flavisolibacter tropicus	0.9266
B19_NODE_1504_length_39288_cov_20.474983	B19_1504	GCF_000721875.1	Bacteria	Firmicutes	Bacilli	Lactobacillales	Leuconostocaceae	Oenococcus	Oenococcus oeni	Oenococcus oeni IOEB_0501	0.9301
B19_NODE_1505_length_39286_cov_15.696592	B19_1505	GCF_003258595.1	Bacteria	Proteobacteria	Alphaproteobacteria	Rhodobacterales	Rhodobacteraceae	Acuticoccus	Acuticoccus sp. PTG4-2	Acuticoccus sp. PTG4-2	0.9989
B19_NODE_1508_length_39278_cov_20.618719	B19_1508	GCF_002150685.1	Bacteria	Bacteroidetes	Cytophagia	Cytophagales	Cyclobacteriaceae	Algoriphagus	Algoriphagus antarcticus	Algoriphagus antarcticus	0.9098
B19_NODE_150_length_69808_cov_14.863848	B19_150	GCF_002891725.1	Bacteria	Proteobacteria	Betaproteobacteria	Burkholderiales	Comamonadaceae	Variovorax	Variovorax sp. B4	Variovorax sp. B4	0.9979
B19_NODE_1510_length_39235_cov_38.520980	B19_1510	GCF_003426815.1	Bacteria	Actinobacteriota	Acidimicrobiia	Acidimicrobiales	Ilumatobacteraceae	Desertimonas	Desertimonas flava	Desertimonas flava	0.9987
B19_NODE_1512_length_39233_cov_14.388662	B19_1512	GCF_004115155.1	Bacteria	Acidobacteria	Acidobacteriia	Acidobacteriales	Acidobacteriaceae	Granulicella	Granulicella sibirica	Granulicella sibirica	0.9763
B19_NODE_1513_length_39231_cov_104.637227	B19_1513	GCF_003330725.1	Bacteria	Acidobacteria	Acidobacteriia	Acidobacteriales	Acidobacteriaceae	Acidisarcina	Acidisarcina polymorpha	Acidisarcina polymorpha	0.9485
B19_NODE_1514_length_39225_cov_28.359867	B19_1514	GCF_000224515.1	Bacteria	Firmicutes	Clostridia	Clostridiales	Peptococcaceae	Desulfosporosinus	Desulfosporosinus sp. OT	Desulfosporosinus sp. OT	0.9313
B19_NODE_1515_length_39216_cov_17.600112	B19_1515	GCF_003751905.1	Bacteria	Proteobacteria	Betaproteobacteria	Burkholderiales	Burkholderiaceae	Caballeronia	Caballeronia udeis	Caballeronia udeis	0.9757
B19_NODE_1516_length_39213_cov_17.567623	B19_1516	GCF_003010965.1	Bacteria	Proteobacteria	Alphaproteobacteria	Rhizobiales	Phyllobacteriaceae	Phyllobacterium	Phyllobacterium sophorae	Phyllobacterium sophorae	0.968
B19_NODE_1517_length_39208_cov_197.128547	B19_1517	GCF_003611865.1	Bacteria	Bacteroidetes	Bacteroidia	Bacteroidales	Bacteroidaceae	Bacteroides	Bacteroides caecimuris	Bacteroides caecimuris	0.8821
B19_NODE_1518_length_39199_cov_3125.292765	B19_1518	GCF_000423665.1	Bacteria	Actinobacteriota	Thermoleophilia	Solirubrobacterales	Solirubrobacteraceae	Solirubrobacter	Solirubrobacter soli	Solirubrobacter soli DSM 22325	0.9991
B19_NODE_1519_length_39199_cov_16.168225	B19_1519	GCF_003330725.1	Bacteria	Acidobacteria	Acidobacteriia	Acidobacteriales	Acidobacteriaceae	Acidisarcina	Acidisarcina polymorpha	Acidisarcina polymorpha	0.9142
B19_NODE_151_length_69665_cov_23.821089	B19_151	GCF_001263205.1	Bacteria	Proteobacteria	Deltaproteobacteria	Myxococcales	Labilitrichaceae	Labilithrix	Labilithrix luteola	Labilithrix luteola	0.9897
B19_NODE_1520_length_39184_cov_12.902093	B19_1520	GCF_000178975.2	Bacteria	Acidobacteria	Acidobacteriia	Acidobacteriales	Acidobacteriaceae	Granulicella	Granulicella tundricola	Granulicella tundricola MP5ACTX9	0.9847
B19_NODE_1521_length_39182_cov_16.779462	B19_1521	GCF_004766045.1	Bacteria	Firmicutes	Clostridia	Clostridiales	Peptococcaceae	Desulfosporosinus	Desulfosporosinus fructosivorans	Desulfosporosinus fructosivorans	0.9043
B19_NODE_1522_length_39179_cov_25.846463	B19_1522	GCF_900129505.1	Bacteria	Proteobacteria	Alphaproteobacteria	Rhizobiales	Bradyrhizobiaceae	Bradyrhizobium	Bradyrhizobium erythrophlei	Bradyrhizobium erythrophlei	0.9878
B19_NODE_1523_length_39177_cov_10.433465	B19_1523	GCF_000161695.1	Bacteria	Firmicutes	Bacilli	Bacillales	Bacillaceae	Bacillus	Bacillus thuringiensis	Bacillus thuringiensis serovar pulsiensis BGSC 4CC1	0.9682
B19_NODE_1524_length_39176_cov_54.941566	B19_1524	GCF_000566705.1	Bacteria	Proteobacteria	Betaproteobacteria	Burkholderiales	Burkholderiaceae	Robbsia	Robbsia andropogonis	Robbsia andropogonis Ba3549	0.9324
B19_NODE_1525_length_39174_cov_30.038626	B19_1525	GCF_002976435.1	Bacteria	Proteobacteria	Betaproteobacteria	Burkholderiales	Oxalobacteraceae	Solimicrobium	Solimicrobium silvestre	Solimicrobium silvestre	0.9456
B19_NODE_1526_length_39170_cov_21.732200_fragment_2	B19_1526	GCF_001189295.1	Bacteria	Proteobacteria	Deltaproteobacteria	Myxococcales	Polyangiaceae	Chondromyces	Chondromyces crocatus	Chondromyces crocatus	0.9967
B19_NODE_1527_length_39164_cov_54.481117	B19_1527	GCF_003574725.1	Bacteria	Proteobacteria	Alphaproteobacteria	Rhodospirillales	Rhodospirillaceae	NAmissing	Rhodospirillaceae bacterium SYSU D60006	Rhodospirillaceae bacterium SYSU D60006	0.9891
B19_NODE_1528_length_39151_cov_50.181502	B19_1528	GCF_002749655.1	Bacteria	Firmicutes	Bacilli	Lactobacillales	Lactobacillaceae	Lactobacillus	Lactobacillus plantarum	Lactobacillus plantarum	0.9109
B19_NODE_1529_length_39133_cov_15.502610	B19_1529	GCF_003044305.1	Bacteria	Proteobacteria	Deltaproteobacteria	Myxococcales	Archangiaceae	Vitiosangium	Vitiosangium sp. GDMCC 1.1324	Vitiosangium sp. GDMCC 1.1324	0.9971
B19_NODE_152_length_69605_cov_48.043983	B19_152	GCF_000423545.1	Bacteria	Proteobacteria	Gammaproteobacteria	Pseudomonadales	Pseudomonadaceae	Pseudomonas	Pseudomonas resinovorans	Pseudomonas resinovorans DSM 21078	0.994
B19_NODE_1530_length_39129_cov_51.132262	B19_1530	GCF_007829975.1	Bacteria	Proteobacteria	Betaproteobacteria	Burkholderiales	Burkholderiaceae	Caballeronia	Caballeronia udeis	Caballeronia udeis	0.9436
B19_NODE_1531_length_39107_cov_31.498796	B19_1531	GCF_007992495.1	Bacteria	Proteobacteria	Alphaproteobacteria	Rhodospirillales	NAmissing	Reyranella	Reyranella soli	Reyranella soli	0.9965
B19_NODE_1532_length_39096_cov_68.313004	B19_1532	GCF_000381585.1	Bacteria	Acidobacteria	Acidobacteriia	Acidobacteriales	Acidobacteriaceae	NAmissing	Acidobacteriaceae bacterium KBS 83	Acidobacteriaceae bacterium KBS 83	0.9766
B19_NODE_1533_length_39088_cov_122.135885	B19_1533	GCF_003574725.1	Bacteria	Proteobacteria	Alphaproteobacteria	Rhodospirillales	Rhodospirillaceae	NAmissing	Rhodospirillaceae bacterium SYSU D60006	Rhodospirillaceae bacterium SYSU D60006	0.987
B19_NODE_1534_length_39060_cov_18.449224	B19_1534	GCF_003330725.1	Bacteria	Acidobacteria	Acidobacteriia	Acidobacteriales	Acidobacteriaceae	Acidisarcina	Acidisarcina polymorpha	Acidisarcina polymorpha	0.9441
B19_NODE_1535_length_39034_cov_10.518946	B19_1535	GCF_902109435.1	Bacteria	Proteobacteria	Gammaproteobacteria	Enterobacterales	Enterobacteriaceae	Raoultella	Raoultella sp. NCTC 9187	Raoultella sp. NCTC 9187	0.8512
B19_NODE_1537_length_38999_cov_13.606332	B19_1537	GCF_000745965.1	Bacteria	Acidobacteria	Acidobacteriia	Acidobacteriales	Acidobacteriaceae	Edaphobacter	Edaphobacter aggregans	Edaphobacter aggregans DSM 19364	0.9692
B19_NODE_1538_length_38998_cov_45.146625_fragment_1	B19_1538	GCF_001618865.1	Bacteria	Acidobacteria	Vicinamibacteria	NAmissing	Vicinamibacteraceae	Luteitalea	Luteitalea pratensis	Luteitalea pratensis	0.9929
B19_NODE_1539_length_38978_cov_18.006346	B19_1539	GCF_007829615.1	Bacteria	Firmicutes	Bacilli	Bacillales	Paenibacillaceae	Paenibacillus	Paenibacillus sp. 597	Paenibacillus sp. 597	0.9249
B19_NODE_153_length_69351_cov_31.569124	B19_153	GCF_006442935.1	Bacteria	Proteobacteria	Alphaproteobacteria	Rhizobiales	Phyllobacteriaceae	Mesorhizobium	Mesorhizobium sp. B2-3-3	Mesorhizobium sp. B2-3-3	0.9968
B19_NODE_1540_length_38972_cov_15.050415	B19_1540	GCF_003044305.1	Bacteria	Proteobacteria	Deltaproteobacteria	Myxococcales	Archangiaceae	Vitiosangium	Vitiosangium sp. GDMCC 1.1324	Vitiosangium sp. GDMCC 1.1324	0.9949
B19_NODE_1541_length_38954_cov_23.412324	B19_1541	GCF_000224515.1	Bacteria	Firmicutes	Clostridia	Clostridiales	Peptococcaceae	Desulfosporosinus	Desulfosporosinus sp. OT	Desulfosporosinus sp. OT	0.9364
B19_NODE_1542_length_38939_cov_20.557299	B19_1542	GCF_000711725.1	Bacteria	Proteobacteria	Alphaproteobacteria	Rhodospirillales	Acetobacteraceae	Roseomonas	Roseomonas aerilata	Roseomonas aerilata DSM 19363	0.994
B19_NODE_1543_length_38918_cov_17.808327	B19_1543	GCF_007751475.1	Bacteria	Planctomycetes	NAmissing	NAmissing	NAmissing	NAmissing	Planctomycetes bacterium Poly30	Planctomycetes bacterium Poly30	0.9959
B19_NODE_1545_length_38895_cov_18.731153	B19_1545	GCF_000424985.1	Bacteria	Bacteroidetes	Flavobacteriia	Flavobacteriales	Flavobacteriaceae	Arenibacter	Arenibacter latericius	Arenibacter latericius DSM 15913	0.9236
B19_NODE_1546_length_38891_cov_28.899088	B19_1546	GCF_004342035.1	Bacteria	Bacteroidetes	Sphingobacteriia	Sphingobacteriales	Sphingobacteriaceae	Sphingobacterium	Sphingobacterium sp. JUb20	Sphingobacterium sp. JUb20	0.9592
B19_NODE_1547_length_38877_cov_20.240894	B19_1547	GCF_003171675.1	Bacteria	Bacteroidetes	Cytophagia	Cytophagales	Flammeovirgaceae	Reichenbachiella	Reichenbachiella versicolor	Reichenbachiella versicolor	0.9276
B19_NODE_1548_length_38876_cov_50.140285	B19_1548	GCF_001507435.1	Bacteria	Actinobacteriota	Actinobacteria	Streptomycetales	Streptomycetaceae	Streptomyces	Streptomyces sp. NRRL F-5122	Streptomyces sp. NRRL F-5122	0.9954
B19_NODE_1549_length_38873_cov_30.935674	B19_1549	GCF_008065115.1	Bacteria	Planctomycetes	Planctomycetia	Planctomycetales	Planctomycetaceae	Bythopirellula	Bythopirellula goksoyri	Bythopirellula goksoyri	0.9296
B19_NODE_1550_length_38872_cov_11.909756	B19_1550	GCF_004002895.1	Bacteria	Proteobacteria	Alphaproteobacteria	Rhizobiales	Rhizobiaceae	Sinorhizobium	Sinorhizobium meliloti	Sinorhizobium meliloti	0.9846
B19_NODE_1551_length_38871_cov_20.149474	B19_1551	GCF_004135755.1	Bacteria	Proteobacteria	Deltaproteobacteria	Myxococcales	Polyangiaceae	Sorangium	Sorangium cellulosum	Sorangium cellulosum	0.9981
B19_NODE_1553_length_38860_cov_19.916325	B19_1553	GCF_900168055.1	Bacteria	Bacteroidetes	Sphingobacteriia	Sphingobacteriales	Sphingobacteriaceae	Parapedobacter	Parapedobacter luteus	Parapedobacter luteus	0.9129
B19_NODE_1554_length_38858_cov_28.706569	B19_1554	GCF_001189295.1	Bacteria	Proteobacteria	Deltaproteobacteria	Myxococcales	Polyangiaceae	Chondromyces	Chondromyces crocatus	Chondromyces crocatus	0.987
B19_NODE_1555_length_38855_cov_19.539742	B19_1555	GCF_000745965.1	Bacteria	Acidobacteria	Acidobacteriia	Acidobacteriales	Acidobacteriaceae	Edaphobacter	Edaphobacter aggregans	Edaphobacter aggregans DSM 19364	0.9337
B19_NODE_1556_length_38854_cov_70.206474	B19_1556	GCF_002092535.1	Bacteria	Firmicutes	Bacilli	Lactobacillales	Leuconostocaceae	Leuconostoc	Leuconostoc pseudomesenteroides	Leuconostoc pseudomesenteroides	0.928
B19_NODE_1557_length_38850_cov_59.742106	B19_1557	GCF_007829615.1	Bacteria	Firmicutes	Bacilli	Bacillales	Paenibacillaceae	Paenibacillus	Paenibacillus sp. 597	Paenibacillus sp. 597	0.9139
B19_NODE_1559_length_38837_cov_27.415373	B19_1559	GCF_007745175.1	Bacteria	Planctomycetes	NAmissing	NAmissing	NAmissing	NAmissing	Planctomycetes bacterium Pan44	Planctomycetes bacterium Pan44	0.979
B19_NODE_155_length_69068_cov_22.340689	B19_155	GCF_900016305.1	Bacteria	Actinobacteriota	Actinobacteria	Micrococcales	Microbacteriaceae	Pseudoclavibacter	Pseudoclavibacter helvolus	Pseudoclavibacter helvolus	0.9877
B19_NODE_1561_length_38810_cov_124.453000	B19_1561	GCF_003797765.1	Bacteria	Proteobacteria	Betaproteobacteria	Burkholderiales	Comamonadaceae	Ramlibacter	Ramlibacter sp. WS9	Ramlibacter sp. WS9	0.9912
B19_NODE_1562_length_38805_cov_11.392903	B19_1562	GCF_000686805.1	Bacteria	Firmicutes	Bacilli	Bacillales	Bacillaceae	Bacillus	Bacillus sp. UNC41MFS5	Bacillus sp. UNC41MFS5	0.9505
B19_NODE_1563_length_38782_cov_18.842410	B19_1563	GCF_004362195.1	Bacteria	Actinobacteriota	Actinobacteria	Micrococcales	Microbacteriaceae	Microbacterium	Microbacterium sp. BK668	Microbacterium sp. BK668	0.9978
B19_NODE_1564_length_38779_cov_12.542764	B19_1564	GCF_007004765.1	Bacteria	Proteobacteria	Gammaproteobacteria	Oceanospirillales	Kangiellaceae	Aliikangiella	Aliikangiella marina	Aliikangiella marina	0.9229
B19_NODE_1565_length_38751_cov_25.681052	B19_1565	GCF_005144635.1	Bacteria	Proteobacteria	Deltaproteobacteria	Myxococcales	Polyangiaceae	Polyangium	Polyangium sp. SDU3-1	Polyangium sp. SDU3-1	0.9979
B19_NODE_1566_length_38725_cov_235.957538	B19_1566	GCF_001544555.2	Bacteria	Proteobacteria	Betaproteobacteria	Burkholderiales	Burkholderiaceae	Caballeronia	Caballeronia udeis	Caballeronia udeis	0.9699
B19_NODE_1567_length_38715_cov_70.683006_fragment_1	B19_1567	GCF_005217565.1	Bacteria	Bacteroidetes	Bacteroidia	Marinilabiliales	Prolixibacteraceae	NAmissing	Prolixibacteraceae bacterium JC036	Prolixibacteraceae bacterium JC036	0.9418
B19_NODE_1568_length_38713_cov_19.687749	B19_1568	GCF_000787855.1	Bacteria	Actinobacteriota	Actinobacteria	Streptomycetales	Streptomycetaceae	Streptacidiphilus	Streptacidiphilus anmyonensis	Streptacidiphilus anmyonensis	0.9992
B19_NODE_1569_length_38711_cov_134.329677	B19_1569	GCF_004217555.1	Bacteria	Acidobacteria	Acidobacteriia	Acidobacteriales	Acidobacteriaceae	Edaphobacter	Edaphobacter modestus	Edaphobacter modestus	0.9516
B19_NODE_156_length_68910_cov_23.030789	B19_156	GCF_004217555.1	Bacteria	Acidobacteria	Acidobacteriia	Acidobacteriales	Acidobacteriaceae	Edaphobacter	Edaphobacter modestus	Edaphobacter modestus	0.8924
B19_NODE_1570_length_38681_cov_21.850386	B19_1570	GCF_004343425.1	Bacteria	Proteobacteria	Gammaproteobacteria	Vibrionales	Vibrionaceae	Vibrio	Vibrio crassostreae	Vibrio crassostreae	0.9277
B19_NODE_1571_length_38677_cov_30.893325	B19_1571	GCF_900290355.1	Bacteria	Verrucomicrobia	NAmissing	NAmissing	NAmissing	NAmissing	Verrucomicrobia bacterium	Verrucomicrobia bacterium	0.9765
B19_NODE_1572_length_38677_cov_9.866889	B19_1572	GCF_000381545.1	Bacteria	Bacteroidetes	Cytophagia	Cytophagales	Cytophagaceae	Rhodonellum	Rhodonellum psychrophilum	Rhodonellum psychrophilum GCM71 = DSM 17998	0.9172
B19_NODE_1573_length_38651_cov_28.915017_fragment_2	B19_1573	GCF_002197845.1	Bacteria	Planctomycetes	Planctomycetia	Planctomycetales	Gemmataceae	Fimbriiglobus	Fimbriiglobus ruber	Fimbriiglobus ruber	0.9796
B19_NODE_1575_length_38647_cov_12.478648	B19_1575	GCF_001315085.1	Bacteria	Firmicutes	Bacilli	Bacillales	Bacillaceae	Bacillus	Bacillus akibai	Bacillus akibai JCM 9157	0.9524
B19_NODE_1576_length_38635_cov_109.904899	B19_1576	GCF_000224515.1	Bacteria	Firmicutes	Clostridia	Clostridiales	Peptococcaceae	Desulfosporosinus	Desulfosporosinus sp. OT	Desulfosporosinus sp. OT	0.8707
B19_NODE_1577_length_38578_cov_16.419568	B19_1577	GCF_005889735.1	Bacteria	Actinobacteriota	Actinobacteria	Streptosporangiales	Streptosporangiaceae	Nonomuraea	Nonomuraea turkmeniaca	Nonomuraea turkmeniaca	0.999
B19_NODE_1578_length_38575_cov_16.076947	B19_1578	GCF_004377825.1	Bacteria	Proteobacteria	Betaproteobacteria	Burkholderiales	Burkholderiaceae	Burkholderia	Burkholderia cepacia	Burkholderia cepacia	0.9966
B19_NODE_1579_length_38557_cov_15.987325	B19_1579	GCF_003693385.1	Bacteria	Proteobacteria	Betaproteobacteria	Burkholderiales	Burkholderiaceae	Caballeronia	Caballeronia udeis	Caballeronia udeis	0.9798
B19_NODE_157_length_68841_cov_22.727415	B19_157	GCF_001719125.1	Archaea	Crenarchaeota	Thermoprotei	Sulfolobales	Sulfolobaceae	Sulfolobus	Sulfolobus sp. A20	Sulfolobus sp. A20	0.9172
B19_NODE_1581_length_38533_cov_11.749493	B19_1581	GCF_003049515.1	Bacteria	Firmicutes	Bacilli	Bacillales	Bacillaceae	Lysinibacillus	Lysinibacillus parviboronicapiens	Lysinibacillus parviboronicapiens	0.9574
B19_NODE_1582_length_38529_cov_12.054088	B19_1582	GCF_000817775.1	Bacteria	Cyanobacteria	NAmissing	Oscillatoriales	Oscillatoriaceae	Lyngbya	Lyngbya confervoides	Lyngbya confervoides BDU141951	0.9158
B19_NODE_1583_length_38523_cov_43.064859	B19_1583	GCF_002108455.1	Bacteria	Bacteroidetes	Cytophagia	Cytophagales	Cytophagaceae	Fibrella	Fibrella sp. ES10-3-2-2	Fibrella sp. ES10-3-2-2	0.9267
B19_NODE_1584_length_38514_cov_40.932630	B19_1584	GCF_001637165.1	Bacteria	Firmicutes	Bacilli	Bacillales	Paenibacillaceae	Paenibacillus	Paenibacillus macquariensis	Paenibacillus macquariensis subsp. macquariensis	0.9206
B19_NODE_1585_length_38511_cov_115.994643	B19_1585	GCF_002846625.1	Bacteria	Actinobacteriota	Actinobacteria	Streptomycetales	Streptomycetaceae	Streptomyces	Streptomyces sp. OK885	Streptomyces sp. OK885	0.9982
B19_NODE_1586_length_38505_cov_38.396047	B19_1586	GCF_000812465.1	Bacteria	Proteobacteria	Betaproteobacteria	Burkholderiales	Burkholderiaceae	Cupriavidus	Cupriavidus sp. IDO	Cupriavidus sp. IDO	0.9691
B19_NODE_1587_length_38502_cov_117.140869	B19_1587	GCF_000620725.1	Bacteria	Acidobacteria	Acidobacteriia	Acidobacteriales	Acidobacteriaceae	NAmissing	Acidobacteriaceae bacterium URHE0068	Acidobacteriaceae bacterium URHE0068	0.9859
B19_NODE_1588_length_38498_cov_23.403402	B19_1588	GCF_900215135.1	Bacteria	Proteobacteria	Betaproteobacteria	Burkholderiales	Burkholderiaceae	Burkholderia	Burkholderia sp. D7	Burkholderia sp. D7	0.9843
B19_NODE_1589_length_38479_cov_35.121929	B19_1589	GCF_000620725.1	Bacteria	Acidobacteria	Acidobacteriia	Acidobacteriales	Acidobacteriaceae	NAmissing	Acidobacteriaceae bacterium URHE0068	Acidobacteriaceae bacterium URHE0068	0.9831
B19_NODE_1590_length_38473_cov_13.940913	B19_1590	GCF_900090195.1	Bacteria	Proteobacteria	Betaproteobacteria	Burkholderiales	Comamonadaceae	Variovorax	Variovorax sp. HW608	Variovorax sp. HW608	0.9969
B19_NODE_1593_length_38417_cov_15.267635	B19_1593	GCF_900312785.1	Bacteria	Proteobacteria	Alphaproteobacteria	Rhodobacterales	Rhodobacteraceae	Pseudovibrio	Pseudovibrio sp. AU243	Pseudovibrio sp. AU243	0.9171
B19_NODE_1594_length_38413_cov_38.681709	B19_1594	GCF_001647205.1	Bacteria	Actinobacteriota	Actinobacteria	Corynebacteriales	Nocardiaceae	Rhodococcus	Rhodococcus sp. EPR-134	Rhodococcus sp. EPR-134	0.983
B19_NODE_1595_length_38411_cov_13.009386	B19_1595	GCF_001544975.2	Bacteria	Proteobacteria	Betaproteobacteria	Burkholderiales	Burkholderiaceae	Caballeronia	Caballeronia arationis	Caballeronia arationis	0.9932
B19_NODE_1596_length_38387_cov_22.303611	B19_1596	GCF_001748245.1	Bacteria	Proteobacteria	Oligoflexia	Oligoflexales	Oligoflexaceae	Oligoflexus	Oligoflexus tunisiensis	Oligoflexus tunisiensis	0.9097
B19_NODE_1597_length_38380_cov_22.968167	B19_1597	GCF_007991675.1	Bacteria	Proteobacteria	Alphaproteobacteria	Rhizobiales	Methylobacteriaceae	Microvirga	Microvirga aerophila	Microvirga aerophila	0.9677
B19_NODE_1598_length_38352_cov_49.139750	B19_1598	GCF_900108185.1	Bacteria	Acidobacteria	Acidobacteriia	Acidobacteriales	Acidobacteriaceae	Bryocella	Bryocella elongata	Bryocella elongata	0.9822
B19_NODE_1599_length_38348_cov_59.073408	B19_1599	GCF_000739655.1	Bacteria	Verrucomicrobia	Verrucomicrobiae	Verrucomicrobiales	Verrucomicrobiaceae	Verrucomicrobium	Verrucomicrobium sp. BvORR106	Verrucomicrobium sp. BvORR106	0.9766
B19_NODE_159_length_68167_cov_65.455177_fragment_1	B19_159	GCF_000817775.1	Bacteria	Cyanobacteria	NAmissing	Oscillatoriales	Oscillatoriaceae	Lyngbya	Lyngbya confervoides	Lyngbya confervoides BDU141951	0.9044
B19_NODE_159_length_68167_cov_65.455177_fragment_2	B19_159	GCF_902109435.1	Bacteria	Proteobacteria	Gammaproteobacteria	Enterobacterales	Enterobacteriaceae	Raoultella	Raoultella sp. NCTC 9187	Raoultella sp. NCTC 9187	0.8939
B19_NODE_1600_length_38348_cov_12.681430	B19_1600	GCF_008065115.1	Bacteria	Planctomycetes	Planctomycetia	Planctomycetales	Planctomycetaceae	Bythopirellula	Bythopirellula goksoyri	Bythopirellula goksoyri	0.9129
B19_NODE_1601_length_38332_cov_47.711968	B19_1601	GCF_005144635.1	Bacteria	Proteobacteria	Deltaproteobacteria	Myxococcales	Polyangiaceae	Polyangium	Polyangium sp. SDU3-1	Polyangium sp. SDU3-1	0.9968
B19_NODE_1602_length_38331_cov_9.474396	B19_1602	GCF_000172555.1	Bacteria	Verrucomicrobia	Verrucomicrobiae	Verrucomicrobiales	Verrucomicrobia subdivision 3	Pedosphaera	Pedosphaera parvula	Pedosphaera parvula Ellin514	0.911
B19_NODE_1603_length_38319_cov_85.979589	B19_1603	GCF_004360155.1	Bacteria	Proteobacteria	Gammaproteobacteria	Alteromonadales	Alteromonadaceae	Paraglaciecola	Paraglaciecola sp. D3211	Paraglaciecola sp. D3211	0.9446
B19_NODE_1604_length_38312_cov_14.041326	B19_1604	GCF_000017765.1	Bacteria	Proteobacteria	Gammaproteobacteria	Enterobacterales	Enterobacteriaceae	Escherichia	Escherichia coli	Escherichia coli HS	0.9552
B19_NODE_1605_length_38309_cov_18.276154	B19_1605	GCF_900197625.1	Bacteria	Proteobacteria	Alphaproteobacteria	Rhodospirillales	Rhodospirillaceae	NAmissing	Rhodobacteraceae bacterium Water-Bin34	Rhodobacteraceae bacterium Water-Bin34	0.9422
B19_NODE_1606_length_38305_cov_24.140758	B19_1606	GCF_001263615.2	Bacteria	Actinobacteriota	Actinobacteria	Micrococcales	Micrococcaceae	Arthrobacter	Arthrobacter sp. Hiyo1	Arthrobacter sp. Hiyo1	0.9817
B19_NODE_1607_length_38302_cov_12.868905	B19_1607	GCF_000155595.1	Bacteria	Cyanobacteria	NAmissing	Synechococcales	Synechococcaceae	Synechococcus	Synechococcus sp. PCC 7335	Synechococcus sp. PCC 7335	0.9086
B19_NODE_1608_length_38300_cov_25.323729	B19_1608	GCF_002565135.1	Bacteria	Firmicutes	Bacilli	Bacillales	Bacillaceae	Bacillus	Bacillus sp. AFS076308	Bacillus sp. AFS076308	0.9432
B19_NODE_1609_length_38297_cov_16.766853	B19_1609	GCF_000621485.1	Bacteria	Firmicutes	Clostridia	Clostridiales	Clostridiaceae	Alkaliphilus	Alkaliphilus transvaalensis	Alkaliphilus transvaalensis ATCC 700919	0.9499
B19_NODE_160_length_68058_cov_55.191786	B19_160	GCF_000317515.1	Bacteria	Cyanobacteria	NAmissing	Oscillatoriales	Microcoleaceae	Microcoleus	Microcoleus sp. PCC 7113	Microcoleus sp. PCC 7113	0.9099
B19_NODE_1611_length_38283_cov_11.525165	B19_1611	GCF_001298565.1	Bacteria	Actinobacteriota	Actinobacteria	NAmissing	NAmissing	NAmissing	Actinobacteria bacterium OK006	Actinobacteria bacterium OK006	0.9975
B19_NODE_1612_length_38273_cov_29.212596	B19_1612	GCF_001263205.1	Bacteria	Proteobacteria	Deltaproteobacteria	Myxococcales	Labilitrichaceae	Labilithrix	Labilithrix luteola	Labilithrix luteola	0.9985
B19_NODE_1613_length_38266_cov_12.554605	B19_1613	GCF_001936615.1	Bacteria	Firmicutes	Clostridia	Clostridiales	Peptococcaceae	Desulfosporosinus	Desulfosporosinus sp. OL	Desulfosporosinus sp. OL	0.9247
B19_NODE_1614_length_38258_cov_370.939900	B19_1614	GCF_002891725.1	Bacteria	Proteobacteria	Betaproteobacteria	Burkholderiales	Comamonadaceae	Variovorax	Variovorax sp. B4	Variovorax sp. B4	0.9925
B19_NODE_1615_length_38258_cov_25.757584	B19_1615	GCF_000981385.1	Bacteria	Firmicutes	Bacilli	Bacillales	Bacillaceae	Bacillus	Bacillus sp. SA1-12	Bacillus sp. SA1-12	0.9576
B19_NODE_1616_length_38257_cov_11.402021	B19_1616	GCF_002846625.1	Bacteria	Actinobacteriota	Actinobacteria	Streptomycetales	Streptomycetaceae	Streptomyces	Streptomyces sp. OK885	Streptomyces sp. OK885	0.9975
B19_NODE_1617_length_38245_cov_9.899712	B19_1617	GCF_000620725.1	Bacteria	Acidobacteria	Acidobacteriia	Acidobacteriales	Acidobacteriaceae	NAmissing	Acidobacteriaceae bacterium URHE0068	Acidobacteriaceae bacterium URHE0068	0.9617
B19_NODE_1618_length_38242_cov_15.402310	B19_1618	GCF_003044305.1	Bacteria	Proteobacteria	Deltaproteobacteria	Myxococcales	Archangiaceae	Vitiosangium	Vitiosangium sp. GDMCC 1.1324	Vitiosangium sp. GDMCC 1.1324	0.9974
B19_NODE_1619_length_38235_cov_24.229806	B19_1619	GCF_004766045.1	Bacteria	Firmicutes	Clostridia	Clostridiales	Peptococcaceae	Desulfosporosinus	Desulfosporosinus fructosivorans	Desulfosporosinus fructosivorans	0.921
B19_NODE_161_length_67902_cov_69.491739	B19_161	GCF_001189295.1	Bacteria	Proteobacteria	Deltaproteobacteria	Myxococcales	Polyangiaceae	Chondromyces	Chondromyces crocatus	Chondromyces crocatus	0.9969
B19_NODE_1621_length_38217_cov_17.966406	B19_1621	GCF_003104955.1	Bacteria	Proteobacteria	Gammaproteobacteria	Nevskiales	Sinobacteraceae	Steroidobacter	Steroidobacter cummioxidans	Steroidobacter cummioxidans	0.9823
B19_NODE_1623_length_38205_cov_10.760052	B19_1623	GCF_900215135.1	Bacteria	Proteobacteria	Betaproteobacteria	Burkholderiales	Burkholderiaceae	Burkholderia	Burkholderia sp. D7	Burkholderia sp. D7	0.9779
B19_NODE_1624_length_38192_cov_25.287175	B19_1624	GCF_006442935.1	Bacteria	Proteobacteria	Alphaproteobacteria	Rhizobiales	Phyllobacteriaceae	Mesorhizobium	Mesorhizobium sp. B2-3-3	Mesorhizobium sp. B2-3-3	0.9938
B19_NODE_1625_length_38191_cov_153.079531	B19_1625	GCF_900290355.1	Bacteria	Verrucomicrobia	NAmissing	NAmissing	NAmissing	NAmissing	Verrucomicrobia bacterium	Verrucomicrobia bacterium	0.9767
B19_NODE_1626_length_38155_cov_43.045906	B19_1626	GCF_000261585.1	Bacteria	Proteobacteria	Alphaproteobacteria	Rhizobiales	Bradyrhizobiaceae	Bradyrhizobium	Bradyrhizobium japonicum	Bradyrhizobium japonicum CCBAU 15618	0.9895
B19_NODE_1627_length_38154_cov_24.710859	B19_1627	GCF_003330725.1	Bacteria	Acidobacteria	Acidobacteriia	Acidobacteriales	Acidobacteriaceae	Acidisarcina	Acidisarcina polymorpha	Acidisarcina polymorpha	0.9197
B19_NODE_1628_length_38137_cov_71.713697	B19_1628	GCF_002849655.1	Bacteria	Proteobacteria	Betaproteobacteria	Burkholderiales	Alcaligenaceae	Pusillimonas	Pusillimonas sp. JR1/69-3-13	Pusillimonas sp. JR1/69-3-13	0.9466
B19_NODE_162_length_67838_cov_19.139829	B19_162	GCF_001189295.1	Bacteria	Proteobacteria	Deltaproteobacteria	Myxococcales	Polyangiaceae	Chondromyces	Chondromyces crocatus	Chondromyces crocatus	0.9942
B19_NODE_1631_length_38115_cov_14.137467	B19_1631	GCF_003130405.1	Bacteria	Bacteroidetes	Sphingobacteriia	Sphingobacteriales	Sphingobacteriaceae	Pedobacter	Pedobacter sp. FJ4-8	Pedobacter sp. FJ4-8	0.9413
B19_NODE_1632_length_38066_cov_16.484623	B19_1632	GCF_003574725.1	Bacteria	Proteobacteria	Alphaproteobacteria	Rhodospirillales	Rhodospirillaceae	NAmissing	Rhodospirillaceae bacterium SYSU D60006	Rhodospirillaceae bacterium SYSU D60006	0.991
B19_NODE_1633_length_38058_cov_17.399626	B19_1633	GCF_003351175.1	Bacteria	Proteobacteria	Alphaproteobacteria	Rhizobiales	Rhizobiaceae	Rhizobium	Rhizobium grahamii	Rhizobium grahamii	0.9725
B19_NODE_1634_length_38057_cov_31.761460	B19_1634	GCF_007997175.1	Bacteria	Bacteroidetes	Cytophagia	Cytophagales	Cyclobacteriaceae	Algoriphagus	Algoriphagus ratkowskyi	Algoriphagus ratkowskyi	0.9234
B19_NODE_1635_length_38053_cov_17.099716	B19_1635	GCF_000620225.1	Bacteria	Proteobacteria	Betaproteobacteria	Burkholderiales	Comamonadaceae	Variovorax	Variovorax sp. URHB0020	Variovorax sp. URHB0020	0.9903
B19_NODE_1636_length_38046_cov_243.469269	B19_1636	GCF_000281175.1	Bacteria	Chloroflexi	Caldilineae	Caldilineales	Caldilineaceae	Caldilinea	Caldilinea aerophila	Caldilinea aerophila DSM 14535 = NBRC 104270	0.915
B19_NODE_1638_length_38043_cov_10.320364	B19_1638	GCF_000745965.1	Bacteria	Acidobacteria	Acidobacteriia	Acidobacteriales	Acidobacteriaceae	Edaphobacter	Edaphobacter aggregans	Edaphobacter aggregans DSM 19364	0.9583
B19_NODE_163_length_67802_cov_58.616322	B19_163	GCF_001189295.1	Bacteria	Proteobacteria	Deltaproteobacteria	Myxococcales	Polyangiaceae	Chondromyces	Chondromyces crocatus	Chondromyces crocatus	0.995
B19_NODE_1640_length_38006_cov_22.137124	B19_1640	GCF_003491425.1	Bacteria	Bacteroidetes	NAmissing	Bacteroidetes Order II. Incertae sedis	Rhodothermaceae	Salinibacter	Salinibacter ruber	Salinibacter ruber	0.9141
B19_NODE_1641_length_37954_cov_68.645030	B19_1641	GCF_002157225.2	Bacteria	Proteobacteria	Gammaproteobacteria	Cellvibrionales	Cellvibrionaceae	Agarilytica	Agarilytica rhodophyticola	Agarilytica rhodophyticola	0.9398
B19_NODE_1642_length_37953_cov_13.533748	B19_1642	GCF_008087625.1	Bacteria	Planctomycetes	Planctomycetia	Planctomycetales	Isosphaeraceae	Aquisphaera	Aquisphaera giovannonii	Aquisphaera giovannonii	0.9972
B19_NODE_1643_length_37951_cov_17.166297	B19_1643	GCF_008932305.1	Bacteria	Proteobacteria	Alphaproteobacteria	Rhizobiales	Brucellaceae	Ochrobactrum	Ochrobactrum tritici	Ochrobactrum tritici	0.9701
B19_NODE_1645_length_37937_cov_16.733515	B19_1645	GCF_003330725.1	Bacteria	Acidobacteria	Acidobacteriia	Acidobacteriales	Acidobacteriaceae	Acidisarcina	Acidisarcina polymorpha	Acidisarcina polymorpha	0.9162
B19_NODE_1646_length_37923_cov_22.297481	B19_1646	GCF_902109435.1	Bacteria	Proteobacteria	Gammaproteobacteria	Enterobacterales	Enterobacteriaceae	Raoultella	Raoultella sp. NCTC 9187	Raoultella sp. NCTC 9187	0.9156
B19_NODE_1647_length_37917_cov_101.028287	B19_1647	GCF_006543605.1	Bacteria	Actinobacteriota	Actinobacteria	Corynebacteriales	Nocardiaceae	Rhodococcus	Rhodococcus sp. WS4	Rhodococcus sp. WS4	0.9975
B19_NODE_1648_length_37906_cov_19.925180	B19_1648	GCF_900107745.1	Bacteria	Proteobacteria	Betaproteobacteria	Burkholderiales	Comamonadaceae	Variovorax	Variovorax sp. YR216	Variovorax sp. YR216	0.9981
B19_NODE_1649_length_37903_cov_42.788073	B19_1649	GCF_000224515.1	Bacteria	Firmicutes	Clostridia	Clostridiales	Peptococcaceae	Desulfosporosinus	Desulfosporosinus sp. OT	Desulfosporosinus sp. OT	0.9315
B19_NODE_164_length_67756_cov_41.258312	B19_164	GCF_001189295.1	Bacteria	Proteobacteria	Deltaproteobacteria	Myxococcales	Polyangiaceae	Chondromyces	Chondromyces crocatus	Chondromyces crocatus	0.9955
B19_NODE_1650_length_37874_cov_11.093551_fragment_2	B19_1650	GCF_003688565.1	Bacteria	Proteobacteria	Betaproteobacteria	Burkholderiales	Burkholderiaceae	Caballeronia	Caballeronia udeis	Caballeronia udeis	0.9686
B19_NODE_1651_length_37869_cov_10.885783	B19_1651	GCF_000224515.1	Bacteria	Firmicutes	Clostridia	Clostridiales	Peptococcaceae	Desulfosporosinus	Desulfosporosinus sp. OT	Desulfosporosinus sp. OT	0.9335
B19_NODE_1652_length_37864_cov_61.627285	B19_1652	GCF_000739815.1	Bacteria	Proteobacteria	Betaproteobacteria	Burkholderiales	Burkholderiaceae	Paraburkholderia	Paraburkholderia mimosarum	Paraburkholderia mimosarum LMG 23256 = NBRC 106338	0.9853
B19_NODE_1653_length_37839_cov_60.641065	B19_1653	GCF_001653095.1	Bacteria	Actinobacteriota	Actinobacteria	Corynebacteriales	Mycobacteriaceae	Hoyosella	Hoyosella altamirensis	Hoyosella altamirensis	0.9799
B19_NODE_1654_length_37833_cov_13.073005	B19_1654	GCF_000737315.1	Bacteria	Proteobacteria	Deltaproteobacteria	Myxococcales	Archangiaceae	Hyalangium	Hyalangium minutum	Hyalangium minutum	0.999
B19_NODE_1655_length_37825_cov_40.657162	B19_1655	GCF_001887885.1	Bacteria	Bacteroidetes	Flavobacteriia	Flavobacteriales	Flavobacteriaceae	NAmissing	Flavobacteriaceae bacterium A100	Flavobacteriaceae bacterium A100	0.9727
B19_NODE_1656_length_37816_cov_47.547761	B19_1656	GCF_003264215.1	Bacteria	Firmicutes	Bacilli	Bacillales	Bacillaceae	Bacillus	Bacillus sp. SRB_336	Bacillus sp. SRB_336	0.9898
B19_NODE_1657_length_37816_cov_19.591616	B19_1657	GCF_002735925.1	Bacteria	Firmicutes	Clostridia	Clostridiales	Lachnospiraceae	NAmissing	Lachnospiraceae bacterium	Lachnospiraceae bacterium	0.9582
B19_NODE_1658_length_37812_cov_70.401303	B19_1658	GCF_003054665.1	Bacteria	Verrucomicrobia	Opitutae	Opitutales	Opitutaceae	NAmissing	Opitutaceae bacterium EW11	Opitutaceae bacterium EW11	0.9811
B19_NODE_1659_length_37799_cov_31.906634	B19_1659	GCF_000496735.2	Bacteria	Proteobacteria	Gammaproteobacteria	Methylococcales	Methylococcaceae	Methyloglobulus	Methyloglobulus morosus	Methyloglobulus morosus KoM1	0.8959
B19_NODE_165_length_67699_cov_25.713323	B19_165	GCF_000425945.1	Bacteria	Actinobacteriota	Thermoleophilia	Solirubrobacterales	Solirubrobacteraceae	Solirubrobacter	Solirubrobacter sp. URHD0082	Solirubrobacter sp. URHD0082	0.999
B19_NODE_1661_length_37796_cov_11.905434	B19_1661	GCF_007859835.1	Bacteria	Planctomycetes	NAmissing	NAmissing	NAmissing	NAmissing	Planctomycetes bacterium CA13	Planctomycetes bacterium CA13	0.9413
B19_NODE_1662_length_37784_cov_11.000610	B19_1662	GCF_001618865.1	Bacteria	Acidobacteria	Vicinamibacteria	NAmissing	Vicinamibacteraceae	Luteitalea	Luteitalea pratensis	Luteitalea pratensis	0.9982
B19_NODE_1663_length_37740_cov_18.925169	B19_1663	GCF_003426815.1	Bacteria	Actinobacteriota	Acidimicrobiia	Acidimicrobiales	Ilumatobacteraceae	Desertimonas	Desertimonas flava	Desertimonas flava	0.9987
B19_NODE_1664_length_37738_cov_11.247592	B19_1664	GCF_900290365.1	Bacteria	Proteobacteria	Deltaproteobacteria	Syntrophobacterales	Syntrophobacteraceae	Syntrophobacter	Syntrophobacter sp. SbD1	Syntrophobacter sp. SbD1	0.9115
B19_NODE_1665_length_37736_cov_120.831188	B19_1665	GCF_000172555.1	Bacteria	Verrucomicrobia	Verrucomicrobiae	Verrucomicrobiales	Verrucomicrobia subdivision 3	Pedosphaera	Pedosphaera parvula	Pedosphaera parvula Ellin514	0.9359
B19_NODE_1666_length_37727_cov_52.789499	B19_1666	GCF_005217565.1	Bacteria	Bacteroidetes	Bacteroidia	Marinilabiliales	Prolixibacteraceae	NAmissing	Prolixibacteraceae bacterium JC036	Prolixibacteraceae bacterium JC036	0.9306
B19_NODE_1667_length_37727_cov_43.651970	B19_1667	GCF_007828895.1	Bacteria	Firmicutes	Bacilli	Bacillales	Bacillaceae	Bacillus	Bacillus bataviensis	Bacillus bataviensis	0.9218
B19_NODE_1668_length_37726_cov_16.047782	B19_1668	GCF_003332785.1	Bacteria	Proteobacteria	Gammaproteobacteria	Pseudomonadales	Pseudomonadaceae	Pseudomonas	Pseudomonas aeruginosa	Pseudomonas aeruginosa	0.9905
B19_NODE_1669_length_37723_cov_396.731125	B19_1669	GCF_000735715.2	Bacteria	Bacteroidetes	Flavobacteriia	Flavobacteriales	Flavobacteriaceae	Flavobacterium	Flavobacterium chungangense	Flavobacterium chungangense LMG 26729	0.9828
B19_NODE_166_length_67531_cov_17.344611	B19_166	GCF_003751275.1	Bacteria	Acidobacteria	Acidobacteriia	Acidobacteriales	Acidobacteriaceae	Granulicella	Granulicella sp. GAS466	Granulicella sp. GAS466	0.9309
B19_NODE_1670_length_37721_cov_12.645675	B19_1670	GCF_007113545.1	Bacteria	Actinobacteriota	Actinobacteria	Streptomycetales	Streptomycetaceae	Streptomyces	Streptomyces sp. RLB3-6	Streptomyces sp. RLB3-6	0.9963
B19_NODE_1671_length_37713_cov_50.847151	B19_1671	GCF_002262885.1	Bacteria	Actinobacteriota	Actinobacteria	Pseudonocardiales	Pseudonocardiaceae	Pseudonocardia	Pseudonocardia sp. MH-G8	Pseudonocardia sp. MH-G8	0.9994
B19_NODE_1673_length_37704_cov_12.479907	B19_1673	GCF_001623255.1	Bacteria	Proteobacteria	Alphaproteobacteria	Rhodobacterales	Rhodobacteraceae	Pseudovibrio	Pseudovibrio axinellae	Pseudovibrio axinellae	0.8765
B19_NODE_1674_length_37668_cov_27.241220	B19_1674	GCF_001482745.2	Bacteria	Cyanobacteria	NAmissing	Oscillatoriales	NAmissing	NAmissing	Oscillatoriales cyanobacterium MTP1	Oscillatoriales cyanobacterium MTP1	0.9682
B19_NODE_1675_length_37666_cov_55.400654	B19_1675	GCF_004115155.1	Bacteria	Acidobacteria	Acidobacteriia	Acidobacteriales	Acidobacteriaceae	Granulicella	Granulicella sibirica	Granulicella sibirica	0.9633
B19_NODE_1676_length_37664_cov_10.312797	B19_1676	GCF_003693385.1	Bacteria	Proteobacteria	Betaproteobacteria	Burkholderiales	Burkholderiaceae	Caballeronia	Caballeronia udeis	Caballeronia udeis	0.9672
B19_NODE_1677_length_37658_cov_12.614366_fragment_1	B19_1677	GCF_007991675.1	Bacteria	Proteobacteria	Alphaproteobacteria	Rhizobiales	Methylobacteriaceae	Microvirga	Microvirga aerophila	Microvirga aerophila	0.9871
B19_NODE_1678_length_37624_cov_11.584737	B19_1678	GCF_000383415.1	Bacteria	Proteobacteria	Alphaproteobacteria	Rhizobiales	Hyphomicrobiaceae	Hyphomicrobium	Hyphomicrobium zavarzinii	Hyphomicrobium zavarzinii ATCC 27496	0.9802
B19_NODE_1679_length_37614_cov_17.685428	B19_1679	GCF_002499975.1	Bacteria	Proteobacteria	Gammaproteobacteria	Alteromonadales	Alteromonadaceae	Alteromonas	Alteromonas pelagimontana	Alteromonas pelagimontana	0.9308
B19_NODE_167_length_67455_cov_34.694644	B19_167	GCF_003171675.1	Bacteria	Bacteroidetes	Cytophagia	Cytophagales	Flammeovirgaceae	Reichenbachiella	Reichenbachiella versicolor	Reichenbachiella versicolor	0.9756
B19_NODE_1681_length_37558_cov_12.272058	B19_1681	GCF_000733775.1	Bacteria	Proteobacteria	Betaproteobacteria	Burkholderiales	NAmissing	Thiomonas	Thiomonas sp. FB-Cd	Thiomonas sp. FB-Cd	0.9722
B19_NODE_1682_length_37546_cov_25.186471_fragment_1	B19_1682	GCF_003315135.1	Bacteria	Proteobacteria	Alphaproteobacteria	Rhizobiales	Roseiarcaceae	Roseiarcus	Roseiarcus fermentans	Roseiarcus fermentans	0.9983
B19_NODE_1683_length_37545_cov_20.924700	B19_1683	GCF_000960765.1	Bacteria	Firmicutes	Clostridia	Clostridiales	Peptococcaceae	Desulfosporosinus	Desulfosporosinus sp. I2	Desulfosporosinus sp. I2	0.9148
B19_NODE_1684_length_37508_cov_14.479187	B19_1684	GCF_902109435.1	Bacteria	Proteobacteria	Gammaproteobacteria	Enterobacterales	Enterobacteriaceae	Raoultella	Raoultella sp. NCTC 9187	Raoultella sp. NCTC 9187	0.9097
B19_NODE_1685_length_37498_cov_16.207916	B19_1685	GCF_004138495.1	Bacteria	Actinobacteriota	Actinobacteria	Jiangellales	Jiangellaceae	Phytoactinopolyspora	Phytoactinopolyspora endophytica	Phytoactinopolyspora endophytica	0.9744
B19_NODE_1686_length_37480_cov_35.016112	B19_1686	GCF_000224515.1	Bacteria	Firmicutes	Clostridia	Clostridiales	Peptococcaceae	Desulfosporosinus	Desulfosporosinus sp. OT	Desulfosporosinus sp. OT	0.917
B19_NODE_1687_length_37468_cov_18.306979	B19_1687	GCF_003947235.1	Bacteria	Actinobacteriota	Actinobacteria	Pseudonocardiales	Pseudonocardiaceae	Kibdelosporangium	Kibdelosporangium aridum	Kibdelosporangium aridum	0.9959
B19_NODE_1688_length_37458_cov_18.037644_fragment_1	B19_1688	GCF_003574725.1	Bacteria	Proteobacteria	Alphaproteobacteria	Rhodospirillales	Rhodospirillaceae	NAmissing	Rhodospirillaceae bacterium SYSU D60006	Rhodospirillaceae bacterium SYSU D60006	0.9912
B19_NODE_1689_length_37456_cov_17.682442	B19_1689	GCF_000067165.1	Bacteria	Proteobacteria	Deltaproteobacteria	Myxococcales	Polyangiaceae	Sorangium	Sorangium cellulosum	Sorangium cellulosum So ce56	0.9987
B19_NODE_168_length_67380_cov_33.098017	B19_168	GCF_000067165.1	Bacteria	Proteobacteria	Deltaproteobacteria	Myxococcales	Polyangiaceae	Sorangium	Sorangium cellulosum	Sorangium cellulosum So ce56	0.9966
B19_NODE_1691_length_37441_cov_57.249478	B19_1691	GCF_003030845.1	Bacteria	Proteobacteria	Gammaproteobacteria	Vibrionales	Vibrionaceae	Vibrio	Vibrio mediterranei	Vibrio mediterranei	0.9277
B19_NODE_1693_length_37395_cov_11.572309	B19_1693	GCF_002964605.1	Bacteria	Firmicutes	Clostridia	Clostridiales	Vallitaleaceae	Vallitalea	Vallitalea sp. S15	Vallitalea sp. S15	0.9626
B19_NODE_1694_length_37385_cov_32.160621	B19_1694	GCF_000724625.1	Bacteria	Armatimonadetes	Fimbriimonadia	Fimbriimonadales	Fimbriimonadaceae	Fimbriimonas	Fimbriimonas ginsengisoli	Fimbriimonas ginsengisoli Gsoil 348	0.9451
B19_NODE_1695_length_37365_cov_253.018494	B19_1695	GCF_000238375.2	Bacteria	Proteobacteria	Gammaproteobacteria	Alteromonadales	Pseudoalteromonadaceae	Pseudoalteromonas	Pseudoalteromonas citrea	Pseudoalteromonas citrea DSM 8771	0.939
B19_NODE_1696_length_37357_cov_17.077422	B19_1696	GCF_002964605.1	Bacteria	Firmicutes	Clostridia	Clostridiales	Vallitaleaceae	Vallitalea	Vallitalea sp. S15	Vallitalea sp. S15	0.9642
B19_NODE_1699_length_37289_cov_27.420959	B19_1699	GCF_000709045.1	Bacteria	Proteobacteria	Betaproteobacteria	Burkholderiales	Burkholderiaceae	Cupriavidus	Cupriavidus metallidurans	Cupriavidus metallidurans	0.9942
B19_NODE_169_length_67218_cov_24.545628	B19_169	GCF_003693385.1	Bacteria	Proteobacteria	Betaproteobacteria	Burkholderiales	Burkholderiaceae	Caballeronia	Caballeronia udeis	Caballeronia udeis	0.9807
B19_NODE_16_length_109940_cov_30.262911	B19_16	GCF_001006805.1	Bacteria	Proteobacteria	Alphaproteobacteria	Rhizobiales	Methylobacteriaceae	Microvirga	Microvirga massiliensis	Microvirga massiliensis	0.9843
B19_NODE_1700_length_37286_cov_13.719427	B19_1700	GCF_000960765.1	Bacteria	Firmicutes	Clostridia	Clostridiales	Peptococcaceae	Desulfosporosinus	Desulfosporosinus sp. I2	Desulfosporosinus sp. I2	0.8908
B19_NODE_1701_length_37280_cov_60.272048	B19_1701	GCF_000172555.1	Bacteria	Verrucomicrobia	Verrucomicrobiae	Verrucomicrobiales	Verrucomicrobia subdivision 3	Pedosphaera	Pedosphaera parvula	Pedosphaera parvula Ellin514	0.9133
B19_NODE_1702_length_37278_cov_26.700642	B19_1702	GCF_001456965.1	Bacteria	Actinobacteriota	Actinobacteria	Corynebacteriales	Nocardiaceae	Rhodococcus	Rhodococcus enclensis	Rhodococcus enclensis	0.9913
B19_NODE_1703_length_37277_cov_28.870641	B19_1703	GCF_004346105.1	Bacteria	Proteobacteria	Oligoflexia	Oligoflexales	Pseudobacteriovoracaceae	Pseudobacteriovorax	Pseudobacteriovorax antillogorgiicola	Pseudobacteriovorax antillogorgiicola	0.9121
B19_NODE_1704_length_37266_cov_20.282363	B19_1704	GCF_001012825.1	Bacteria	Firmicutes	Bacilli	Bacillales	Paenibacillaceae	Paenibacillus	Paenibacillus etheri	Paenibacillus etheri	0.9177
B19_NODE_1705_length_37266_cov_17.388138	B19_1705	GCF_003173715.1	Bacteria	Proteobacteria	Alphaproteobacteria	Rhizobiales	Methylobacteriaceae	Methylobacterium	Methylobacterium sp. 17SD2-17	Methylobacterium sp. 17SD2-17	0.9921
B19_NODE_1706_length_37263_cov_21.616131	B19_1706	GCF_900607235.1	Bacteria	Bacteroidetes	Sphingobacteriia	Sphingobacteriales	Sphingobacteriaceae	Olivibacter	Olivibacter jilunii	Olivibacter jilunii	0.9129
B19_NODE_1707_length_37244_cov_33.251768	B19_1707	GCF_001426375.1	Bacteria	Firmicutes	Bacilli	Bacillales	Paenibacillaceae	Paenibacillus	Paenibacillus sp. Root444D2	Paenibacillus sp. Root444D2	0.9059
B19_NODE_1708_length_37218_cov_14.748163	B19_1708	GCF_001637165.1	Bacteria	Firmicutes	Bacilli	Bacillales	Paenibacillaceae	Paenibacillus	Paenibacillus macquariensis	Paenibacillus macquariensis subsp. macquariensis	0.8991
B19_NODE_1709_length_37214_cov_43.063457	B19_1709	GCF_003330725.1	Bacteria	Acidobacteria	Acidobacteriia	Acidobacteriales	Acidobacteriaceae	Acidisarcina	Acidisarcina polymorpha	Acidisarcina polymorpha	0.9406
B19_NODE_170_length_67125_cov_14.283286	B19_170	GCF_004217555.1	Bacteria	Acidobacteria	Acidobacteriia	Acidobacteriales	Acidobacteriaceae	Edaphobacter	Edaphobacter modestus	Edaphobacter modestus	0.949
B19_NODE_1711_length_37191_cov_57.864848	B19_1711	GCF_000620225.1	Bacteria	Proteobacteria	Betaproteobacteria	Burkholderiales	Comamonadaceae	Variovorax	Variovorax sp. URHB0020	Variovorax sp. URHB0020	0.994
B19_NODE_1712_length_37150_cov_135.784769	B19_1712	GCF_007751475.1	Bacteria	Planctomycetes	NAmissing	NAmissing	NAmissing	NAmissing	Planctomycetes bacterium Poly30	Planctomycetes bacterium Poly30	0.9952
B19_NODE_1715_length_37102_cov_10.682187	B19_1715	GCF_000709045.1	Bacteria	Proteobacteria	Betaproteobacteria	Burkholderiales	Burkholderiaceae	Cupriavidus	Cupriavidus metallidurans	Cupriavidus metallidurans	0.9698
B19_NODE_1717_length_37081_cov_87.777508	B19_1717	GCF_900290305.1	Bacteria	Acidobacteria	Acidobacteriia	Bryobacterales	Solibacteraceae	Candidatus Sulfopaludibacter	Candidatus Sulfopaludibacter sp. SbA4	Candidatus Sulfopaludibacter sp. SbA4	0.9689
B19_NODE_1718_length_37079_cov_14.559286	B19_1718	GCF_000745965.1	Bacteria	Acidobacteria	Acidobacteriia	Acidobacteriales	Acidobacteriaceae	Edaphobacter	Edaphobacter aggregans	Edaphobacter aggregans DSM 19364	0.9635
B19_NODE_1719_length_37071_cov_34.658499	B19_1719	GCF_005047355.1	Bacteria	Actinobacteriota	Actinobacteria	Streptomycetales	Streptomycetaceae	Streptomyces	Streptomyces sp. NEAU-C40	Streptomyces sp. NEAU-C40	0.9964
B19_NODE_171_length_67058_cov_14.826008	B19_171	GCF_006483415.1	Bacteria	Proteobacteria	Betaproteobacteria	Burkholderiales	Burkholderiaceae	Cupriavidus	Cupriavidus pinatubonensis	Cupriavidus pinatubonensis	0.9951
B19_NODE_1720_length_37057_cov_12.875601	B19_1720	GCF_005893125.1	Bacteria	Actinobacteriota	Actinobacteria	Streptosporangiales	Streptosporangiaceae	Nonomuraea	Nonomuraea sp. 160415	Nonomuraea sp. 160415	0.9985
B19_NODE_1721_length_37028_cov_14.923187	B19_1721	GCF_902109435.1	Bacteria	Proteobacteria	Gammaproteobacteria	Enterobacterales	Enterobacteriaceae	Raoultella	Raoultella sp. NCTC 9187	Raoultella sp. NCTC 9187	0.9033
B19_NODE_1722_length_37019_cov_30.001596	B19_1722	GCF_001592965.1	Bacteria	Bacteroidetes	Cytophagia	Cytophagales	Flammeovirgaceae	Roseivirga	Roseivirga spongicola	Roseivirga spongicola	0.9198
B19_NODE_1723_length_37012_cov_15.064967	B19_1723	GCF_900107385.1	Bacteria	Actinobacteriota	Actinobacteria	Propionibacteriales	Propionibacteriaceae	Tessaracoccus	Tessaracoccus flavus	Tessaracoccus flavus	0.9879
B19_NODE_1724_length_36996_cov_134.189654	B19_1724	GCF_003574725.1	Bacteria	Proteobacteria	Alphaproteobacteria	Rhodospirillales	Rhodospirillaceae	NAmissing	Rhodospirillaceae bacterium SYSU D60006	Rhodospirillaceae bacterium SYSU D60006	0.9873
B19_NODE_1725_length_36977_cov_13.273983	B19_1725	GCF_003073135.1	Bacteria	Actinobacteriota	Nitriliruptoria	Euzebyales	Euzebyaceae	Euzebya	Euzebya rosea	Euzebya rosea	0.9993
B19_NODE_1726_length_36973_cov_51.649521	B19_1726	GCF_002556305.1	Bacteria	Firmicutes	Bacilli	Bacillales	Bacillaceae	Bacillus	Bacillus butanolivorans	Bacillus butanolivorans	0.9546
B19_NODE_1727_length_36971_cov_12.263680_fragment_1	B19_1727	GCF_001541225.1	Bacteria	Proteobacteria	Betaproteobacteria	Burkholderiales	Comamonadaceae	Variovorax	Variovorax sp. WDL1	Variovorax sp. WDL1	0.9974
B19_NODE_1728_length_36926_cov_14.331751	B19_1728	GCF_002092735.1	Bacteria	Firmicutes	Bacilli	Lactobacillales	Leuconostocaceae	Leuconostoc	Leuconostoc mesenteroides	Leuconostoc mesenteroides subsp. mesenteroides	0.8944
B19_NODE_1729_length_36920_cov_33.738315	B19_1729	GCF_003403035.1	Bacteria	Proteobacteria	Alphaproteobacteria	Rhizobiales	Phyllobacteriaceae	Mesorhizobium	Mesorhizobium sp. LA-28	Mesorhizobium sp. LA-28	0.9626
B19_NODE_172_length_66996_cov_105.270044	B19_172	GCF_000381605.1	Bacteria	Acidobacteria	Acidobacteriia	Acidobacteriales	Acidobacteriaceae	NAmissing	Acidobacteriaceae bacterium KBS 89	Acidobacteriaceae bacterium KBS 89	0.951
B19_NODE_1730_length_36920_cov_18.291333	B19_1730	GCF_003149185.1	Bacteria	Bacteroidetes	Cytophagia	Cytophagales	Flammeovirgaceae	Sediminitomix	Sediminitomix flava	Sediminitomix flava	0.953
B19_NODE_1731_length_36907_cov_12.639178	B19_1731	GCF_002157225.2	Bacteria	Proteobacteria	Gammaproteobacteria	Cellvibrionales	Cellvibrionaceae	Agarilytica	Agarilytica rhodophyticola	Agarilytica rhodophyticola	0.8997
B19_NODE_1732_length_36894_cov_186.058796	B19_1732	GCF_902109435.1	Bacteria	Proteobacteria	Gammaproteobacteria	Enterobacterales	Enterobacteriaceae	Raoultella	Raoultella sp. NCTC 9187	Raoultella sp. NCTC 9187	0.8368
B19_NODE_1733_length_36867_cov_11.528415	B19_1733	GCF_005893125.1	Bacteria	Actinobacteriota	Actinobacteria	Streptosporangiales	Streptosporangiaceae	Nonomuraea	Nonomuraea sp. 160415	Nonomuraea sp. 160415	0.9983
B19_NODE_1734_length_36862_cov_23.823566	B19_1734	GCF_000709065.1	Bacteria	Proteobacteria	Betaproteobacteria	Burkholderiales	Burkholderiaceae	Cupriavidus	Cupriavidus metallidurans	Cupriavidus metallidurans	0.9907
B19_NODE_1735_length_36860_cov_13.321587	B19_1735	GCF_007829615.1	Bacteria	Firmicutes	Bacilli	Bacillales	Paenibacillaceae	Paenibacillus	Paenibacillus sp. 597	Paenibacillus sp. 597	0.8805
B19_NODE_1737_length_36843_cov_31.334702	B19_1737	GCF_000418325.1	Bacteria	Proteobacteria	Deltaproteobacteria	Myxococcales	Polyangiaceae	Sorangium	Sorangium cellulosum	Sorangium cellulosum So0157-2	0.9991
B19_NODE_1738_length_36838_cov_13.192344	B19_1738	GCF_001050495.1	Bacteria	Proteobacteria	Alphaproteobacteria	Rhizobiales	Methylobacteriaceae	Microvirga	Microvirga massiliensis	Microvirga massiliensis	0.977
B19_NODE_1739_length_36826_cov_73.251720	B19_1739	GCF_001618865.1	Bacteria	Acidobacteria	Vicinamibacteria	NAmissing	Vicinamibacteraceae	Luteitalea	Luteitalea pratensis	Luteitalea pratensis	0.9962
B19_NODE_1740_length_36814_cov_17.100356	B19_1740	GCF_000709065.1	Bacteria	Proteobacteria	Betaproteobacteria	Burkholderiales	Burkholderiaceae	Cupriavidus	Cupriavidus metallidurans	Cupriavidus metallidurans	0.9863
B19_NODE_1741_length_36803_cov_35.835909	B19_1741	GCF_900107095.1	Bacteria	Proteobacteria	Betaproteobacteria	Burkholderiales	Oxalobacteraceae	Collimonas	Collimonas sp. OK242	Collimonas sp. OK242	0.9845
B19_NODE_1742_length_36795_cov_36.556941	B19_1742	GCF_004346105.1	Bacteria	Proteobacteria	Oligoflexia	Oligoflexales	Pseudobacteriovoracaceae	Pseudobacteriovorax	Pseudobacteriovorax antillogorgiicola	Pseudobacteriovorax antillogorgiicola	0.8909
B19_NODE_1743_length_36795_cov_27.413963	B19_1743	GCF_002874375.1	Bacteria	Proteobacteria	Gammaproteobacteria	Vibrionales	Vibrionaceae	Enterovibrio	Enterovibrio norvegicus	Enterovibrio norvegicus	0.9077
B19_NODE_1744_length_36783_cov_16.643024	B19_1744	GCF_002092535.1	Bacteria	Firmicutes	Bacilli	Lactobacillales	Leuconostocaceae	Leuconostoc	Leuconostoc pseudomesenteroides	Leuconostoc pseudomesenteroides	0.8956
B19_NODE_1745_length_36772_cov_50.631315	B19_1745	GCF_001618865.1	Bacteria	Acidobacteria	Vicinamibacteria	NAmissing	Vicinamibacteraceae	Luteitalea	Luteitalea pratensis	Luteitalea pratensis	0.9957
B19_NODE_1747_length_36738_cov_18.095494	B19_1747	GCF_000745855.1	Bacteria	Proteobacteria	Betaproteobacteria	Burkholderiales	Comamonadaceae	Xenophilus	Xenophilus azovorans	Xenophilus azovorans DSM 13620	0.9995
B19_NODE_1748_length_36733_cov_17.294373	B19_1748	GCF_003330725.1	Bacteria	Acidobacteria	Acidobacteriia	Acidobacteriales	Acidobacteriaceae	Acidisarcina	Acidisarcina polymorpha	Acidisarcina polymorpha	0.9633
B19_NODE_1749_length_36727_cov_27.111338	B19_1749	GCF_001748245.1	Bacteria	Proteobacteria	Oligoflexia	Oligoflexales	Oligoflexaceae	Oligoflexus	Oligoflexus tunisiensis	Oligoflexus tunisiensis	0.9363
B19_NODE_174_length_66713_cov_25.178208	B19_174	GCF_900471375.1	Bacteria	Proteobacteria	Alphaproteobacteria	Rhizobiales	NAmissing	NAmissing	Rhizobiales bacterium	Rhizobiales bacterium	0.9426
B19_NODE_1750_length_36722_cov_37.693321	B19_1750	GCF_000242455.2	Bacteria	Planctomycetes	Planctomycetia	Planctomycetales	Isosphaeraceae	Singulisphaera	Singulisphaera acidiphila	Singulisphaera acidiphila DSM 18658	0.9826
B19_NODE_1752_length_36687_cov_26.533959	B19_1752	GCF_900177665.1	Bacteria	Bacteroidetes	Cytophagia	Cytophagales	Flammeovirgaceae	Marivirga	Marivirga sericea	Marivirga sericea	0.9353
B19_NODE_1754_length_36646_cov_17.243666	B19_1754	GCF_000175575.2	Bacteria	Proteobacteria	Acidithiobacillia	Acidithiobacillales	Acidithiobacillaceae	Acidithiobacillus	Acidithiobacillus caldus	Acidithiobacillus caldus ATCC 51756	0.8037
B19_NODE_1755_length_36628_cov_11.754764	B19_1755	GCF_900167455.1	Bacteria	Proteobacteria	Alphaproteobacteria	Rhodospirillales	NAmissing	Enhydrobacter	Enhydrobacter aerosaccus	Enhydrobacter aerosaccus	0.9939
B19_NODE_1756_length_36602_cov_279.532739	B19_1756	GCF_000620725.1	Bacteria	Acidobacteria	Acidobacteriia	Acidobacteriales	Acidobacteriaceae	NAmissing	Acidobacteriaceae bacterium URHE0068	Acidobacteriaceae bacterium URHE0068	0.9835
B19_NODE_1757_length_36583_cov_17.108410	B19_1757	GCF_000426705.1	Bacteria	Spirochaetes	Spirochaetia	Spirochaetales	Spirochaetaceae	Spirochaeta	Spirochaeta cellobiosiphila	Spirochaeta cellobiosiphila DSM 17781	0.9401
B19_NODE_175_length_66674_cov_18.728876	B19_175	GCF_001618865.1	Bacteria	Acidobacteria	Vicinamibacteria	NAmissing	Vicinamibacteraceae	Luteitalea	Luteitalea pratensis	Luteitalea pratensis	0.9935
B19_NODE_1760_length_36560_cov_180.391974	B19_1760	GCF_000875975.1	Bacteria	Chlamydiae	Chlamydiia	Parachlamydiales	Parachlamydiaceae	Parachlamydia	Parachlamydia acanthamoebae	Parachlamydia acanthamoebae	0.9408
B19_NODE_1761_length_36555_cov_24.270301	B19_1761	GCF_003789045.1	Bacteria	Proteobacteria	Gammaproteobacteria	Alteromonadales	Alteromonadaceae	Marinobacter	Marinobacter sp. R17	Marinobacter sp. R17	0.9722
B19_NODE_1762_length_36539_cov_64.301063	B19_1762	GCF_004005495.1	Bacteria	Actinobacteriota	Actinobacteria	Streptomycetales	Streptomycetaceae	Streptomyces	Streptomyces sp. San01	Streptomyces sp. San01	0.9962
B19_NODE_1763_length_36535_cov_18.196135	B19_1763	GCF_004522215.1	Bacteria	Firmicutes	Bacilli	Bacillales	Paenibacillaceae	Ammoniphilus	Ammoniphilus sp. YIM 78166	Ammoniphilus sp. YIM 78166	0.9093
B19_NODE_1764_length_36511_cov_52.778144	B19_1764	GCF_000798645.1	Bacteria	Proteobacteria	Alphaproteobacteria	Rhizobiales	Phyllobacteriaceae	Mesorhizobium	Mesorhizobium sp. F7	Mesorhizobium sp. F7	0.9985
B19_NODE_1765_length_36475_cov_60.815376	B19_1765	GCF_000379645.1	Bacteria	Actinobacteriota	Actinobacteria	Micromonosporales	Micromonosporaceae	Actinoplanes	Actinoplanes globisporus	Actinoplanes globisporus DSM 43857	0.9993
B19_NODE_1766_length_36475_cov_47.329462	B19_1766	GCF_008065095.1	Bacteria	Planctomycetes	Planctomycetia	Planctomycetales	Gemmataceae	Gemmata	Gemmata obscuriglobus	Gemmata obscuriglobus	0.989
B19_NODE_1767_length_36471_cov_160.886671	B19_1767	GCF_000735715.2	Bacteria	Bacteroidetes	Flavobacteriia	Flavobacteriales	Flavobacteriaceae	Flavobacterium	Flavobacterium chungangense	Flavobacterium chungangense LMG 26729	0.9754
B19_NODE_1768_length_36430_cov_43.331986	B19_1768	GCF_001306055.1	Bacteria	Chloroflexi	Anaerolineae	Anaerolineales	Anaerolineaceae	Bellilinea	Bellilinea caldifistulae	Bellilinea caldifistulae	0.9195
B19_NODE_1769_length_36427_cov_413.562658	B19_1769	GCF_001644115.1	Bacteria	Proteobacteria	Gammaproteobacteria	Methylococcales	Methylococcaceae	Methylomonas	Methylomonas methanica	Methylomonas methanica	0.955
B19_NODE_1770_length_36404_cov_14.326474	B19_1770	GCF_001263205.1	Bacteria	Proteobacteria	Deltaproteobacteria	Myxococcales	Labilitrichaceae	Labilithrix	Labilithrix luteola	Labilithrix luteola	0.9929
B19_NODE_1771_length_36400_cov_14.375567	B19_1771	GCF_006442935.1	Bacteria	Proteobacteria	Alphaproteobacteria	Rhizobiales	Phyllobacteriaceae	Mesorhizobium	Mesorhizobium sp. B2-3-3	Mesorhizobium sp. B2-3-3	0.9866
B19_NODE_1774_length_36363_cov_13.932549	B19_1774	GCF_000620725.1	Bacteria	Acidobacteria	Acidobacteriia	Acidobacteriales	Acidobacteriaceae	NAmissing	Acidobacteriaceae bacterium URHE0068	Acidobacteriaceae bacterium URHE0068	0.9845
B19_NODE_1775_length_36360_cov_16.953477	B19_1775	GCF_000172555.1	Bacteria	Verrucomicrobia	Verrucomicrobiae	Verrucomicrobiales	Verrucomicrobia subdivision 3	Pedosphaera	Pedosphaera parvula	Pedosphaera parvula Ellin514	0.9333
B19_NODE_1777_length_36353_cov_17.684721	B19_1777	GCF_003330725.1	Bacteria	Acidobacteria	Acidobacteriia	Acidobacteriales	Acidobacteriaceae	Acidisarcina	Acidisarcina polymorpha	Acidisarcina polymorpha	0.9072
B19_NODE_1778_length_36350_cov_25.391982	B19_1778	GCF_004217555.1	Bacteria	Acidobacteria	Acidobacteriia	Acidobacteriales	Acidobacteriaceae	Edaphobacter	Edaphobacter modestus	Edaphobacter modestus	0.9701
B19_NODE_1779_length_36348_cov_22.187584	B19_1779	GCF_900197625.1	Bacteria	Proteobacteria	Alphaproteobacteria	Rhodospirillales	Rhodospirillaceae	NAmissing	Rhodobacteraceae bacterium Water-Bin34	Rhodobacteraceae bacterium Water-Bin34	0.944
B19_NODE_177_length_66637_cov_176.311285	B19_177	GCF_003574725.1	Bacteria	Proteobacteria	Alphaproteobacteria	Rhodospirillales	Rhodospirillaceae	NAmissing	Rhodospirillaceae bacterium SYSU D60006	Rhodospirillaceae bacterium SYSU D60006	0.9937
B19_NODE_1780_length_36339_cov_35.079925	B19_1780	GCF_003026285.1	Bacteria	Proteobacteria	Gammaproteobacteria	Vibrionales	Vibrionaceae	Photobacterium	Photobacterium profundum	Photobacterium profundum	0.8995
B19_NODE_1781_length_36333_cov_13.344672	B19_1781	GCF_007991675.1	Bacteria	Proteobacteria	Alphaproteobacteria	Rhizobiales	Methylobacteriaceae	Microvirga	Microvirga aerophila	Microvirga aerophila	0.9776
B19_NODE_1782_length_36326_cov_37.650492	B19_1782	GCF_003330725.1	Bacteria	Acidobacteria	Acidobacteriia	Acidobacteriales	Acidobacteriaceae	Acidisarcina	Acidisarcina polymorpha	Acidisarcina polymorpha	0.8812
B19_NODE_1783_length_36297_cov_56.109569	B19_1783	GCF_004792005.1	Bacteria	NAmissing	NAmissing	NAmissing	NAmissing	NAmissing	bacterium M00.F.Ca.ET.177.01.1.1	bacterium M00.F.Ca.ET.177.01.1.1	0.995
B19_NODE_1785_length_36283_cov_64.212294	B19_1785	GCF_900112715.1	Bacteria	Proteobacteria	Deltaproteobacteria	Myxococcales	Nannocystaceae	Nannocystis	Nannocystis exedens	Nannocystis exedens	0.9998
B19_NODE_1787_length_36257_cov_15.519336	B19_1787	GCF_000172555.1	Bacteria	Verrucomicrobia	Verrucomicrobiae	Verrucomicrobiales	Verrucomicrobia subdivision 3	Pedosphaera	Pedosphaera parvula	Pedosphaera parvula Ellin514	0.9437
B19_NODE_1788_length_36233_cov_13.840704	B19_1788	GCF_001618865.1	Bacteria	Acidobacteria	Vicinamibacteria	NAmissing	Vicinamibacteraceae	Luteitalea	Luteitalea pratensis	Luteitalea pratensis	0.9921
B19_NODE_178_length_66598_cov_16.702433	B19_178	GCF_004115155.1	Bacteria	Acidobacteria	Acidobacteriia	Acidobacteriales	Acidobacteriaceae	Granulicella	Granulicella sibirica	Granulicella sibirica	0.9647
B19_NODE_1790_length_36192_cov_12.774884	B19_1790	GCF_001653495.1	Bacteria	Actinobacteriota	Actinobacteria	Corynebacteriales	Mycobacteriaceae	Mycobacterium	Mycobacterium leprae	Mycobacterium leprae 3125609	0.9536
B19_NODE_1791_length_36173_cov_11.147350	B19_1791	GCF_003330725.1	Bacteria	Acidobacteria	Acidobacteriia	Acidobacteriales	Acidobacteriaceae	Acidisarcina	Acidisarcina polymorpha	Acidisarcina polymorpha	0.9485
B19_NODE_1792_length_36165_cov_54.802465	B19_1792	GCF_005144635.1	Bacteria	Proteobacteria	Deltaproteobacteria	Myxococcales	Polyangiaceae	Polyangium	Polyangium sp. SDU3-1	Polyangium sp. SDU3-1	0.9986
B19_NODE_1794_length_36151_cov_14.744459	B19_1794	GCF_005217565.1	Bacteria	Bacteroidetes	Bacteroidia	Marinilabiliales	Prolixibacteraceae	NAmissing	Prolixibacteraceae bacterium JC036	Prolixibacteraceae bacterium JC036	0.9289
B19_NODE_1796_length_36121_cov_22.711030	B19_1796	GCF_900141815.1	Bacteria	Verrucomicrobia	Verrucomicrobiae	Verrucomicrobiales	Rubritaleaceae	Rubritalea	Rubritalea squalenifaciens	Rubritalea squalenifaciens DSM 18772	0.9406
B19_NODE_1797_length_36092_cov_8.986569	B19_1797	GCF_003491425.1	Bacteria	Bacteroidetes	NAmissing	Bacteroidetes Order II. Incertae sedis	Rhodothermaceae	Salinibacter	Salinibacter ruber	Salinibacter ruber	0.9406
B19_NODE_1798_length_36088_cov_20.040851	B19_1798	GCF_002879885.1	Bacteria	Proteobacteria	Betaproteobacteria	Burkholderiales	Burkholderiaceae	Trinickia	Burkholderia dabaoshanensis	Burkholderia dabaoshanensis	0.9473
B19_NODE_1799_length_36068_cov_14.255297	B19_1799	GCF_003054705.1	Bacteria	Verrucomicrobia	Opitutae	Opitutales	Opitutaceae	Opitutus	Opitutus sp. ER46	Opitutus sp. ER46	0.9964
B19_NODE_179_length_66530_cov_43.040421	B19_179	GCF_001618865.1	Bacteria	Acidobacteria	Vicinamibacteria	NAmissing	Vicinamibacteraceae	Luteitalea	Luteitalea pratensis	Luteitalea pratensis	0.995
B19_NODE_17_length_109505_cov_40.226907	B19_17	GCF_007751475.1	Bacteria	Planctomycetes	NAmissing	NAmissing	NAmissing	NAmissing	Planctomycetes bacterium Poly30	Planctomycetes bacterium Poly30	0.9969
B19_NODE_1800_length_36038_cov_47.711030	B19_1800	GCF_007860215.1	Bacteria	Planctomycetes	NAmissing	NAmissing	NAmissing	NAmissing	Planctomycetes bacterium V7	Planctomycetes bacterium V7	0.9627
B19_NODE_1801_length_36011_cov_19.241935	B19_1801	GCF_001315085.1	Bacteria	Firmicutes	Bacilli	Bacillales	Bacillaceae	Bacillus	Bacillus akibai	Bacillus akibai JCM 9157	0.9215
B19_NODE_1802_length_35997_cov_33.899672	B19_1802	GCF_000243675.2	Bacteria	Spirochaetes	Spirochaetia	Leptospirales	Leptospiraceae	Leptospira	Leptospira inadai	Leptospira inadai serovar Lyme str. 10	0.9224
B19_NODE_1803_length_35994_cov_17.596344	B19_1803	GCF_002157305.1	Bacteria	Proteobacteria	Betaproteobacteria	Burkholderiales	Burkholderiaceae	Paraburkholderia	Paraburkholderia hospita	Paraburkholderia hospita	0.9906
B19_NODE_1805_length_35977_cov_12.738628	B19_1805	GCF_004345645.1	Bacteria	Actinobacteriota	Actinobacteria	Pseudonocardiales	Pseudonocardiaceae	Actinocrispum	Actinocrispum wychmicini	Actinocrispum wychmicini	0.9979
B19_NODE_1806_length_35964_cov_70.805731	B19_1806	GCF_000282595.1	Bacteria	Proteobacteria	Alphaproteobacteria	Rhizobiales	Phyllobacteriaceae	Phyllobacterium	Phyllobacterium sp. YR531	Phyllobacterium sp. YR531	0.9321
B19_NODE_1808_length_35952_cov_12.951249	B19_1808	GCF_002368415.1	Bacteria	Cyanobacteria	NAmissing	Nostocales	Calotrichaceae	Calothrix	Calothrix sp. NIES-4105	Calothrix sp. NIES-4105	0.9539
B19_NODE_180_length_66461_cov_28.312984	B19_180	GCF_000739655.1	Bacteria	Verrucomicrobia	Verrucomicrobiae	Verrucomicrobiales	Verrucomicrobiaceae	Verrucomicrobium	Verrucomicrobium sp. BvORR106	Verrucomicrobium sp. BvORR106	0.975
B19_NODE_1810_length_35951_cov_13.699437	B19_1810	GCF_000172555.1	Bacteria	Verrucomicrobia	Verrucomicrobiae	Verrucomicrobiales	Verrucomicrobia subdivision 3	Pedosphaera	Pedosphaera parvula	Pedosphaera parvula Ellin514	0.9354
B19_NODE_1811_length_35940_cov_15.313724	B19_1811	GCF_005893125.1	Bacteria	Actinobacteriota	Actinobacteria	Streptosporangiales	Streptosporangiaceae	Nonomuraea	Nonomuraea sp. 160415	Nonomuraea sp. 160415	0.9983
B19_NODE_1813_length_35910_cov_11.706122	B19_1813	GCF_902109435.1	Bacteria	Proteobacteria	Gammaproteobacteria	Enterobacterales	Enterobacteriaceae	Raoultella	Raoultella sp. NCTC 9187	Raoultella sp. NCTC 9187	0.8644
B19_NODE_1815_length_35901_cov_35.005524	B19_1815	GCF_900112965.1	Bacteria	Actinobacteriota	Actinobacteria	Streptomycetales	Streptomycetaceae	Streptomyces	Streptomyces mirabilis	Streptomyces mirabilis	0.9985
B19_NODE_1816_length_35875_cov_35.548409	B19_1816	GCF_900109575.1	Bacteria	Bacteroidetes	Sphingobacteriia	Sphingobacteriales	Sphingobacteriaceae	Pseudosphingobacterium	Pseudosphingobacterium domesticum	Pseudosphingobacterium domesticum	0.9225
B19_NODE_1817_length_35868_cov_26.687292	B19_1817	GCF_005217565.1	Bacteria	Bacteroidetes	Bacteroidia	Marinilabiliales	Prolixibacteraceae	NAmissing	Prolixibacteraceae bacterium JC036	Prolixibacteraceae bacterium JC036	0.9669
B19_NODE_1818_length_35840_cov_17.942350	B19_1818	GCF_004217555.1	Bacteria	Acidobacteria	Acidobacteriia	Acidobacteriales	Acidobacteriaceae	Edaphobacter	Edaphobacter modestus	Edaphobacter modestus	0.9215
B19_NODE_1819_length_35800_cov_10.121360	B19_1819	GCF_000017765.1	Bacteria	Proteobacteria	Gammaproteobacteria	Enterobacterales	Enterobacteriaceae	Escherichia	Escherichia coli	Escherichia coli HS	0.9792
B19_NODE_181_length_66445_cov_25.053848	B19_181	GCF_002220095.1	Bacteria	Proteobacteria	Alphaproteobacteria	Rhizobiales	Bradyrhizobiaceae	Bosea	Bosea sp. AS-1	Bosea sp. AS-1	0.992
B19_NODE_1820_length_35790_cov_49.815923	B19_1820	GCF_003856525.1	Bacteria	Proteobacteria	Gammaproteobacteria	Vibrionales	Vibrionaceae	Vibrio	Vibrio sp. LJC006	Vibrio sp. LJC006	0.9464
B19_NODE_1821_length_35752_cov_240.670308	B19_1821	GCF_002027705.1	Bacteria	Firmicutes	Bacilli	Bacillales	Paenibacillaceae	Paenibacillus	Paenibacillus ferrarius	Paenibacillus ferrarius	0.9087
B19_NODE_1822_length_35741_cov_361.420697	B19_1822	GCF_007991675.1	Bacteria	Proteobacteria	Alphaproteobacteria	Rhizobiales	Methylobacteriaceae	Microvirga	Microvirga aerophila	Microvirga aerophila	0.9735
B19_NODE_1823_length_35715_cov_10.497112	B19_1823	GCF_000620225.1	Bacteria	Proteobacteria	Betaproteobacteria	Burkholderiales	Comamonadaceae	Variovorax	Variovorax sp. URHB0020	Variovorax sp. URHB0020	0.9831
B19_NODE_1824_length_35710_cov_62.948591	B19_1824	GCF_004217555.1	Bacteria	Acidobacteria	Acidobacteriia	Acidobacteriales	Acidobacteriaceae	Edaphobacter	Edaphobacter modestus	Edaphobacter modestus	0.9486
B19_NODE_1826_length_35644_cov_12.964989	B19_1826	GCF_004766045.1	Bacteria	Firmicutes	Clostridia	Clostridiales	Peptococcaceae	Desulfosporosinus	Desulfosporosinus fructosivorans	Desulfosporosinus fructosivorans	0.9359
B19_NODE_1827_length_35621_cov_18.944666	B19_1827	GCF_900290355.1	Bacteria	Verrucomicrobia	NAmissing	NAmissing	NAmissing	NAmissing	Verrucomicrobia bacterium	Verrucomicrobia bacterium	0.9543
B19_NODE_1828_length_35612_cov_196.009534	B19_1828	GCF_000799595.1	Bacteria	Firmicutes	Bacilli	Bacillales	Paenibacillaceae	Paenibacillus	Paenibacillus chondroitinus	Paenibacillus chondroitinus	0.9394
B19_NODE_1829_length_35593_cov_9.519613	B19_1829	GCF_000799595.1	Bacteria	Firmicutes	Bacilli	Bacillales	Paenibacillaceae	Paenibacillus	Paenibacillus chondroitinus	Paenibacillus chondroitinus	0.921
B19_NODE_182_length_66334_cov_26.091583	B19_182	GCF_001618865.1	Bacteria	Acidobacteria	Vicinamibacteria	NAmissing	Vicinamibacteraceae	Luteitalea	Luteitalea pratensis	Luteitalea pratensis	0.994
B19_NODE_1831_length_35591_cov_65.454469	B19_1831	GCF_000178855.1	Bacteria	Chloroflexi	Ktedonobacteria	Ktedonobacterales	Ktedonobacteraceae	Ktedonobacter	Ktedonobacter racemifer	Ktedonobacter racemifer DSM 44963	0.9561
B19_NODE_1832_length_35498_cov_21.082245	B19_1832	GCF_003330725.1	Bacteria	Acidobacteria	Acidobacteriia	Acidobacteriales	Acidobacteriaceae	Acidisarcina	Acidisarcina polymorpha	Acidisarcina polymorpha	0.9219
B19_NODE_1833_length_35489_cov_23.146582	B19_1833	GCF_003426815.1	Bacteria	Actinobacteriota	Acidimicrobiia	Acidimicrobiales	Ilumatobacteraceae	Desertimonas	Desertimonas flava	Desertimonas flava	0.998
B19_NODE_1834_length_35463_cov_73.290273	B19_1834	GCF_007004765.1	Bacteria	Proteobacteria	Gammaproteobacteria	Oceanospirillales	Kangiellaceae	Aliikangiella	Aliikangiella marina	Aliikangiella marina	0.8959
B19_NODE_1835_length_35462_cov_25.182647	B19_1835	GCF_001618865.1	Bacteria	Acidobacteria	Vicinamibacteria	NAmissing	Vicinamibacteraceae	Luteitalea	Luteitalea pratensis	Luteitalea pratensis	0.9976
B19_NODE_1836_length_35453_cov_18.323069	B19_1836	GCF_001618865.1	Bacteria	Acidobacteria	Vicinamibacteria	NAmissing	Vicinamibacteraceae	Luteitalea	Luteitalea pratensis	Luteitalea pratensis	0.9909
B19_NODE_1837_length_35451_cov_15.582721	B19_1837	GCF_004138495.1	Bacteria	Actinobacteriota	Actinobacteria	Jiangellales	Jiangellaceae	Phytoactinopolyspora	Phytoactinopolyspora endophytica	Phytoactinopolyspora endophytica	0.9905
B19_NODE_1838_length_35408_cov_105.658699	B19_1838	GCF_000093025.1	Bacteria	Proteobacteria	Betaproteobacteria	Nitrosomonadales	Methylophilaceae	Methylotenera	Methylotenera versatilis	Methylotenera versatilis 301	0.9321
B19_NODE_183_length_66201_cov_28.843135	B19_183	GCF_000739635.1	Bacteria	Verrucomicrobia	Verrucomicrobiae	Verrucomicrobiales	Verrucomicrobiaceae	Verrucomicrobium	Verrucomicrobium sp. BvORR034	Verrucomicrobium sp. BvORR034	0.9857
B19_NODE_1841_length_35376_cov_41.730727	B19_1841	GCF_004138495.1	Bacteria	Actinobacteriota	Actinobacteria	Jiangellales	Jiangellaceae	Phytoactinopolyspora	Phytoactinopolyspora endophytica	Phytoactinopolyspora endophytica	0.9963
B19_NODE_1842_length_35376_cov_9.694912	B19_1842	GCF_004360155.1	Bacteria	Proteobacteria	Gammaproteobacteria	Alteromonadales	Alteromonadaceae	Paraglaciecola	Paraglaciecola sp. D3211	Paraglaciecola sp. D3211	0.8999
B19_NODE_1843_length_35339_cov_46.354552	B19_1843	GCF_902109435.1	Bacteria	Proteobacteria	Gammaproteobacteria	Enterobacterales	Enterobacteriaceae	Raoultella	Raoultella sp. NCTC 9187	Raoultella sp. NCTC 9187	0.9037
B19_NODE_1844_length_35317_cov_16.381062_fragment_1	B19_1844	GCF_000017765.1	Bacteria	Proteobacteria	Gammaproteobacteria	Enterobacterales	Enterobacteriaceae	Escherichia	Escherichia coli	Escherichia coli HS	0.9611
B19_NODE_1845_length_35309_cov_20.783230	B19_1845	GCF_003945255.1	Bacteria	Proteobacteria	Betaproteobacteria	Burkholderiales	Burkholderiaceae	Caballeronia	Caballeronia sordidicola	Caballeronia sordidicola	0.9849
B19_NODE_1846_length_35308_cov_93.163873	B19_1846	GCF_003224455.1	Bacteria	Firmicutes	Bacilli	Bacillales	Paenibacillaceae	Paenibacillus	Paenibacillus illinoisensis	Paenibacillus illinoisensis	0.921
B19_NODE_1847_length_35305_cov_18.841277	B19_1847	GCF_003574725.1	Bacteria	Proteobacteria	Alphaproteobacteria	Rhodospirillales	Rhodospirillaceae	NAmissing	Rhodospirillaceae bacterium SYSU D60006	Rhodospirillaceae bacterium SYSU D60006	0.9931
B19_NODE_1848_length_35303_cov_19.129738	B19_1848	GCF_007744255.1	Bacteria	Planctomycetes	NAmissing	NAmissing	NAmissing	NAmissing	Planctomycetes bacterium Mal48	Planctomycetes bacterium Mal48	0.8904
B19_NODE_1849_length_35300_cov_50.592056	B19_1849	GCF_003449015.1	Bacteria	Bacteroidetes	Flavobacteriia	Flavobacteriales	Flavobacteriaceae	Lutibacter	Lutibacter sp. SM1352	Lutibacter sp. SM1352	0.9836
B19_NODE_1850_length_35289_cov_56.239825	B19_1850	GCF_003426775.1	Bacteria	Actinobacteriota	Actinobacteria	Micromonosporales	Micromonosporaceae	NAmissing	Micromonosporaceae bacterium CPCC 204380	Micromonosporaceae bacterium CPCC 204380	0.997
B19_NODE_1853_length_35265_cov_101.788214	B19_1853	GCF_007991675.1	Bacteria	Proteobacteria	Alphaproteobacteria	Rhizobiales	Methylobacteriaceae	Microvirga	Microvirga aerophila	Microvirga aerophila	0.9732
B19_NODE_1855_length_35241_cov_57.853351	B19_1855	GCF_003012835.1	Bacteria	Firmicutes	Bacilli	Bacillales	Paenibacillaceae	Brevibacillus	Brevibacillus brevis	Brevibacillus brevis	0.8738
B19_NODE_1856_length_35234_cov_12.089343	B19_1856	GCF_900471375.1	Bacteria	Proteobacteria	Alphaproteobacteria	Rhizobiales	NAmissing	NAmissing	Rhizobiales bacterium	Rhizobiales bacterium	0.9822
B19_NODE_1857_length_35206_cov_16.217576	B19_1857	GCF_003330725.1	Bacteria	Acidobacteria	Acidobacteriia	Acidobacteriales	Acidobacteriaceae	Acidisarcina	Acidisarcina polymorpha	Acidisarcina polymorpha	0.9055
B19_NODE_1858_length_35203_cov_82.129623	B19_1858	GCF_003947245.1	Bacteria	Actinobacteriota	Actinobacteria	Micromonosporales	Micromonosporaceae	Actinoplanes	Actinoplanes sp. ATCC 53533	Actinoplanes sp. ATCC 53533	0.9987
B19_NODE_1859_length_35201_cov_24.327178	B19_1859	GCF_000745965.1	Bacteria	Acidobacteria	Acidobacteriia	Acidobacteriales	Acidobacteriaceae	Edaphobacter	Edaphobacter aggregans	Edaphobacter aggregans DSM 19364	0.9342
B19_NODE_1860_length_35174_cov_10.229505	B19_1860	GCF_900109075.1	Bacteria	Bacteroidetes	Flavobacteriia	Flavobacteriales	Flavobacteriaceae	Myroides	Myroides marinus	Myroides marinus	0.964
B19_NODE_1861_length_35159_cov_9.055977	B19_1861	GCF_001263205.1	Bacteria	Proteobacteria	Deltaproteobacteria	Myxococcales	Labilitrichaceae	Labilithrix	Labilithrix luteola	Labilithrix luteola	0.9894
B19_NODE_1864_length_35137_cov_53.561171	B19_1864	GCF_000421305.1	Bacteria	Proteobacteria	Alphaproteobacteria	Rhizobiales	Bradyrhizobiaceae	Bradyrhizobium	Bradyrhizobium japonicum	Bradyrhizobium japonicum is5	0.9909
B19_NODE_1865_length_35132_cov_16.804316	B19_1865	GCF_003633965.1	Bacteria	Acidobacteria	Acidobacteriia	Acidobacteriales	Acidobacteriaceae	Edaphobacter	Edaphobacter dinghuensis	Edaphobacter dinghuensis	0.9116
B19_NODE_1866_length_35126_cov_9.517750	B19_1866	GCF_001583495.1	Bacteria	Bacteroidetes	Cytophagia	Cytophagales	Flammeovirgaceae	Flammeovirga	Flammeovirga sp. SJP92	Flammeovirga sp. SJP92	0.943
B19_NODE_1868_length_35092_cov_31.312327	B19_1868	GCF_900471375.1	Bacteria	Proteobacteria	Alphaproteobacteria	Rhizobiales	NAmissing	NAmissing	Rhizobiales bacterium	Rhizobiales bacterium	0.9573
B19_NODE_1869_length_35046_cov_17.280501	B19_1869	GCF_000373005.1	Bacteria	Proteobacteria	Betaproteobacteria	Burkholderiales	Burkholderiaceae	Trinickia	Trinickia symbiotica	Trinickia symbiotica	0.9721
B19_NODE_186_length_65792_cov_44.878425	B19_186	GCF_900197625.1	Bacteria	Proteobacteria	Alphaproteobacteria	Rhodospirillales	Rhodospirillaceae	NAmissing	Rhodobacteraceae bacterium Water-Bin34	Rhodobacteraceae bacterium Water-Bin34	0.9546
B19_NODE_1870_length_35039_cov_141.215641	B19_1870	GCF_003330725.1	Bacteria	Acidobacteria	Acidobacteriia	Acidobacteriales	Acidobacteriaceae	Acidisarcina	Acidisarcina polymorpha	Acidisarcina polymorpha	0.9476
B19_NODE_1871_length_35033_cov_37.307393	B19_1871	GCF_001017175.1	Bacteria	Proteobacteria	Alphaproteobacteria	Rhizobiales	Methylobacteriaceae	Microvirga	Microvirga vignae	Microvirga vignae	0.986
B19_NODE_1872_length_35028_cov_12.488377	B19_1872	GCF_004000765.1	Bacteria	Firmicutes	Bacilli	Bacillales	Paenibacillaceae	Paenibacillus	Paenibacillus chondroitinus	Paenibacillus chondroitinus NBRC 15376	0.9165
B19_NODE_1873_length_35011_cov_24.528722	B19_1873	GCF_003052515.2	Bacteria	Proteobacteria	Gammaproteobacteria	Pseudomonadales	Pseudomonadaceae	Pseudomonas	Pseudomonas sp. RIT 409	Pseudomonas sp. RIT 409	0.9809
B19_NODE_1874_length_35001_cov_20.383449	B19_1874	GCF_000175795.2	Bacteria	Firmicutes	Clostridia	Clostridiales	Hungateiclostridiaceae	Ruminiclostridium	Ruminiclostridium papyrosolvens	Ruminiclostridium papyrosolvens DSM 2782	0.9532
B19_NODE_1875_length_34975_cov_182.366982	B19_1875	GCF_900188345.1	Bacteria	Actinobacteriota	Actinobacteria	Streptosporangiales	Streptosporangiaceae	Streptosporangium	Streptosporangium subroseum	Streptosporangium subroseum	0.9968
B19_NODE_1878_length_34947_cov_106.023157	B19_1878	GCF_003574315.1	Bacteria	Armatimonadetes	Armatimonadia	Capsulimonadales	Capsulimonadaceae	Capsulimonas	Capsulimonas corticalis	Capsulimonas corticalis	0.9787
B19_NODE_1879_length_34947_cov_17.321334	B19_1879	GCF_000243675.2	Bacteria	Spirochaetes	Spirochaetia	Leptospirales	Leptospiraceae	Leptospira	Leptospira inadai	Leptospira inadai serovar Lyme str. 10	0.8478
B19_NODE_187_length_65724_cov_185.024608	B19_187	GCF_000739635.1	Bacteria	Verrucomicrobia	Verrucomicrobiae	Verrucomicrobiales	Verrucomicrobiaceae	Verrucomicrobium	Verrucomicrobium sp. BvORR034	Verrucomicrobium sp. BvORR034	0.9805
B19_NODE_1880_length_34916_cov_17.799920	B19_1880	GCF_902459675.1	Bacteria	Proteobacteria	Betaproteobacteria	Burkholderiales	Burkholderiaceae	Pandoraea	Pandoraea sp. LMG 31110	Pandoraea sp. LMG 31110	0.9853
B19_NODE_1881_length_34866_cov_14.915199	B19_1881	GCF_007745175.1	Bacteria	Planctomycetes	NAmissing	NAmissing	NAmissing	NAmissing	Planctomycetes bacterium Pan44	Planctomycetes bacterium Pan44	0.9851
B19_NODE_1882_length_34854_cov_16.194517	B19_1882	GCF_000243715.2	Bacteria	Spirochaetes	Spirochaetia	Leptospirales	Leptospiraceae	Leptospira	Leptospira broomii	Leptospira broomii serovar Hurstbridge str. 5399	0.8988
B19_NODE_1883_length_34847_cov_12.553489	B19_1883	GCF_001719125.1	Archaea	Crenarchaeota	Thermoprotei	Sulfolobales	Sulfolobaceae	Sulfolobus	Sulfolobus sp. A20	Sulfolobus sp. A20	0.9346
B19_NODE_1886_length_34835_cov_22.383870	B19_1886	GCF_002964605.1	Bacteria	Firmicutes	Clostridia	Clostridiales	Vallitaleaceae	Vallitalea	Vallitalea sp. S15	Vallitalea sp. S15	0.9743
B19_NODE_1887_length_34831_cov_19.749166	B19_1887	GCF_003574725.1	Bacteria	Proteobacteria	Alphaproteobacteria	Rhodospirillales	Rhodospirillaceae	NAmissing	Rhodospirillaceae bacterium SYSU D60006	Rhodospirillaceae bacterium SYSU D60006	0.992
B19_NODE_1888_length_34828_cov_95.179708	B19_1888	GCF_900290355.1	Bacteria	Verrucomicrobia	NAmissing	NAmissing	NAmissing	NAmissing	Verrucomicrobia bacterium	Verrucomicrobia bacterium	0.9794
B19_NODE_1889_length_34820_cov_11.699238	B19_1889	GCF_002157225.2	Bacteria	Proteobacteria	Gammaproteobacteria	Cellvibrionales	Cellvibrionaceae	Agarilytica	Agarilytica rhodophyticola	Agarilytica rhodophyticola	0.9227
B19_NODE_188_length_65719_cov_36.276301	B19_188	GCF_001263205.1	Bacteria	Proteobacteria	Deltaproteobacteria	Myxococcales	Labilitrichaceae	Labilithrix	Labilithrix luteola	Labilithrix luteola	0.9964
B19_NODE_1892_length_34743_cov_9.371685	B19_1892	GCF_003633615.1	Bacteria	Bacteroidetes	Sphingobacteriia	Sphingobacteriales	Sphingobacteriaceae	Mucilaginibacter	Mucilaginibacter gracilis	Mucilaginibacter gracilis	0.9654
B19_NODE_1894_length_34729_cov_12.937734	B19_1894	GCF_000620565.1	Bacteria	Firmicutes	Bacilli	Bacillales	Paenibacillaceae	Paenibacillus	Paenibacillus sp. URHA0014	Paenibacillus sp. URHA0014	0.8929
B19_NODE_1895_length_34714_cov_31.071843	B19_1895	GCF_000255655.1	Bacteria	Planctomycetes	Planctomycetia	Planctomycetales	Planctomycetaceae	Schlesneria	Schlesneria paludicola	Schlesneria paludicola DSM 18645	0.9577
B19_NODE_1896_length_34705_cov_18.076190	B19_1896	GCF_008041915.1	Bacteria	Proteobacteria	Alphaproteobacteria	Rhizobiales	Phyllobacteriaceae	Phyllobacterium	Phyllobacterium endophyticum	Phyllobacterium endophyticum	0.941
B19_NODE_1897_length_34653_cov_45.616365	B19_1897	GCF_900290305.1	Bacteria	Acidobacteria	Acidobacteriia	Bryobacterales	Solibacteraceae	Candidatus Sulfopaludibacter	Candidatus Sulfopaludibacter sp. SbA4	Candidatus Sulfopaludibacter sp. SbA4	0.988
B19_NODE_1898_length_34646_cov_204.225290	B19_1898	GCF_003574725.1	Bacteria	Proteobacteria	Alphaproteobacteria	Rhodospirillales	Rhodospirillaceae	NAmissing	Rhodospirillaceae bacterium SYSU D60006	Rhodospirillaceae bacterium SYSU D60006	0.9809
B19_NODE_1899_length_34642_cov_665.201723	B19_1899	GCF_002797995.1	Bacteria	Firmicutes	Clostridia	Clostridiales	Clostridiaceae	Clostridium	Clostridium botulinum	Clostridium botulinum	0.9971
B19_NODE_18_length_109355_cov_24.594163	B19_18	GCF_000172555.1	Bacteria	Verrucomicrobia	Verrucomicrobiae	Verrucomicrobiales	Verrucomicrobia subdivision 3	Pedosphaera	Pedosphaera parvula	Pedosphaera parvula Ellin514	0.9351
B19_NODE_1904_length_34588_cov_59.061564	B19_1904	GCF_003574725.1	Bacteria	Proteobacteria	Alphaproteobacteria	Rhodospirillales	Rhodospirillaceae	NAmissing	Rhodospirillaceae bacterium SYSU D60006	Rhodospirillaceae bacterium SYSU D60006	0.986
B19_NODE_1905_length_34567_cov_59.196598	B19_1905	GCF_001749735.1	Bacteria	Proteobacteria	Gammaproteobacteria	Pseudomonadales	Pseudomonadaceae	Pseudomonas	Pseudomonas sp. J237	Pseudomonas sp. J237	0.9383
B19_NODE_1906_length_34541_cov_17.894827	B19_1906	GCF_002891695.1	Bacteria	Proteobacteria	Betaproteobacteria	Burkholderiales	Comamonadaceae	Variovorax	Variovorax sp. B2	Variovorax sp. B2	0.9974
B19_NODE_1908_length_34525_cov_18.319408	B19_1908	GCF_900090195.1	Bacteria	Proteobacteria	Betaproteobacteria	Burkholderiales	Comamonadaceae	Variovorax	Variovorax sp. HW608	Variovorax sp. HW608	0.9984
B19_NODE_1909_length_34501_cov_15.035186	B19_1909	GCF_005780165.1	Bacteria	Verrucomicrobia	Verrucomicrobiae	Verrucomicrobiales	Verrucomicrobiaceae	Verrucobacter	Verrucobacter flavum	Verrucobacter flavum	0.9911
B19_NODE_190_length_65552_cov_25.171672	B19_190	GCF_003062295.1	Bacteria	Proteobacteria	Alphaproteobacteria	Rhizobiales	Bradyrhizobiaceae	Bradyrhizobium	Bradyrhizobium algeriense	Bradyrhizobium algeriense	0.994
B19_NODE_1910_length_34479_cov_60.826691	B19_1910	GCF_007751475.1	Bacteria	Planctomycetes	NAmissing	NAmissing	NAmissing	NAmissing	Planctomycetes bacterium Poly30	Planctomycetes bacterium Poly30	0.9879
B19_NODE_1911_length_34463_cov_33.146972	B19_1911	GCF_900290305.1	Bacteria	Acidobacteria	Acidobacteriia	Bryobacterales	Solibacteraceae	Candidatus Sulfopaludibacter	Candidatus Sulfopaludibacter sp. SbA4	Candidatus Sulfopaludibacter sp. SbA4	0.9907
B19_NODE_1912_length_34452_cov_11.570806	B19_1912	GCF_003260195.1	Bacteria	Bacteroidetes	Flavobacteriia	Flavobacteriales	Flavobacteriaceae	Lutibacter	Lutibacter sp. 1KV19	Lutibacter sp. 1KV19	0.9859
B19_NODE_1913_length_34451_cov_10.841871	B19_1913	GCF_004115155.1	Bacteria	Acidobacteria	Acidobacteriia	Acidobacteriales	Acidobacteriaceae	Granulicella	Granulicella sibirica	Granulicella sibirica	0.9646
B19_NODE_1914_length_34416_cov_12.554553	B19_1914	GCF_003330725.1	Bacteria	Acidobacteria	Acidobacteriia	Acidobacteriales	Acidobacteriaceae	Acidisarcina	Acidisarcina polymorpha	Acidisarcina polymorpha	0.9766
B19_NODE_1915_length_34411_cov_56.845762	B19_1915	GCF_003688565.1	Bacteria	Proteobacteria	Betaproteobacteria	Burkholderiales	Burkholderiaceae	Caballeronia	Caballeronia udeis	Caballeronia udeis	0.9789
B19_NODE_1916_length_34386_cov_11.929918	B19_1916	GCF_900290355.1	Bacteria	Verrucomicrobia	NAmissing	NAmissing	NAmissing	NAmissing	Verrucomicrobia bacterium	Verrucomicrobia bacterium	0.9677
B19_NODE_1917_length_34343_cov_22.096010	B19_1917	GCF_000620725.1	Bacteria	Acidobacteria	Acidobacteriia	Acidobacteriales	Acidobacteriaceae	NAmissing	Acidobacteriaceae bacterium URHE0068	Acidobacteriaceae bacterium URHE0068	0.9773
B19_NODE_1919_length_34324_cov_66.248796	B19_1919	GCF_002300155.1	Bacteria	Actinobacteriota	Actinobacteria	Corynebacteriales	Nocardiaceae	Rhodococcus	Rhodococcus sp. ACS1	Rhodococcus sp. ACS1	0.9973
B19_NODE_191_length_65552_cov_14.357207	B19_191	GCF_000172555.1	Bacteria	Verrucomicrobia	Verrucomicrobiae	Verrucomicrobiales	Verrucomicrobia subdivision 3	Pedosphaera	Pedosphaera parvula	Pedosphaera parvula Ellin514	0.9521
B19_NODE_1920_length_34292_cov_11.272629	B19_1920	GCF_004115155.1	Bacteria	Acidobacteria	Acidobacteriia	Acidobacteriales	Acidobacteriaceae	Granulicella	Granulicella sibirica	Granulicella sibirica	0.9713
B19_NODE_1921_length_34252_cov_13.478697	B19_1921	GCF_004115155.1	Bacteria	Acidobacteria	Acidobacteriia	Acidobacteriales	Acidobacteriaceae	Granulicella	Granulicella sibirica	Granulicella sibirica	0.9826
B19_NODE_1922_length_34247_cov_15.500117	B19_1922	GCF_004135755.1	Bacteria	Proteobacteria	Deltaproteobacteria	Myxococcales	Polyangiaceae	Sorangium	Sorangium cellulosum	Sorangium cellulosum	0.9988
B19_NODE_1923_length_34243_cov_22.070961	B19_1923	GCF_004766045.1	Bacteria	Firmicutes	Clostridia	Clostridiales	Peptococcaceae	Desulfosporosinus	Desulfosporosinus fructosivorans	Desulfosporosinus fructosivorans	0.9358
B19_NODE_1924_length_34229_cov_34.020425	B19_1924	GCF_000812665.2	Bacteria	Proteobacteria	Alphaproteobacteria	Rhodobacterales	Rhodobacteraceae	Halocynthiibacter	Halocynthiibacter arcticus	Halocynthiibacter arcticus	0.8963
B19_NODE_1925_length_34228_cov_28.635180	B19_1925	GCF_900187965.1	Bacteria	Bacteroidetes	Flavobacteriia	Flavobacteriales	Flavobacteriaceae	Flavobacterium	Flavobacterium sp. ov086	Flavobacterium sp. ov086	0.9749
B19_NODE_1927_length_34190_cov_10.735872	B19_1927	GCF_007991675.1	Bacteria	Proteobacteria	Alphaproteobacteria	Rhizobiales	Methylobacteriaceae	Microvirga	Microvirga aerophila	Microvirga aerophila	0.9794
B19_NODE_1928_length_34178_cov_15.214753	B19_1928	GCF_005222875.1	Bacteria	Proteobacteria	Alphaproteobacteria	Rhizobiales	Phyllobacteriaceae	Mesorhizobium	Mesorhizobium sp. GR13	Mesorhizobium sp. GR13	0.9748
B19_NODE_1929_length_34161_cov_20.723714	B19_1929	GCF_004792005.1	Bacteria	NAmissing	NAmissing	NAmissing	NAmissing	NAmissing	bacterium M00.F.Ca.ET.177.01.1.1	bacterium M00.F.Ca.ET.177.01.1.1	0.9977
B19_NODE_1930_length_34121_cov_12.646891	B19_1930	GCF_004115155.1	Bacteria	Acidobacteria	Acidobacteriia	Acidobacteriales	Acidobacteriaceae	Granulicella	Granulicella sibirica	Granulicella sibirica	0.9787
B19_NODE_1931_length_34120_cov_15.912227	B19_1931	GCF_000422885.1	Bacteria	Proteobacteria	Betaproteobacteria	Burkholderiales	Comamonadaceae	Ottowia	Ottowia thiooxydans	Ottowia thiooxydans DSM 14619	0.9615
B19_NODE_1932_length_34118_cov_18.061533	B19_1932	GCF_001618865.1	Bacteria	Acidobacteria	Vicinamibacteria	NAmissing	Vicinamibacteraceae	Luteitalea	Luteitalea pratensis	Luteitalea pratensis	0.9984
B19_NODE_1933_length_34117_cov_26.463185	B19_1933	GCF_001263205.1	Bacteria	Proteobacteria	Deltaproteobacteria	Myxococcales	Labilitrichaceae	Labilithrix	Labilithrix luteola	Labilithrix luteola	0.9893
B19_NODE_1934_length_34098_cov_16.249097	B19_1934	GCF_005280735.1	Bacteria	Proteobacteria	Betaproteobacteria	Burkholderiales	Burkholderiaceae	Burkholderia	Burkholderia sp. DHOD12	Burkholderia sp. DHOD12	0.9859
B19_NODE_1935_length_34088_cov_13.865307	B19_1935	GCF_900168055.1	Bacteria	Bacteroidetes	Sphingobacteriia	Sphingobacteriales	Sphingobacteriaceae	Parapedobacter	Parapedobacter luteus	Parapedobacter luteus	0.9387
B19_NODE_1936_length_34076_cov_19.874813	B19_1936	GCF_007991675.1	Bacteria	Proteobacteria	Alphaproteobacteria	Rhizobiales	Methylobacteriaceae	Microvirga	Microvirga aerophila	Microvirga aerophila	0.9841
B19_NODE_1937_length_34045_cov_55.407179	B19_1937	GCF_001429855.1	Bacteria	Firmicutes	Bacilli	Bacillales	Bacillaceae	Bacillus	Bacillus sp. Soil768D1	Bacillus sp. Soil768D1	0.9579
B19_NODE_1938_length_34030_cov_55.760530	B19_1938	GCF_900176395.1	Bacteria	Proteobacteria	Alphaproteobacteria	Sphingomonadales	Sphingomonadaceae	Novosphingobium	Novosphingobium sp. B1	Novosphingobium sp. B1	0.9855
B19_NODE_193_length_65494_cov_126.011996	B19_193	GCF_007751475.1	Bacteria	Planctomycetes	NAmissing	NAmissing	NAmissing	NAmissing	Planctomycetes bacterium Poly30	Planctomycetes bacterium Poly30	0.994
B19_NODE_1941_length_33939_cov_13.811209	B19_1941	GCF_007829615.1	Bacteria	Firmicutes	Bacilli	Bacillales	Paenibacillaceae	Paenibacillus	Paenibacillus sp. 597	Paenibacillus sp. 597	0.9167
B19_NODE_1943_length_33925_cov_49.024240	B19_1943	GCF_000169995.1	Bacteria	Proteobacteria	Gammaproteobacteria	Vibrionales	NAmissing	NAmissing	Vibrionales bacterium SWAT-3	Vibrionales bacterium SWAT-3	0.9432
B19_NODE_1944_length_33914_cov_12.216634	B19_1944	GCF_000381585.1	Bacteria	Acidobacteria	Acidobacteriia	Acidobacteriales	Acidobacteriaceae	NAmissing	Acidobacteriaceae bacterium KBS 83	Acidobacteriaceae bacterium KBS 83	0.9515
B19_NODE_1945_length_33911_cov_13.015005	B19_1945	GCF_005893125.1	Bacteria	Actinobacteriota	Actinobacteria	Streptosporangiales	Streptosporangiaceae	Nonomuraea	Nonomuraea sp. 160415	Nonomuraea sp. 160415	0.9976
B19_NODE_1947_length_33879_cov_189.219253	B19_1947	GCF_000242455.2	Bacteria	Planctomycetes	Planctomycetia	Planctomycetales	Isosphaeraceae	Singulisphaera	Singulisphaera acidiphila	Singulisphaera acidiphila DSM 18658	0.9475
B19_NODE_1949_length_33856_cov_10.698411	B19_1949	GCF_000424985.1	Bacteria	Bacteroidetes	Flavobacteriia	Flavobacteriales	Flavobacteriaceae	Arenibacter	Arenibacter latericius	Arenibacter latericius DSM 15913	0.9001
B19_NODE_194_length_65335_cov_40.237423	B19_194	GCF_002216165.1	Bacteria	Proteobacteria	Gammaproteobacteria	Oceanospirillales	Halomonadaceae	Halomonas	Halomonas sp. N3-2A	Halomonas sp. N3-2A	0.9296
B19_NODE_1950_length_33853_cov_14.288301	B19_1950	GCF_000172555.1	Bacteria	Verrucomicrobia	Verrucomicrobiae	Verrucomicrobiales	Verrucomicrobia subdivision 3	Pedosphaera	Pedosphaera parvula	Pedosphaera parvula Ellin514	0.924
B19_NODE_1951_length_33842_cov_12.489360	B19_1951	GCF_000255655.1	Bacteria	Planctomycetes	Planctomycetia	Planctomycetales	Planctomycetaceae	Schlesneria	Schlesneria paludicola	Schlesneria paludicola DSM 18645	0.9637
B19_NODE_1952_length_33838_cov_56.408045	B19_1952	GCF_000255675.1	Bacteria	Planctomycetes	Planctomycetia	Planctomycetales	Isosphaeraceae	Singulisphaera	Singulisphaera acidiphila	Singulisphaera acidiphila DSM 18658	0.9715
B19_NODE_1955_length_33792_cov_9.922192	B19_1955	GCF_007752135.1	Bacteria	Planctomycetes	NAmissing	NAmissing	NAmissing	NAmissing	Planctomycetes bacterium Q31a	Planctomycetes bacterium Q31a	0.9115
B19_NODE_1956_length_33790_cov_28.190929	B19_1956	GCF_000463345.2	Bacteria	Proteobacteria	Gammaproteobacteria	Enterobacterales	Yersiniaceae	Serratia	Serratia sp. ATCC 39006	Serratia sp. ATCC 39006	0.9153
B19_NODE_1957_length_33789_cov_28.976078	B19_1957	GCF_000381605.1	Bacteria	Acidobacteria	Acidobacteriia	Acidobacteriales	Acidobacteriaceae	NAmissing	Acidobacteriaceae bacterium KBS 89	Acidobacteriaceae bacterium KBS 89	0.9384
B19_NODE_1958_length_33783_cov_37.551826	B19_1958	GCF_000381585.1	Bacteria	Acidobacteria	Acidobacteriia	Acidobacteriales	Acidobacteriaceae	NAmissing	Acidobacteriaceae bacterium KBS 83	Acidobacteriaceae bacterium KBS 83	0.9851
B19_NODE_1960_length_33776_cov_27.047863	B19_1960	GCF_001263205.1	Bacteria	Proteobacteria	Deltaproteobacteria	Myxococcales	Labilitrichaceae	Labilithrix	Labilithrix luteola	Labilithrix luteola	0.9905
B19_NODE_1961_length_33755_cov_23.820148	B19_1961	GCF_000468615.2	Bacteria	Bacteroidetes	Flavobacteriia	Flavobacteriales	Flavobacteriaceae	Cellulophaga	Cellulophaga baltica	Cellulophaga baltica 18	0.9599
B19_NODE_1962_length_33732_cov_32.140452	B19_1962	GCF_000620225.1	Bacteria	Proteobacteria	Betaproteobacteria	Burkholderiales	Comamonadaceae	Variovorax	Variovorax sp. URHB0020	Variovorax sp. URHB0020	0.9955
B19_NODE_1963_length_33721_cov_12.932246	B19_1963	GCF_002964605.1	Bacteria	Firmicutes	Clostridia	Clostridiales	Vallitaleaceae	Vallitalea	Vallitalea sp. S15	Vallitalea sp. S15	0.9882
B19_NODE_1965_length_33699_cov_67.736714	B19_1965	GCF_003403035.1	Bacteria	Proteobacteria	Alphaproteobacteria	Rhizobiales	Phyllobacteriaceae	Mesorhizobium	Mesorhizobium sp. LA-28	Mesorhizobium sp. LA-28	0.959
B19_NODE_1966_length_33677_cov_10.453632	B19_1966	GCF_001263205.1	Bacteria	Proteobacteria	Deltaproteobacteria	Myxococcales	Labilitrichaceae	Labilithrix	Labilithrix luteola	Labilithrix luteola	0.9705
B19_NODE_1967_length_33673_cov_20.285026_fragment_1	B19_1967	GCF_003574725.1	Bacteria	Proteobacteria	Alphaproteobacteria	Rhodospirillales	Rhodospirillaceae	NAmissing	Rhodospirillaceae bacterium SYSU D60006	Rhodospirillaceae bacterium SYSU D60006	0.9855
B19_NODE_1968_length_33617_cov_10.921429	B19_1968	GCF_001887885.1	Bacteria	Bacteroidetes	Flavobacteriia	Flavobacteriales	Flavobacteriaceae	NAmissing	Flavobacteriaceae bacterium A100	Flavobacteriaceae bacterium A100	0.9484
B19_NODE_1969_length_33604_cov_36.823810	B19_1969	GCF_000745965.1	Bacteria	Acidobacteria	Acidobacteriia	Acidobacteriales	Acidobacteriaceae	Edaphobacter	Edaphobacter aggregans	Edaphobacter aggregans DSM 19364	0.9577
B19_NODE_196_length_65248_cov_20.913104	B19_196	GCF_902109435.1	Bacteria	Proteobacteria	Gammaproteobacteria	Enterobacterales	Enterobacteriaceae	Raoultella	Raoultella sp. NCTC 9187	Raoultella sp. NCTC 9187	0.9223
B19_NODE_1972_length_33522_cov_19.552096	B19_1972	GCF_902109435.1	Bacteria	Proteobacteria	Gammaproteobacteria	Enterobacterales	Enterobacteriaceae	Raoultella	Raoultella sp. NCTC 9187	Raoultella sp. NCTC 9187	0.9145
B19_NODE_1973_length_33510_cov_10.902048	B19_1973	GCF_001263205.1	Bacteria	Proteobacteria	Deltaproteobacteria	Myxococcales	Labilitrichaceae	Labilithrix	Labilithrix luteola	Labilithrix luteola	0.9949
B19_NODE_1974_length_33450_cov_16.665429	B19_1974	GCF_005144635.1	Bacteria	Proteobacteria	Deltaproteobacteria	Myxococcales	Polyangiaceae	Polyangium	Polyangium sp. SDU3-1	Polyangium sp. SDU3-1	0.9983
B19_NODE_1979_length_33384_cov_44.984818	B19_1979	GCF_001263205.1	Bacteria	Proteobacteria	Deltaproteobacteria	Myxococcales	Labilitrichaceae	Labilithrix	Labilithrix luteola	Labilithrix luteola	0.9957
B19_NODE_197_length_65154_cov_20.267454	B19_197	GCF_001006805.1	Bacteria	Proteobacteria	Alphaproteobacteria	Rhizobiales	Methylobacteriaceae	Microvirga	Microvirga massiliensis	Microvirga massiliensis	0.9757
B19_NODE_1981_length_33370_cov_421.526970	B19_1981	GCF_003315135.1	Bacteria	Proteobacteria	Alphaproteobacteria	Rhizobiales	Roseiarcaceae	Roseiarcus	Roseiarcus fermentans	Roseiarcus fermentans	0.9916
B19_NODE_1984_length_33327_cov_12.112647	B19_1984	GCF_003330725.1	Bacteria	Acidobacteria	Acidobacteriia	Acidobacteriales	Acidobacteriaceae	Acidisarcina	Acidisarcina polymorpha	Acidisarcina polymorpha	0.9535
B19_NODE_1986_length_33287_cov_14.926426	B19_1986	GCF_006152115.1	Bacteria	Proteobacteria	Alphaproteobacteria	Rhodobacterales	Rhodobacteraceae	Rubellimicrobium	Rubellimicrobium sp. YIM 131921	Rubellimicrobium sp. YIM 131921	0.9916
B19_NODE_1987_length_33282_cov_82.776026	B19_1987	GCF_000255675.1	Bacteria	Planctomycetes	Planctomycetia	Planctomycetales	Isosphaeraceae	Singulisphaera	Singulisphaera acidiphila	Singulisphaera acidiphila DSM 18658	0.9777
B19_NODE_1988_length_33276_cov_24.697571	B19_1988	GCF_007745175.1	Bacteria	Planctomycetes	NAmissing	NAmissing	NAmissing	NAmissing	Planctomycetes bacterium Pan44	Planctomycetes bacterium Pan44	0.9842
B19_NODE_1989_length_33258_cov_8.550914	B19_1989	GCF_003491425.1	Bacteria	Bacteroidetes	NAmissing	Bacteroidetes Order II. Incertae sedis	Rhodothermaceae	Salinibacter	Salinibacter ruber	Salinibacter ruber	0.9121
B19_NODE_198_length_65136_cov_27.030132	B19_198	GCF_001682295.1	Bacteria	Actinobacteriota	Actinobacteria	Corynebacteriales	Nocardiaceae	Rhodococcus	Rhodococcus sp. 008	Rhodococcus sp. 008	0.9913
B19_NODE_1990_length_33253_cov_7.661847	B19_1990	GCF_000364745.1	Archaea	Crenarchaeota	Thermoprotei	Sulfolobales	Sulfolobaceae	Sulfolobus	Sulfolobus islandicus	Sulfolobus islandicus LAL14/1	0.8991
B19_NODE_1991_length_33209_cov_35.123153	B19_1991	GCF_003269295.1	Bacteria	Actinobacteriota	Actinobacteria	Pseudonocardiales	Pseudonocardiaceae	Lechevalieria	Lechevalieria atacamensis	Lechevalieria atacamensis	0.9987
B19_NODE_1992_length_33192_cov_18.530646	B19_1992	GCF_902109435.1	Bacteria	Proteobacteria	Gammaproteobacteria	Enterobacterales	Enterobacteriaceae	Raoultella	Raoultella sp. NCTC 9187	Raoultella sp. NCTC 9187	0.863
B19_NODE_1993_length_33179_cov_10.530914	B19_1993	GCF_007741515.1	Bacteria	Planctomycetes	NAmissing	NAmissing	NAmissing	NAmissing	Planctomycetes bacterium HG15A2	Planctomycetes bacterium HG15A2	0.9287
B19_NODE_1995_length_33158_cov_10.574963	B19_1995	GCF_003330725.1	Bacteria	Acidobacteria	Acidobacteriia	Acidobacteriales	Acidobacteriaceae	Acidisarcina	Acidisarcina polymorpha	Acidisarcina polymorpha	0.9513
B19_NODE_1996_length_33144_cov_13.218502	B19_1996	GCF_900129725.1	Bacteria	Bacteroidetes	Cytophagia	Cytophagales	NAmissing	Chryseolinea	Chryseolinea serpens	Chryseolinea serpens	0.9415
B19_NODE_1997_length_33139_cov_31.840981	B19_1997	GCF_000264645.1	Bacteria	Verrucomicrobia	NAmissing	NAmissing	NAmissing	NAmissing	Verrucomicrobia bacterium SCGC AAA168-F10	Verrucomicrobia bacterium SCGC AAA168-F10	0.9312
B19_NODE_1998_length_33125_cov_11.229120	B19_1998	GCF_001006805.1	Bacteria	Proteobacteria	Alphaproteobacteria	Rhizobiales	Methylobacteriaceae	Microvirga	Microvirga massiliensis	Microvirga massiliensis	0.9821
B19_NODE_199_length_65055_cov_15.519277	B19_199	GCF_902109435.1	Bacteria	Proteobacteria	Gammaproteobacteria	Enterobacterales	Enterobacteriaceae	Raoultella	Raoultella sp. NCTC 9187	Raoultella sp. NCTC 9187	0.871
B19_NODE_19_length_107305_cov_16.037846	B19_19	GCF_000469625.2	Bacteria	Firmicutes	Clostridia	Clostridiales	Clostridiaceae	Clostridium	Clostridium intestinale	Clostridium intestinale URNW	0.9898
B19_NODE_2002_length_33062_cov_18.784228	B19_2002	GCF_000425945.1	Bacteria	Actinobacteriota	Thermoleophilia	Solirubrobacterales	Solirubrobacteraceae	Solirubrobacter	Solirubrobacter sp. URHD0082	Solirubrobacter sp. URHD0082	0.9989
B19_NODE_2003_length_33033_cov_13.240767	B19_2003	GCF_900290305.1	Bacteria	Acidobacteria	Acidobacteriia	Bryobacterales	Solibacteraceae	Candidatus Sulfopaludibacter	Candidatus Sulfopaludibacter sp. SbA4	Candidatus Sulfopaludibacter sp. SbA4	0.9936
B19_NODE_2004_length_33005_cov_37.002094	B19_2004	GCF_003491425.1	Bacteria	Bacteroidetes	NAmissing	Bacteroidetes Order II. Incertae sedis	Rhodothermaceae	Salinibacter	Salinibacter ruber	Salinibacter ruber	0.9853
B19_NODE_2005_length_32984_cov_14.770871	B19_2005	GCF_006442935.1	Bacteria	Proteobacteria	Alphaproteobacteria	Rhizobiales	Phyllobacteriaceae	Mesorhizobium	Mesorhizobium sp. B2-3-3	Mesorhizobium sp. B2-3-3	0.9913
B19_NODE_2007_length_32971_cov_35.184439	B19_2007	GCF_000014005.1	Bacteria	Acidobacteria	Acidobacteriia	Acidobacteriales	Acidobacteriaceae	Candidatus Koribacter	Candidatus Koribacter versatilis	Candidatus Koribacter versatilis Ellin345	0.9571
B19_NODE_2009_length_32958_cov_40.362095_fragment_1	B19_2009	GCF_003330725.1	Bacteria	Acidobacteria	Acidobacteriia	Acidobacteriales	Acidobacteriaceae	Acidisarcina	Acidisarcina polymorpha	Acidisarcina polymorpha	0.9376
B19_NODE_200_length_65038_cov_20.278057	B19_200	GCF_000739655.1	Bacteria	Verrucomicrobia	Verrucomicrobiae	Verrucomicrobiales	Verrucomicrobiaceae	Verrucomicrobium	Verrucomicrobium sp. BvORR106	Verrucomicrobium sp. BvORR106	0.9855
B19_NODE_2010_length_32947_cov_14.058951	B19_2010	GCF_900290355.1	Bacteria	Verrucomicrobia	NAmissing	NAmissing	NAmissing	NAmissing	Verrucomicrobia bacterium	Verrucomicrobia bacterium	0.9663
B19_NODE_2012_length_32907_cov_10.994673	B19_2012	GCF_002749615.1	Bacteria	Proteobacteria	Alphaproteobacteria	Caulobacterales	Caulobacteraceae	Caulobacter	Caulobacter mirabilis	Caulobacter mirabilis	0.9985
B19_NODE_2013_length_32897_cov_17.258297	B19_2013	GCF_004217555.1	Bacteria	Acidobacteria	Acidobacteriia	Acidobacteriales	Acidobacteriaceae	Edaphobacter	Edaphobacter modestus	Edaphobacter modestus	0.9672
B19_NODE_2014_length_32884_cov_19.694112	B19_2014	GCF_001263205.1	Bacteria	Proteobacteria	Deltaproteobacteria	Myxococcales	Labilitrichaceae	Labilithrix	Labilithrix luteola	Labilithrix luteola	0.9921
B19_NODE_2015_length_32847_cov_14.272566	B19_2015	GCF_005047355.1	Bacteria	Actinobacteriota	Actinobacteria	Streptomycetales	Streptomycetaceae	Streptomyces	Streptomyces sp. NEAU-C40	Streptomyces sp. NEAU-C40	0.9966
B19_NODE_2016_length_32817_cov_10.202613	B19_2016	GCF_006442935.1	Bacteria	Proteobacteria	Alphaproteobacteria	Rhizobiales	Phyllobacteriaceae	Mesorhizobium	Mesorhizobium sp. B2-3-3	Mesorhizobium sp. B2-3-3	0.9977
B19_NODE_2017_length_32813_cov_24.665761	B19_2017	GCF_004366615.1	Bacteria	Proteobacteria	Betaproteobacteria	Burkholderiales	Burkholderiaceae	Caballeronia	Caballeronia udeis	Caballeronia udeis	0.9745
B19_NODE_2018_length_32810_cov_14.043200	B19_2018	GCF_004217555.1	Bacteria	Acidobacteria	Acidobacteriia	Acidobacteriales	Acidobacteriaceae	Edaphobacter	Edaphobacter modestus	Edaphobacter modestus	0.8902
B19_NODE_201_length_64995_cov_35.131013	B19_201	GCF_004217555.1	Bacteria	Acidobacteria	Acidobacteriia	Acidobacteriales	Acidobacteriaceae	Edaphobacter	Edaphobacter modestus	Edaphobacter modestus	0.9707
B19_NODE_2021_length_32761_cov_13.514890	B19_2021	GCF_003491425.1	Bacteria	Bacteroidetes	NAmissing	Bacteroidetes Order II. Incertae sedis	Rhodothermaceae	Salinibacter	Salinibacter ruber	Salinibacter ruber	0.9735
B19_NODE_2022_length_32737_cov_75.643045	B19_2022	GCF_902109435.1	Bacteria	Proteobacteria	Gammaproteobacteria	Enterobacterales	Enterobacteriaceae	Raoultella	Raoultella sp. NCTC 9187	Raoultella sp. NCTC 9187	0.8817
B19_NODE_2023_length_32737_cov_14.098097	B19_2023	GCF_900109575.1	Bacteria	Bacteroidetes	Sphingobacteriia	Sphingobacteriales	Sphingobacteriaceae	Pseudosphingobacterium	Pseudosphingobacterium domesticum	Pseudosphingobacterium domesticum	0.9597
B19_NODE_2024_length_32732_cov_1743.616917	B19_2024	GCF_002135095.1	Bacteria	Firmicutes	Bacilli	Lactobacillales	Lactobacillaceae	Lactobacillus	Lactobacillus salivarius	Lactobacillus salivarius	0.8988
B19_NODE_2025_length_32690_cov_22.730933	B19_2025	GCF_003351175.1	Bacteria	Proteobacteria	Alphaproteobacteria	Rhizobiales	Rhizobiaceae	Rhizobium	Rhizobium grahamii	Rhizobium grahamii	0.9604
B19_NODE_2026_length_32690_cov_10.068332_fragment_1	B19_2026	GCF_900188145.1	Bacteria	Firmicutes	Clostridia	Clostridiales	NAmissing	Anaerovirgula	Anaerovirgula multivorans	Anaerovirgula multivorans	0.9487
B19_NODE_2027_length_32685_cov_21.672786	B19_2027	GCF_000335695.1	Bacteria	Proteobacteria	Betaproteobacteria	NAmissing	NAmissing	NAmissing	beta proteobacterium FWI2	beta proteobacterium FWI2	0.9923
B19_NODE_2029_length_32672_cov_13.959898	B19_2029	GCF_006152115.1	Bacteria	Proteobacteria	Alphaproteobacteria	Rhodobacterales	Rhodobacteraceae	Rubellimicrobium	Rubellimicrobium sp. YIM 131921	Rubellimicrobium sp. YIM 131921	0.9758
B19_NODE_202_length_64819_cov_52.959808	B19_202	GCF_003574725.1	Bacteria	Proteobacteria	Alphaproteobacteria	Rhodospirillales	Rhodospirillaceae	NAmissing	Rhodospirillaceae bacterium SYSU D60006	Rhodospirillaceae bacterium SYSU D60006	0.9913
B19_NODE_2030_length_32670_cov_32.424314	B19_2030	GCF_003426775.1	Bacteria	Actinobacteriota	Actinobacteria	Micromonosporales	Micromonosporaceae	NAmissing	Micromonosporaceae bacterium CPCC 204380	Micromonosporaceae bacterium CPCC 204380	0.993
B19_NODE_2031_length_32669_cov_17.437542	B19_2031	GCF_900290355.1	Bacteria	Verrucomicrobia	NAmissing	NAmissing	NAmissing	NAmissing	Verrucomicrobia bacterium	Verrucomicrobia bacterium	0.9494
B19_NODE_2032_length_32650_cov_90.547845	B19_2032	GCF_005217565.1	Bacteria	Bacteroidetes	Bacteroidia	Marinilabiliales	Prolixibacteraceae	NAmissing	Prolixibacteraceae bacterium JC036	Prolixibacteraceae bacterium JC036	0.9399
B19_NODE_2033_length_32552_cov_28.810106	B19_2033	GCF_003050805.1	Bacteria	Proteobacteria	Betaproteobacteria	Nitrosomonadales	Nitrosomonadaceae	Nitrosomonas	Nitrosomonas oligotropha	Nitrosomonas oligotropha	0.8379
B19_NODE_2034_length_32544_cov_11.840531	B19_2034	GCF_003688565.1	Bacteria	Proteobacteria	Betaproteobacteria	Burkholderiales	Burkholderiaceae	Caballeronia	Caballeronia udeis	Caballeronia udeis	0.9805
B19_NODE_2035_length_32521_cov_18.044385	B19_2035	GCF_009177065.1	Bacteria	Planctomycetes	Planctomycetia	Planctomycetales	Isosphaeraceae	Aquisphaera	Aquisphaera sp. JC650	Aquisphaera sp. JC650	0.9848
B19_NODE_2036_length_32517_cov_10.923110	B19_2036	GCF_003330725.1	Bacteria	Acidobacteria	Acidobacteriia	Acidobacteriales	Acidobacteriaceae	Acidisarcina	Acidisarcina polymorpha	Acidisarcina polymorpha	0.9579
B19_NODE_2037_length_32511_cov_12.144904	B19_2037	GCF_001263205.1	Bacteria	Proteobacteria	Deltaproteobacteria	Myxococcales	Labilitrichaceae	Labilithrix	Labilithrix luteola	Labilithrix luteola	0.9932
B19_NODE_2038_length_32509_cov_10.143958	B19_2038	GCF_902109435.1	Bacteria	Proteobacteria	Gammaproteobacteria	Enterobacterales	Enterobacteriaceae	Raoultella	Raoultella sp. NCTC 9187	Raoultella sp. NCTC 9187	0.8902
B19_NODE_203_length_64814_cov_41.897157	B19_203	GCF_003148865.1	Bacteria	Actinobacteriota	Actinobacteria	Pseudonocardiales	Pseudonocardiaceae	Lechevalieria	Lechevalieria deserti	Lechevalieria deserti	0.9967
B19_NODE_2041_length_32383_cov_16.937330	B19_2041	GCF_001313125.1	Bacteria	Verrucomicrobia	Verrucomicrobiae	Verrucomicrobiales	Verrucomicrobiaceae	Verrucomicrobium	Verrucomicrobium spinosum	Verrucomicrobium spinosum DSM 4136 = JCM 18804	0.9638
B19_NODE_2042_length_32379_cov_25.170926	B19_2042	GCF_003633615.1	Bacteria	Bacteroidetes	Sphingobacteriia	Sphingobacteriales	Sphingobacteriaceae	Mucilaginibacter	Mucilaginibacter gracilis	Mucilaginibacter gracilis	0.9481
B19_NODE_2043_length_32375_cov_50.891677	B19_2043	GCF_000510625.1	Bacteria	Proteobacteria	Alphaproteobacteria	Rhizobiales	Rhizobiaceae	Rhizobium	Rhizobium sp. IBUN	Rhizobium sp. IBUN	0.9797
B19_NODE_2044_length_32346_cov_10.750085	B19_2044	GCF_004138495.1	Bacteria	Actinobacteriota	Actinobacteria	Jiangellales	Jiangellaceae	Phytoactinopolyspora	Phytoactinopolyspora endophytica	Phytoactinopolyspora endophytica	0.9904
B19_NODE_2045_length_32338_cov_110.162222	B19_2045	GCF_902109435.1	Bacteria	Proteobacteria	Gammaproteobacteria	Enterobacterales	Enterobacteriaceae	Raoultella	Raoultella sp. NCTC 9187	Raoultella sp. NCTC 9187	0.8762
B19_NODE_2046_length_32335_cov_11.494331	B19_2046	GCF_003330725.1	Bacteria	Acidobacteria	Acidobacteriia	Acidobacteriales	Acidobacteriaceae	Acidisarcina	Acidisarcina polymorpha	Acidisarcina polymorpha	0.9292
B19_NODE_2048_length_32245_cov_18.209071	B19_2048	GCF_007786455.1	Bacteria	Firmicutes	Bacilli	Bacillales	Paenibacillaceae	Paenibacillus	Paenibacillus sp. N4	Paenibacillus sp. N4	0.933
B19_NODE_2049_length_32220_cov_12.128991	B19_2049	GCF_900141815.1	Bacteria	Verrucomicrobia	Verrucomicrobiae	Verrucomicrobiales	Rubritaleaceae	Rubritalea	Rubritalea squalenifaciens	Rubritalea squalenifaciens DSM 18772	0.9075
B19_NODE_204_length_64809_cov_50.445424	B19_204	GCF_006547145.1	Bacteria	Actinobacteriota	Actinobacteria	Streptosporangiales	Thermomonosporaceae	Actinomadura	Actinomadura sp. WMMA1423	Actinomadura sp. WMMA1423	0.9994
B19_NODE_2050_length_32206_cov_20.976268	B19_2050	GCF_001541225.1	Bacteria	Proteobacteria	Betaproteobacteria	Burkholderiales	Comamonadaceae	Variovorax	Variovorax sp. WDL1	Variovorax sp. WDL1	0.9974
B19_NODE_2052_length_32196_cov_10.130083	B19_2052	GCF_000419765.1	Bacteria	Proteobacteria	Alphaproteobacteria	Rhizobiales	Rhizobiaceae	Rhizobium	Rhizobium mongolense	Rhizobium mongolense USDA 1844	0.9778
B19_NODE_2055_length_32070_cov_30.804498	B19_2055	GCF_000739635.1	Bacteria	Verrucomicrobia	Verrucomicrobiae	Verrucomicrobiales	Verrucomicrobiaceae	Verrucomicrobium	Verrucomicrobium sp. BvORR034	Verrucomicrobium sp. BvORR034	0.9606
B19_NODE_2056_length_32062_cov_11.175274	B19_2056	GCF_000364745.1	Archaea	Crenarchaeota	Thermoprotei	Sulfolobales	Sulfolobaceae	Sulfolobus	Sulfolobus islandicus	Sulfolobus islandicus LAL14/1	0.9387
B19_NODE_2057_length_32037_cov_15.142236	B19_2057	GCF_002749655.1	Bacteria	Firmicutes	Bacilli	Lactobacillales	Lactobacillaceae	Lactobacillus	Lactobacillus plantarum	Lactobacillus plantarum	0.9746
B19_NODE_2059_length_32017_cov_10.694575	B19_2059	GCF_000620725.1	Bacteria	Acidobacteria	Acidobacteriia	Acidobacteriales	Acidobacteriaceae	NAmissing	Acidobacteriaceae bacterium URHE0068	Acidobacteriaceae bacterium URHE0068	0.96
B19_NODE_205_length_64651_cov_38.613598	B19_205	GCF_007558825.1	Bacteria	Actinobacteriota	Actinobacteria	Micrococcales	Brevibacteriaceae	Brevibacterium	Brevibacterium aurantiacum	Brevibacterium aurantiacum	0.9849
B19_NODE_2060_length_32012_cov_96.656695	B19_2060	GCF_003171675.1	Bacteria	Bacteroidetes	Cytophagia	Cytophagales	Flammeovirgaceae	Reichenbachiella	Reichenbachiella versicolor	Reichenbachiella versicolor	0.9178
B19_NODE_2061_length_31995_cov_16.161960	B19_2061	GCF_000463345.2	Bacteria	Proteobacteria	Gammaproteobacteria	Enterobacterales	Yersiniaceae	Serratia	Serratia sp. ATCC 39006	Serratia sp. ATCC 39006	0.9363
B19_NODE_2062_length_31978_cov_10.398427	B19_2062	GCF_003330725.1	Bacteria	Acidobacteria	Acidobacteriia	Acidobacteriales	Acidobacteriaceae	Acidisarcina	Acidisarcina polymorpha	Acidisarcina polymorpha	0.8929
B19_NODE_2064_length_31963_cov_10.271405	B19_2064	GCF_002749655.1	Bacteria	Firmicutes	Bacilli	Lactobacillales	Lactobacillaceae	Lactobacillus	Lactobacillus plantarum	Lactobacillus plantarum	0.9662
B19_NODE_2065_length_31945_cov_1414.331201	B19_2065	GCF_001315085.1	Bacteria	Firmicutes	Bacilli	Bacillales	Bacillaceae	Bacillus	Bacillus akibai	Bacillus akibai JCM 9157	0.9418
B19_NODE_2066_length_31901_cov_30.313729	B19_2066	GCF_000798645.1	Bacteria	Proteobacteria	Alphaproteobacteria	Rhizobiales	Phyllobacteriaceae	Mesorhizobium	Mesorhizobium sp. F7	Mesorhizobium sp. F7	0.9986
B19_NODE_2067_length_31895_cov_14.595729_fragment_1	B19_2067	GCF_003751905.1	Bacteria	Proteobacteria	Betaproteobacteria	Burkholderiales	Burkholderiaceae	Caballeronia	Caballeronia udeis	Caballeronia udeis	0.9751
B19_NODE_2068_length_31888_cov_9.970754	B19_2068	GCF_004346105.1	Bacteria	Proteobacteria	Oligoflexia	Oligoflexales	Pseudobacteriovoracaceae	Pseudobacteriovorax	Pseudobacteriovorax antillogorgiicola	Pseudobacteriovorax antillogorgiicola	0.8931
B19_NODE_2069_length_31870_cov_24.111928	B19_2069	GCF_000335695.1	Bacteria	Proteobacteria	Betaproteobacteria	NAmissing	NAmissing	NAmissing	beta proteobacterium FWI2	beta proteobacterium FWI2	0.985
B19_NODE_206_length_64574_cov_37.185976	B19_206	GCF_003945235.1	Bacteria	Acidobacteria	Acidobacteriia	Acidobacteriales	Acidobacteriaceae	Edaphobacter	Edaphobacter aggregans	Edaphobacter aggregans	0.9662
B19_NODE_2070_length_31868_cov_17.551598	B19_2070	GCF_000739655.1	Bacteria	Verrucomicrobia	Verrucomicrobiae	Verrucomicrobiales	Verrucomicrobiaceae	Verrucomicrobium	Verrucomicrobium sp. BvORR106	Verrucomicrobium sp. BvORR106	0.9856
B19_NODE_2071_length_31863_cov_46.305929	B19_2071	GCF_003390925.1	Bacteria	Proteobacteria	Betaproteobacteria	Burkholderiales	Burkholderiaceae	Paraburkholderia	Paraburkholderia sp. NEAU-SY24	Paraburkholderia sp. NEAU-SY24	0.9864
B19_NODE_2072_length_31829_cov_24.173853	B19_2072	GCF_003947245.1	Bacteria	Actinobacteriota	Actinobacteria	Micromonosporales	Micromonosporaceae	Actinoplanes	Actinoplanes sp. ATCC 53533	Actinoplanes sp. ATCC 53533	0.9984
B19_NODE_2073_length_31817_cov_14.913104	B19_2073	GCF_007751475.1	Bacteria	Planctomycetes	NAmissing	NAmissing	NAmissing	NAmissing	Planctomycetes bacterium Poly30	Planctomycetes bacterium Poly30	0.9945
B19_NODE_2074_length_31801_cov_9.486392	B19_2074	GCF_000745965.1	Bacteria	Acidobacteria	Acidobacteriia	Acidobacteriales	Acidobacteriaceae	Edaphobacter	Edaphobacter aggregans	Edaphobacter aggregans DSM 19364	0.9678
B19_NODE_2076_length_31772_cov_26.300754	B19_2076	GCF_000745965.1	Bacteria	Acidobacteria	Acidobacteriia	Acidobacteriales	Acidobacteriaceae	Edaphobacter	Edaphobacter aggregans	Edaphobacter aggregans DSM 19364	0.9732
B19_NODE_2077_length_31767_cov_14.301305	B19_2077	GCF_001618865.1	Bacteria	Acidobacteria	Vicinamibacteria	NAmissing	Vicinamibacteraceae	Luteitalea	Luteitalea pratensis	Luteitalea pratensis	0.9976
B19_NODE_207_length_64550_cov_16.553252	B19_207	GCF_000067165.1	Bacteria	Proteobacteria	Deltaproteobacteria	Myxococcales	Polyangiaceae	Sorangium	Sorangium cellulosum	Sorangium cellulosum So ce56	0.9989
B19_NODE_2080_length_31739_cov_21.194199	B19_2080	GCF_000381625.1	Bacteria	Acidobacteria	Acidobacteriia	Acidobacteriales	Acidobacteriaceae	NAmissing	Acidobacteriaceae bacterium KBS 96	Acidobacteriaceae bacterium KBS 96	0.9535
B19_NODE_2081_length_31732_cov_12.904663	B19_2081	GCF_000423665.1	Bacteria	Actinobacteriota	Thermoleophilia	Solirubrobacterales	Solirubrobacteraceae	Solirubrobacter	Solirubrobacter soli	Solirubrobacter soli DSM 22325	0.9991
B19_NODE_2086_length_31683_cov_910.998008	B19_2086	GCF_002368455.1	Bacteria	Cyanobacteria	NAmissing	Nostocales	Calotrichaceae	Calothrix	Calothrix sp. NIES-4071	Calothrix sp. NIES-4071	0.915
B19_NODE_2087_length_31670_cov_14.949929	B19_2087	GCF_001440405.1	Bacteria	Proteobacteria	Alphaproteobacteria	Rhizobiales	Bradyrhizobiaceae	Bradyrhizobium	Bradyrhizobium valentinum	Bradyrhizobium valentinum	0.9924
B19_NODE_2088_length_31600_cov_12.385925	B19_2088	GCF_007747215.1	Bacteria	Planctomycetes	NAmissing	NAmissing	NAmissing	NAmissing	Planctomycetes bacterium ETA_A1	Planctomycetes bacterium ETA_A1	0.9973
B19_NODE_2089_length_31585_cov_61.021059	B19_2089	GCF_900290355.1	Bacteria	Verrucomicrobia	NAmissing	NAmissing	NAmissing	NAmissing	Verrucomicrobia bacterium	Verrucomicrobia bacterium	0.9537
B19_NODE_208_length_64528_cov_14.706575	B19_208	GCF_001263205.1	Bacteria	Proteobacteria	Deltaproteobacteria	Myxococcales	Labilitrichaceae	Labilithrix	Labilithrix luteola	Labilithrix luteola	0.9955
B19_NODE_2092_length_31559_cov_13.334180	B19_2092	GCF_007747655.1	Bacteria	Planctomycetes	NAmissing	NAmissing	NAmissing	NAmissing	Planctomycetes bacterium ETA_A8	Planctomycetes bacterium ETA_A8	0.9733
B19_NODE_2096_length_31501_cov_151.075972	B19_2096	GCF_902109435.1	Bacteria	Proteobacteria	Gammaproteobacteria	Enterobacterales	Enterobacteriaceae	Raoultella	Raoultella sp. NCTC 9187	Raoultella sp. NCTC 9187	0.775
B19_NODE_2097_length_31484_cov_43.051577	B19_2097	GCF_000969705.1	Bacteria	Actinobacteriota	Nitriliruptoria	Nitriliruptorales	Nitriliruptoraceae	Nitriliruptor	Nitriliruptor alkaliphilus	Nitriliruptor alkaliphilus DSM 45188	0.9996
B19_NODE_2099_length_31437_cov_19.421675	B19_2099	GCF_902109435.1	Bacteria	Proteobacteria	Gammaproteobacteria	Enterobacterales	Enterobacteriaceae	Raoultella	Raoultella sp. NCTC 9187	Raoultella sp. NCTC 9187	0.9194
B19_NODE_209_length_64518_cov_16.041931	B19_209	GCF_902109435.1	Bacteria	Proteobacteria	Gammaproteobacteria	Enterobacterales	Enterobacteriaceae	Raoultella	Raoultella sp. NCTC 9187	Raoultella sp. NCTC 9187	0.9029
B19_NODE_20_length_105867_cov_109.811089	B19_20	GCF_900142955.1	Bacteria	Firmicutes	Clostridia	Clostridiales	Lachnospiraceae	Anaerosporobacter	Anaerosporobacter mobilis	Anaerosporobacter mobilis DSM 15930	0.9392
B19_NODE_2101_length_31374_cov_13.491587	B19_2101	GCF_000427925.1	Bacteria	Proteobacteria	Alphaproteobacteria	Rhizobiales	Rhizobiaceae	Rhizobium	Rhizobium mesoamericanum	Rhizobium mesoamericanum STM6155	0.9811
B19_NODE_2102_length_31327_cov_26.187356	B19_2102	GCF_003131205.1	Bacteria	Acidobacteria	Acidobacteriia	Acidobacteriales	Acidobacteriaceae	Occallatibacter	Occallatibacter savannae	Occallatibacter savannae	0.9765
B19_NODE_2104_length_31309_cov_15.967652	B19_2104	GCF_001428545.1	Bacteria	Proteobacteria	Betaproteobacteria	Burkholderiales	Oxalobacteraceae	Noviherbaspirillum	Noviherbaspirillum sp. Root189	Noviherbaspirillum sp. Root189	0.9785
B19_NODE_2107_length_31229_cov_14.274107	B19_2107	GCF_003610075.1	Bacteria	Proteobacteria	Betaproteobacteria	Burkholderiales	Burkholderiaceae	Caballeronia	Caballeronia udeis	Caballeronia udeis	0.9816
B19_NODE_2108_length_31229_cov_11.749727	B19_2108	GCF_900090195.1	Bacteria	Proteobacteria	Betaproteobacteria	Burkholderiales	Comamonadaceae	Variovorax	Variovorax sp. HW608	Variovorax sp. HW608	0.9977
B19_NODE_2109_length_31219_cov_640.496374	B19_2109	GCF_003426775.1	Bacteria	Actinobacteriota	Actinobacteria	Micromonosporales	Micromonosporaceae	NAmissing	Micromonosporaceae bacterium CPCC 204380	Micromonosporaceae bacterium CPCC 204380	0.9973
B19_NODE_210_length_64513_cov_25.909321_fragment_2	B19_210	GCF_007751475.1	Bacteria	Planctomycetes	NAmissing	NAmissing	NAmissing	NAmissing	Planctomycetes bacterium Poly30	Planctomycetes bacterium Poly30	0.9909
B19_NODE_2112_length_31184_cov_8.318963	B19_2112	GCF_900197625.1	Bacteria	Proteobacteria	Alphaproteobacteria	Rhodospirillales	Rhodospirillaceae	NAmissing	Rhodobacteraceae bacterium Water-Bin34	Rhodobacteraceae bacterium Water-Bin34	0.9324
B19_NODE_2115_length_31117_cov_18.781727	B19_2115	GCF_900109745.1	Bacteria	Proteobacteria	Betaproteobacteria	Burkholderiales	NAmissing	Roseateles	Roseateles sp. YR242	Roseateles sp. YR242	0.9876
B19_NODE_2117_length_31051_cov_19.383017	B19_2117	GCF_006151985.1	Bacteria	Actinobacteriota	Actinobacteria	Propionibacteriales	Nocardioidaceae	Mumia	Mumia sp. Z527	Mumia sp. Z527	0.9989
B19_NODE_211_length_64500_cov_13.193250	B19_211	GCF_000255655.1	Bacteria	Planctomycetes	Planctomycetia	Planctomycetales	Planctomycetaceae	Schlesneria	Schlesneria paludicola	Schlesneria paludicola DSM 18645	0.9603
B19_NODE_2120_length_31003_cov_30.026108	B19_2120	GCF_001006805.1	Bacteria	Proteobacteria	Alphaproteobacteria	Rhizobiales	Methylobacteriaceae	Microvirga	Microvirga massiliensis	Microvirga massiliensis	0.9924
B19_NODE_2122_length_30967_cov_11.438859	B19_2122	GCF_000423665.1	Bacteria	Actinobacteriota	Thermoleophilia	Solirubrobacterales	Solirubrobacteraceae	Solirubrobacter	Solirubrobacter soli	Solirubrobacter soli DSM 22325	0.9996
B19_NODE_2123_length_30954_cov_11.412311	B19_2123	GCF_900188255.1	Bacteria	Bacteroidetes	Cytophagia	Cytophagales	Hymenobacteraceae	Hymenobacter	Hymenobacter mucosus	Hymenobacter mucosus	0.9513
B19_NODE_2128_length_30906_cov_32.907426	B19_2128	GCF_003330725.1	Bacteria	Acidobacteria	Acidobacteriia	Acidobacteriales	Acidobacteriaceae	Acidisarcina	Acidisarcina polymorpha	Acidisarcina polymorpha	0.9547
B19_NODE_212_length_64493_cov_62.910891	B19_212	GCF_003634105.1	Bacteria	Bacteroidetes	Flavobacteriia	Flavobacteriales	Flavobacteriaceae	Maribacter	Maribacter vaceletii	Maribacter vaceletii	0.9331
B19_NODE_2132_length_30837_cov_13.443051	B19_2132	GCF_001618865.1	Bacteria	Acidobacteria	Vicinamibacteria	NAmissing	Vicinamibacteraceae	Luteitalea	Luteitalea pratensis	Luteitalea pratensis	0.9952
B19_NODE_2134_length_30814_cov_25.294580	B19_2134	GCF_002891695.1	Bacteria	Proteobacteria	Betaproteobacteria	Burkholderiales	Comamonadaceae	Variovorax	Variovorax sp. B2	Variovorax sp. B2	0.9964
B19_NODE_2135_length_30812_cov_13.879117	B19_2135	GCF_006543605.1	Bacteria	Actinobacteriota	Actinobacteria	Corynebacteriales	Nocardiaceae	Rhodococcus	Rhodococcus sp. WS4	Rhodococcus sp. WS4	0.9973
B19_NODE_2136_length_30791_cov_50.607854	B19_2136	GCF_002964605.1	Bacteria	Firmicutes	Clostridia	Clostridiales	Vallitaleaceae	Vallitalea	Vallitalea sp. S15	Vallitalea sp. S15	0.9825
B19_NODE_2138_length_30775_cov_10.179785	B19_2138	GCF_003330725.1	Bacteria	Acidobacteria	Acidobacteriia	Acidobacteriales	Acidobacteriaceae	Acidisarcina	Acidisarcina polymorpha	Acidisarcina polymorpha	0.926
B19_NODE_213_length_64441_cov_15.124188	B19_213	GCF_001263205.1	Bacteria	Proteobacteria	Deltaproteobacteria	Myxococcales	Labilitrichaceae	Labilithrix	Labilithrix luteola	Labilithrix luteola	0.9962
B19_NODE_2140_length_30740_cov_9.655728	B19_2140	GCF_902109435.1	Bacteria	Proteobacteria	Gammaproteobacteria	Enterobacterales	Enterobacteriaceae	Raoultella	Raoultella sp. NCTC 9187	Raoultella sp. NCTC 9187	0.8732
B19_NODE_2142_length_30729_cov_26.223577	B19_2142	GCF_003610075.1	Bacteria	Proteobacteria	Betaproteobacteria	Burkholderiales	Burkholderiaceae	Caballeronia	Caballeronia udeis	Caballeronia udeis	0.9779
B19_NODE_2143_length_30701_cov_14.083991	B19_2143	GCF_004217555.1	Bacteria	Acidobacteria	Acidobacteriia	Acidobacteriales	Acidobacteriaceae	Edaphobacter	Edaphobacter modestus	Edaphobacter modestus	0.9597
B19_NODE_2144_length_30683_cov_51.194267	B19_2144	GCF_007751475.1	Bacteria	Planctomycetes	NAmissing	NAmissing	NAmissing	NAmissing	Planctomycetes bacterium Poly30	Planctomycetes bacterium Poly30	0.9899
B19_NODE_2145_length_30677_cov_36.035791	B19_2145	GCF_003574725.1	Bacteria	Proteobacteria	Alphaproteobacteria	Rhodospirillales	Rhodospirillaceae	NAmissing	Rhodospirillaceae bacterium SYSU D60006	Rhodospirillaceae bacterium SYSU D60006	0.9925
B19_NODE_2146_length_30668_cov_11.485415	B19_2146	GCF_001936615.1	Bacteria	Firmicutes	Clostridia	Clostridiales	Peptococcaceae	Desulfosporosinus	Desulfosporosinus sp. OL	Desulfosporosinus sp. OL	0.9144
B19_NODE_2147_length_30659_cov_10.398902	B19_2147	GCF_902109435.1	Bacteria	Proteobacteria	Gammaproteobacteria	Enterobacterales	Enterobacteriaceae	Raoultella	Raoultella sp. NCTC 9187	Raoultella sp. NCTC 9187	0.8955
B19_NODE_2149_length_30633_cov_13.809700	B19_2149	GCF_003945235.1	Bacteria	Acidobacteria	Acidobacteriia	Acidobacteriales	Acidobacteriaceae	Edaphobacter	Edaphobacter aggregans	Edaphobacter aggregans	0.9623
B19_NODE_214_length_64439_cov_21.150301	B19_214	GCF_900176415.1	Bacteria	Bacteroidetes	Flavobacteriia	Flavobacteriales	Flavobacteriaceae	Cellulophaga	Cellulophaga tyrosinoxydans	Cellulophaga tyrosinoxydans	0.9522
B19_NODE_2150_length_30631_cov_24.698816	B19_2150	GCF_900471375.1	Bacteria	Proteobacteria	Alphaproteobacteria	Rhizobiales	NAmissing	NAmissing	Rhizobiales bacterium	Rhizobiales bacterium	0.9824
B19_NODE_2151_length_30618_cov_14.783758	B19_2151	GCF_902141825.1	Bacteria	Proteobacteria	Gammaproteobacteria	Cellvibrionales	Cellvibrionaceae	Teredinibacter	Teredinibacter sp. ISS155	Teredinibacter sp. ISS155	0.9004
B19_NODE_2152_length_30605_cov_11.049296	B19_2152	GCF_007751475.1	Bacteria	Planctomycetes	NAmissing	NAmissing	NAmissing	NAmissing	Planctomycetes bacterium Poly30	Planctomycetes bacterium Poly30	0.9949
B19_NODE_2153_length_30604_cov_13.469835	B19_2153	GCF_004217555.1	Bacteria	Acidobacteria	Acidobacteriia	Acidobacteriales	Acidobacteriaceae	Edaphobacter	Edaphobacter modestus	Edaphobacter modestus	0.9634
B19_NODE_2154_length_30580_cov_52.274103	B19_2154	GCF_000685075.1	Bacteria	Proteobacteria	Betaproteobacteria	Burkholderiales	Burkholderiaceae	Paraburkholderia	Paraburkholderia oxyphila	Paraburkholderia oxyphila NBRC 105797	0.9955
B19_NODE_2155_length_30565_cov_16.879974	B19_2155	GCF_001006805.1	Bacteria	Proteobacteria	Alphaproteobacteria	Rhizobiales	Methylobacteriaceae	Microvirga	Microvirga massiliensis	Microvirga massiliensis	0.9846
B19_NODE_2156_length_30549_cov_13.390536_fragment_1	B19_2156	GCF_000745965.1	Bacteria	Acidobacteria	Acidobacteriia	Acidobacteriales	Acidobacteriaceae	Edaphobacter	Edaphobacter aggregans	Edaphobacter aggregans DSM 19364	0.9189
B19_NODE_2158_length_30536_cov_49.222696_fragment_1	B19_2158	GCF_006442935.1	Bacteria	Proteobacteria	Alphaproteobacteria	Rhizobiales	Phyllobacteriaceae	Mesorhizobium	Mesorhizobium sp. B2-3-3	Mesorhizobium sp. B2-3-3	0.9929
B19_NODE_2159_length_30432_cov_15.745827	B19_2159	GCF_004208415.1	Bacteria	Chloroflexi	Ktedonobacteria	Ktedonobacterales	NAmissing	NAmissing	Ktedonobacterales bacterium SCAWS-G2	Ktedonobacterales bacterium SCAWS-G2	0.8672
B19_NODE_215_length_64438_cov_44.748955	B19_215	GCF_000335695.1	Bacteria	Proteobacteria	Betaproteobacteria	NAmissing	NAmissing	NAmissing	beta proteobacterium FWI2	beta proteobacterium FWI2	0.9867
B19_NODE_2162_length_30380_cov_13.092894	B19_2162	GCF_000282595.1	Bacteria	Proteobacteria	Alphaproteobacteria	Rhizobiales	Phyllobacteriaceae	Phyllobacterium	Phyllobacterium sp. YR531	Phyllobacterium sp. YR531	0.8799
B19_NODE_2163_length_30378_cov_10.368367	B19_2163	GCF_000067165.1	Bacteria	Proteobacteria	Deltaproteobacteria	Myxococcales	Polyangiaceae	Sorangium	Sorangium cellulosum	Sorangium cellulosum So ce56	0.9977
B19_NODE_2164_length_30372_cov_12.129663	B19_2164	GCF_902109435.1	Bacteria	Proteobacteria	Gammaproteobacteria	Enterobacterales	Enterobacteriaceae	Raoultella	Raoultella sp. NCTC 9187	Raoultella sp. NCTC 9187	0.8795
B19_NODE_2165_length_30351_cov_22.479337	B19_2165	GCF_003574725.1	Bacteria	Proteobacteria	Alphaproteobacteria	Rhodospirillales	Rhodospirillaceae	NAmissing	Rhodospirillaceae bacterium SYSU D60006	Rhodospirillaceae bacterium SYSU D60006	0.992
B19_NODE_2166_length_30346_cov_14.881879	B19_2166	GCF_002950945.1	Bacteria	Proteobacteria	Deltaproteobacteria	Myxococcales	Polyangiaceae	Sorangium	Sorangium cellulosum	Sorangium cellulosum	0.9989
B19_NODE_2167_length_30344_cov_10.263396	B19_2167	GCF_900108335.1	Bacteria	Actinobacteriota	Actinobacteria	Streptosporangiales	Streptosporangiaceae	Nonomuraea	Nonomuraea solani	Nonomuraea solani	0.9992
B19_NODE_216_length_64401_cov_34.289187	B19_216	GCF_004337455.1	Bacteria	Actinobacteriota	Actinobacteria	Frankiales	Frankiaceae	Frankia	Frankia sp. BMG5.11	Frankia sp. BMG5.11	0.9971
B19_NODE_2170_length_30324_cov_14.209026	B19_2170	GCF_003491425.1	Bacteria	Bacteroidetes	NAmissing	Bacteroidetes Order II. Incertae sedis	Rhodothermaceae	Salinibacter	Salinibacter ruber	Salinibacter ruber	0.9544
B19_NODE_2171_length_30323_cov_9.784756_fragment_1	B19_2171	GCF_001936615.1	Bacteria	Firmicutes	Clostridia	Clostridiales	Peptococcaceae	Desulfosporosinus	Desulfosporosinus sp. OL	Desulfosporosinus sp. OL	0.9021
B19_NODE_2172_length_30282_cov_54.142158	B19_2172	GCF_003044305.1	Bacteria	Proteobacteria	Deltaproteobacteria	Myxococcales	Archangiaceae	Vitiosangium	Vitiosangium sp. GDMCC 1.1324	Vitiosangium sp. GDMCC 1.1324	0.997
B19_NODE_2173_length_30275_cov_12.348147	B19_2173	GCF_902109435.1	Bacteria	Proteobacteria	Gammaproteobacteria	Enterobacterales	Enterobacteriaceae	Raoultella	Raoultella sp. NCTC 9187	Raoultella sp. NCTC 9187	0.864
B19_NODE_2174_length_30271_cov_10.331248	B19_2174	GCF_001461705.1	Bacteria	Proteobacteria	Alphaproteobacteria	Rhizobiales	Rhizobiaceae	Sinorhizobium	Sinorhizobium sp. Sb3	Sinorhizobium sp. Sb3	0.9918
B19_NODE_2176_length_30256_cov_53.924340	B19_2176	GCF_002975315.1	Bacteria	Firmicutes	Bacilli	Bacillales	Paenibacillaceae	Paenibacillus	Paenibacillus sp. MYb63	Paenibacillus sp. MYb63	0.9214
B19_NODE_2177_length_30250_cov_11.696605	B19_2177	GCF_007754425.1	Bacteria	Planctomycetes	NAmissing	NAmissing	NAmissing	NAmissing	Planctomycetes bacterium Enr17	Planctomycetes bacterium Enr17	0.8947
B19_NODE_2178_length_30209_cov_12.864396	B19_2178	GCF_000381605.1	Bacteria	Acidobacteria	Acidobacteriia	Acidobacteriales	Acidobacteriaceae	NAmissing	Acidobacteriaceae bacterium KBS 89	Acidobacteriaceae bacterium KBS 89	0.9393
B19_NODE_2179_length_30183_cov_27.407030	B19_2179	GCF_001006805.1	Bacteria	Proteobacteria	Alphaproteobacteria	Rhizobiales	Methylobacteriaceae	Microvirga	Microvirga massiliensis	Microvirga massiliensis	0.9869
B19_NODE_2180_length_30179_cov_18.437724	B19_2180	GCF_004212675.1	Bacteria	Proteobacteria	Alphaproteobacteria	Rhizobiales	Bradyrhizobiaceae	Bradyrhizobium	Bradyrhizobium sp. Leo121	Bradyrhizobium sp. Leo121	0.9877
B19_NODE_2182_length_30173_cov_19.693174	B19_2182	GCF_002846625.1	Bacteria	Actinobacteriota	Actinobacteria	Streptomycetales	Streptomycetaceae	Streptomyces	Streptomyces sp. OK885	Streptomyces sp. OK885	0.9988
B19_NODE_2183_length_30160_cov_126.285434	B19_2183	GCF_001887885.1	Bacteria	Bacteroidetes	Flavobacteriia	Flavobacteriales	Flavobacteriaceae	NAmissing	Flavobacteriaceae bacterium A100	Flavobacteriaceae bacterium A100	0.9688
B19_NODE_2185_length_30114_cov_8.959247	B19_2185	GCF_001589285.1	Bacteria	Proteobacteria	Deltaproteobacteria	Myxococcales	Polyangiaceae	Sorangium	Sorangium cellulosum	Sorangium cellulosum	0.9985
B19_NODE_2186_length_30101_cov_13.702456	B19_2186	GCF_004138495.1	Bacteria	Actinobacteriota	Actinobacteria	Jiangellales	Jiangellaceae	Phytoactinopolyspora	Phytoactinopolyspora endophytica	Phytoactinopolyspora endophytica	0.9898
B19_NODE_2187_length_30101_cov_12.043400	B19_2187	GCF_004366075.1	Bacteria	Actinobacteriota	Actinobacteria	Propionibacteriales	Nocardioidaceae	Kribbella	Kribbella sp. VKMAc-2574	Kribbella sp. VKMAc-2574	0.9982
B19_NODE_2188_length_30076_cov_43.316545	B19_2188	GCF_004217555.1	Bacteria	Acidobacteria	Acidobacteriia	Acidobacteriales	Acidobacteriaceae	Edaphobacter	Edaphobacter modestus	Edaphobacter modestus	0.9256
B19_NODE_2189_length_30068_cov_13.838737	B19_2189	GCF_902109435.1	Bacteria	Proteobacteria	Gammaproteobacteria	Enterobacterales	Enterobacteriaceae	Raoultella	Raoultella sp. NCTC 9187	Raoultella sp. NCTC 9187	0.8536
B19_NODE_218_length_64057_cov_15.422487	B19_218	GCF_001263205.1	Bacteria	Proteobacteria	Deltaproteobacteria	Myxococcales	Labilitrichaceae	Labilithrix	Labilithrix luteola	Labilithrix luteola	0.9933
B19_NODE_2190_length_30061_cov_15.815737	B19_2190	GCF_001238275.1	Bacteria	Proteobacteria	Alphaproteobacteria	Rhizobiales	Bradyrhizobiaceae	Bradyrhizobium	Bradyrhizobium viridifuturi	Bradyrhizobium viridifuturi	0.9971
B19_NODE_2191_length_30059_cov_48.441908	B19_2191	GCF_000719985.1	Bacteria	Actinobacteriota	Actinobacteria	Corynebacteriales	Nocardiaceae	Rhodococcus	Rhodococcus erythropolis	Rhodococcus erythropolis	0.9562
B19_NODE_2192_length_30017_cov_44.470830	B19_2192	GCF_000381625.1	Bacteria	Acidobacteria	Acidobacteriia	Acidobacteriales	Acidobacteriaceae	NAmissing	Acidobacteriaceae bacterium KBS 96	Acidobacteriaceae bacterium KBS 96	0.9568
B19_NODE_2197_length_29966_cov_16.589348	B19_2197	GCF_000620225.1	Bacteria	Proteobacteria	Betaproteobacteria	Burkholderiales	Comamonadaceae	Variovorax	Variovorax sp. URHB0020	Variovorax sp. URHB0020	0.9888
B19_NODE_2198_length_29964_cov_11.439868	B19_2198	GCF_902109435.1	Bacteria	Proteobacteria	Gammaproteobacteria	Enterobacterales	Enterobacteriaceae	Raoultella	Raoultella sp. NCTC 9187	Raoultella sp. NCTC 9187	0.8716
B19_NODE_21_length_105384_cov_17.834044	B19_21	GCF_001189295.1	Bacteria	Proteobacteria	Deltaproteobacteria	Myxococcales	Polyangiaceae	Chondromyces	Chondromyces crocatus	Chondromyces crocatus	0.9971
B19_NODE_2200_length_29917_cov_17.569352	B19_2200	GCF_003286915.1	Bacteria	Bacteroidetes	Cytophagia	Cytophagales	NAmissing	Chryseolinea	Chryseolinea flava	Chryseolinea flava	0.9072
B19_NODE_2201_length_29899_cov_9.899008	B19_2201	GCF_001936575.1	Bacteria	Bacteroidetes	Flavobacteriia	Flavobacteriales	Flavobacteriaceae	Tenacibaculum	Tenacibaculum agarivorans	Tenacibaculum agarivorans	0.9893
B19_NODE_2202_length_29894_cov_35.038339	B19_2202	GCF_902109435.1	Bacteria	Proteobacteria	Gammaproteobacteria	Enterobacterales	Enterobacteriaceae	Raoultella	Raoultella sp. NCTC 9187	Raoultella sp. NCTC 9187	0.8872
B19_NODE_2203_length_29891_cov_116.060933	B19_2203	GCF_001955785.1	Bacteria	Firmicutes	Bacilli	Bacillales	Paenibacillaceae	Paenibacillus	Paenibacillus odorifer	Paenibacillus odorifer	0.8793
B19_NODE_2204_length_29885_cov_133.249413	B19_2204	GCF_001481615.1	Bacteria	Actinobacteriota	Actinobacteria	Propionibacteriales	Propionibacteriaceae	Cutibacterium	Cutibacterium acnes	Cutibacterium acnes	0.9864
B19_NODE_2205_length_29854_cov_10.921340	B19_2205	GCF_003330725.1	Bacteria	Acidobacteria	Acidobacteriia	Acidobacteriales	Acidobacteriaceae	Acidisarcina	Acidisarcina polymorpha	Acidisarcina polymorpha	0.9544
B19_NODE_2206_length_29830_cov_15.928766	B19_2206	GCF_000381585.1	Bacteria	Acidobacteria	Acidobacteriia	Acidobacteriales	Acidobacteriaceae	NAmissing	Acidobacteriaceae bacterium KBS 83	Acidobacteriaceae bacterium KBS 83	0.9721
B19_NODE_2207_length_29819_cov_27.756585	B19_2207	GCF_000745965.1	Bacteria	Acidobacteria	Acidobacteriia	Acidobacteriales	Acidobacteriaceae	Edaphobacter	Edaphobacter aggregans	Edaphobacter aggregans DSM 19364	0.9316
B19_NODE_2208_length_29769_cov_10.176819	B19_2208	GCF_900095305.1	Bacteria	Firmicutes	Clostridia	Clostridiales	NAmissing	Proteiniborus	Proteiniborus sp. DW1	Proteiniborus sp. DW1	0.9071
B19_NODE_2209_length_29768_cov_13.189412	B19_2209	GCF_001618865.1	Bacteria	Acidobacteria	Vicinamibacteria	NAmissing	Vicinamibacteraceae	Luteitalea	Luteitalea pratensis	Luteitalea pratensis	0.993
B19_NODE_220_length_63913_cov_18.376930	B19_220	GCF_004217555.1	Bacteria	Acidobacteria	Acidobacteriia	Acidobacteriales	Acidobacteriaceae	Edaphobacter	Edaphobacter modestus	Edaphobacter modestus	0.9088
B19_NODE_2210_length_29754_cov_22.541163	B19_2210	GCF_001428005.1	Bacteria	Actinobacteriota	Actinobacteria	Micrococcales	Micrococcaceae	Arthrobacter	Arthrobacter sp. Soil736	Arthrobacter sp. Soil736	0.975
B19_NODE_2211_length_29747_cov_6.998013	B19_2211	GCF_004766045.1	Bacteria	Firmicutes	Clostridia	Clostridiales	Peptococcaceae	Desulfosporosinus	Desulfosporosinus fructosivorans	Desulfosporosinus fructosivorans	0.8936
B19_NODE_2212_length_29734_cov_12.773476	B19_2212	GCF_000381585.1	Bacteria	Acidobacteria	Acidobacteriia	Acidobacteriales	Acidobacteriaceae	NAmissing	Acidobacteriaceae bacterium KBS 83	Acidobacteriaceae bacterium KBS 83	0.9377
B19_NODE_2213_length_29703_cov_14.198293	B19_2213	GCF_001557235.1	Bacteria	Proteobacteria	Alphaproteobacteria	Caulobacterales	Caulobacteraceae	Phenylobacterium	Phenylobacterium sp. CCH9-H3	Phenylobacterium sp. CCH9-H3	0.997
B19_NODE_2214_length_29689_cov_9.968415	B19_2214	GCF_902109435.1	Bacteria	Proteobacteria	Gammaproteobacteria	Enterobacterales	Enterobacteriaceae	Raoultella	Raoultella sp. NCTC 9187	Raoultella sp. NCTC 9187	0.8869
B19_NODE_2215_length_29652_cov_75.816198	B19_2215	GCF_003330725.1	Bacteria	Acidobacteria	Acidobacteriia	Acidobacteriales	Acidobacteriaceae	Acidisarcina	Acidisarcina polymorpha	Acidisarcina polymorpha	0.9273
B19_NODE_2217_length_29620_cov_15.566887	B19_2217	GCF_000600335.2	Bacteria	Proteobacteria	Alphaproteobacteria	Rhodobacterales	Rhodobacteraceae	Rubellimicrobium	Rubellimicrobium mesophilum	Rubellimicrobium mesophilum DSM 19309	0.9946
B19_NODE_2218_length_29583_cov_11.575352	B19_2218	GCF_000745965.1	Bacteria	Acidobacteria	Acidobacteriia	Acidobacteriales	Acidobacteriaceae	Edaphobacter	Edaphobacter aggregans	Edaphobacter aggregans DSM 19364	0.9717
B19_NODE_221_length_63904_cov_16.850804	B19_221	GCF_000242455.2	Bacteria	Planctomycetes	Planctomycetia	Planctomycetales	Isosphaeraceae	Singulisphaera	Singulisphaera acidiphila	Singulisphaera acidiphila DSM 18658	0.9624
B19_NODE_2220_length_29567_cov_11.395737	B19_2220	GCF_002846625.1	Bacteria	Actinobacteriota	Actinobacteria	Streptomycetales	Streptomycetaceae	Streptomyces	Streptomyces sp. OK885	Streptomyces sp. OK885	0.9985
B19_NODE_2221_length_29551_cov_15.758916	B19_2221	GCF_902109435.1	Bacteria	Proteobacteria	Gammaproteobacteria	Enterobacterales	Enterobacteriaceae	Raoultella	Raoultella sp. NCTC 9187	Raoultella sp. NCTC 9187	0.9152
B19_NODE_2222_length_29539_cov_23.754681	B19_2222	GCF_900156375.1	Bacteria	Firmicutes	Bacilli	Bacillales	Paenibacillaceae	Paenibacillus	Paenibacillus macquariensis	Paenibacillus macquariensis	0.9101
B19_NODE_2223_length_29522_cov_27.325652	B19_2223	GCF_000331305.1	Bacteria	Cyanobacteria	NAmissing	Nostocales	Calotrichaceae	Calothrix	Calothrix sp. PCC 7103	Calothrix sp. PCC 7103	0.9477
B19_NODE_2224_length_29503_cov_12.613522	B19_2224	GCF_005877885.1	Bacteria	Bacteroidetes	Bacteroidia	Marinilabiliales	Marinilabiliaceae	Labilibacter	Labilibacter sp. CG51	Labilibacter sp. CG51	0.967
B19_NODE_2225_length_29499_cov_9.247453	B19_2225	GCF_000328565.1	Bacteria	Actinobacteriota	Actinobacteria	Corynebacteriales	Mycobacteriaceae	Mycobacterium	Mycobacterium sp. JS623	Mycobacterium sp. JS623	0.9871
B19_NODE_2226_length_29498_cov_12.466630	B19_2226	GCF_003337685.1	Bacteria	Firmicutes	Bacilli	Bacillales	Bacillaceae	Bacillus	Bacillus sp. NFR08	Bacillus sp. NFR08	0.9787
B19_NODE_2227_length_29461_cov_15.630075	B19_2227	GCF_902109435.1	Bacteria	Proteobacteria	Gammaproteobacteria	Enterobacterales	Enterobacteriaceae	Raoultella	Raoultella sp. NCTC 9187	Raoultella sp. NCTC 9187	0.9116
B19_NODE_2228_length_29450_cov_12.626365	B19_2228	GCF_001583455.1	Bacteria	Actinobacteriota	Actinobacteria	Corynebacteriales	Nocardiaceae	Rhodococcus	Rhodococcus sp. LB1	Rhodococcus sp. LB1	0.997
B19_NODE_2229_length_29444_cov_50.886352	B19_2229	GCF_000444055.1	Bacteria	Firmicutes	Bacilli	Bacillales	Alicyclobacillaceae	Alicyclobacillus	Alicyclobacillus acidoterrestris	Alicyclobacillus acidoterrestris ATCC 49025	0.9248
B19_NODE_222_length_63863_cov_26.342167	B19_222	GCF_001273775.1	Bacteria	Nitrospirae	Nitrospira	Nitrospirales	Nitrospiraceae	Nitrospira	Nitrospira moscoviensis	Nitrospira moscoviensis	0.983
B19_NODE_2230_length_29435_cov_23.315895	B19_2230	GCF_003688565.1	Bacteria	Proteobacteria	Betaproteobacteria	Burkholderiales	Burkholderiaceae	Caballeronia	Caballeronia udeis	Caballeronia udeis	0.9688
B19_NODE_2231_length_29407_cov_59.356023	B19_2231	GCF_003010955.1	Bacteria	Proteobacteria	Alphaproteobacteria	Rhizobiales	Phyllobacteriaceae	Phyllobacterium	Phyllobacterium brassicacearum	Phyllobacterium brassicacearum	0.9708
B19_NODE_2232_length_29401_cov_11.068357	B19_2232	GCF_004797155.2	Bacteria	Proteobacteria	Gammaproteobacteria	Pseudomonadales	Moraxellaceae	Acinetobacter	Acinetobacter baumannii	Acinetobacter baumannii ATCC 17978	0.9742
B19_NODE_2233_length_29390_cov_17.623862	B19_2233	GCF_005144635.1	Bacteria	Proteobacteria	Deltaproteobacteria	Myxococcales	Polyangiaceae	Polyangium	Polyangium sp. SDU3-1	Polyangium sp. SDU3-1	0.9983
B19_NODE_2234_length_29385_cov_35.093658	B19_2234	GCF_007991675.1	Bacteria	Proteobacteria	Alphaproteobacteria	Rhizobiales	Methylobacteriaceae	Microvirga	Microvirga aerophila	Microvirga aerophila	0.9684
B19_NODE_2236_length_29374_cov_10.632082	B19_2236	GCF_000381625.1	Bacteria	Acidobacteria	Acidobacteriia	Acidobacteriales	Acidobacteriaceae	NAmissing	Acidobacteriaceae bacterium KBS 96	Acidobacteriaceae bacterium KBS 96	0.9476
B19_NODE_2237_length_29367_cov_12.623635	B19_2237	GCF_004208415.1	Bacteria	Chloroflexi	Ktedonobacteria	Ktedonobacterales	NAmissing	NAmissing	Ktedonobacterales bacterium SCAWS-G2	Ktedonobacterales bacterium SCAWS-G2	0.8672
B19_NODE_2238_length_29338_cov_12.927671	B19_2238	GCF_000178975.2	Bacteria	Acidobacteria	Acidobacteriia	Acidobacteriales	Acidobacteriaceae	Granulicella	Granulicella tundricola	Granulicella tundricola MP5ACTX9	0.9829
B19_NODE_2239_length_29332_cov_220.024593	B19_2239	GCF_003947235.1	Bacteria	Actinobacteriota	Actinobacteria	Pseudonocardiales	Pseudonocardiaceae	Kibdelosporangium	Kibdelosporangium aridum	Kibdelosporangium aridum	0.9964
B19_NODE_223_length_63808_cov_15.793672	B19_223	GCF_001006805.1	Bacteria	Proteobacteria	Alphaproteobacteria	Rhizobiales	Methylobacteriaceae	Microvirga	Microvirga massiliensis	Microvirga massiliensis	0.9808
B19_NODE_2240_length_29324_cov_41.481160	B19_2240	GCF_001189295.1	Bacteria	Proteobacteria	Deltaproteobacteria	Myxococcales	Polyangiaceae	Chondromyces	Chondromyces crocatus	Chondromyces crocatus	0.9983
B19_NODE_2241_length_29323_cov_11.630415	B19_2241	GCF_003104955.1	Bacteria	Proteobacteria	Gammaproteobacteria	Nevskiales	Sinobacteraceae	Steroidobacter	Steroidobacter cummioxidans	Steroidobacter cummioxidans	0.9819
B19_NODE_2242_length_29321_cov_16.772706	B19_2242	GCF_900090195.1	Bacteria	Proteobacteria	Betaproteobacteria	Burkholderiales	Comamonadaceae	Variovorax	Variovorax sp. HW608	Variovorax sp. HW608	0.9987
B19_NODE_2244_length_29294_cov_18.033106	B19_2244	GCF_004792005.1	Bacteria	NAmissing	NAmissing	NAmissing	NAmissing	NAmissing	bacterium M00.F.Ca.ET.177.01.1.1	bacterium M00.F.Ca.ET.177.01.1.1	0.9901
B19_NODE_2247_length_29238_cov_26.229860	B19_2247	GCF_000955785.1	Bacteria	Proteobacteria	Betaproteobacteria	Burkholderiales	Burkholderiaceae	NAmissing	Burkholderiaceae bacterium 16	Burkholderiaceae bacterium 16	0.9831
B19_NODE_2249_length_29202_cov_10.183552	B19_2249	GCF_000011485.1	Bacteria	Cyanobacteria	NAmissing	Synechococcales	Prochloraceae	Prochlorococcus	Prochlorococcus marinus	Prochlorococcus marinus str. MIT 9313	0.8859
B19_NODE_224_length_63745_cov_51.508149	B19_224	GCF_004766045.1	Bacteria	Firmicutes	Clostridia	Clostridiales	Peptococcaceae	Desulfosporosinus	Desulfosporosinus fructosivorans	Desulfosporosinus fructosivorans	0.8772
B19_NODE_2250_length_29201_cov_24.010118	B19_2250	GCF_007751475.1	Bacteria	Planctomycetes	NAmissing	NAmissing	NAmissing	NAmissing	Planctomycetes bacterium Poly30	Planctomycetes bacterium Poly30	0.994
B19_NODE_2251_length_29200_cov_20.722834	B19_2251	GCF_000745965.1	Bacteria	Acidobacteria	Acidobacteriia	Acidobacteriales	Acidobacteriaceae	Edaphobacter	Edaphobacter aggregans	Edaphobacter aggregans DSM 19364	0.9827
B19_NODE_2254_length_29165_cov_16.677602	B19_2254	GCF_004115155.1	Bacteria	Acidobacteria	Acidobacteriia	Acidobacteriales	Acidobacteriaceae	Granulicella	Granulicella sibirica	Granulicella sibirica	0.9803
B19_NODE_2255_length_29146_cov_16.204187	B19_2255	GCF_008065115.1	Bacteria	Planctomycetes	Planctomycetia	Planctomycetales	Planctomycetaceae	Bythopirellula	Bythopirellula goksoyri	Bythopirellula goksoyri	0.9029
B19_NODE_2256_length_29142_cov_116.850517	B19_2256	GCF_900290305.1	Bacteria	Acidobacteria	Acidobacteriia	Bryobacterales	Solibacteraceae	Candidatus Sulfopaludibacter	Candidatus Sulfopaludibacter sp. SbA4	Candidatus Sulfopaludibacter sp. SbA4	0.9858
B19_NODE_2258_length_29130_cov_13.198624	B19_2258	GCF_000243715.2	Bacteria	Spirochaetes	Spirochaetia	Leptospirales	Leptospiraceae	Leptospira	Leptospira broomii	Leptospira broomii serovar Hurstbridge str. 5399	0.8876
B19_NODE_2259_length_29121_cov_10.916672	B19_2259	GCF_005845105.1	Bacteria	Firmicutes	Clostridia	Clostridiales	Clostridiaceae	Clostridium	Clostridium sp. BSD2780061688st1 E8	Clostridium sp. BSD2780061688st1 E8	0.9431
B19_NODE_225_length_63654_cov_201.268102	B19_225	GCF_003491425.1	Bacteria	Bacteroidetes	NAmissing	Bacteroidetes Order II. Incertae sedis	Rhodothermaceae	Salinibacter	Salinibacter ruber	Salinibacter ruber	0.9782
B19_NODE_2260_length_29064_cov_14.222758	B19_2260	GCF_003330725.1	Bacteria	Acidobacteria	Acidobacteriia	Acidobacteriales	Acidobacteriaceae	Acidisarcina	Acidisarcina polymorpha	Acidisarcina polymorpha	0.9497
B19_NODE_2261_length_28971_cov_11.384043	B19_2261	GCF_003113245.1	Bacteria	Proteobacteria	Alphaproteobacteria	Rhizobiales	Methylocystaceae	Methylocystis	Methylocystis sp. MitZ-2018	Methylocystis sp. MitZ-2018	0.9861
B19_NODE_2265_length_28906_cov_63.859000	B19_2265	GCF_004331375.1	Bacteria	Actinobacteriota	Actinobacteria	Propionibacteriales	Nocardioidaceae	Kribbella	Kribbella sp. YM55	Kribbella sp. YM55	0.9992
B19_NODE_2266_length_28893_cov_14.799813	B19_2266	GCF_900197625.1	Bacteria	Proteobacteria	Alphaproteobacteria	Rhodospirillales	Rhodospirillaceae	NAmissing	Rhodobacteraceae bacterium Water-Bin34	Rhodobacteraceae bacterium Water-Bin34	0.9161
B19_NODE_2267_length_28875_cov_11.015614	B19_2267	GCF_000423665.1	Bacteria	Actinobacteriota	Thermoleophilia	Solirubrobacterales	Solirubrobacteraceae	Solirubrobacter	Solirubrobacter soli	Solirubrobacter soli DSM 22325	0.9982
B19_NODE_2268_length_28824_cov_10.332267	B19_2268	GCF_004345965.1	Bacteria	Proteobacteria	Alphaproteobacteria	Rhizobiales	Rhizobiaceae	Rhizobium	Rhizobium sp. GV031	Rhizobium sp. GV031	0.9904
B19_NODE_226_length_63571_cov_33.555088	B19_226	GCF_007748195.1	Bacteria	Planctomycetes	NAmissing	NAmissing	NAmissing	NAmissing	Planctomycetes bacterium V144	Planctomycetes bacterium V144	0.9009
B19_NODE_2270_length_28816_cov_34.705643	B19_2270	GCF_000172555.1	Bacteria	Verrucomicrobia	Verrucomicrobiae	Verrucomicrobiales	Verrucomicrobia subdivision 3	Pedosphaera	Pedosphaera parvula	Pedosphaera parvula Ellin514	0.9336
B19_NODE_2271_length_28803_cov_52.135731	B19_2271	GCF_900290355.1	Bacteria	Verrucomicrobia	NAmissing	NAmissing	NAmissing	NAmissing	Verrucomicrobia bacterium	Verrucomicrobia bacterium	0.9715
B19_NODE_2272_length_28803_cov_14.293794	B19_2272	GCF_007113585.1	Bacteria	Actinobacteriota	Actinobacteria	Streptomycetales	Streptomycetaceae	Streptomyces	Streptomyces sp. S1D4-20	Streptomyces sp. S1D4-20	0.9987
B19_NODE_2273_length_28784_cov_40.637474	B19_2273	GCF_902109435.1	Bacteria	Proteobacteria	Gammaproteobacteria	Enterobacterales	Enterobacteriaceae	Raoultella	Raoultella sp. NCTC 9187	Raoultella sp. NCTC 9187	0.8873
B19_NODE_2274_length_28769_cov_12.521105	B19_2274	GCF_902109435.1	Bacteria	Proteobacteria	Gammaproteobacteria	Enterobacterales	Enterobacteriaceae	Raoultella	Raoultella sp. NCTC 9187	Raoultella sp. NCTC 9187	0.9034
B19_NODE_2275_length_28765_cov_14.600627	B19_2275	GCF_001428585.1	Bacteria	Proteobacteria	Betaproteobacteria	Burkholderiales	Oxalobacteraceae	Duganella	Duganella sp. Root198D2	Duganella sp. Root198D2	0.984
B19_NODE_2276_length_28765_cov_10.227726	B19_2276	GCF_003057575.1	Bacteria	Firmicutes	Bacilli	Bacillales	Paenibacillaceae	Paenibacillus	Paenibacillus elgii	Paenibacillus elgii	0.912
B19_NODE_2278_length_28743_cov_173.763664	B19_2278	GCF_003947235.1	Bacteria	Actinobacteriota	Actinobacteria	Pseudonocardiales	Pseudonocardiaceae	Kibdelosporangium	Kibdelosporangium aridum	Kibdelosporangium aridum	0.9868
B19_NODE_2281_length_28710_cov_41.231513	B19_2281	GCF_004115155.1	Bacteria	Acidobacteria	Acidobacteriia	Acidobacteriales	Acidobacteriaceae	Granulicella	Granulicella sibirica	Granulicella sibirica	0.9696
B19_NODE_2282_length_28698_cov_13.968090	B19_2282	GCF_000799595.1	Bacteria	Firmicutes	Bacilli	Bacillales	Paenibacillaceae	Paenibacillus	Paenibacillus chondroitinus	Paenibacillus chondroitinus	0.9
B19_NODE_2283_length_28686_cov_12.695470	B19_2283	GCF_003330725.1	Bacteria	Acidobacteria	Acidobacteriia	Acidobacteriales	Acidobacteriaceae	Acidisarcina	Acidisarcina polymorpha	Acidisarcina polymorpha	0.8845
B19_NODE_2284_length_28662_cov_29.835949	B19_2284	GCF_000281975.1	Bacteria	Proteobacteria	Alphaproteobacteria	Sphingomonadales	Sphingomonadaceae	Novosphingobium	Novosphingobium sp. AP12	Novosphingobium sp. AP12	0.9917
B19_NODE_2286_length_28646_cov_43.310098	B19_2286	GCF_004209775.1	Bacteria	Cyanobacteria	NAmissing	Synechococcales	Synechococcaceae	Synechococcus	Synechococcus sp. WH 8101	Synechococcus sp. WH 8101	0.9247
B19_NODE_2287_length_28638_cov_19.416821	B19_2287	GCF_000017765.1	Bacteria	Proteobacteria	Gammaproteobacteria	Enterobacterales	Enterobacteriaceae	Escherichia	Escherichia coli	Escherichia coli HS	0.8948
B19_NODE_2288_length_28633_cov_91.646126	B19_2288	GCF_000017765.1	Bacteria	Proteobacteria	Gammaproteobacteria	Enterobacterales	Enterobacteriaceae	Escherichia	Escherichia coli	Escherichia coli HS	0.9198
B19_NODE_2289_length_28631_cov_9.432601	B19_2289	GCF_002741015.1	Bacteria	Proteobacteria	Alphaproteobacteria	Rhizobiales	Methylobacteriaceae	Microvirga	Microvirga ossetica	Microvirga ossetica	0.9785
B19_NODE_228_length_63428_cov_18.256750	B19_228	GCF_005893125.1	Bacteria	Actinobacteriota	Actinobacteria	Streptosporangiales	Streptosporangiaceae	Nonomuraea	Nonomuraea sp. 160415	Nonomuraea sp. 160415	0.9984
B19_NODE_2297_length_28446_cov_100.063893	B19_2297	GCF_006543605.1	Bacteria	Actinobacteriota	Actinobacteria	Corynebacteriales	Nocardiaceae	Rhodococcus	Rhodococcus sp. WS4	Rhodococcus sp. WS4	0.9948
B19_NODE_2298_length_28443_cov_16.693180	B19_2298	GCF_001263205.1	Bacteria	Proteobacteria	Deltaproteobacteria	Myxococcales	Labilitrichaceae	Labilithrix	Labilithrix luteola	Labilithrix luteola	0.9878
B19_NODE_2299_length_28434_cov_31.431763	B19_2299	GCF_007751475.1	Bacteria	Planctomycetes	NAmissing	NAmissing	NAmissing	NAmissing	Planctomycetes bacterium Poly30	Planctomycetes bacterium Poly30	0.9932
B19_NODE_229_length_63407_cov_568.896846	B19_229	GCF_003628305.1	Bacteria	Firmicutes	Bacilli	Bacillales	Paenibacillaceae	Cohnella	Cohnella sp. M2MS4P-1	Cohnella sp. M2MS4P-1	0.8719
B19_NODE_22_length_102447_cov_13.123183	B19_22	GCF_000017765.1	Bacteria	Proteobacteria	Gammaproteobacteria	Enterobacterales	Enterobacteriaceae	Escherichia	Escherichia coli	Escherichia coli HS	0.9674
B19_NODE_2301_length_28421_cov_12.122400	B19_2301	GCF_002190295.1	Bacteria	Proteobacteria	Gammaproteobacteria	Enterobacterales	Enterobacteriaceae	Escherichia	Escherichia coli	Escherichia coli	0.9675
B19_NODE_2303_length_28387_cov_10.227022	B19_2303	GCF_001274945.1	Bacteria	Firmicutes	Bacilli	Bacillales	Planococcaceae	Viridibacillus	Viridibacillus arvi	Viridibacillus arvi	0.9595
B19_NODE_2305_length_28383_cov_13.197296	B19_2305	GCF_001263205.1	Bacteria	Proteobacteria	Deltaproteobacteria	Myxococcales	Labilitrichaceae	Labilithrix	Labilithrix luteola	Labilithrix luteola	0.9973
B19_NODE_2308_length_28359_cov_13.091471	B19_2308	GCF_000745965.1	Bacteria	Acidobacteria	Acidobacteriia	Acidobacteriales	Acidobacteriaceae	Edaphobacter	Edaphobacter aggregans	Edaphobacter aggregans DSM 19364	0.9551
B19_NODE_2309_length_28357_cov_65.510176	B19_2309	GCF_004115155.1	Bacteria	Acidobacteria	Acidobacteriia	Acidobacteriales	Acidobacteriaceae	Granulicella	Granulicella sibirica	Granulicella sibirica	0.9799
B19_NODE_2310_length_28353_cov_34.255919	B19_2310	GCF_003003055.1	Bacteria	Proteobacteria	Betaproteobacteria	NAmissing	NAmissing	NAmissing	beta proteobacterium MWH-P2sevCIIIb	beta proteobacterium MWH-P2sevCIIIb	0.9009
B19_NODE_2311_length_28309_cov_21.507433	B19_2311	GCF_003945235.1	Bacteria	Acidobacteria	Acidobacteriia	Acidobacteriales	Acidobacteriaceae	Edaphobacter	Edaphobacter aggregans	Edaphobacter aggregans	0.9458
B19_NODE_2313_length_28291_cov_14.620484	B19_2313	GCF_000172555.1	Bacteria	Verrucomicrobia	Verrucomicrobiae	Verrucomicrobiales	Verrucomicrobia subdivision 3	Pedosphaera	Pedosphaera parvula	Pedosphaera parvula Ellin514	0.9516
B19_NODE_2315_length_28284_cov_9.849977	B19_2315	GCF_003491425.1	Bacteria	Bacteroidetes	NAmissing	Bacteroidetes Order II. Incertae sedis	Rhodothermaceae	Salinibacter	Salinibacter ruber	Salinibacter ruber	0.9566
B19_NODE_2317_length_28237_cov_14.438187	B19_2317	GCF_009389605.1	Bacteria	Chloroflexi	Chloroflexia	Kallotenuales	Kallotenuaceae	Kallotenue	Kallotenue sp. CFH 73958	Kallotenue sp. CFH 73958	0.9873
B19_NODE_2318_length_28225_cov_37.097125	B19_2318	GCF_902109435.1	Bacteria	Proteobacteria	Gammaproteobacteria	Enterobacterales	Enterobacteriaceae	Raoultella	Raoultella sp. NCTC 9187	Raoultella sp. NCTC 9187	0.9208
B19_NODE_2319_length_28218_cov_13.475908	B19_2319	GCF_000423665.1	Bacteria	Actinobacteriota	Thermoleophilia	Solirubrobacterales	Solirubrobacteraceae	Solirubrobacter	Solirubrobacter soli	Solirubrobacter soli DSM 22325	0.9975
B19_NODE_231_length_63272_cov_175.120632	B19_231	GCF_000335695.1	Bacteria	Proteobacteria	Betaproteobacteria	NAmissing	NAmissing	NAmissing	beta proteobacterium FWI2	beta proteobacterium FWI2	0.9913
B19_NODE_2321_length_28191_cov_82.076592	B19_2321	GCF_003491425.1	Bacteria	Bacteroidetes	NAmissing	Bacteroidetes Order II. Incertae sedis	Rhodothermaceae	Salinibacter	Salinibacter ruber	Salinibacter ruber	0.9768
B19_NODE_2323_length_28174_cov_14.336250	B19_2323	GCF_003104955.1	Bacteria	Proteobacteria	Gammaproteobacteria	Nevskiales	Sinobacteraceae	Steroidobacter	Steroidobacter cummioxidans	Steroidobacter cummioxidans	0.9693
B19_NODE_2326_length_28166_cov_39.710505	B19_2326	GCF_003688565.1	Bacteria	Proteobacteria	Betaproteobacteria	Burkholderiales	Burkholderiaceae	Caballeronia	Caballeronia udeis	Caballeronia udeis	0.9794
B19_NODE_2328_length_28126_cov_43.014356	B19_2328	GCF_003947245.1	Bacteria	Actinobacteriota	Actinobacteria	Micromonosporales	Micromonosporaceae	Actinoplanes	Actinoplanes sp. ATCC 53533	Actinoplanes sp. ATCC 53533	0.9984
B19_NODE_2329_length_28104_cov_25.305287	B19_2329	GCF_900110395.1	Bacteria	Proteobacteria	Alphaproteobacteria	Rhodospirillales	NAmissing	NAmissing	Rhodospirillales bacterium URHD0017	Rhodospirillales bacterium URHD0017	0.9989
B19_NODE_232_length_63152_cov_17.899361	B19_232	GCF_000242455.2	Bacteria	Planctomycetes	Planctomycetia	Planctomycetales	Isosphaeraceae	Singulisphaera	Singulisphaera acidiphila	Singulisphaera acidiphila DSM 18658	0.9837
B19_NODE_2330_length_28103_cov_42.411865	B19_2330	GCF_004366615.1	Bacteria	Proteobacteria	Betaproteobacteria	Burkholderiales	Burkholderiaceae	Caballeronia	Caballeronia udeis	Caballeronia udeis	0.9636
B19_NODE_2332_length_28089_cov_44.827353	B19_2332	GCF_003426775.1	Bacteria	Actinobacteriota	Actinobacteria	Micromonosporales	Micromonosporaceae	NAmissing	Micromonosporaceae bacterium CPCC 204380	Micromonosporaceae bacterium CPCC 204380	0.9916
B19_NODE_2333_length_28048_cov_50.431394	B19_2333	GCF_000426705.1	Bacteria	Spirochaetes	Spirochaetia	Spirochaetales	Spirochaetaceae	Spirochaeta	Spirochaeta cellobiosiphila	Spirochaeta cellobiosiphila DSM 17781	0.9455
B19_NODE_2334_length_28047_cov_20.454809	B19_2334	GCF_900107745.1	Bacteria	Proteobacteria	Betaproteobacteria	Burkholderiales	Comamonadaceae	Variovorax	Variovorax sp. YR216	Variovorax sp. YR216	0.9978
B19_NODE_2338_length_27985_cov_19.028285	B19_2338	GCF_902109435.1	Bacteria	Proteobacteria	Gammaproteobacteria	Enterobacterales	Enterobacteriaceae	Raoultella	Raoultella sp. NCTC 9187	Raoultella sp. NCTC 9187	0.8537
B19_NODE_233_length_63147_cov_44.053858	B19_233	GCF_000739655.1	Bacteria	Verrucomicrobia	Verrucomicrobiae	Verrucomicrobiales	Verrucomicrobiaceae	Verrucomicrobium	Verrucomicrobium sp. BvORR106	Verrucomicrobium sp. BvORR106	0.9703
B19_NODE_2340_length_27923_cov_9.809889	B19_2340	GCF_001659685.2	Bacteria	Bacteroidetes	Bacteroidia	Marinilabiliales	Marinilabiliaceae	Labilibacter	Labilibacter marinus	Labilibacter marinus	0.9362
B19_NODE_2341_length_27920_cov_17.473928	B19_2341	GCF_008254045.1	Bacteria	Planctomycetes	Planctomycetia	Planctomycetales	Gemmataceae	NAmissing	Gemmataceae bacterium PX52	Gemmataceae bacterium PX52	0.9932
B19_NODE_2342_length_27902_cov_10.343664	B19_2342	GCF_000621165.1	Bacteria	Proteobacteria	Gammaproteobacteria	Vibrionales	Vibrionaceae	Enterovibrio	Enterovibrio calviensis	Enterovibrio calviensis DSM 14347	0.889
B19_NODE_2346_length_27853_cov_15.005144	B19_2346	GCF_005893125.1	Bacteria	Actinobacteriota	Actinobacteria	Streptosporangiales	Streptosporangiaceae	Nonomuraea	Nonomuraea sp. 160415	Nonomuraea sp. 160415	0.9969
B19_NODE_2347_length_27848_cov_16.154967	B19_2347	GCF_001006805.1	Bacteria	Proteobacteria	Alphaproteobacteria	Rhizobiales	Methylobacteriaceae	Microvirga	Microvirga massiliensis	Microvirga massiliensis	0.9826
B19_NODE_2349_length_27779_cov_52.853196	B19_2349	GCF_000381605.1	Bacteria	Acidobacteria	Acidobacteriia	Acidobacteriales	Acidobacteriaceae	NAmissing	Acidobacteriaceae bacterium KBS 89	Acidobacteriaceae bacterium KBS 89	0.9545
B19_NODE_234_length_63109_cov_19.014321	B19_234	GCF_004336905.1	Bacteria	Proteobacteria	Gammaproteobacteria	Xanthomonadales	Rhodanobacteraceae	Dyella	Dyella soli	Dyella soli	0.9978
B19_NODE_2352_length_27750_cov_16.441379	B19_2352	GCF_003574725.1	Bacteria	Proteobacteria	Alphaproteobacteria	Rhodospirillales	Rhodospirillaceae	NAmissing	Rhodospirillaceae bacterium SYSU D60006	Rhodospirillaceae bacterium SYSU D60006	0.9913
B19_NODE_2353_length_27732_cov_10.960978	B19_2353	GCF_007751475.1	Bacteria	Planctomycetes	NAmissing	NAmissing	NAmissing	NAmissing	Planctomycetes bacterium Poly30	Planctomycetes bacterium Poly30	0.992
B19_NODE_2358_length_27684_cov_9.632958	B19_2358	GCF_000620725.1	Bacteria	Acidobacteria	Acidobacteriia	Acidobacteriales	Acidobacteriaceae	NAmissing	Acidobacteriaceae bacterium URHE0068	Acidobacteriaceae bacterium URHE0068	0.959
B19_NODE_235_length_63087_cov_33.803846	B19_235	GCF_002209535.1	Bacteria	Proteobacteria	Betaproteobacteria	Burkholderiales	Alcaligenaceae	Achromobacter	Achromobacter marplatensis	Achromobacter marplatensis	0.9963
B19_NODE_2361_length_27669_cov_18.151698	B19_2361	GCF_000067165.1	Bacteria	Proteobacteria	Deltaproteobacteria	Myxococcales	Polyangiaceae	Sorangium	Sorangium cellulosum	Sorangium cellulosum So ce56	0.9986
B19_NODE_2366_length_27556_cov_10.116941	B19_2366	GCF_000172555.1	Bacteria	Verrucomicrobia	Verrucomicrobiae	Verrucomicrobiales	Verrucomicrobia subdivision 3	Pedosphaera	Pedosphaera parvula	Pedosphaera parvula Ellin514	0.9355
B19_NODE_2368_length_27537_cov_44.359362	B19_2368	GCF_900187965.1	Bacteria	Bacteroidetes	Flavobacteriia	Flavobacteriales	Flavobacteriaceae	Flavobacterium	Flavobacterium sp. ov086	Flavobacterium sp. ov086	0.9785
B19_NODE_2369_length_27527_cov_11.321418	B19_2369	GCF_000934725.1	Bacteria	Proteobacteria	Gammaproteobacteria	Methylococcales	Methylococcaceae	Methyloterricola	Methyloterricola oryzae	Methyloterricola oryzae	0.9871
B19_NODE_2370_length_27515_cov_13.259650	B19_2370	GCF_000620725.1	Bacteria	Acidobacteria	Acidobacteriia	Acidobacteriales	Acidobacteriaceae	NAmissing	Acidobacteriaceae bacterium URHE0068	Acidobacteriaceae bacterium URHE0068	0.9707
B19_NODE_2371_length_27509_cov_10.570482	B19_2371	GCF_902109435.1	Bacteria	Proteobacteria	Gammaproteobacteria	Enterobacterales	Enterobacteriaceae	Raoultella	Raoultella sp. NCTC 9187	Raoultella sp. NCTC 9187	0.8692
B19_NODE_2372_length_27508_cov_16.275198	B19_2372	GCF_002950945.1	Bacteria	Proteobacteria	Deltaproteobacteria	Myxococcales	Polyangiaceae	Sorangium	Sorangium cellulosum	Sorangium cellulosum	0.9986
B19_NODE_2373_length_27493_cov_27.207705	B19_2373	GCF_004212675.1	Bacteria	Proteobacteria	Alphaproteobacteria	Rhizobiales	Bradyrhizobiaceae	Bradyrhizobium	Bradyrhizobium sp. Leo121	Bradyrhizobium sp. Leo121	0.9935
B19_NODE_2375_length_27473_cov_16.872018	B19_2375	GCF_000717175.1	Bacteria	Actinobacteriota	Actinobacteria	Pseudonocardiales	Pseudonocardiaceae	Pseudonocardia	Pseudonocardia autotrophica	Pseudonocardia autotrophica	0.9994
B19_NODE_2377_length_27444_cov_10.847968	B19_2377	GCF_002154225.1	Bacteria	Bacteroidetes	Cytophagia	Cytophagales	Hymenobacteraceae	Hymenobacter	Hymenobacter sp. MIMBbqt21	Hymenobacter sp. MIMBbqt21	0.9623
B19_NODE_2379_length_27416_cov_36.315120	B19_2379	GCF_006543605.1	Bacteria	Actinobacteriota	Actinobacteria	Corynebacteriales	Nocardiaceae	Rhodococcus	Rhodococcus sp. WS4	Rhodococcus sp. WS4	0.9976
B19_NODE_237_length_63019_cov_32.477622	B19_237	GCF_000172555.1	Bacteria	Verrucomicrobia	Verrucomicrobiae	Verrucomicrobiales	Verrucomicrobia subdivision 3	Pedosphaera	Pedosphaera parvula	Pedosphaera parvula Ellin514	0.9328
B19_NODE_2381_length_27406_cov_8.652700	B19_2381	GCF_003131205.1	Bacteria	Acidobacteria	Acidobacteriia	Acidobacteriales	Acidobacteriaceae	Occallatibacter	Occallatibacter savannae	Occallatibacter savannae	0.9385
B19_NODE_2382_length_27405_cov_54.901316	B19_2382	GCF_008087625.1	Bacteria	Planctomycetes	Planctomycetia	Planctomycetales	Isosphaeraceae	Aquisphaera	Aquisphaera giovannonii	Aquisphaera giovannonii	0.9973
B19_NODE_2384_length_27365_cov_8.307397	B19_2384	GCF_004766045.1	Bacteria	Firmicutes	Clostridia	Clostridiales	Peptococcaceae	Desulfosporosinus	Desulfosporosinus fructosivorans	Desulfosporosinus fructosivorans	0.9159
B19_NODE_2386_length_27328_cov_19.308107	B19_2386	GCF_007991675.1	Bacteria	Proteobacteria	Alphaproteobacteria	Rhizobiales	Methylobacteriaceae	Microvirga	Microvirga aerophila	Microvirga aerophila	0.968
B19_NODE_2387_length_27320_cov_9.117733	B19_2387	GCF_902109435.1	Bacteria	Proteobacteria	Gammaproteobacteria	Enterobacterales	Enterobacteriaceae	Raoultella	Raoultella sp. NCTC 9187	Raoultella sp. NCTC 9187	0.914
B19_NODE_2389_length_27274_cov_12.658070	B19_2389	GCF_000172555.1	Bacteria	Verrucomicrobia	Verrucomicrobiae	Verrucomicrobiales	Verrucomicrobia subdivision 3	Pedosphaera	Pedosphaera parvula	Pedosphaera parvula Ellin514	0.919
B19_NODE_238_length_62903_cov_56.015195	B19_238	GCF_000739655.1	Bacteria	Verrucomicrobia	Verrucomicrobiae	Verrucomicrobiales	Verrucomicrobiaceae	Verrucomicrobium	Verrucomicrobium sp. BvORR106	Verrucomicrobium sp. BvORR106	0.9674
B19_NODE_2391_length_27254_cov_11.686827	B19_2391	GCF_000381585.1	Bacteria	Acidobacteria	Acidobacteriia	Acidobacteriales	Acidobacteriaceae	NAmissing	Acidobacteriaceae bacterium KBS 83	Acidobacteriaceae bacterium KBS 83	0.9696
B19_NODE_2395_length_27232_cov_12.676565	B19_2395	GCF_900007165.1	Bacteria	Proteobacteria	Betaproteobacteria	Burkholderiales	Burkholderiaceae	Paraburkholderia	Paraburkholderia piptadeniae	Paraburkholderia piptadeniae	0.9914
B19_NODE_2396_length_27191_cov_6.455705	B19_2396	GCF_001562315.1	Bacteria	Proteobacteria	Gammaproteobacteria	Alteromonadales	Alteromonadaceae	Alteromonas	Alteromonas mediterranea	Alteromonas mediterranea	0.8801
B19_NODE_2397_length_27171_cov_25.622548	B19_2397	GCF_902109435.1	Bacteria	Proteobacteria	Gammaproteobacteria	Enterobacterales	Enterobacteriaceae	Raoultella	Raoultella sp. NCTC 9187	Raoultella sp. NCTC 9187	0.9119
B19_NODE_2398_length_27156_cov_32.295303	B19_2398	GCF_000745965.1	Bacteria	Acidobacteria	Acidobacteriia	Acidobacteriales	Acidobacteriaceae	Edaphobacter	Edaphobacter aggregans	Edaphobacter aggregans DSM 19364	0.9652
B19_NODE_239_length_62854_cov_39.163347	B19_239	GCF_007751475.1	Bacteria	Planctomycetes	NAmissing	NAmissing	NAmissing	NAmissing	Planctomycetes bacterium Poly30	Planctomycetes bacterium Poly30	0.9885
B19_NODE_23_length_102362_cov_55.416110	B19_23	GCF_003574725.1	Bacteria	Proteobacteria	Alphaproteobacteria	Rhodospirillales	Rhodospirillaceae	NAmissing	Rhodospirillaceae bacterium SYSU D60006	Rhodospirillaceae bacterium SYSU D60006	0.9856
B19_NODE_2400_length_27134_cov_11.505632	B19_2400	GCF_902109435.1	Bacteria	Proteobacteria	Gammaproteobacteria	Enterobacterales	Enterobacteriaceae	Raoultella	Raoultella sp. NCTC 9187	Raoultella sp. NCTC 9187	0.9244
B19_NODE_2401_length_27117_cov_17.905846	B19_2401	GCF_900007165.1	Bacteria	Proteobacteria	Betaproteobacteria	Burkholderiales	Burkholderiaceae	Paraburkholderia	Paraburkholderia piptadeniae	Paraburkholderia piptadeniae	0.9866
B19_NODE_2402_length_27109_cov_14.899165	B19_2402	GCF_004340265.1	Bacteria	Actinobacteriota	Actinobacteria	Propionibacteriales	Nocardioidaceae	Kribbella	Kribbella sp. VKM Ac-2500	Kribbella sp. VKM Ac-2500	0.9969
B19_NODE_2404_length_27084_cov_31.935662	B19_2404	GCF_003574725.1	Bacteria	Proteobacteria	Alphaproteobacteria	Rhodospirillales	Rhodospirillaceae	NAmissing	Rhodospirillaceae bacterium SYSU D60006	Rhodospirillaceae bacterium SYSU D60006	0.98
B19_NODE_2405_length_27079_cov_24.969065	B19_2405	GCF_007751475.1	Bacteria	Planctomycetes	NAmissing	NAmissing	NAmissing	NAmissing	Planctomycetes bacterium Poly30	Planctomycetes bacterium Poly30	0.9937
B19_NODE_2406_length_27071_cov_9.317775	B19_2406	GCF_002157225.2	Bacteria	Proteobacteria	Gammaproteobacteria	Cellvibrionales	Cellvibrionaceae	Agarilytica	Agarilytica rhodophyticola	Agarilytica rhodophyticola	0.9222
B19_NODE_2409_length_27024_cov_9.285810	B19_2409	GCF_002950945.1	Bacteria	Proteobacteria	Deltaproteobacteria	Myxococcales	Polyangiaceae	Sorangium	Sorangium cellulosum	Sorangium cellulosum	0.9992
B19_NODE_2410_length_26969_cov_16.144906	B19_2410	GCF_001189295.1	Bacteria	Proteobacteria	Deltaproteobacteria	Myxococcales	Polyangiaceae	Chondromyces	Chondromyces crocatus	Chondromyces crocatus	0.9979
B19_NODE_2411_length_26955_cov_33.462193	B19_2411	GCF_003330725.1	Bacteria	Acidobacteria	Acidobacteriia	Acidobacteriales	Acidobacteriaceae	Acidisarcina	Acidisarcina polymorpha	Acidisarcina polymorpha	0.9555
B19_NODE_2412_length_26946_cov_46.403704	B19_2412	GCF_007744515.1	Bacteria	Planctomycetes	NAmissing	NAmissing	NAmissing	NAmissing	Planctomycetes bacterium Pan189	Planctomycetes bacterium Pan189	0.9485
B19_NODE_2413_length_26928_cov_50.645629	B19_2413	GCF_004003015.1	Bacteria	Proteobacteria	Alphaproteobacteria	Rhizobiales	Rhizobiaceae	Sinorhizobium	Sinorhizobium meliloti	Sinorhizobium meliloti	0.9872
B19_NODE_2414_length_26914_cov_19.448751	B19_2414	GCF_004115155.1	Bacteria	Acidobacteria	Acidobacteriia	Acidobacteriales	Acidobacteriaceae	Granulicella	Granulicella sibirica	Granulicella sibirica	0.9821
B19_NODE_2416_length_26889_cov_27.745658	B19_2416	GCF_000620725.1	Bacteria	Acidobacteria	Acidobacteriia	Acidobacteriales	Acidobacteriaceae	NAmissing	Acidobacteriaceae bacterium URHE0068	Acidobacteriaceae bacterium URHE0068	0.9696
B19_NODE_2417_length_26881_cov_19.386416	B19_2417	GCF_902109435.1	Bacteria	Proteobacteria	Gammaproteobacteria	Enterobacterales	Enterobacteriaceae	Raoultella	Raoultella sp. NCTC 9187	Raoultella sp. NCTC 9187	0.8794
B19_NODE_2418_length_26868_cov_23.508559	B19_2418	GCF_000172555.1	Bacteria	Verrucomicrobia	Verrucomicrobiae	Verrucomicrobiales	Verrucomicrobia subdivision 3	Pedosphaera	Pedosphaera parvula	Pedosphaera parvula Ellin514	0.9037
B19_NODE_2419_length_26868_cov_18.984411	B19_2419	GCF_002262885.1	Bacteria	Actinobacteriota	Actinobacteria	Pseudonocardiales	Pseudonocardiaceae	Pseudonocardia	Pseudonocardia sp. MH-G8	Pseudonocardia sp. MH-G8	0.9988
B19_NODE_241_length_62756_cov_49.114081	B19_241	GCF_009183415.1	Bacteria	Firmicutes	Bacilli	Bacillales	Bacillaceae	Bacillus	Bacillus sp. B1-b2	Bacillus sp. B1-b2	0.9703
B19_NODE_2422_length_26858_cov_15.428198	B19_2422	GCF_008065095.1	Bacteria	Planctomycetes	Planctomycetia	Planctomycetales	Gemmataceae	Gemmata	Gemmata obscuriglobus	Gemmata obscuriglobus	0.9958
B19_NODE_2423_length_26847_cov_9.636347	B19_2423	GCF_000812465.1	Bacteria	Proteobacteria	Betaproteobacteria	Burkholderiales	Burkholderiaceae	Cupriavidus	Cupriavidus sp. IDO	Cupriavidus sp. IDO	0.9734
B19_NODE_2424_length_26843_cov_10.624421	B19_2424	GCF_001189295.1	Bacteria	Proteobacteria	Deltaproteobacteria	Myxococcales	Polyangiaceae	Chondromyces	Chondromyces crocatus	Chondromyces crocatus	0.9942
B19_NODE_2426_length_26829_cov_11.139053	B19_2426	GCF_000724625.1	Bacteria	Armatimonadetes	Fimbriimonadia	Fimbriimonadales	Fimbriimonadaceae	Fimbriimonas	Fimbriimonas ginsengisoli	Fimbriimonas ginsengisoli Gsoil 348	0.9645
B19_NODE_2427_length_26824_cov_15.260787	B19_2427	GCF_004010305.2	Bacteria	Proteobacteria	Alphaproteobacteria	Rhizobiales	Phyllobacteriaceae	Mesorhizobium	Mesorhizobium sp. M00.F.Ca.ET.220.01.1.1	Mesorhizobium sp. M00.F.Ca.ET.220.01.1.1	0.9988
B19_NODE_242_length_62719_cov_16.787406	B19_242	GCF_009389605.1	Bacteria	Chloroflexi	Chloroflexia	Kallotenuales	Kallotenuaceae	Kallotenue	Kallotenue sp. CFH 73958	Kallotenue sp. CFH 73958	0.9917
B19_NODE_2430_length_26797_cov_15.086979	B19_2430	GCF_003947245.1	Bacteria	Actinobacteriota	Actinobacteria	Micromonosporales	Micromonosporaceae	Actinoplanes	Actinoplanes sp. ATCC 53533	Actinoplanes sp. ATCC 53533	0.9994
B19_NODE_2432_length_26775_cov_11.572455	B19_2432	GCF_000364745.1	Archaea	Crenarchaeota	Thermoprotei	Sulfolobales	Sulfolobaceae	Sulfolobus	Sulfolobus islandicus	Sulfolobus islandicus LAL14/1	0.9189
B19_NODE_2433_length_26772_cov_117.240746	B19_2433	GCF_000745965.1	Bacteria	Acidobacteria	Acidobacteriia	Acidobacteriales	Acidobacteriaceae	Edaphobacter	Edaphobacter aggregans	Edaphobacter aggregans DSM 19364	0.9746
B19_NODE_2435_length_26762_cov_52.634553	B19_2435	GCF_007745175.1	Bacteria	Planctomycetes	NAmissing	NAmissing	NAmissing	NAmissing	Planctomycetes bacterium Pan44	Planctomycetes bacterium Pan44	0.9892
B19_NODE_2436_length_26745_cov_36.754140	B19_2436	GCF_007860135.1	Bacteria	Planctomycetes	NAmissing	NAmissing	NAmissing	NAmissing	Planctomycetes bacterium Poly41	Planctomycetes bacterium Poly41	0.895
B19_NODE_2437_length_26743_cov_15.395946	B19_2437	GCF_900108185.1	Bacteria	Acidobacteria	Acidobacteriia	Acidobacteriales	Acidobacteriaceae	Bryocella	Bryocella elongata	Bryocella elongata	0.9777
B19_NODE_2438_length_26730_cov_12.260019	B19_2438	GCF_000745965.1	Bacteria	Acidobacteria	Acidobacteriia	Acidobacteriales	Acidobacteriaceae	Edaphobacter	Edaphobacter aggregans	Edaphobacter aggregans DSM 19364	0.9383
B19_NODE_243_length_62677_cov_19.145364	B19_243	GCF_005146945.1	Bacteria	Actinobacteriota	Actinobacteria	Pseudonocardiales	Pseudonocardiaceae	Prauserella	Prauserella endophytica	Prauserella endophytica	0.9986
B19_NODE_2441_length_26648_cov_9.073027	B19_2441	GCF_002157225.2	Bacteria	Proteobacteria	Gammaproteobacteria	Cellvibrionales	Cellvibrionaceae	Agarilytica	Agarilytica rhodophyticola	Agarilytica rhodophyticola	0.9216
B19_NODE_2445_length_26590_cov_24.870247	B19_2445	GCF_002964605.1	Bacteria	Firmicutes	Clostridia	Clostridiales	Vallitaleaceae	Vallitalea	Vallitalea sp. S15	Vallitalea sp. S15	0.961
B19_NODE_2446_length_26576_cov_18.810942	B19_2446	GCF_001618865.1	Bacteria	Acidobacteria	Vicinamibacteria	NAmissing	Vicinamibacteraceae	Luteitalea	Luteitalea pratensis	Luteitalea pratensis	0.9971
B19_NODE_2447_length_26575_cov_13.164857	B19_2447	GCF_001618865.1	Bacteria	Acidobacteria	Vicinamibacteria	NAmissing	Vicinamibacteraceae	Luteitalea	Luteitalea pratensis	Luteitalea pratensis	0.9902
B19_NODE_2449_length_26541_cov_15.709394	B19_2449	GCF_900198475.1	Bacteria	Proteobacteria	Epsilonproteobacteria	Campylobacterales	Helicobacteraceae	Helicobacter	Helicobacter cholecystus	Helicobacter cholecystus	0.9353
B19_NODE_244_length_62672_cov_12.904770	B19_244	GCF_000381625.1	Bacteria	Acidobacteria	Acidobacteriia	Acidobacteriales	Acidobacteriaceae	NAmissing	Acidobacteriaceae bacterium KBS 96	Acidobacteriaceae bacterium KBS 96	0.9765
B19_NODE_2451_length_26511_cov_17.925688	B19_2451	GCF_003415655.1	Bacteria	Proteobacteria	Gammaproteobacteria	Vibrionales	Vibrionaceae	Vibrio	Vibrio maerlii	Vibrio maerlii	0.9076
B19_NODE_2452_length_26504_cov_10.877954	B19_2452	GCF_008065115.1	Bacteria	Planctomycetes	Planctomycetia	Planctomycetales	Planctomycetaceae	Bythopirellula	Bythopirellula goksoyri	Bythopirellula goksoyri	0.8938
B19_NODE_2454_length_26495_cov_10.909909	B19_2454	GCF_002258825.1	Bacteria	Actinobacteriota	Actinobacteria	Corynebacteriales	Nocardiaceae	Rhodococcus	Rhodococcus sp. 06-1477-1B	Rhodococcus sp. 06-1477-1B	0.9963
B19_NODE_2455_length_26492_cov_14.366153	B19_2455	GCF_003491425.1	Bacteria	Bacteroidetes	NAmissing	Bacteroidetes Order II. Incertae sedis	Rhodothermaceae	Salinibacter	Salinibacter ruber	Salinibacter ruber	0.9479
B19_NODE_2456_length_26461_cov_11.481860	B19_2456	GCF_007745175.1	Bacteria	Planctomycetes	NAmissing	NAmissing	NAmissing	NAmissing	Planctomycetes bacterium Pan44	Planctomycetes bacterium Pan44	0.9759
B19_NODE_245_length_62649_cov_28.454309	B19_245	GCF_902109435.1	Bacteria	Proteobacteria	Gammaproteobacteria	Enterobacterales	Enterobacteriaceae	Raoultella	Raoultella sp. NCTC 9187	Raoultella sp. NCTC 9187	0.829
B19_NODE_2461_length_26390_cov_35.287906	B19_2461	GCF_003947235.1	Bacteria	Actinobacteriota	Actinobacteria	Pseudonocardiales	Pseudonocardiaceae	Kibdelosporangium	Kibdelosporangium aridum	Kibdelosporangium aridum	0.9966
B19_NODE_2463_length_26359_cov_13.840481	B19_2463	GCF_003945255.1	Bacteria	Proteobacteria	Betaproteobacteria	Burkholderiales	Burkholderiaceae	Caballeronia	Caballeronia sordidicola	Caballeronia sordidicola	0.9654
B19_NODE_2466_length_26335_cov_15.049467	B19_2466	GCF_003693385.1	Bacteria	Proteobacteria	Betaproteobacteria	Burkholderiales	Burkholderiaceae	Caballeronia	Caballeronia udeis	Caballeronia udeis	0.9705
B19_NODE_2467_length_26329_cov_20.707506	B19_2467	GCF_001263205.1	Bacteria	Proteobacteria	Deltaproteobacteria	Myxococcales	Labilitrichaceae	Labilithrix	Labilithrix luteola	Labilithrix luteola	0.9927
B19_NODE_2468_length_26324_cov_11.740264	B19_2468	GCF_900215135.1	Bacteria	Proteobacteria	Betaproteobacteria	Burkholderiales	Burkholderiaceae	Burkholderia	Burkholderia sp. D7	Burkholderia sp. D7	0.9574
B19_NODE_2469_length_26320_cov_29.771521	B19_2469	GCF_002157285.1	Bacteria	Proteobacteria	Betaproteobacteria	Burkholderiales	Burkholderiaceae	Paraburkholderia	Paraburkholderia hospita	Paraburkholderia hospita	0.9862
B19_NODE_246_length_62470_cov_15.223744	B19_246	GCF_005217565.1	Bacteria	Bacteroidetes	Bacteroidia	Marinilabiliales	Prolixibacteraceae	NAmissing	Prolixibacteraceae bacterium JC036	Prolixibacteraceae bacterium JC036	0.9526
B19_NODE_2470_length_26295_cov_25.158803	B19_2470	GCF_001618865.1	Bacteria	Acidobacteria	Vicinamibacteria	NAmissing	Vicinamibacteraceae	Luteitalea	Luteitalea pratensis	Luteitalea pratensis	0.9927
B19_NODE_2471_length_26289_cov_12.124190	B19_2471	GCF_003330725.1	Bacteria	Acidobacteria	Acidobacteriia	Acidobacteriales	Acidobacteriaceae	Acidisarcina	Acidisarcina polymorpha	Acidisarcina polymorpha	0.954
B19_NODE_2473_length_26267_cov_13.350298	B19_2473	GCF_003384615.1	Bacteria	Actinobacteriota	Actinobacteria	Propionibacteriales	Propionibacteriaceae	Cutibacterium	[Propionibacterium] humerusii	[Propionibacterium] humerusii	0.9331
B19_NODE_2474_length_26239_cov_15.121295	B19_2474	GCF_900471375.1	Bacteria	Proteobacteria	Alphaproteobacteria	Rhizobiales	NAmissing	NAmissing	Rhizobiales bacterium	Rhizobiales bacterium	0.9773
B19_NODE_2475_length_26224_cov_9.868509	B19_2475	GCF_900177665.1	Bacteria	Bacteroidetes	Cytophagia	Cytophagales	Flammeovirgaceae	Marivirga	Marivirga sericea	Marivirga sericea	0.9632
B19_NODE_2476_length_26214_cov_16.675676	B19_2476	GCF_902109435.1	Bacteria	Proteobacteria	Gammaproteobacteria	Enterobacterales	Enterobacteriaceae	Raoultella	Raoultella sp. NCTC 9187	Raoultella sp. NCTC 9187	0.8966
B19_NODE_2477_length_26206_cov_46.096287	B19_2477	GCF_000745965.1	Bacteria	Acidobacteria	Acidobacteriia	Acidobacteriales	Acidobacteriaceae	Edaphobacter	Edaphobacter aggregans	Edaphobacter aggregans DSM 19364	0.9756
B19_NODE_2478_length_26193_cov_278.379333	B19_2478	GCF_000334435.1	Bacteria	Firmicutes	Clostridia	Clostridiales	Clostridiaceae	Clostridium	Clostridium saccharoperbutylacetonicum	Clostridium saccharoperbutylacetonicum N1-4(HMT)	0.9913
B19_NODE_247_length_62465_cov_17.935523	B19_247	GCF_003264215.1	Bacteria	Firmicutes	Bacilli	Bacillales	Bacillaceae	Bacillus	Bacillus sp. SRB_336	Bacillus sp. SRB_336	0.9974
B19_NODE_2482_length_26115_cov_8.895318	B19_2482	GCF_000621325.1	Bacteria	Proteobacteria	Gammaproteobacteria	Thiotrichales	Thiotrichaceae	Thiothrix	Thiothrix lacustris	Thiothrix lacustris DSM 21227	0.9466
B19_NODE_2483_length_26112_cov_15.617109	B19_2483	GCF_900143565.1	Bacteria	Proteobacteria	Alphaproteobacteria	Rhodobacterales	Rhodobacteraceae	Pseudovibrio	Pseudovibrio sp. Alg231-02	Pseudovibrio sp. Alg231-02	0.9146
B19_NODE_2486_length_26080_cov_20.403958	B19_2486	GCF_000169995.1	Bacteria	Proteobacteria	Gammaproteobacteria	Vibrionales	NAmissing	NAmissing	Vibrionales bacterium SWAT-3	Vibrionales bacterium SWAT-3	0.9245
B19_NODE_2487_length_26068_cov_11.538808	B19_2487	GCF_001887885.1	Bacteria	Bacteroidetes	Flavobacteriia	Flavobacteriales	Flavobacteriaceae	NAmissing	Flavobacteriaceae bacterium A100	Flavobacteriaceae bacterium A100	0.9701
B19_NODE_2488_length_26067_cov_26.635937	B19_2488	GCF_001313125.1	Bacteria	Verrucomicrobia	Verrucomicrobiae	Verrucomicrobiales	Verrucomicrobiaceae	Verrucomicrobium	Verrucomicrobium spinosum	Verrucomicrobium spinosum DSM 4136 = JCM 18804	0.9557
B19_NODE_2489_length_26040_cov_71.365519	B19_2489	GCF_000429305.1	Bacteria	Proteobacteria	Deltaproteobacteria	Desulfovibrionales	Desulfovibrionaceae	Desulfovibrio	Desulfovibrio inopinatus	Desulfovibrio inopinatus DSM 10711	0.9011
B19_NODE_248_length_62367_cov_49.541084_fragment_1	B19_248	GCF_000243715.2	Bacteria	Spirochaetes	Spirochaetia	Leptospirales	Leptospiraceae	Leptospira	Leptospira broomii	Leptospira broomii serovar Hurstbridge str. 5399	0.9301
B19_NODE_2492_length_26004_cov_9.290339	B19_2492	GCF_900119105.1	Bacteria	Bacteroidetes	Chitinophagia	Chitinophagales	Chitinophagaceae	Chitinophaga	Chitinophaga sancti	Chitinophaga sancti	0.918
B19_NODE_2493_length_25975_cov_11.895602	B19_2493	GCF_000255675.1	Bacteria	Planctomycetes	Planctomycetia	Planctomycetales	Isosphaeraceae	Singulisphaera	Singulisphaera acidiphila	Singulisphaera acidiphila DSM 18658	0.9621
B19_NODE_2494_length_25967_cov_10.672507	B19_2494	GCF_000964255.1	Bacteria	Proteobacteria	Gammaproteobacteria	Cellvibrionales	Cellvibrionaceae	Teredinibacter	Teredinibacter turnerae	Teredinibacter turnerae	0.9274
B19_NODE_2495_length_25963_cov_9.537788	B19_2495	GCF_001263205.1	Bacteria	Proteobacteria	Deltaproteobacteria	Myxococcales	Labilitrichaceae	Labilithrix	Labilithrix luteola	Labilithrix luteola	0.9975
B19_NODE_2496_length_25953_cov_9.965750	B19_2496	GCF_000168055.1	Bacteria	Proteobacteria	Deltaproteobacteria	Myxococcales	Archangiaceae	Stigmatella	Stigmatella aurantiaca	Stigmatella aurantiaca DW4/3-1	0.9873
B19_NODE_2497_length_25949_cov_11.016606	B19_2497	GCF_000423665.1	Bacteria	Actinobacteriota	Thermoleophilia	Solirubrobacterales	Solirubrobacteraceae	Solirubrobacter	Solirubrobacter soli	Solirubrobacter soli DSM 22325	0.9989
B19_NODE_2499_length_25912_cov_25.605909	B19_2499	GCF_902459695.1	Bacteria	Proteobacteria	Betaproteobacteria	Burkholderiales	Burkholderiaceae	Pandoraea	Pandoraea terrae	Pandoraea terrae	0.9813
B19_NODE_249_length_62244_cov_37.908135	B19_249	GCF_002846625.1	Bacteria	Actinobacteriota	Actinobacteria	Streptomycetales	Streptomycetaceae	Streptomyces	Streptomyces sp. OK885	Streptomyces sp. OK885	0.9988
B19_NODE_2500_length_25902_cov_52.471854	B19_2500	GCF_000231385.2	Bacteria	Firmicutes	Clostridia	Clostridiales	Peptococcaceae	Desulfosporosinus	Desulfosporosinus meridiei	Desulfosporosinus meridiei DSM 13257	0.8927
B19_NODE_2502_length_25891_cov_28.115459	B19_2502	GCF_001263205.1	Bacteria	Proteobacteria	Deltaproteobacteria	Myxococcales	Labilitrichaceae	Labilithrix	Labilithrix luteola	Labilithrix luteola	0.9926
B19_NODE_2503_length_25890_cov_11.990826	B19_2503	GCF_007745175.1	Bacteria	Planctomycetes	NAmissing	NAmissing	NAmissing	NAmissing	Planctomycetes bacterium Pan44	Planctomycetes bacterium Pan44	0.9761
B19_NODE_2504_length_25874_cov_16.266006	B19_2504	GCF_001263205.1	Bacteria	Proteobacteria	Deltaproteobacteria	Myxococcales	Labilitrichaceae	Labilithrix	Labilithrix luteola	Labilithrix luteola	0.9917
B19_NODE_2505_length_25871_cov_25.681128	B19_2505	GCF_003947235.1	Bacteria	Actinobacteriota	Actinobacteria	Pseudonocardiales	Pseudonocardiaceae	Kibdelosporangium	Kibdelosporangium aridum	Kibdelosporangium aridum	0.9954
B19_NODE_2506_length_25847_cov_13.330413	B19_2506	GCF_000620225.1	Bacteria	Proteobacteria	Betaproteobacteria	Burkholderiales	Comamonadaceae	Variovorax	Variovorax sp. URHB0020	Variovorax sp. URHB0020	0.985
B19_NODE_2508_length_25823_cov_9.085726	B19_2508	GCF_005144635.1	Bacteria	Proteobacteria	Deltaproteobacteria	Myxococcales	Polyangiaceae	Polyangium	Polyangium sp. SDU3-1	Polyangium sp. SDU3-1	0.9995
B19_NODE_250_length_62196_cov_14.217409	B19_250	GCF_003945235.1	Bacteria	Acidobacteria	Acidobacteriia	Acidobacteriales	Acidobacteriaceae	Edaphobacter	Edaphobacter aggregans	Edaphobacter aggregans	0.9571
B19_NODE_2512_length_25801_cov_6.695603	B19_2512	GCF_003030845.1	Bacteria	Proteobacteria	Gammaproteobacteria	Vibrionales	Vibrionaceae	Vibrio	Vibrio mediterranei	Vibrio mediterranei	0.9358
B19_NODE_2513_length_25800_cov_28.824393	B19_2513	GCF_001618865.1	Bacteria	Acidobacteria	Vicinamibacteria	NAmissing	Vicinamibacteraceae	Luteitalea	Luteitalea pratensis	Luteitalea pratensis	0.9928
B19_NODE_2514_length_25793_cov_17.097171_fragment_1	B19_2514	GCF_000729995.1	Bacteria	Proteobacteria	Betaproteobacteria	Burkholderiales	Burkholderiaceae	Caballeronia	Caballeronia sordidicola	Caballeronia sordidicola	0.9546
B19_NODE_2515_length_25789_cov_15.174905	B19_2515	GCF_002093075.1	Bacteria	Actinobacteriota	Actinobacteria	Corynebacteriales	Mycobacteriaceae	Mycobacterium	Mycobacterium simiae	Mycobacterium simiae	0.9959
B19_NODE_2516_length_25786_cov_29.717267	B19_2516	GCF_902109435.1	Bacteria	Proteobacteria	Gammaproteobacteria	Enterobacterales	Enterobacteriaceae	Raoultella	Raoultella sp. NCTC 9187	Raoultella sp. NCTC 9187	0.8696
B19_NODE_2517_length_25757_cov_28.916971	B19_2517	GCF_003947245.1	Bacteria	Actinobacteriota	Actinobacteria	Micromonosporales	Micromonosporaceae	Actinoplanes	Actinoplanes sp. ATCC 53533	Actinoplanes sp. ATCC 53533	0.9991
B19_NODE_2518_length_25753_cov_13.240602	B19_2518	GCF_000378245.1	Bacteria	Proteobacteria	Betaproteobacteria	Rhodocyclales	Zoogloeaceae	Azoarcus	Azoarcus toluclasticus	Azoarcus toluclasticus ATCC 700605	0.9962
B19_NODE_2519_length_25741_cov_23.181344	B19_2519	GCF_003688565.1	Bacteria	Proteobacteria	Betaproteobacteria	Burkholderiales	Burkholderiaceae	Caballeronia	Caballeronia udeis	Caballeronia udeis	0.9725
B19_NODE_251_length_62048_cov_16.598116	B19_251	GCF_900471375.1	Bacteria	Proteobacteria	Alphaproteobacteria	Rhizobiales	NAmissing	NAmissing	Rhizobiales bacterium	Rhizobiales bacterium	0.9835
B19_NODE_2520_length_25738_cov_8.494140	B19_2520	GCF_002577655.1	Bacteria	Firmicutes	Bacilli	Bacillales	Bacillaceae	Bacillus	Bacillus sp. AFS040349	Bacillus sp. AFS040349	0.9589
B19_NODE_2521_length_25711_cov_9.974743	B19_2521	GCF_001315085.1	Bacteria	Firmicutes	Bacilli	Bacillales	Bacillaceae	Bacillus	Bacillus akibai	Bacillus akibai JCM 9157	0.9536
B19_NODE_2522_length_25710_cov_93.628221	B19_2522	GCF_001006805.1	Bacteria	Proteobacteria	Alphaproteobacteria	Rhizobiales	Methylobacteriaceae	Microvirga	Microvirga massiliensis	Microvirga massiliensis	0.9813
B19_NODE_2525_length_25661_cov_10.055534	B19_2525	GCF_900112715.1	Bacteria	Proteobacteria	Deltaproteobacteria	Myxococcales	Nannocystaceae	Nannocystis	Nannocystis exedens	Nannocystis exedens	0.999
B19_NODE_2526_length_25647_cov_8.855267	B19_2526	GCF_002967765.1	Bacteria	Planctomycetes	Planctomycetia	Planctomycetales	Planctomycetaceae	Blastopirellula	Blastopirellula marina	Blastopirellula marina	0.9316
B19_NODE_2527_length_25642_cov_70.721265	B19_2527	GCF_000242455.2	Bacteria	Planctomycetes	Planctomycetia	Planctomycetales	Isosphaeraceae	Singulisphaera	Singulisphaera acidiphila	Singulisphaera acidiphila DSM 18658	0.9617
B19_NODE_2530_length_25605_cov_11.420039	B19_2530	GCF_000328565.1	Bacteria	Actinobacteriota	Actinobacteria	Corynebacteriales	Mycobacteriaceae	Mycobacterium	Mycobacterium sp. JS623	Mycobacterium sp. JS623	0.9919
B19_NODE_2531_length_25602_cov_15.860023	B19_2531	GCF_900230185.1	Bacteria	Proteobacteria	Betaproteobacteria	Burkholderiales	Burkholderiaceae	Burkholderia	Burkholderia sp. OK233	Burkholderia sp. OK233	0.9885
B19_NODE_2532_length_25601_cov_19.957019	B19_2532	GCF_003014875.1	Bacteria	Proteobacteria	Betaproteobacteria	Burkholderiales	Comamonadaceae	Variovorax	Variovorax sp. WS11	Variovorax sp. WS11	0.9983
B19_NODE_2536_length_25541_cov_10.049164	B19_2536	GCF_002964605.1	Bacteria	Firmicutes	Clostridia	Clostridiales	Vallitaleaceae	Vallitalea	Vallitalea sp. S15	Vallitalea sp. S15	0.9611
B19_NODE_253_length_61948_cov_27.683631	B19_253	GCF_001263205.1	Bacteria	Proteobacteria	Deltaproteobacteria	Myxococcales	Labilitrichaceae	Labilithrix	Labilithrix luteola	Labilithrix luteola	0.9978
B19_NODE_2540_length_25493_cov_43.750665	B19_2540	GCF_004366615.1	Bacteria	Proteobacteria	Betaproteobacteria	Burkholderiales	Burkholderiaceae	Caballeronia	Caballeronia udeis	Caballeronia udeis	0.9314
B19_NODE_2541_length_25490_cov_9.276823	B19_2541	GCF_002964605.1	Bacteria	Firmicutes	Clostridia	Clostridiales	Vallitaleaceae	Vallitalea	Vallitalea sp. S15	Vallitalea sp. S15	0.9824
B19_NODE_2542_length_25483_cov_10.483404	B19_2542	GCF_003693385.1	Bacteria	Proteobacteria	Betaproteobacteria	Burkholderiales	Burkholderiaceae	Caballeronia	Caballeronia udeis	Caballeronia udeis	0.988
B19_NODE_2544_length_25466_cov_13.242139	B19_2544	GCF_001636965.1	Bacteria	Proteobacteria	Betaproteobacteria	Burkholderiales	Burkholderiaceae	Paraburkholderia	Paraburkholderia kirstenboschensis	Paraburkholderia kirstenboschensis	0.9782
B19_NODE_2545_length_25465_cov_11.508028	B19_2545	GCF_001541225.1	Bacteria	Proteobacteria	Betaproteobacteria	Burkholderiales	Comamonadaceae	Variovorax	Variovorax sp. WDL1	Variovorax sp. WDL1	0.9964
B19_NODE_2546_length_25452_cov_66.671933	B19_2546	GCF_000381625.1	Bacteria	Acidobacteria	Acidobacteriia	Acidobacteriales	Acidobacteriaceae	NAmissing	Acidobacteriaceae bacterium KBS 96	Acidobacteriaceae bacterium KBS 96	0.9573
B19_NODE_2548_length_25444_cov_13.886289	B19_2548	GCF_003574725.1	Bacteria	Proteobacteria	Alphaproteobacteria	Rhodospirillales	Rhodospirillaceae	NAmissing	Rhodospirillaceae bacterium SYSU D60006	Rhodospirillaceae bacterium SYSU D60006	0.9902
B19_NODE_2549_length_25443_cov_17.166496	B19_2549	GCF_007860015.1	Bacteria	Planctomycetes	NAmissing	NAmissing	NAmissing	NAmissing	Planctomycetes bacterium Pla144	Planctomycetes bacterium Pla144	0.9224
B19_NODE_254_length_61936_cov_55.523392	B19_254	GCF_007833165.1	Bacteria	Proteobacteria	Betaproteobacteria	Burkholderiales	Comamonadaceae	Caenimonas	Caenimonas sp. HX-9-20	Caenimonas sp. HX-9-20	0.9985
B19_NODE_2551_length_25438_cov_23.793957	B19_2551	GCF_900290355.1	Bacteria	Verrucomicrobia	NAmissing	NAmissing	NAmissing	NAmissing	Verrucomicrobia bacterium	Verrucomicrobia bacterium	0.9651
B19_NODE_2552_length_25431_cov_9.142418	B19_2552	GCF_001544975.2	Bacteria	Proteobacteria	Betaproteobacteria	Burkholderiales	Burkholderiaceae	Caballeronia	Caballeronia arationis	Caballeronia arationis	0.9898
B19_NODE_2553_length_25430_cov_10.307744	B19_2553	GCF_000381585.1	Bacteria	Acidobacteria	Acidobacteriia	Acidobacteriales	Acidobacteriaceae	NAmissing	Acidobacteriaceae bacterium KBS 83	Acidobacteriaceae bacterium KBS 83	0.9507
B19_NODE_2554_length_25429_cov_243.515449	B19_2554	GCF_006543605.1	Bacteria	Actinobacteriota	Actinobacteria	Corynebacteriales	Nocardiaceae	Rhodococcus	Rhodococcus sp. WS4	Rhodococcus sp. WS4	0.9972
B19_NODE_2555_length_25396_cov_9.326230	B19_2555	GCF_900078535.2	Bacteria	Nitrospirae	Nitrospira	Nitrospirales	Nitrospiraceae	Nitrospira	Nitrospira cf. moscoviensis SBR1015	Nitrospira cf. moscoviensis SBR1015	0.9397
B19_NODE_2556_length_25392_cov_11.342227	B19_2556	GCF_902109435.1	Bacteria	Proteobacteria	Gammaproteobacteria	Enterobacterales	Enterobacteriaceae	Raoultella	Raoultella sp. NCTC 9187	Raoultella sp. NCTC 9187	0.8888
B19_NODE_2557_length_25386_cov_13.507244	B19_2557	GCF_902109435.1	Bacteria	Proteobacteria	Gammaproteobacteria	Enterobacterales	Enterobacteriaceae	Raoultella	Raoultella sp. NCTC 9187	Raoultella sp. NCTC 9187	0.9101
B19_NODE_2558_length_25381_cov_18.093975	B19_2558	GCF_000959825.1	Bacteria	Proteobacteria	Gammaproteobacteria	Vibrionales	Vibrionaceae	Vibrio	Vibrio vulnificus	Vibrio vulnificus	0.8736
B19_NODE_2559_length_25377_cov_46.131269	B19_2559	GCF_005047355.1	Bacteria	Actinobacteriota	Actinobacteria	Streptomycetales	Streptomycetaceae	Streptomyces	Streptomyces sp. NEAU-C40	Streptomyces sp. NEAU-C40	0.9914
B19_NODE_255_length_61835_cov_16.848478	B19_255	GCF_002742045.1	Bacteria	Actinobacteriota	Actinobacteria	Streptomycetales	Streptomycetaceae	Streptomyces	Streptomyces sp. HG99	Streptomyces sp. HG99	0.9911
B19_NODE_2560_length_25377_cov_12.878959	B19_2560	GCF_002343915.1	Bacteria	Proteobacteria	Deltaproteobacteria	Myxococcales	Nannocystaceae	Nannocystis	Nannocystis exedens	Nannocystis exedens	0.9991
B19_NODE_2561_length_25373_cov_11.892567	B19_2561	GCF_007751475.1	Bacteria	Planctomycetes	NAmissing	NAmissing	NAmissing	NAmissing	Planctomycetes bacterium Poly30	Planctomycetes bacterium Poly30	0.9938
B19_NODE_2563_length_25369_cov_13.953030	B19_2563	GCF_000423665.1	Bacteria	Actinobacteriota	Thermoleophilia	Solirubrobacterales	Solirubrobacteraceae	Solirubrobacter	Solirubrobacter soli	Solirubrobacter soli DSM 22325	0.9986
B19_NODE_2565_length_25347_cov_34.323462	B19_2565	GCF_002950945.1	Bacteria	Proteobacteria	Deltaproteobacteria	Myxococcales	Polyangiaceae	Sorangium	Sorangium cellulosum	Sorangium cellulosum	0.9986
B19_NODE_2566_length_25331_cov_14.261869	B19_2566	GCF_005047355.1	Bacteria	Actinobacteriota	Actinobacteria	Streptomycetales	Streptomycetaceae	Streptomyces	Streptomyces sp. NEAU-C40	Streptomyces sp. NEAU-C40	0.9951
B19_NODE_2567_length_25306_cov_9.131282	B19_2567	GCF_000255675.1	Bacteria	Planctomycetes	Planctomycetia	Planctomycetales	Isosphaeraceae	Singulisphaera	Singulisphaera acidiphila	Singulisphaera acidiphila DSM 18658	0.9756
B19_NODE_2568_length_25297_cov_10.637905	B19_2568	GCF_900473335.1	Bacteria	Proteobacteria	Alphaproteobacteria	Rhizobiales	NAmissing	NAmissing	Rhizobiales bacterium	Rhizobiales bacterium	0.9319
B19_NODE_2569_length_25297_cov_10.503169	B19_2569	GCF_000175795.2	Bacteria	Firmicutes	Clostridia	Clostridiales	Hungateiclostridiaceae	Ruminiclostridium	Ruminiclostridium papyrosolvens	Ruminiclostridium papyrosolvens DSM 2782	0.9429
B19_NODE_256_length_61793_cov_51.136933	B19_256	GCF_000282595.1	Bacteria	Proteobacteria	Alphaproteobacteria	Rhizobiales	Phyllobacteriaceae	Phyllobacterium	Phyllobacterium sp. YR531	Phyllobacterium sp. YR531	0.9461
B19_NODE_2573_length_25248_cov_14.653197	B19_2573	GCF_008122265.1	Bacteria	Proteobacteria	Gammaproteobacteria	Alteromonadales	Alteromonadaceae	Marinobacter	Marinobacter sp. CS412	Marinobacter sp. CS412	0.9602
B19_NODE_2574_length_25246_cov_7.509626	B19_2574	GCF_007971025.1	Bacteria	Bacteroidetes	Sphingobacteriia	Sphingobacteriales	Sphingobacteriaceae	Mucilaginibacter	Mucilaginibacter ginsenosidivorans	Mucilaginibacter ginsenosidivorans	0.8785
B19_NODE_2575_length_25240_cov_30.108080	B19_2575	GCF_001509585.1	Bacteria	Proteobacteria	Alphaproteobacteria	Rhodobacterales	Rhodobacteraceae	Pseudoruegeria	Pseudoruegeria marinistellae	Pseudoruegeria marinistellae	0.9816
B19_NODE_2576_length_25216_cov_9.879496	B19_2576	GCF_000224515.1	Bacteria	Firmicutes	Clostridia	Clostridiales	Peptococcaceae	Desulfosporosinus	Desulfosporosinus sp. OT	Desulfosporosinus sp. OT	0.8837
B19_NODE_2578_length_25196_cov_12.105883	B19_2578	GCF_003693385.1	Bacteria	Proteobacteria	Betaproteobacteria	Burkholderiales	Burkholderiaceae	Caballeronia	Caballeronia udeis	Caballeronia udeis	0.9778
B19_NODE_2579_length_25183_cov_12.389884	B19_2579	GCF_902109435.1	Bacteria	Proteobacteria	Gammaproteobacteria	Enterobacterales	Enterobacteriaceae	Raoultella	Raoultella sp. NCTC 9187	Raoultella sp. NCTC 9187	0.8791
B19_NODE_2583_length_25145_cov_13.057314	B19_2583	GCF_001189295.1	Bacteria	Proteobacteria	Deltaproteobacteria	Myxococcales	Polyangiaceae	Chondromyces	Chondromyces crocatus	Chondromyces crocatus	0.9963
B19_NODE_2584_length_25144_cov_40.170354	B19_2584	GCF_002303875.1	Bacteria	Actinobacteriota	Actinobacteria	Corynebacteriales	Nocardiaceae	Rhodococcus	Rhodococcus erythropolis	Rhodococcus erythropolis	0.9865
B19_NODE_2585_length_25119_cov_13.374362	B19_2585	GCF_000745965.1	Bacteria	Acidobacteria	Acidobacteriia	Acidobacteriales	Acidobacteriaceae	Edaphobacter	Edaphobacter aggregans	Edaphobacter aggregans DSM 19364	0.9572
B19_NODE_2587_length_25113_cov_15.012850	B19_2587	GCF_902109435.1	Bacteria	Proteobacteria	Gammaproteobacteria	Enterobacterales	Enterobacteriaceae	Raoultella	Raoultella sp. NCTC 9187	Raoultella sp. NCTC 9187	0.9108
B19_NODE_2588_length_25110_cov_10.102135	B19_2588	GCF_902459765.1	Bacteria	Proteobacteria	Betaproteobacteria	Burkholderiales	Burkholderiaceae	Pandoraea	Pandoraea sp. LMG 31117	Pandoraea sp. LMG 31117	0.9853
B19_NODE_2589_length_25108_cov_21.232866	B19_2589	GCF_004364865.1	Bacteria	Actinobacteriota	Acidimicrobiia	Acidimicrobiales	Ilumatobacteraceae	Ilumatobacter	Ilumatobacter fluminis	Ilumatobacter fluminis	0.9986
B19_NODE_2590_length_25092_cov_40.938771	B19_2590	GCF_902109435.1	Bacteria	Proteobacteria	Gammaproteobacteria	Enterobacterales	Enterobacteriaceae	Raoultella	Raoultella sp. NCTC 9187	Raoultella sp. NCTC 9187	0.8709
B19_NODE_2591_length_25087_cov_8.397451	B19_2591	GCF_000297855.1	Bacteria	Bacteroidetes	Flavobacteriia	Flavobacteriales	Flavobacteriaceae	Myroides	Myroides odoratimimus	Myroides odoratimimus CCUG 3837	0.942
B19_NODE_2592_length_25073_cov_10.508674	B19_2592	GCF_000165485.1	Bacteria	Proteobacteria	Deltaproteobacteria	Myxococcales	Archangiaceae	Stigmatella	Stigmatella aurantiaca	Stigmatella aurantiaca DW4/3-1	0.9913
B19_NODE_2593_length_25072_cov_11.271136	B19_2593	GCF_900471375.1	Bacteria	Proteobacteria	Alphaproteobacteria	Rhizobiales	NAmissing	NAmissing	Rhizobiales bacterium	Rhizobiales bacterium	0.984
B19_NODE_2595_length_25066_cov_9.281396	B19_2595	GCF_001591645.1	Bacteria	Firmicutes	Bacilli	Bacillales	Bacillaceae	Bacillus	Bacillus korlensis	Bacillus korlensis NBRC 107688	0.9263
B19_NODE_2597_length_25046_cov_13.991077	B19_2597	GCF_900471375.1	Bacteria	Proteobacteria	Alphaproteobacteria	Rhizobiales	NAmissing	NAmissing	Rhizobiales bacterium	Rhizobiales bacterium	0.9745
B19_NODE_2599_length_25039_cov_43.098943	B19_2599	GCF_902109435.1	Bacteria	Proteobacteria	Gammaproteobacteria	Enterobacterales	Enterobacteriaceae	Raoultella	Raoultella sp. NCTC 9187	Raoultella sp. NCTC 9187	0.8779
B19_NODE_259_length_61609_cov_76.894093	B19_259	GCF_000332835.1	Bacteria	Proteobacteria	Alphaproteobacteria	Rhizobiales	Brucellaceae	Ochrobactrum	Ochrobactrum intermedium	Ochrobactrum intermedium M86	0.9857
B19_NODE_25_length_101697_cov_12.102005	B19_25	GCF_000430645.1	Bacteria	Bacteroidetes	Flavobacteriia	Flavobacteriales	Flavobacteriaceae	Aquimarina	Aquimarina latercula	Aquimarina latercula DSM 2041	0.9811
B19_NODE_2600_length_25016_cov_37.110092	B19_2600	GCF_003171675.1	Bacteria	Bacteroidetes	Cytophagia	Cytophagales	Flammeovirgaceae	Reichenbachiella	Reichenbachiella versicolor	Reichenbachiella versicolor	0.961
B19_NODE_2601_length_24973_cov_17.998796	B19_2601	GCF_001983105.1	Bacteria	Actinobacteriota	Actinobacteria	Frankiales	Frankiaceae	Frankia	Frankia asymbiotica	Frankia asymbiotica	0.9984
B19_NODE_2602_length_24968_cov_24.187091	B19_2602	GCF_007859835.1	Bacteria	Planctomycetes	NAmissing	NAmissing	NAmissing	NAmissing	Planctomycetes bacterium CA13	Planctomycetes bacterium CA13	0.9073
B19_NODE_2604_length_24959_cov_13.031682	B19_2604	GCF_004340265.1	Bacteria	Actinobacteriota	Actinobacteria	Propionibacteriales	Nocardioidaceae	Kribbella	Kribbella sp. VKM Ac-2500	Kribbella sp. VKM Ac-2500	0.9963
B19_NODE_2607_length_24949_cov_11.736523	B19_2607	GCF_004217555.1	Bacteria	Acidobacteria	Acidobacteriia	Acidobacteriales	Acidobacteriaceae	Edaphobacter	Edaphobacter modestus	Edaphobacter modestus	0.9468
B19_NODE_2608_length_24947_cov_9.481118	B19_2608	GCF_902109435.1	Bacteria	Proteobacteria	Gammaproteobacteria	Enterobacterales	Enterobacteriaceae	Raoultella	Raoultella sp. NCTC 9187	Raoultella sp. NCTC 9187	0.9016
B19_NODE_2609_length_24942_cov_9.747820	B19_2609	GCF_000224515.1	Bacteria	Firmicutes	Clostridia	Clostridiales	Peptococcaceae	Desulfosporosinus	Desulfosporosinus sp. OT	Desulfosporosinus sp. OT	0.9476
B19_NODE_260_length_61583_cov_17.850442	B19_260	GCF_000344375.1	Bacteria	Proteobacteria	Gammaproteobacteria	Pseudomonadales	Pseudomonadaceae	Pseudomonas	Pseudomonas syringae	Pseudomonas syringae pv. actinidiae ICMP 18800	0.9633
B19_NODE_2610_length_24929_cov_9.760875	B19_2610	GCF_902109435.1	Bacteria	Proteobacteria	Gammaproteobacteria	Enterobacterales	Enterobacteriaceae	Raoultella	Raoultella sp. NCTC 9187	Raoultella sp. NCTC 9187	0.8442
B19_NODE_2615_length_24872_cov_21.339364	B19_2615	GCF_000255655.1	Bacteria	Planctomycetes	Planctomycetia	Planctomycetales	Planctomycetaceae	Schlesneria	Schlesneria paludicola	Schlesneria paludicola DSM 18645	0.942
B19_NODE_2616_length_24846_cov_37.758461	B19_2616	GCF_003515065.1	Bacteria	Actinobacteriota	Actinobacteria	Propionibacteriales	Nocardioidaceae	Nocardioides	Nocardioides immobilis	Nocardioides immobilis	0.9982
B19_NODE_2618_length_24823_cov_10.223312	B19_2618	GCF_000514015.1	Bacteria	Actinobacteriota	Actinobacteria	Micrococcales	Micrococcaceae	Paenarthrobacter	Paenarthrobacter nicotinovorans	Paenarthrobacter nicotinovorans 231Sha2.1M6	0.973
B19_NODE_261_length_61571_cov_15.281130	B19_261	GCF_900108185.1	Bacteria	Acidobacteria	Acidobacteriia	Acidobacteriales	Acidobacteriaceae	Bryocella	Bryocella elongata	Bryocella elongata	0.9857
B19_NODE_2625_length_24786_cov_12.216611	B19_2625	GCF_900471375.1	Bacteria	Proteobacteria	Alphaproteobacteria	Rhizobiales	NAmissing	NAmissing	Rhizobiales bacterium	Rhizobiales bacterium	0.954
B19_NODE_2626_length_24783_cov_22.695972	B19_2626	GCF_902109435.1	Bacteria	Proteobacteria	Gammaproteobacteria	Enterobacterales	Enterobacteriaceae	Raoultella	Raoultella sp. NCTC 9187	Raoultella sp. NCTC 9187	0.8705
B19_NODE_2627_length_24754_cov_11.960930	B19_2627	GCF_003999195.1	Bacteria	Actinobacteriota	Actinobacteria	Streptomycetales	Streptomycetaceae	Streptomyces	Streptomyces sp. LAM7114	Streptomyces sp. LAM7114	0.9979
B19_NODE_2628_length_24735_cov_108.319895	B19_2628	GCF_003330725.1	Bacteria	Acidobacteria	Acidobacteriia	Acidobacteriales	Acidobacteriaceae	Acidisarcina	Acidisarcina polymorpha	Acidisarcina polymorpha	0.95
B19_NODE_2629_length_24727_cov_11.741083	B19_2629	GCF_000172155.1	Bacteria	Verrucomicrobia	Verrucomicrobiae	Verrucomicrobiales	Verrucomicrobiaceae	Verrucomicrobium	Verrucomicrobium spinosum	Verrucomicrobium spinosum DSM 4136 = JCM 18804	0.879
B19_NODE_2630_length_24693_cov_19.458398	B19_2630	GCF_902109435.1	Bacteria	Proteobacteria	Gammaproteobacteria	Enterobacterales	Enterobacteriaceae	Raoultella	Raoultella sp. NCTC 9187	Raoultella sp. NCTC 9187	0.8842
B19_NODE_2632_length_24691_cov_12.461560	B19_2632	GCF_002891695.1	Bacteria	Proteobacteria	Betaproteobacteria	Burkholderiales	Comamonadaceae	Variovorax	Variovorax sp. B2	Variovorax sp. B2	0.9963
B19_NODE_2634_length_24685_cov_12.431912	B19_2634	GCF_902109435.1	Bacteria	Proteobacteria	Gammaproteobacteria	Enterobacterales	Enterobacteriaceae	Raoultella	Raoultella sp. NCTC 9187	Raoultella sp. NCTC 9187	0.9032
B19_NODE_2636_length_24676_cov_15.199667	B19_2636	GCF_003171675.1	Bacteria	Bacteroidetes	Cytophagia	Cytophagales	Flammeovirgaceae	Reichenbachiella	Reichenbachiella versicolor	Reichenbachiella versicolor	0.928
B19_NODE_2637_length_24673_cov_33.906451	B19_2637	GCF_003330725.1	Bacteria	Acidobacteria	Acidobacteriia	Acidobacteriales	Acidobacteriaceae	Acidisarcina	Acidisarcina polymorpha	Acidisarcina polymorpha	0.9476
B19_NODE_263_length_61337_cov_60.253419	B19_263	GCF_000178855.1	Bacteria	Chloroflexi	Ktedonobacteria	Ktedonobacterales	Ktedonobacteraceae	Ktedonobacter	Ktedonobacter racemifer	Ktedonobacter racemifer DSM 44963	0.9579
B19_NODE_2641_length_24643_cov_19.863592	B19_2641	GCF_003337685.1	Bacteria	Firmicutes	Bacilli	Bacillales	Bacillaceae	Bacillus	Bacillus sp. NFR08	Bacillus sp. NFR08	0.9874
B19_NODE_2642_length_24642_cov_10.775206	B19_2642	GCF_002264385.1	Bacteria	Firmicutes	Bacilli	Bacillales	Paenibacillaceae	Paenibacillus	Paenibacillus sp. VTT E-133280	Paenibacillus sp. VTT E-133280	0.9125
B19_NODE_2643_length_24641_cov_16.879078	B19_2643	GCF_002257705.1	Bacteria	Firmicutes	Negativicutes	Selenomonadales	Sporomusaceae	Sporomusa	Sporomusa silvacetica	Sporomusa silvacetica DSM 10669	0.9174
B19_NODE_2645_length_24629_cov_14.543501	B19_2645	GCF_000172555.1	Bacteria	Verrucomicrobia	Verrucomicrobiae	Verrucomicrobiales	Verrucomicrobia subdivision 3	Pedosphaera	Pedosphaera parvula	Pedosphaera parvula Ellin514	0.9165
B19_NODE_2647_length_24606_cov_27.631339	B19_2647	GCF_003693385.1	Bacteria	Proteobacteria	Betaproteobacteria	Burkholderiales	Burkholderiaceae	Caballeronia	Caballeronia udeis	Caballeronia udeis	0.9696
B19_NODE_2650_length_24582_cov_28.748481	B19_2650	GCF_003574725.1	Bacteria	Proteobacteria	Alphaproteobacteria	Rhodospirillales	Rhodospirillaceae	NAmissing	Rhodospirillaceae bacterium SYSU D60006	Rhodospirillaceae bacterium SYSU D60006	0.989
B19_NODE_2654_length_24546_cov_17.435956	B19_2654	GCF_000172555.1	Bacteria	Verrucomicrobia	Verrucomicrobiae	Verrucomicrobiales	Verrucomicrobia subdivision 3	Pedosphaera	Pedosphaera parvula	Pedosphaera parvula Ellin514	0.9428
B19_NODE_2655_length_24522_cov_9.057179	B19_2655	GCF_902109435.1	Bacteria	Proteobacteria	Gammaproteobacteria	Enterobacterales	Enterobacteriaceae	Raoultella	Raoultella sp. NCTC 9187	Raoultella sp. NCTC 9187	0.9116
B19_NODE_2658_length_24491_cov_16.612334	B19_2658	GCF_003330725.1	Bacteria	Acidobacteria	Acidobacteriia	Acidobacteriales	Acidobacteriaceae	Acidisarcina	Acidisarcina polymorpha	Acidisarcina polymorpha	0.9364
B19_NODE_2659_length_24477_cov_11.695561	B19_2659	GCF_000423665.1	Bacteria	Actinobacteriota	Thermoleophilia	Solirubrobacterales	Solirubrobacteraceae	Solirubrobacter	Solirubrobacter soli	Solirubrobacter soli DSM 22325	0.9992
B19_NODE_265_length_60966_cov_12.182496	B19_265	GCF_001263205.1	Bacteria	Proteobacteria	Deltaproteobacteria	Myxococcales	Labilitrichaceae	Labilithrix	Labilithrix luteola	Labilithrix luteola	0.9954
B19_NODE_2660_length_24472_cov_22.673383	B19_2660	GCF_003149185.1	Bacteria	Bacteroidetes	Cytophagia	Cytophagales	Flammeovirgaceae	Sediminitomix	Sediminitomix flava	Sediminitomix flava	0.9619
B19_NODE_2661_length_24471_cov_11.870167	B19_2661	GCF_001936575.1	Bacteria	Bacteroidetes	Flavobacteriia	Flavobacteriales	Flavobacteriaceae	Tenacibaculum	Tenacibaculum agarivorans	Tenacibaculum agarivorans	0.9881
B19_NODE_2662_length_24467_cov_45.489186	B19_2662	GCF_900290355.1	Bacteria	Verrucomicrobia	NAmissing	NAmissing	NAmissing	NAmissing	Verrucomicrobia bacterium	Verrucomicrobia bacterium	0.9832
B19_NODE_2663_length_24456_cov_9.204869	B19_2663	GCF_004369245.1	Bacteria	Firmicutes	Clostridia	Clostridiales	Peptococcaceae	Pelotomaculum	Pelotomaculum sp. FP	Pelotomaculum sp. FP	0.9166
B19_NODE_2664_length_24447_cov_11.742129	B19_2664	GCF_003574315.1	Bacteria	Armatimonadetes	Armatimonadia	Capsulimonadales	Capsulimonadaceae	Capsulimonas	Capsulimonas corticalis	Capsulimonas corticalis	0.964
B19_NODE_266_length_60957_cov_19.059982	B19_266	GCF_003426815.1	Bacteria	Actinobacteriota	Acidimicrobiia	Acidimicrobiales	Ilumatobacteraceae	Desertimonas	Desertimonas flava	Desertimonas flava	0.9994
B19_NODE_2673_length_24309_cov_9.775047	B19_2673	GCF_003955665.1	Bacteria	Firmicutes	Bacilli	Bacillales	Paenibacillaceae	Paenibacillus	Paenibacillus whitsoniae	Paenibacillus whitsoniae	0.8655
B19_NODE_2674_length_24300_cov_12.851763	B19_2674	GCF_000341045.1	Bacteria	Proteobacteria	Betaproteobacteria	Burkholderiales	Burkholderiaceae	Paraburkholderia	Paraburkholderia kururiensis	Paraburkholderia kururiensis M130	0.9902
B19_NODE_2677_length_24216_cov_11.686271	B19_2677	GCF_003574725.1	Bacteria	Proteobacteria	Alphaproteobacteria	Rhodospirillales	Rhodospirillaceae	NAmissing	Rhodospirillaceae bacterium SYSU D60006	Rhodospirillaceae bacterium SYSU D60006	0.9892
B19_NODE_2678_length_24215_cov_8.242012	B19_2678	GCF_002846625.1	Bacteria	Actinobacteriota	Actinobacteria	Streptomycetales	Streptomycetaceae	Streptomyces	Streptomyces sp. OK885	Streptomyces sp. OK885	0.998
B19_NODE_2679_length_24198_cov_10.050077	B19_2679	GCF_000739635.1	Bacteria	Verrucomicrobia	Verrucomicrobiae	Verrucomicrobiales	Verrucomicrobiaceae	Verrucomicrobium	Verrucomicrobium sp. BvORR034	Verrucomicrobium sp. BvORR034	0.9802
B19_NODE_267_length_60918_cov_197.302072	B19_267	GCF_900197625.1	Bacteria	Proteobacteria	Alphaproteobacteria	Rhodospirillales	Rhodospirillaceae	NAmissing	Rhodobacteraceae bacterium Water-Bin34	Rhodobacteraceae bacterium Water-Bin34	0.9411
B19_NODE_2684_length_24158_cov_12.244866	B19_2684	GCF_902109435.1	Bacteria	Proteobacteria	Gammaproteobacteria	Enterobacterales	Enterobacteriaceae	Raoultella	Raoultella sp. NCTC 9187	Raoultella sp. NCTC 9187	0.8967
B19_NODE_2687_length_24135_cov_24.134427	B19_2687	GCF_004212675.1	Bacteria	Proteobacteria	Alphaproteobacteria	Rhizobiales	Bradyrhizobiaceae	Bradyrhizobium	Bradyrhizobium sp. Leo121	Bradyrhizobium sp. Leo121	0.9873
B19_NODE_2688_length_24135_cov_21.212708	B19_2688	GCF_000242455.2	Bacteria	Planctomycetes	Planctomycetia	Planctomycetales	Isosphaeraceae	Singulisphaera	Singulisphaera acidiphila	Singulisphaera acidiphila DSM 18658	0.9849
B19_NODE_268_length_60918_cov_24.134400	B19_268	GCF_006151985.1	Bacteria	Actinobacteriota	Actinobacteria	Propionibacteriales	Nocardioidaceae	Mumia	Mumia sp. Z527	Mumia sp. Z527	0.999
B19_NODE_2694_length_24113_cov_10.680896	B19_2694	GCF_007747215.1	Bacteria	Planctomycetes	NAmissing	NAmissing	NAmissing	NAmissing	Planctomycetes bacterium ETA_A1	Planctomycetes bacterium ETA_A1	0.9988
B19_NODE_2695_length_24089_cov_14.028709	B19_2695	GCF_003330725.1	Bacteria	Acidobacteria	Acidobacteriia	Acidobacteriales	Acidobacteriaceae	Acidisarcina	Acidisarcina polymorpha	Acidisarcina polymorpha	0.9303
B19_NODE_2698_length_24050_cov_43.785872	B19_2698	GCF_003054705.1	Bacteria	Verrucomicrobia	Opitutae	Opitutales	Opitutaceae	Opitutus	Opitutus sp. ER46	Opitutus sp. ER46	0.9943
B19_NODE_269_length_60900_cov_46.296130	B19_269	GCF_001440265.1	Bacteria	Actinobacteriota	Actinobacteria	Corynebacteriales	Mycobacteriaceae	Mycobacteroides	Mycobacteroides sp. H110	Mycobacteroides sp. H110	0.9899
B19_NODE_26_length_101198_cov_14.719140	B19_26	GCF_000724625.1	Bacteria	Armatimonadetes	Fimbriimonadia	Fimbriimonadales	Fimbriimonadaceae	Fimbriimonas	Fimbriimonas ginsengisoli	Fimbriimonas ginsengisoli Gsoil 348	0.98
B19_NODE_2700_length_24025_cov_25.969754	B19_2700	GCF_000281175.1	Bacteria	Chloroflexi	Caldilineae	Caldilineales	Caldilineaceae	Caldilinea	Caldilinea aerophila	Caldilinea aerophila DSM 14535 = NBRC 104270	0.9154
B19_NODE_2703_length_24004_cov_19.458349	B19_2703	GCF_004115155.1	Bacteria	Acidobacteria	Acidobacteriia	Acidobacteriales	Acidobacteriaceae	Granulicella	Granulicella sibirica	Granulicella sibirica	0.9599
B19_NODE_2707_length_23955_cov_31.496151	B19_2707	GCF_900109575.1	Bacteria	Bacteroidetes	Sphingobacteriia	Sphingobacteriales	Sphingobacteriaceae	Pseudosphingobacterium	Pseudosphingobacterium domesticum	Pseudosphingobacterium domesticum	0.9151
B19_NODE_2708_length_23953_cov_12.550548	B19_2708	GCF_007747655.1	Bacteria	Planctomycetes	NAmissing	NAmissing	NAmissing	NAmissing	Planctomycetes bacterium ETA_A8	Planctomycetes bacterium ETA_A8	0.9576
B19_NODE_270_length_60835_cov_36.585686	B19_270	GCF_004354015.1	Bacteria	Actinobacteriota	Actinobacteria	Micrococcales	Micrococcaceae	Arthrobacter	Arthrobacter sp. JH1-1	Arthrobacter sp. JH1-1	0.9808
B19_NODE_2710_length_23938_cov_12.356739	B19_2710	GCF_900141815.1	Bacteria	Verrucomicrobia	Verrucomicrobiae	Verrucomicrobiales	Rubritaleaceae	Rubritalea	Rubritalea squalenifaciens	Rubritalea squalenifaciens DSM 18772	0.9175
B19_NODE_2711_length_23918_cov_9.863093	B19_2711	GCF_001424865.1	Bacteria	Proteobacteria	Alphaproteobacteria	Rhizobiales	Hyphomicrobiaceae	Devosia	Devosia sp. Root105	Devosia sp. Root105	0.9991
B19_NODE_2712_length_23917_cov_32.879935	B19_2712	GCF_007991675.1	Bacteria	Proteobacteria	Alphaproteobacteria	Rhizobiales	Methylobacteriaceae	Microvirga	Microvirga aerophila	Microvirga aerophila	0.9594
B19_NODE_2715_length_23856_cov_14.165413	B19_2715	GCF_902109435.1	Bacteria	Proteobacteria	Gammaproteobacteria	Enterobacterales	Enterobacteriaceae	Raoultella	Raoultella sp. NCTC 9187	Raoultella sp. NCTC 9187	0.8745
B19_NODE_2718_length_23783_cov_30.053565	B19_2718	GCF_003610075.1	Bacteria	Proteobacteria	Betaproteobacteria	Burkholderiales	Burkholderiaceae	Caballeronia	Caballeronia udeis	Caballeronia udeis	0.9842
B19_NODE_271_length_60767_cov_14.294950	B19_271	GCF_003574725.1	Bacteria	Proteobacteria	Alphaproteobacteria	Rhodospirillales	Rhodospirillaceae	NAmissing	Rhodospirillaceae bacterium SYSU D60006	Rhodospirillaceae bacterium SYSU D60006	0.9946
B19_NODE_2720_length_23774_cov_12.695813	B19_2720	GCF_003574725.1	Bacteria	Proteobacteria	Alphaproteobacteria	Rhodospirillales	Rhodospirillaceae	NAmissing	Rhodospirillaceae bacterium SYSU D60006	Rhodospirillaceae bacterium SYSU D60006	0.9866
B19_NODE_2721_length_23769_cov_12.526440	B19_2721	GCF_007992495.1	Bacteria	Proteobacteria	Alphaproteobacteria	Rhodospirillales	NAmissing	Reyranella	Reyranella soli	Reyranella soli	0.9974
B19_NODE_2722_length_23768_cov_46.455151	B19_2722	GCF_000729995.1	Bacteria	Proteobacteria	Betaproteobacteria	Burkholderiales	Burkholderiaceae	Caballeronia	Caballeronia sordidicola	Caballeronia sordidicola	0.9569
B19_NODE_2723_length_23765_cov_7.592408	B19_2723	GCF_003264215.1	Bacteria	Firmicutes	Bacilli	Bacillales	Bacillaceae	Bacillus	Bacillus sp. SRB_336	Bacillus sp. SRB_336	0.9849
B19_NODE_2724_length_23758_cov_10.900181	B19_2724	GCF_003573545.1	Bacteria	Bacteroidetes	Bacteroidia	Marinilabiliales	Prolixibacteraceae	Mariniphaga	Mariniphaga sediminis	Mariniphaga sediminis	0.9643
B19_NODE_2726_length_23744_cov_9.243911	B19_2726	GCF_003330725.1	Bacteria	Acidobacteria	Acidobacteriia	Acidobacteriales	Acidobacteriaceae	Acidisarcina	Acidisarcina polymorpha	Acidisarcina polymorpha	0.9408
B19_NODE_2727_length_23735_cov_9.753421	B19_2727	GCF_003171675.1	Bacteria	Bacteroidetes	Cytophagia	Cytophagales	Flammeovirgaceae	Reichenbachiella	Reichenbachiella versicolor	Reichenbachiella versicolor	0.8988
B19_NODE_2729_length_23714_cov_8.919227	B19_2729	GCF_902109435.1	Bacteria	Proteobacteria	Gammaproteobacteria	Enterobacterales	Enterobacteriaceae	Raoultella	Raoultella sp. NCTC 9187	Raoultella sp. NCTC 9187	0.8989
B19_NODE_272_length_60734_cov_28.846982	B19_272	GCF_001544975.2	Bacteria	Proteobacteria	Betaproteobacteria	Burkholderiales	Burkholderiaceae	Caballeronia	Caballeronia arationis	Caballeronia arationis	0.9944
B19_NODE_2731_length_23659_cov_10.706321	B19_2731	GCF_900079095.1	Bacteria	Candidatus Tectomicrobia	NAmissing	NAmissing	NAmissing	Candidatus Entotheonella	Candidatus Entotheonella palauensis	Candidatus Entotheonella palauensis	0.9007
B19_NODE_2732_length_23637_cov_10.766262	B19_2732	GCF_007751475.1	Bacteria	Planctomycetes	NAmissing	NAmissing	NAmissing	NAmissing	Planctomycetes bacterium Poly30	Planctomycetes bacterium Poly30	0.9957
B19_NODE_2734_length_23622_cov_9.582976	B19_2734	GCF_003693385.1	Bacteria	Proteobacteria	Betaproteobacteria	Burkholderiales	Burkholderiaceae	Caballeronia	Caballeronia udeis	Caballeronia udeis	0.9695
B19_NODE_2735_length_23617_cov_21.642984	B19_2735	GCF_002266425.1	Bacteria	Firmicutes	Tissierellia	Tissierellales	Tissierellaceae	Tissierella	Tissierella sp. P1	Tissierella sp. P1	0.9581
B19_NODE_2736_length_23614_cov_10.649858	B19_2736	GCF_005819825.1	Bacteria	Proteobacteria	Gammaproteobacteria	Vibrionales	Vibrionaceae	Photobacterium	Photobacterium damselae	Photobacterium damselae subsp. damselae	0.9017
B19_NODE_2737_length_23612_cov_11.198370	B19_2737	GCF_001936615.1	Bacteria	Firmicutes	Clostridia	Clostridiales	Peptococcaceae	Desulfosporosinus	Desulfosporosinus sp. OL	Desulfosporosinus sp. OL	0.9029
B19_NODE_2739_length_23594_cov_27.747950	B19_2739	GCF_004011505.1	Bacteria	Actinobacteriota	Actinobacteria	Streptosporangiales	Streptosporangiaceae	Nonomuraea	Nonomuraea polychroma	Nonomuraea polychroma	0.9933
B19_NODE_273_length_60466_cov_11.482727	B19_273	GCF_001263205.1	Bacteria	Proteobacteria	Deltaproteobacteria	Myxococcales	Labilitrichaceae	Labilithrix	Labilithrix luteola	Labilithrix luteola	0.9964
B19_NODE_2742_length_23563_cov_15.722052	B19_2742	GCF_003044305.1	Bacteria	Proteobacteria	Deltaproteobacteria	Myxococcales	Archangiaceae	Vitiosangium	Vitiosangium sp. GDMCC 1.1324	Vitiosangium sp. GDMCC 1.1324	0.9947
B19_NODE_2746_length_23504_cov_12.605143	B19_2746	GCF_008370385.1	Bacteria	Firmicutes	Bacilli	Bacillales	Paenibacillaceae	Paenibacillus	Paenibacillus sp. B2(2019)	Paenibacillus sp. B2(2019)	0.9103
B19_NODE_2747_length_23503_cov_253.894618	B19_2747	GCF_000737315.1	Bacteria	Proteobacteria	Deltaproteobacteria	Myxococcales	Archangiaceae	Hyalangium	Hyalangium minutum	Hyalangium minutum	0.9846
B19_NODE_2748_length_23503_cov_10.447501	B19_2748	GCF_001955785.1	Bacteria	Firmicutes	Bacilli	Bacillales	Paenibacillaceae	Paenibacillus	Paenibacillus odorifer	Paenibacillus odorifer	0.9279
B19_NODE_2749_length_23499_cov_10.700350	B19_2749	GCF_006442935.1	Bacteria	Proteobacteria	Alphaproteobacteria	Rhizobiales	Phyllobacteriaceae	Mesorhizobium	Mesorhizobium sp. B2-3-3	Mesorhizobium sp. B2-3-3	0.9983
B19_NODE_274_length_60429_cov_20.520920	B19_274	GCF_007859835.1	Bacteria	Planctomycetes	NAmissing	NAmissing	NAmissing	NAmissing	Planctomycetes bacterium CA13	Planctomycetes bacterium CA13	0.9096
B19_NODE_2751_length_23485_cov_12.431114	B19_2751	GCF_003330725.1	Bacteria	Acidobacteria	Acidobacteriia	Acidobacteriales	Acidobacteriaceae	Acidisarcina	Acidisarcina polymorpha	Acidisarcina polymorpha	0.9515
B19_NODE_2752_length_23478_cov_9.416044	B19_2752	GCF_004217425.1	Bacteria	Actinobacteriota	Actinobacteria	Streptomycetales	Streptomycetaceae	Streptomyces	Streptomyces sp. CNZ301	Streptomyces sp. CNZ301	0.9947
B19_NODE_2753_length_23458_cov_10.915951	B19_2753	GCF_006442935.1	Bacteria	Proteobacteria	Alphaproteobacteria	Rhizobiales	Phyllobacteriaceae	Mesorhizobium	Mesorhizobium sp. B2-3-3	Mesorhizobium sp. B2-3-3	0.9961
B19_NODE_2754_length_23436_cov_27.636714	B19_2754	GCF_004345405.1	Bacteria	Proteobacteria	Alphaproteobacteria	Rhizobiales	Rhizobiaceae	Rhizobium	Rhizobium sp. BK068	Rhizobium sp. BK068	0.9818
B19_NODE_2755_length_23432_cov_67.424391	B19_2755	GCF_003268475.1	Bacteria	Chloroflexi	Ktedonobacteria	Thermogemmatisporales	Thermogemmatisporaceae	Thermogemmatispora	Thermogemmatispora tikiterensis	Thermogemmatispora tikiterensis	0.9557
B19_NODE_2757_length_23431_cov_11.444815	B19_2757	GCF_001263205.1	Bacteria	Proteobacteria	Deltaproteobacteria	Myxococcales	Labilitrichaceae	Labilithrix	Labilithrix luteola	Labilithrix luteola	0.9973
B19_NODE_2758_length_23429_cov_12.173654	B19_2758	GCF_900100795.1	Bacteria	Proteobacteria	Gammaproteobacteria	Pseudomonadales	Pseudomonadaceae	Pseudomonas	Pseudomonas abietaniphila	Pseudomonas abietaniphila	0.989
B19_NODE_275_length_60412_cov_10.854234	B19_275	GCF_000255655.1	Bacteria	Planctomycetes	Planctomycetia	Planctomycetales	Planctomycetaceae	Schlesneria	Schlesneria paludicola	Schlesneria paludicola DSM 18645	0.9487
B19_NODE_2766_length_23300_cov_9.135384	B19_2766	GCF_003947235.1	Bacteria	Actinobacteriota	Actinobacteria	Pseudonocardiales	Pseudonocardiaceae	Kibdelosporangium	Kibdelosporangium aridum	Kibdelosporangium aridum	0.9914
B19_NODE_2767_length_23298_cov_15.377619	B19_2767	GCF_001545135.1	Bacteria	Actinobacteriota	Actinobacteria	Corynebacteriales	Mycobacteriaceae	Mycolicibacterium	Mycolicibacterium wolinskyi	Mycolicibacterium wolinskyi	0.9973
B19_NODE_2769_length_23242_cov_9.699702	B19_2769	GCF_902109435.1	Bacteria	Proteobacteria	Gammaproteobacteria	Enterobacterales	Enterobacteriaceae	Raoultella	Raoultella sp. NCTC 9187	Raoultella sp. NCTC 9187	0.8752
B19_NODE_276_length_60356_cov_22.055969	B19_276	GCF_900290305.1	Bacteria	Acidobacteria	Acidobacteriia	Bryobacterales	Solibacteraceae	Candidatus Sulfopaludibacter	Candidatus Sulfopaludibacter sp. SbA4	Candidatus Sulfopaludibacter sp. SbA4	0.987
B19_NODE_2770_length_23220_cov_55.208332	B19_2770	GCF_007859835.1	Bacteria	Planctomycetes	NAmissing	NAmissing	NAmissing	NAmissing	Planctomycetes bacterium CA13	Planctomycetes bacterium CA13	0.919
B19_NODE_2771_length_23209_cov_26.484409	B19_2771	GCF_000620725.1	Bacteria	Acidobacteria	Acidobacteriia	Acidobacteriales	Acidobacteriaceae	NAmissing	Acidobacteriaceae bacterium URHE0068	Acidobacteriaceae bacterium URHE0068	0.9693
B19_NODE_2772_length_23202_cov_10.216097	B19_2772	GCF_004115155.1	Bacteria	Acidobacteria	Acidobacteriia	Acidobacteriales	Acidobacteriaceae	Granulicella	Granulicella sibirica	Granulicella sibirica	0.9552
B19_NODE_2773_length_23180_cov_11.752259	B19_2773	GCF_001618865.1	Bacteria	Acidobacteria	Vicinamibacteria	NAmissing	Vicinamibacteraceae	Luteitalea	Luteitalea pratensis	Luteitalea pratensis	0.9922
B19_NODE_2776_length_23167_cov_423.668441	B19_2776	GCF_000474135.1	Bacteria	Firmicutes	Bacilli	Lactobacillales	Streptococcaceae	Streptococcus	Streptococcus constellatus	Streptococcus constellatus subsp. pharyngis SK1060 = CCUG 46377	0.9205
B19_NODE_2778_length_23161_cov_31.882022	B19_2778	GCF_000733295.1	Bacteria	Proteobacteria	Deltaproteobacteria	Myxococcales	Archangiaceae	Archangium	Archangium violaceum	Archangium violaceum Cb vi76	0.9987
B19_NODE_2780_length_23152_cov_15.348990	B19_2780	GCF_001955545.1	Bacteria	Firmicutes	Bacilli	Bacillales	Paenibacillaceae	Paenibacillus	Paenibacillus odorifer	Paenibacillus odorifer	0.9192
B19_NODE_2781_length_23140_cov_14.077843	B19_2781	GCF_008711325.1	Bacteria	Proteobacteria	Alphaproteobacteria	Rhodobacterales	Rhodobacteraceae	Roseibium	Roseibium sediminis	Roseibium sediminis	0.9646
B19_NODE_2782_length_23123_cov_15.799853	B19_2782	GCF_000178855.1	Bacteria	Chloroflexi	Ktedonobacteria	Ktedonobacterales	Ktedonobacteraceae	Ktedonobacter	Ktedonobacter racemifer	Ktedonobacter racemifer DSM 44963	0.9366
B19_NODE_2783_length_23123_cov_10.778698	B19_2783	GCF_900465655.1	Bacteria	Proteobacteria	Alphaproteobacteria	Rhizobiales	NAmissing	NAmissing	Rhizobiales bacterium	Rhizobiales bacterium	0.9633
B19_NODE_2785_length_23110_cov_44.488831	B19_2785	GCF_006442935.1	Bacteria	Proteobacteria	Alphaproteobacteria	Rhizobiales	Phyllobacteriaceae	Mesorhizobium	Mesorhizobium sp. B2-3-3	Mesorhizobium sp. B2-3-3	0.9882
B19_NODE_2788_length_23077_cov_12.423465	B19_2788	GCF_003330725.1	Bacteria	Acidobacteria	Acidobacteriia	Acidobacteriales	Acidobacteriaceae	Acidisarcina	Acidisarcina polymorpha	Acidisarcina polymorpha	0.9466
B19_NODE_2789_length_23076_cov_10.185787	B19_2789	GCF_001263205.1	Bacteria	Proteobacteria	Deltaproteobacteria	Myxococcales	Labilitrichaceae	Labilithrix	Labilithrix luteola	Labilithrix luteola	0.9812
B19_NODE_278_length_60252_cov_38.140356	B19_278	GCF_002086275.1	Bacteria	Actinobacteriota	Actinobacteria	Corynebacteriales	Mycobacteriaceae	Mycobacterium	Mycobacterium intermedium	Mycobacterium intermedium	0.9855
B19_NODE_2791_length_23064_cov_30.559172	B19_2791	GCF_902109435.1	Bacteria	Proteobacteria	Gammaproteobacteria	Enterobacterales	Enterobacteriaceae	Raoultella	Raoultella sp. NCTC 9187	Raoultella sp. NCTC 9187	0.8779
B19_NODE_2792_length_23042_cov_46.578501	B19_2792	GCF_003056055.1	Bacteria	Proteobacteria	Betaproteobacteria	Burkholderiales	Oxalobacteraceae	Glaciimonas	Glaciimonas sp. PCH181	Glaciimonas sp. PCH181	0.902
B19_NODE_2793_length_23040_cov_11.704416	B19_2793	GCF_001263205.1	Bacteria	Proteobacteria	Deltaproteobacteria	Myxococcales	Labilitrichaceae	Labilithrix	Labilithrix luteola	Labilithrix luteola	0.9937
B19_NODE_2794_length_23006_cov_10.925929	B19_2794	GCF_001310955.1	Bacteria	Bacteroidetes	Bacteroidia	Marinilabiliales	Marinifilaceae	Marinifilum	Marinifilum fragile	Marinifilum fragile JCM 15579	0.9588
B19_NODE_2796_length_22999_cov_19.231477	B19_2796	GCF_001263205.1	Bacteria	Proteobacteria	Deltaproteobacteria	Myxococcales	Labilitrichaceae	Labilithrix	Labilithrix luteola	Labilithrix luteola	0.9927
B19_NODE_2798_length_22981_cov_14.266204	B19_2798	GCF_003751905.1	Bacteria	Proteobacteria	Betaproteobacteria	Burkholderiales	Burkholderiaceae	Caballeronia	Caballeronia udeis	Caballeronia udeis	0.961
B19_NODE_27_length_99318_cov_37.806474	B19_27	GCF_004217555.1	Bacteria	Acidobacteria	Acidobacteriia	Acidobacteriales	Acidobacteriaceae	Edaphobacter	Edaphobacter modestus	Edaphobacter modestus	0.9728
B19_NODE_2801_length_22973_cov_11.446941	B19_2801	GCF_000178855.1	Bacteria	Chloroflexi	Ktedonobacteria	Ktedonobacterales	Ktedonobacteraceae	Ktedonobacter	Ktedonobacter racemifer	Ktedonobacter racemifer DSM 44963	0.9223
B19_NODE_2802_length_22972_cov_9.767291	B19_2802	GCF_000190475.1	Bacteria	Firmicutes	Bacilli	Bacillales	Bacillaceae	Ornithinibacillus	Ornithinibacillus scapharcae	Ornithinibacillus scapharcae TW25	0.9277
B19_NODE_2805_length_22954_cov_9.543648	B19_2805	GCF_002964605.1	Bacteria	Firmicutes	Clostridia	Clostridiales	Vallitaleaceae	Vallitalea	Vallitalea sp. S15	Vallitalea sp. S15	0.9367
B19_NODE_2807_length_22944_cov_15.985277	B19_2807	GCF_003633755.1	Bacteria	Actinobacteriota	Thermoleophilia	Solirubrobacterales	Solirubrobacteraceae	Solirubrobacter	Solirubrobacter pauli	Solirubrobacter pauli	0.9992
B19_NODE_280_length_60195_cov_71.933106	B19_280	GCF_000092025.1	Bacteria	Proteobacteria	Alphaproteobacteria	Rhizobiales	Rhizobiaceae	Agrobacterium	Agrobacterium fabrum	Agrobacterium fabrum str. C58	0.9942
B19_NODE_2812_length_22912_cov_11.789999	B19_2812	GCF_000308295.2	Bacteria	Proteobacteria	Alphaproteobacteria	Rhizobiales	Bradyrhizobiaceae	Afipia	Afipia birgiae	Afipia birgiae 34632	0.9804
B19_NODE_2813_length_22909_cov_10.879802	B19_2813	GCF_008123425.1	Bacteria	Proteobacteria	Alphaproteobacteria	Rhizobiales	Bradyrhizobiaceae	Bradyrhizobium	Bradyrhizobium rifense	Bradyrhizobium rifense	0.9969
B19_NODE_2815_length_22905_cov_27.496805	B19_2815	GCF_900215135.1	Bacteria	Proteobacteria	Betaproteobacteria	Burkholderiales	Burkholderiaceae	Burkholderia	Burkholderia sp. D7	Burkholderia sp. D7	0.9853
B19_NODE_2818_length_22870_cov_8.812492	B19_2818	GCF_003574725.1	Bacteria	Proteobacteria	Alphaproteobacteria	Rhodospirillales	Rhodospirillaceae	NAmissing	Rhodospirillaceae bacterium SYSU D60006	Rhodospirillaceae bacterium SYSU D60006	0.996
B19_NODE_281_length_60126_cov_13.023206	B19_281	GCF_003330725.1	Bacteria	Acidobacteria	Acidobacteriia	Acidobacteriales	Acidobacteriaceae	Acidisarcina	Acidisarcina polymorpha	Acidisarcina polymorpha	0.9778
B19_NODE_2820_length_22864_cov_19.280240	B19_2820	GCF_008297975.1	Bacteria	Actinobacteriota	Actinobacteria	Corynebacteriales	Nocardiaceae	Rhodococcus	Rhodococcus sp. C1-24	Rhodococcus sp. C1-24	0.9914
B19_NODE_2821_length_22856_cov_14.378668	B19_2821	GCF_004217145.1	Bacteria	Actinobacteriota	Actinobacteria	Propionibacteriales	Nocardioidaceae	Kribbella	Kribbella soli	Kribbella soli	0.9954
B19_NODE_2825_length_22827_cov_8.556297	B19_2825	GCF_000243715.2	Bacteria	Spirochaetes	Spirochaetia	Leptospirales	Leptospiraceae	Leptospira	Leptospira broomii	Leptospira broomii serovar Hurstbridge str. 5399	0.9549
B19_NODE_2826_length_22826_cov_18.704932	B19_2826	GCF_902109435.1	Bacteria	Proteobacteria	Gammaproteobacteria	Enterobacterales	Enterobacteriaceae	Raoultella	Raoultella sp. NCTC 9187	Raoultella sp. NCTC 9187	0.7945
B19_NODE_2827_length_22817_cov_8.884764	B19_2827	GCF_000172555.1	Bacteria	Verrucomicrobia	Verrucomicrobiae	Verrucomicrobiales	Verrucomicrobia subdivision 3	Pedosphaera	Pedosphaera parvula	Pedosphaera parvula Ellin514	0.925
B19_NODE_2829_length_22801_cov_16.300932	B19_2829	GCF_902168245.1	Bacteria	Candidatus Melainabacteria	NAmissing	NAmissing	NAmissing	NAmissing	Candidatus Melainabacteria bacterium	Candidatus Melainabacteria bacterium	0.9209
B19_NODE_282_length_60063_cov_13.445157	B19_282	GCF_001955545.1	Bacteria	Firmicutes	Bacilli	Bacillales	Paenibacillaceae	Paenibacillus	Paenibacillus odorifer	Paenibacillus odorifer	0.9228
B19_NODE_2831_length_22765_cov_10.535579	B19_2831	GCF_001402915.1	Bacteria	Proteobacteria	Alphaproteobacteria	Rhizobiales	Hyphomicrobiaceae	Devosia	Devosia sp. A16	Devosia sp. A16	0.9985
B19_NODE_2832_length_22750_cov_12.803701	B19_2832	GCF_900108185.1	Bacteria	Acidobacteria	Acidobacteriia	Acidobacteriales	Acidobacteriaceae	Bryocella	Bryocella elongata	Bryocella elongata	0.9645
B19_NODE_2834_length_22730_cov_37.834179	B19_2834	GCF_001482745.2	Bacteria	Cyanobacteria	NAmissing	Oscillatoriales	NAmissing	NAmissing	Oscillatoriales cyanobacterium MTP1	Oscillatoriales cyanobacterium MTP1	0.9499
B19_NODE_2835_length_22721_cov_205.341878	B19_2835	GCF_004349055.1	Bacteria	Actinobacteriota	Actinobacteria	Propionibacteriales	Nocardioidaceae	Kribbella	Kribbella antibiotica	Kribbella antibiotica	0.9869
B19_NODE_2838_length_22698_cov_10.001634	B19_2838	GCF_001263205.1	Bacteria	Proteobacteria	Deltaproteobacteria	Myxococcales	Labilitrichaceae	Labilithrix	Labilithrix luteola	Labilithrix luteola	0.9898
B19_NODE_2839_length_22690_cov_9.960725	B19_2839	GCF_003610075.1	Bacteria	Proteobacteria	Betaproteobacteria	Burkholderiales	Burkholderiaceae	Caballeronia	Caballeronia udeis	Caballeronia udeis	0.9618
B19_NODE_283_length_59930_cov_15.505052	B19_283	GCF_000421445.1	Bacteria	Actinobacteriota	Actinobacteria	Frankiales	Frankiaceae	Frankia	Frankia sp. Iso899	Frankia sp. Iso899	0.9781
B19_NODE_2841_length_22684_cov_9.714393	B19_2841	GCF_000620225.1	Bacteria	Proteobacteria	Betaproteobacteria	Burkholderiales	Comamonadaceae	Variovorax	Variovorax sp. URHB0020	Variovorax sp. URHB0020	0.9923
B19_NODE_2843_length_22680_cov_10.274519	B19_2843	GCF_000745965.1	Bacteria	Acidobacteria	Acidobacteriia	Acidobacteriales	Acidobacteriaceae	Edaphobacter	Edaphobacter aggregans	Edaphobacter aggregans DSM 19364	0.9584
B19_NODE_2844_length_22678_cov_26.897405	B19_2844	GCF_900471375.1	Bacteria	Proteobacteria	Alphaproteobacteria	Rhizobiales	NAmissing	NAmissing	Rhizobiales bacterium	Rhizobiales bacterium	0.9824
B19_NODE_2845_length_22666_cov_27.445801	B19_2845	GCF_001653035.1	Bacteria	Actinobacteriota	Actinobacteria	Corynebacteriales	Nocardiaceae	Rhodococcus	Rhodococcus sp. YH3-3	Rhodococcus sp. YH3-3	0.9829
B19_NODE_2847_length_22661_cov_7.597717	B19_2847	GCF_002879935.1	Bacteria	Proteobacteria	Betaproteobacteria	Burkholderiales	Burkholderiaceae	Trinickia	Trinickia symbiotica	Trinickia symbiotica	0.9816
B19_NODE_2849_length_22635_cov_8.576041	B19_2849	GCF_004345375.1	Bacteria	Proteobacteria	Betaproteobacteria	Nitrosomonadales	Nitrosomonadaceae	Nitrosomonas	Nitrosomonas sp. Nm134	Nitrosomonas sp. Nm134	0.9389
B19_NODE_284_length_59907_cov_21.338167	B19_284	GCF_007751475.1	Bacteria	Planctomycetes	NAmissing	NAmissing	NAmissing	NAmissing	Planctomycetes bacterium Poly30	Planctomycetes bacterium Poly30	0.9885
B19_NODE_2851_length_22617_cov_13.573043	B19_2851	GCF_003104955.1	Bacteria	Proteobacteria	Gammaproteobacteria	Nevskiales	Sinobacteraceae	Steroidobacter	Steroidobacter cummioxidans	Steroidobacter cummioxidans	0.9887
B19_NODE_2853_length_22599_cov_19.029365	B19_2853	GCF_000745965.1	Bacteria	Acidobacteria	Acidobacteriia	Acidobacteriales	Acidobacteriaceae	Edaphobacter	Edaphobacter aggregans	Edaphobacter aggregans DSM 19364	0.9654
B19_NODE_2854_length_22591_cov_13.384407	B19_2854	GCF_001583455.1	Bacteria	Actinobacteriota	Actinobacteria	Corynebacteriales	Nocardiaceae	Rhodococcus	Rhodococcus sp. LB1	Rhodococcus sp. LB1	0.9934
B19_NODE_2857_length_22558_cov_11.172155	B19_2857	GCF_001263205.1	Bacteria	Proteobacteria	Deltaproteobacteria	Myxococcales	Labilitrichaceae	Labilithrix	Labilithrix luteola	Labilithrix luteola	0.9916
B19_NODE_2859_length_22541_cov_95.229743	B19_2859	GCF_004359035.1	Bacteria	Actinobacteriota	Actinobacteria	Corynebacteriales	Mycobacteriaceae	Mycobacterium	Mycobacterium paragordonae	Mycobacterium paragordonae	0.9961
B19_NODE_2862_length_22536_cov_12.290379	B19_2862	GCF_900290355.1	Bacteria	Verrucomicrobia	NAmissing	NAmissing	NAmissing	NAmissing	Verrucomicrobia bacterium	Verrucomicrobia bacterium	0.9547
B19_NODE_2864_length_22534_cov_9.723342	B19_2864	GCF_004340265.1	Bacteria	Actinobacteriota	Actinobacteria	Propionibacteriales	Nocardioidaceae	Kribbella	Kribbella sp. VKM Ac-2500	Kribbella sp. VKM Ac-2500	0.9948
B19_NODE_2866_length_22495_cov_13.989037	B19_2866	GCF_001653565.1	Bacteria	Firmicutes	Bacilli	Bacillales	Paenibacillaceae	Paenibacillus	Paenibacillus oryzisoli	Paenibacillus oryzisoli	0.8838
B19_NODE_2868_length_22446_cov_10.413202	B19_2868	GCF_003330725.1	Bacteria	Acidobacteria	Acidobacteriia	Acidobacteriales	Acidobacteriaceae	Acidisarcina	Acidisarcina polymorpha	Acidisarcina polymorpha	0.9415
B19_NODE_286_length_59696_cov_319.944300	B19_286	GCF_000955955.1	Bacteria	Actinobacteriota	Actinobacteria	Pseudonocardiales	Pseudonocardiaceae	Lechevalieria	Lentzea aerocolonigenes	Lentzea aerocolonigenes	0.9976
B19_NODE_2871_length_22362_cov_8.417672_fragment_1	B19_2871	GCF_003054665.1	Bacteria	Verrucomicrobia	Opitutae	Opitutales	Opitutaceae	NAmissing	Opitutaceae bacterium EW11	Opitutaceae bacterium EW11	0.9673
B19_NODE_2872_length_22357_cov_8.862748	B19_2872	GCF_003610075.1	Bacteria	Proteobacteria	Betaproteobacteria	Burkholderiales	Burkholderiaceae	Caballeronia	Caballeronia udeis	Caballeronia udeis	0.9748
B19_NODE_2874_length_22350_cov_21.260597	B19_2874	GCF_003315345.1	Bacteria	Proteobacteria	Gammaproteobacteria	Alteromonadales	Alteromonadaceae	Marinobacter	Marinobacter pelagius	Marinobacter pelagius	0.9366
B19_NODE_2875_length_22340_cov_21.444245	B19_2875	GCF_000423665.1	Bacteria	Actinobacteriota	Thermoleophilia	Solirubrobacterales	Solirubrobacteraceae	Solirubrobacter	Solirubrobacter soli	Solirubrobacter soli DSM 22325	0.999
B19_NODE_2876_length_22326_cov_10.919088	B19_2876	GCF_000155695.1	Bacteria	Verrucomicrobia	Verrucomicrobiae	NAmissing	NAmissing	NAmissing	Verrucomicrobiae bacterium DG1235	Verrucomicrobiae bacterium DG1235	0.895
B19_NODE_2877_length_22320_cov_7.405345	B19_2877	GCF_900109575.1	Bacteria	Bacteroidetes	Sphingobacteriia	Sphingobacteriales	Sphingobacteriaceae	Pseudosphingobacterium	Pseudosphingobacterium domesticum	Pseudosphingobacterium domesticum	0.9384
B19_NODE_287_length_59622_cov_24.887689	B19_287	GCF_000380645.1	Bacteria	Actinobacteriota	Actinobacteria	Corynebacteriales	Nocardiaceae	Smaragdicoccus	Smaragdicoccus niigatensis	Smaragdicoccus niigatensis DSM 44881 = NBRC 103563	0.9896
B19_NODE_2880_length_22292_cov_28.418806	B19_2880	GCF_005780165.1	Bacteria	Verrucomicrobia	Verrucomicrobiae	Verrucomicrobiales	Verrucomicrobiaceae	Verrucobacter	Verrucobacter flavum	Verrucobacter flavum	0.9388
B19_NODE_2881_length_22286_cov_13.904368	B19_2881	GCF_002300195.1	Bacteria	Actinobacteriota	Actinobacteria	Corynebacteriales	Nocardiaceae	Rhodococcus	Rhodococcus sp. ACPA1	Rhodococcus sp. ACPA1	0.9959
B19_NODE_2882_length_22283_cov_25.740687	B19_2882	GCF_000224515.1	Bacteria	Firmicutes	Clostridia	Clostridiales	Peptococcaceae	Desulfosporosinus	Desulfosporosinus sp. OT	Desulfosporosinus sp. OT	0.9115
B19_NODE_2885_length_22265_cov_347.792886	B19_2885	GCF_004345645.1	Bacteria	Actinobacteriota	Actinobacteria	Pseudonocardiales	Pseudonocardiaceae	Actinocrispum	Actinocrispum wychmicini	Actinocrispum wychmicini	0.999
B19_NODE_2889_length_22223_cov_10.012901	B19_2889	GCF_900187855.1	Bacteria	Actinobacteriota	Actinobacteria	Actinomycetales	Actinomycetaceae	Actinomyces	Actinomyces minihominis	Actinomyces minihominis	0.9581
B19_NODE_288_length_59512_cov_39.069916	B19_288	GCF_002920025.1	Bacteria	Proteobacteria	Gammaproteobacteria	Enterobacterales	Pectobacteriaceae	Pectobacterium	Pectobacterium atrosepticum	Pectobacterium atrosepticum	0.9284
B19_NODE_2890_length_22219_cov_13.634588	B19_2890	GCF_003491425.1	Bacteria	Bacteroidetes	NAmissing	Bacteroidetes Order II. Incertae sedis	Rhodothermaceae	Salinibacter	Salinibacter ruber	Salinibacter ruber	0.9842
B19_NODE_2891_length_22203_cov_16.803820	B19_2891	GCF_004365055.1	Bacteria	Proteobacteria	Betaproteobacteria	Burkholderiales	Burkholderiaceae	Paraburkholderia	Paraburkholderia phenazinium	Paraburkholderia phenazinium	0.9886
B19_NODE_2893_length_22168_cov_64.869850	B19_2893	GCF_900290355.1	Bacteria	Verrucomicrobia	NAmissing	NAmissing	NAmissing	NAmissing	Verrucomicrobia bacterium	Verrucomicrobia bacterium	0.9838
B19_NODE_2894_length_22162_cov_15.262406	B19_2894	GCF_000224515.1	Bacteria	Firmicutes	Clostridia	Clostridiales	Peptococcaceae	Desulfosporosinus	Desulfosporosinus sp. OT	Desulfosporosinus sp. OT	0.8781
B19_NODE_2896_length_22153_cov_10.912119	B19_2896	GCF_902109435.1	Bacteria	Proteobacteria	Gammaproteobacteria	Enterobacterales	Enterobacteriaceae	Raoultella	Raoultella sp. NCTC 9187	Raoultella sp. NCTC 9187	0.8983
B19_NODE_2898_length_22138_cov_12.976951	B19_2898	GCF_000601485.1	Bacteria	Proteobacteria	Deltaproteobacteria	Myxococcales	Polyangiaceae	Chondromyces	Chondromyces apiculatus	Chondromyces apiculatus DSM 436	0.9979
B19_NODE_289_length_59507_cov_14.573925	B19_289	GCF_004115155.1	Bacteria	Acidobacteria	Acidobacteriia	Acidobacteriales	Acidobacteriaceae	Granulicella	Granulicella sibirica	Granulicella sibirica	0.9764
B19_NODE_28_length_98873_cov_69.281356	B19_28	GCF_007558825.1	Bacteria	Actinobacteriota	Actinobacteria	Micrococcales	Brevibacteriaceae	Brevibacterium	Brevibacterium aurantiacum	Brevibacterium aurantiacum	0.9672
B19_NODE_2900_length_22113_cov_12.578022	B19_2900	GCF_000576305.1	Bacteria	Firmicutes	Bacilli	Bacillales	Paenibacillaceae	Paenibacillus	Paenibacillus pini	Paenibacillus pini JCM 16418	0.9017
B19_NODE_2903_length_22087_cov_17.461692	B19_2903	GCF_900471375.1	Bacteria	Proteobacteria	Alphaproteobacteria	Rhizobiales	NAmissing	NAmissing	Rhizobiales bacterium	Rhizobiales bacterium	0.955
B19_NODE_2904_length_22066_cov_11.656445	B19_2904	GCF_001458735.1	Bacteria	Nitrospirae	Nitrospira	Nitrospirales	Nitrospiraceae	Nitrospira	Candidatus Nitrospira nitrosa	Candidatus Nitrospira nitrosa	0.936
B19_NODE_2907_length_22036_cov_148.595196	B19_2907	GCF_000015685.1	Bacteria	Cyanobacteria	NAmissing	Synechococcales	Prochloraceae	Prochlorococcus	Prochlorococcus marinus	Prochlorococcus marinus str. NATL1A	0.8762
B19_NODE_2908_length_22036_cov_10.966744	B19_2908	GCF_000482325.1	Bacteria	Firmicutes	Bacilli	Bacillales	Bacillaceae	Bacillus	Bacillus sp. UNC438CL73TsuS30	Bacillus sp. UNC438CL73TsuS30	0.9372
B19_NODE_290_length_59472_cov_25.551559	B19_290	GCF_902109435.1	Bacteria	Proteobacteria	Gammaproteobacteria	Enterobacterales	Enterobacteriaceae	Raoultella	Raoultella sp. NCTC 9187	Raoultella sp. NCTC 9187	0.9333
B19_NODE_2916_length_21967_cov_10.307092	B19_2916	GCF_000224515.1	Bacteria	Firmicutes	Clostridia	Clostridiales	Peptococcaceae	Desulfosporosinus	Desulfosporosinus sp. OT	Desulfosporosinus sp. OT	0.9251
B19_NODE_2917_length_21964_cov_10.092930	B19_2917	GCF_002797635.1	Bacteria	Proteobacteria	Alphaproteobacteria	Rhizobiales	Bradyrhizobiaceae	Afipia	Afipia broomeae	Afipia broomeae	0.9884
B19_NODE_2918_length_21954_cov_11.222156	B19_2918	GCF_003688565.1	Bacteria	Proteobacteria	Betaproteobacteria	Burkholderiales	Burkholderiaceae	Caballeronia	Caballeronia udeis	Caballeronia udeis	0.9765
B19_NODE_291_length_59398_cov_360.751698	B19_291	GCF_005405985.1	Bacteria	Actinobacteriota	Actinobacteria	Streptomycetales	Streptomycetaceae	Streptomyces	Streptomyces avermitilis	Streptomyces avermitilis	0.9995
B19_NODE_2921_length_21943_cov_14.773255	B19_2921	GCF_003574725.1	Bacteria	Proteobacteria	Alphaproteobacteria	Rhodospirillales	Rhodospirillaceae	NAmissing	Rhodospirillaceae bacterium SYSU D60006	Rhodospirillaceae bacterium SYSU D60006	0.9855
B19_NODE_2922_length_21941_cov_108.164809	B19_2922	GCF_000381585.1	Bacteria	Acidobacteria	Acidobacteriia	Acidobacteriales	Acidobacteriaceae	NAmissing	Acidobacteriaceae bacterium KBS 83	Acidobacteriaceae bacterium KBS 83	0.9739
B19_NODE_2923_length_21938_cov_9.060732	B19_2923	GCF_004123195.1	Bacteria	Firmicutes	Bacilli	Bacillales	Paenibacillaceae	Ammoniphilus	Ammoniphilus sp. CFH 90114	Ammoniphilus sp. CFH 90114	0.9151
B19_NODE_2926_length_21925_cov_10.498445	B19_2926	GCF_007991675.1	Bacteria	Proteobacteria	Alphaproteobacteria	Rhizobiales	Methylobacteriaceae	Microvirga	Microvirga aerophila	Microvirga aerophila	0.9727
B19_NODE_2927_length_21920_cov_9.214544	B19_2927	GCF_900290305.1	Bacteria	Acidobacteria	Acidobacteriia	Bryobacterales	Solibacteraceae	Candidatus Sulfopaludibacter	Candidatus Sulfopaludibacter sp. SbA4	Candidatus Sulfopaludibacter sp. SbA4	0.9803
B19_NODE_2929_length_21911_cov_43.843750	B19_2929	GCF_000427925.1	Bacteria	Proteobacteria	Alphaproteobacteria	Rhizobiales	Rhizobiaceae	Rhizobium	Rhizobium mesoamericanum	Rhizobium mesoamericanum STM6155	0.9733
B19_NODE_292_length_59393_cov_9.712629	B19_292	GCF_002157225.2	Bacteria	Proteobacteria	Gammaproteobacteria	Cellvibrionales	Cellvibrionaceae	Agarilytica	Agarilytica rhodophyticola	Agarilytica rhodophyticola	0.8812
B19_NODE_2932_length_21891_cov_11.133175	B19_2932	GCF_007991675.1	Bacteria	Proteobacteria	Alphaproteobacteria	Rhizobiales	Methylobacteriaceae	Microvirga	Microvirga aerophila	Microvirga aerophila	0.978
B19_NODE_2934_length_21879_cov_10.213022	B19_2934	GCF_003574725.1	Bacteria	Proteobacteria	Alphaproteobacteria	Rhodospirillales	Rhodospirillaceae	NAmissing	Rhodospirillaceae bacterium SYSU D60006	Rhodospirillaceae bacterium SYSU D60006	0.9935
B19_NODE_2935_length_21872_cov_21.992712	B19_2935	GCF_001281005.1	Bacteria	Proteobacteria	Gammaproteobacteria	Enterobacterales	Enterobacteriaceae	Citrobacter	Citrobacter portucalensis	Citrobacter portucalensis	0.8909
B19_NODE_2937_length_21857_cov_8.928814	B19_2937	GCF_000798645.1	Bacteria	Proteobacteria	Alphaproteobacteria	Rhizobiales	Phyllobacteriaceae	Mesorhizobium	Mesorhizobium sp. F7	Mesorhizobium sp. F7	0.9977
B19_NODE_2939_length_21853_cov_10.138728	B19_2939	GCF_001263205.1	Bacteria	Proteobacteria	Deltaproteobacteria	Myxococcales	Labilitrichaceae	Labilithrix	Labilithrix luteola	Labilithrix luteola	0.9924
B19_NODE_293_length_59311_cov_26.194461	B19_293	GCF_008087625.1	Bacteria	Planctomycetes	Planctomycetia	Planctomycetales	Isosphaeraceae	Aquisphaera	Aquisphaera giovannonii	Aquisphaera giovannonii	0.9985
B19_NODE_2941_length_21841_cov_27.335353	B19_2941	GCF_000312665.1	Bacteria	Proteobacteria	Alphaproteobacteria	Rhizobiales	Rhizobiaceae	Rhizobium	Rhizobium mesoamericanum	Rhizobium mesoamericanum STM3625	0.9685
B19_NODE_2942_length_21833_cov_19.935531	B19_2942	GCF_902109435.1	Bacteria	Proteobacteria	Gammaproteobacteria	Enterobacterales	Enterobacteriaceae	Raoultella	Raoultella sp. NCTC 9187	Raoultella sp. NCTC 9187	0.8282
B19_NODE_2944_length_21824_cov_9.106206	B19_2944	GCF_001955785.1	Bacteria	Firmicutes	Bacilli	Bacillales	Paenibacillaceae	Paenibacillus	Paenibacillus odorifer	Paenibacillus odorifer	0.8985
B19_NODE_2945_length_21823_cov_10.422547	B19_2945	GCF_004217555.1	Bacteria	Acidobacteria	Acidobacteriia	Acidobacteriales	Acidobacteriaceae	Edaphobacter	Edaphobacter modestus	Edaphobacter modestus	0.9357
B19_NODE_2947_length_21806_cov_37.392074	B19_2947	GCF_007991675.1	Bacteria	Proteobacteria	Alphaproteobacteria	Rhizobiales	Methylobacteriaceae	Microvirga	Microvirga aerophila	Microvirga aerophila	0.9509
B19_NODE_2948_length_21803_cov_12.331433	B19_2948	GCF_005893125.1	Bacteria	Actinobacteriota	Actinobacteria	Streptosporangiales	Streptosporangiaceae	Nonomuraea	Nonomuraea sp. 160415	Nonomuraea sp. 160415	0.9972
B19_NODE_2949_length_21787_cov_38.917587	B19_2949	GCF_007748055.1	Bacteria	Planctomycetes	NAmissing	NAmissing	NAmissing	NAmissing	Planctomycetes bacterium Pan216	Planctomycetes bacterium Pan216	0.9776
B19_NODE_294_length_59254_cov_523.696464	B19_294	GCF_002943475.1	Bacteria	Proteobacteria	Betaproteobacteria	Burkholderiales	Comamonadaceae	Limnohabitans	Limnohabitans sp. TS-CS-82	Limnohabitans sp. TS-CS-82	0.9641
B19_NODE_2951_length_21782_cov_11.993096	B19_2951	GCF_003994475.1	Bacteria	Firmicutes	Bacilli	Bacillales	Paenibacillaceae	Paenibacillus	Paenibacillus anaericanus	Paenibacillus anaericanus	0.9235
B19_NODE_2954_length_21763_cov_10.298922	B19_2954	GCF_900188145.1	Bacteria	Firmicutes	Clostridia	Clostridiales	NAmissing	Anaerovirgula	Anaerovirgula multivorans	Anaerovirgula multivorans	0.928
B19_NODE_2956_length_21761_cov_20.057680	B19_2956	GCF_004346105.1	Bacteria	Proteobacteria	Oligoflexia	Oligoflexales	Pseudobacteriovoracaceae	Pseudobacteriovorax	Pseudobacteriovorax antillogorgiicola	Pseudobacteriovorax antillogorgiicola	0.8609
B19_NODE_2957_length_21755_cov_10.294424	B19_2957	GCF_000620225.1	Bacteria	Proteobacteria	Betaproteobacteria	Burkholderiales	Comamonadaceae	Variovorax	Variovorax sp. URHB0020	Variovorax sp. URHB0020	0.9909
B19_NODE_295_length_59217_cov_83.848095	B19_295	GCF_002157225.2	Bacteria	Proteobacteria	Gammaproteobacteria	Cellvibrionales	Cellvibrionaceae	Agarilytica	Agarilytica rhodophyticola	Agarilytica rhodophyticola	0.8791
B19_NODE_2960_length_21722_cov_34.088383	B19_2960	GCF_001908615.1	Bacteria	Proteobacteria	Alphaproteobacteria	Rhizobiales	Rhizobiaceae	Rhizobium	Rhizobium gallicum	Rhizobium gallicum	0.9694
B19_NODE_2965_length_21690_cov_15.767922	B19_2965	GCF_004341915.1	Bacteria	Verrucomicrobia	Spartobacteria	Chthoniobacterales	Chthoniobacteraceae	Chthoniobacter	Chthoniobacter flavus	Chthoniobacter flavus	0.9845
B19_NODE_2967_length_21674_cov_20.820436	B19_2967	GCF_000381625.1	Bacteria	Acidobacteria	Acidobacteriia	Acidobacteriales	Acidobacteriaceae	NAmissing	Acidobacteriaceae bacterium KBS 96	Acidobacteriaceae bacterium KBS 96	0.9493
B19_NODE_2968_length_21648_cov_20.459593	B19_2968	GCF_004337455.1	Bacteria	Actinobacteriota	Actinobacteria	Frankiales	Frankiaceae	Frankia	Frankia sp. BMG5.11	Frankia sp. BMG5.11	0.996
B19_NODE_2969_length_21643_cov_24.570132	B19_2969	GCF_005047355.1	Bacteria	Actinobacteriota	Actinobacteria	Streptomycetales	Streptomycetaceae	Streptomyces	Streptomyces sp. NEAU-C40	Streptomyces sp. NEAU-C40	0.9955
B19_NODE_296_length_59090_cov_16.168544	B19_296	GCF_007751475.1	Bacteria	Planctomycetes	NAmissing	NAmissing	NAmissing	NAmissing	Planctomycetes bacterium Poly30	Planctomycetes bacterium Poly30	0.9968
B19_NODE_2975_length_21570_cov_10.280734	B19_2975	GCF_007991675.1	Bacteria	Proteobacteria	Alphaproteobacteria	Rhizobiales	Methylobacteriaceae	Microvirga	Microvirga aerophila	Microvirga aerophila	0.9793
B19_NODE_297_length_58999_cov_56.324104	B19_297	GCF_001618865.1	Bacteria	Acidobacteria	Vicinamibacteria	NAmissing	Vicinamibacteraceae	Luteitalea	Luteitalea pratensis	Luteitalea pratensis	0.9961
B19_NODE_2980_length_21529_cov_45.055136	B19_2980	GCF_000195975.1	Bacteria	Cyanobacteria	NAmissing	Synechococcales	Synechococcaceae	Synechococcus	Synechococcus sp. WH 8102	Synechococcus sp. WH 8102	0.9584
B19_NODE_2983_length_21491_cov_16.505738	B19_2983	GCF_003574725.1	Bacteria	Proteobacteria	Alphaproteobacteria	Rhodospirillales	Rhodospirillaceae	NAmissing	Rhodospirillaceae bacterium SYSU D60006	Rhodospirillaceae bacterium SYSU D60006	0.9962
B19_NODE_2985_length_21485_cov_235.123145	B19_2985	GCF_002368455.1	Bacteria	Cyanobacteria	NAmissing	Nostocales	Calotrichaceae	Calothrix	Calothrix sp. NIES-4071	Calothrix sp. NIES-4071	0.9346
B19_NODE_2988_length_21471_cov_10.001401	B19_2988	GCF_000224515.1	Bacteria	Firmicutes	Clostridia	Clostridiales	Peptococcaceae	Desulfosporosinus	Desulfosporosinus sp. OT	Desulfosporosinus sp. OT	0.8772
B19_NODE_298_length_58817_cov_22.897604	B19_298	GCF_004138495.1	Bacteria	Actinobacteriota	Actinobacteria	Jiangellales	Jiangellaceae	Phytoactinopolyspora	Phytoactinopolyspora endophytica	Phytoactinopolyspora endophytica	0.9927
B19_NODE_2991_length_21449_cov_15.457698	B19_2991	GCF_000255675.1	Bacteria	Planctomycetes	Planctomycetia	Planctomycetales	Isosphaeraceae	Singulisphaera	Singulisphaera acidiphila	Singulisphaera acidiphila DSM 18658	0.9514
B19_NODE_2992_length_21447_cov_35.312640	B19_2992	GCF_004115155.1	Bacteria	Acidobacteria	Acidobacteriia	Acidobacteriales	Acidobacteriaceae	Granulicella	Granulicella sibirica	Granulicella sibirica	0.9433
B19_NODE_2993_length_21446_cov_13.039596	B19_2993	GCF_000067165.1	Bacteria	Proteobacteria	Deltaproteobacteria	Myxococcales	Polyangiaceae	Sorangium	Sorangium cellulosum	Sorangium cellulosum So ce56	0.9959
B19_NODE_2994_length_21446_cov_12.917208	B19_2994	GCF_902109435.1	Bacteria	Proteobacteria	Gammaproteobacteria	Enterobacterales	Enterobacteriaceae	Raoultella	Raoultella sp. NCTC 9187	Raoultella sp. NCTC 9187	0.8449
B19_NODE_2996_length_21427_cov_14.080526	B19_2996	GCF_000242615.2	Bacteria	Acidobacteria	Holophagae	Holophagales	Holophagaceae	Holophaga	Holophaga foetida	Holophaga foetida DSM 6591	0.9797
B19_NODE_2998_length_21409_cov_11.506556	B19_2998	GCF_004115155.1	Bacteria	Acidobacteria	Acidobacteriia	Acidobacteriales	Acidobacteriaceae	Granulicella	Granulicella sibirica	Granulicella sibirica	0.9124
B19_NODE_2999_length_21398_cov_11.384154	B19_2999	GCF_001050495.1	Bacteria	Proteobacteria	Alphaproteobacteria	Rhizobiales	Methylobacteriaceae	Microvirga	Microvirga massiliensis	Microvirga massiliensis	0.978
B19_NODE_299_length_58812_cov_13.204912	B19_299	GCF_000421445.1	Bacteria	Actinobacteriota	Actinobacteria	Frankiales	Frankiaceae	Frankia	Frankia sp. Iso899	Frankia sp. Iso899	0.9809
B19_NODE_29_length_98607_cov_26.122615	B19_29	GCF_000421445.1	Bacteria	Actinobacteriota	Actinobacteria	Frankiales	Frankiaceae	Frankia	Frankia sp. Iso899	Frankia sp. Iso899	0.9736
B19_NODE_2_length_229167_cov_106.839031	B19_2	GCF_000620625.1	Bacteria	Actinobacteriota	Actinobacteria	Corynebacteriales	Mycobacteriaceae	Mycobacterium	Mycobacterium sp. URHB0044	Mycobacterium sp. URHB0044	0.994
B19_NODE_3000_length_21392_cov_16.338192	B19_3000	GCF_000425945.1	Bacteria	Actinobacteriota	Thermoleophilia	Solirubrobacterales	Solirubrobacteraceae	Solirubrobacter	Solirubrobacter sp. URHD0082	Solirubrobacter sp. URHD0082	0.9988
B19_NODE_3001_length_21389_cov_9.216274	B19_3001	GCF_002006485.1	Bacteria	Firmicutes	Clostridia	Clostridiales	Clostridiaceae	Clostridium	Clostridium beijerinckii	Clostridium beijerinckii	0.9955
B19_NODE_3005_length_21374_cov_10.962616	B19_3005	GCF_003014875.1	Bacteria	Proteobacteria	Betaproteobacteria	Burkholderiales	Comamonadaceae	Variovorax	Variovorax sp. WS11	Variovorax sp. WS11	0.999
B19_NODE_3006_length_21372_cov_16.000657	B19_3006	GCF_000264645.1	Bacteria	Verrucomicrobia	NAmissing	NAmissing	NAmissing	NAmissing	Verrucomicrobia bacterium SCGC AAA168-F10	Verrucomicrobia bacterium SCGC AAA168-F10	0.8518
B19_NODE_3008_length_21343_cov_102.945885	B19_3008	GCF_003330725.1	Bacteria	Acidobacteria	Acidobacteriia	Acidobacteriales	Acidobacteriaceae	Acidisarcina	Acidisarcina polymorpha	Acidisarcina polymorpha	0.9396
B19_NODE_300_length_58718_cov_19.724068	B19_300	GCF_003574725.1	Bacteria	Proteobacteria	Alphaproteobacteria	Rhodospirillales	Rhodospirillaceae	NAmissing	Rhodospirillaceae bacterium SYSU D60006	Rhodospirillaceae bacterium SYSU D60006	0.9925
B19_NODE_3010_length_21318_cov_14.428350	B19_3010	GCF_902109435.1	Bacteria	Proteobacteria	Gammaproteobacteria	Enterobacterales	Enterobacteriaceae	Raoultella	Raoultella sp. NCTC 9187	Raoultella sp. NCTC 9187	0.882
B19_NODE_3012_length_21310_cov_13.092731	B19_3012	GCF_001428045.1	Bacteria	Firmicutes	Bacilli	Bacillales	Paenibacillaceae	Paenibacillus	Paenibacillus sp. Soil750	Paenibacillus sp. Soil750	0.8669
B19_NODE_3014_length_21293_cov_10.711272	B19_3014	GCF_003330725.1	Bacteria	Acidobacteria	Acidobacteriia	Acidobacteriales	Acidobacteriaceae	Acidisarcina	Acidisarcina polymorpha	Acidisarcina polymorpha	0.9147
B19_NODE_3019_length_21233_cov_25.603976	B19_3019	GCF_003315135.1	Bacteria	Proteobacteria	Alphaproteobacteria	Rhizobiales	Roseiarcaceae	Roseiarcus	Roseiarcus fermentans	Roseiarcus fermentans	0.9913
B19_NODE_301_length_58680_cov_33.754388	B19_301	GCF_003330725.1	Bacteria	Acidobacteria	Acidobacteriia	Acidobacteriales	Acidobacteriaceae	Acidisarcina	Acidisarcina polymorpha	Acidisarcina polymorpha	0.9604
B19_NODE_3020_length_21226_cov_10.395163	B19_3020	GCF_004681975.1	Bacteria	Proteobacteria	Betaproteobacteria	Burkholderiales	Comamonadaceae	Ramlibacter	Ramlibacter sp. 18x22-1	Ramlibacter sp. 18x22-1	0.9971
B19_NODE_3023_length_21204_cov_14.154806	B19_3023	GCF_004366075.1	Bacteria	Actinobacteriota	Actinobacteria	Propionibacteriales	Nocardioidaceae	Kribbella	Kribbella sp. VKMAc-2574	Kribbella sp. VKMAc-2574	0.9974
B19_NODE_3025_length_21194_cov_18.496760	B19_3025	GCF_002091675.1	Bacteria	Proteobacteria	Gammaproteobacteria	Pseudomonadales	Pseudomonadaceae	Pseudomonas	Pseudomonas luteola	Pseudomonas luteola NBRC 103146	0.9049
B19_NODE_3026_length_21186_cov_13.141404	B19_3026	GCF_002355415.1	Bacteria	Proteobacteria	Gammaproteobacteria	Acidiferrobacterales	Acidiferrobacteraceae	Sulfurifustis	Sulfurifustis variabilis	Sulfurifustis variabilis	0.9977
B19_NODE_3027_length_21170_cov_10.585034	B19_3027	GCF_900473335.1	Bacteria	Proteobacteria	Alphaproteobacteria	Rhizobiales	NAmissing	NAmissing	Rhizobiales bacterium	Rhizobiales bacterium	0.8814
B19_NODE_3029_length_21128_cov_9.989940	B19_3029	GCF_900108185.1	Bacteria	Acidobacteria	Acidobacteriia	Acidobacteriales	Acidobacteriaceae	Bryocella	Bryocella elongata	Bryocella elongata	0.9794
B19_NODE_3031_length_21116_cov_10.188785	B19_3031	GCF_001189295.1	Bacteria	Proteobacteria	Deltaproteobacteria	Myxococcales	Polyangiaceae	Chondromyces	Chondromyces crocatus	Chondromyces crocatus	0.9966
B19_NODE_3033_length_21106_cov_7.917914	B19_3033	GCF_000787375.1	Bacteria	Firmicutes	Bacilli	Bacillales	Bacillaceae	Bacillus	Bacillus okhensis	Bacillus okhensis	0.9353
B19_NODE_3034_length_21101_cov_17.251639	B19_3034	GCF_003751905.1	Bacteria	Proteobacteria	Betaproteobacteria	Burkholderiales	Burkholderiaceae	Caballeronia	Caballeronia udeis	Caballeronia udeis	0.9722
B19_NODE_3035_length_21095_cov_20.721721	B19_3035	GCF_001429475.1	Bacteria	Firmicutes	Bacilli	Bacillales	Bacillaceae	Bacillus	Bacillus sp. Root131	Bacillus sp. Root131	0.9608
B19_NODE_3036_length_21065_cov_332.553927	B19_3036	GCF_900176515.1	Bacteria	Actinobacteriota	Actinobacteria	Pseudonocardiales	Pseudonocardiaceae	Kibdelosporangium	Kibdelosporangium aridum	Kibdelosporangium aridum	0.9949
B19_NODE_303_length_58052_cov_118.854458	B19_303	GCF_002797635.1	Bacteria	Proteobacteria	Alphaproteobacteria	Rhizobiales	Bradyrhizobiaceae	Afipia	Afipia broomeae	Afipia broomeae	0.9872
B19_NODE_3040_length_21043_cov_10.215409	B19_3040	GCF_002554795.1	Bacteria	Bacteroidetes	NAmissing	Bacteroidetes Order II. Incertae sedis	Rhodothermaceae	Longibacter	Longibacter salinarum	Longibacter salinarum	0.9595
B19_NODE_3042_length_21039_cov_10.273828	B19_3042	GCF_003330725.1	Bacteria	Acidobacteria	Acidobacteriia	Acidobacteriales	Acidobacteriaceae	Acidisarcina	Acidisarcina polymorpha	Acidisarcina polymorpha	0.9455
B19_NODE_3044_length_21032_cov_7.487915	B19_3044	GCF_003833305.1	Bacteria	Firmicutes	Bacilli	Bacillales	Bacillaceae	Bacillus	Bacillus endophyticus	Bacillus endophyticus	0.9508
B19_NODE_3045_length_21031_cov_10.135059	B19_3045	GCF_902109435.1	Bacteria	Proteobacteria	Gammaproteobacteria	Enterobacterales	Enterobacteriaceae	Raoultella	Raoultella sp. NCTC 9187	Raoultella sp. NCTC 9187	0.9146
B19_NODE_3048_length_21017_cov_9.516077	B19_3048	GCF_001189295.1	Bacteria	Proteobacteria	Deltaproteobacteria	Myxococcales	Polyangiaceae	Chondromyces	Chondromyces crocatus	Chondromyces crocatus	0.9948
B19_NODE_3049_length_21013_cov_14.592423	B19_3049	GCF_003054665.1	Bacteria	Verrucomicrobia	Opitutae	Opitutales	Opitutaceae	NAmissing	Opitutaceae bacterium EW11	Opitutaceae bacterium EW11	0.9825
B19_NODE_304_length_58048_cov_24.902281	B19_304	GCF_001263205.1	Bacteria	Proteobacteria	Deltaproteobacteria	Myxococcales	Labilitrichaceae	Labilithrix	Labilithrix luteola	Labilithrix luteola	0.982
B19_NODE_3050_length_21013_cov_8.600439	B19_3050	GCF_900403705.1	Bacteria	Nitrospirae	Nitrospira	Nitrospirales	Nitrospiraceae	Nitrospira	Nitrospira lenta	Nitrospira lenta	0.9588
B19_NODE_3052_length_20993_cov_12.734836	B19_3052	GCF_000719985.1	Bacteria	Actinobacteriota	Actinobacteria	Corynebacteriales	Nocardiaceae	Rhodococcus	Rhodococcus erythropolis	Rhodococcus erythropolis	0.9822
B19_NODE_3053_length_20989_cov_17.026225	B19_3053	GCF_004342025.1	Bacteria	Actinobacteriota	Actinobacteria	Propionibacteriales	Nocardioidaceae	Kribbella	Kribbella sp. VKM Ac-2572	Kribbella sp. VKM Ac-2572	0.9983
B19_NODE_3054_length_20980_cov_11.981888	B19_3054	GCF_001263205.1	Bacteria	Proteobacteria	Deltaproteobacteria	Myxococcales	Labilitrichaceae	Labilithrix	Labilithrix luteola	Labilithrix luteola	0.9975
B19_NODE_3055_length_20979_cov_10.943988	B19_3055	GCF_004361815.1	Bacteria	Proteobacteria	Betaproteobacteria	Burkholderiales	Burkholderiaceae	Paraburkholderia	Paraburkholderia sp. BL10I2N1	Paraburkholderia sp. BL10I2N1	0.9753
B19_NODE_3057_length_20973_cov_16.490200	B19_3057	GCF_000745965.1	Bacteria	Acidobacteria	Acidobacteriia	Acidobacteriales	Acidobacteriaceae	Edaphobacter	Edaphobacter aggregans	Edaphobacter aggregans DSM 19364	0.961
B19_NODE_3058_length_20966_cov_15.230644	B19_3058	GCF_005217565.1	Bacteria	Bacteroidetes	Bacteroidia	Marinilabiliales	Prolixibacteraceae	NAmissing	Prolixibacteraceae bacterium JC036	Prolixibacteraceae bacterium JC036	0.9415
B19_NODE_305_length_58016_cov_15.196477	B19_305	GCF_002964605.1	Bacteria	Firmicutes	Clostridia	Clostridiales	Vallitaleaceae	Vallitalea	Vallitalea sp. S15	Vallitalea sp. S15	0.9696
B19_NODE_3060_length_20948_cov_27.068923	B19_3060	GCF_001854805.1	Bacteria	Actinobacteriota	Actinobacteria	Frankiales	Frankiaceae	Frankia	Frankia sp. BMG5.36	Frankia sp. BMG5.36	0.9982
B19_NODE_3061_length_20942_cov_17.791593	B19_3061	GCF_003010965.1	Bacteria	Proteobacteria	Alphaproteobacteria	Rhizobiales	Phyllobacteriaceae	Phyllobacterium	Phyllobacterium sophorae	Phyllobacterium sophorae	0.9399
B19_NODE_3064_length_20928_cov_11.494994	B19_3064	GCF_006543605.1	Bacteria	Actinobacteriota	Actinobacteria	Corynebacteriales	Nocardiaceae	Rhodococcus	Rhodococcus sp. WS4	Rhodococcus sp. WS4	0.9909
B19_NODE_3065_length_20926_cov_15.651814	B19_3065	GCF_000745965.1	Bacteria	Acidobacteria	Acidobacteriia	Acidobacteriales	Acidobacteriaceae	Edaphobacter	Edaphobacter aggregans	Edaphobacter aggregans DSM 19364	0.9696
B19_NODE_3066_length_20920_cov_11.317805	B19_3066	GCF_000429305.1	Bacteria	Proteobacteria	Deltaproteobacteria	Desulfovibrionales	Desulfovibrionaceae	Desulfovibrio	Desulfovibrio inopinatus	Desulfovibrio inopinatus DSM 10711	0.9
B19_NODE_3067_length_20908_cov_24.526255	B19_3067	GCF_000620725.1	Bacteria	Acidobacteria	Acidobacteriia	Acidobacteriales	Acidobacteriaceae	NAmissing	Acidobacteriaceae bacterium URHE0068	Acidobacteriaceae bacterium URHE0068	0.9734
B19_NODE_3068_length_20905_cov_21.539281	B19_3068	GCF_004342085.1	Bacteria	Actinobacteriota	Actinobacteria	Propionibacteriales	Nocardioidaceae	Kribbella	Kribbella sp. VKM Ac-2538	Kribbella sp. VKM Ac-2538	0.9981
B19_NODE_306_length_57983_cov_21.953632	B19_306	GCF_001719125.1	Archaea	Crenarchaeota	Thermoprotei	Sulfolobales	Sulfolobaceae	Sulfolobus	Sulfolobus sp. A20	Sulfolobus sp. A20	0.9579
B19_NODE_3070_length_20896_cov_14.958399	B19_3070	GCF_004217555.1	Bacteria	Acidobacteria	Acidobacteriia	Acidobacteriales	Acidobacteriaceae	Edaphobacter	Edaphobacter modestus	Edaphobacter modestus	0.9564
B19_NODE_3074_length_20878_cov_49.777698	B19_3074	GCF_006442935.1	Bacteria	Proteobacteria	Alphaproteobacteria	Rhizobiales	Phyllobacteriaceae	Mesorhizobium	Mesorhizobium sp. B2-3-3	Mesorhizobium sp. B2-3-3	0.9975
B19_NODE_3075_length_20874_cov_9.809117	B19_3075	GCF_000017765.1	Bacteria	Proteobacteria	Gammaproteobacteria	Enterobacterales	Enterobacteriaceae	Escherichia	Escherichia coli	Escherichia coli HS	0.9471
B19_NODE_3077_length_20870_cov_41.238242	B19_3077	GCF_001808025.1	Bacteria	Bacteroidetes	Sphingobacteriia	Sphingobacteriales	Sphingobacteriaceae	Sphingobacterium	Sphingobacterium sp. HMSC13C05	Sphingobacterium sp. HMSC13C05	0.9355
B19_NODE_3079_length_20851_cov_11.958790	B19_3079	GCF_000423665.1	Bacteria	Actinobacteriota	Thermoleophilia	Solirubrobacterales	Solirubrobacteraceae	Solirubrobacter	Solirubrobacter soli	Solirubrobacter soli DSM 22325	0.9986
B19_NODE_3081_length_20833_cov_9.217682	B19_3081	GCF_000243715.2	Bacteria	Spirochaetes	Spirochaetia	Leptospirales	Leptospiraceae	Leptospira	Leptospira broomii	Leptospira broomii serovar Hurstbridge str. 5399	0.9108
B19_NODE_3083_length_20827_cov_16.116840	B19_3083	GCF_007751475.1	Bacteria	Planctomycetes	NAmissing	NAmissing	NAmissing	NAmissing	Planctomycetes bacterium Poly30	Planctomycetes bacterium Poly30	0.9966
B19_NODE_3084_length_20827_cov_15.731321	B19_3084	GCF_003330725.1	Bacteria	Acidobacteria	Acidobacteriia	Acidobacteriales	Acidobacteriaceae	Acidisarcina	Acidisarcina polymorpha	Acidisarcina polymorpha	0.9404
B19_NODE_3087_length_20789_cov_104.907543	B19_3087	GCF_003330725.1	Bacteria	Acidobacteria	Acidobacteriia	Acidobacteriales	Acidobacteriaceae	Acidisarcina	Acidisarcina polymorpha	Acidisarcina polymorpha	0.9437
B19_NODE_3088_length_20787_cov_9.864991	B19_3088	GCF_000739635.1	Bacteria	Verrucomicrobia	Verrucomicrobiae	Verrucomicrobiales	Verrucomicrobiaceae	Verrucomicrobium	Verrucomicrobium sp. BvORR034	Verrucomicrobium sp. BvORR034	0.9487
B19_NODE_308_length_57851_cov_12.242318	B19_308	GCF_000172555.1	Bacteria	Verrucomicrobia	Verrucomicrobiae	Verrucomicrobiales	Verrucomicrobia subdivision 3	Pedosphaera	Pedosphaera parvula	Pedosphaera parvula Ellin514	0.9466
B19_NODE_3093_length_20741_cov_9.565358	B19_3093	GCF_002215215.1	Bacteria	Proteobacteria	Gammaproteobacteria	Chromatiales	Granulosicoccaceae	Granulosicoccus	Granulosicoccus antarcticus	Granulosicoccus antarcticus IMCC3135	0.8814
B19_NODE_3095_length_20711_cov_11.651723	B19_3095	GCF_002220365.1	Bacteria	Proteobacteria	Betaproteobacteria	Burkholderiales	Burkholderiaceae	Caballeronia	Caballeronia sordidicola	Caballeronia sordidicola	0.9681
B19_NODE_3098_length_20685_cov_9.691323	B19_3098	GCF_002920025.1	Bacteria	Proteobacteria	Gammaproteobacteria	Enterobacterales	Pectobacteriaceae	Pectobacterium	Pectobacterium atrosepticum	Pectobacterium atrosepticum	0.9459
B19_NODE_309_length_57840_cov_16.978507	B19_309	GCF_003330725.1	Bacteria	Acidobacteria	Acidobacteriia	Acidobacteriales	Acidobacteriaceae	Acidisarcina	Acidisarcina polymorpha	Acidisarcina polymorpha	0.9021
B19_NODE_30_length_97634_cov_47.458234	B19_30	GCF_001618865.1	Bacteria	Acidobacteria	Vicinamibacteria	NAmissing	Vicinamibacteraceae	Luteitalea	Luteitalea pratensis	Luteitalea pratensis	0.9962
B19_NODE_3102_length_20674_cov_23.462244	B19_3102	GCF_902109435.1	Bacteria	Proteobacteria	Gammaproteobacteria	Enterobacterales	Enterobacteriaceae	Raoultella	Raoultella sp. NCTC 9187	Raoultella sp. NCTC 9187	0.8261
B19_NODE_3103_length_20673_cov_16.219662	B19_3103	GCF_003131205.1	Bacteria	Acidobacteria	Acidobacteriia	Acidobacteriales	Acidobacteriaceae	Occallatibacter	Occallatibacter savannae	Occallatibacter savannae	0.9738
B19_NODE_3104_length_20669_cov_91.412681	B19_3104	GCF_000685015.1	Bacteria	Proteobacteria	Betaproteobacteria	Burkholderiales	Burkholderiaceae	Paraburkholderia	Paraburkholderia bannensis	Paraburkholderia bannensis NBRC 103871	0.9956
B19_NODE_3105_length_20655_cov_8.802864	B19_3105	GCF_008065115.1	Bacteria	Planctomycetes	Planctomycetia	Planctomycetales	Planctomycetaceae	Bythopirellula	Bythopirellula goksoyri	Bythopirellula goksoyri	0.9046
B19_NODE_3106_length_20654_cov_25.362688	B19_3106	GCF_001006805.1	Bacteria	Proteobacteria	Alphaproteobacteria	Rhizobiales	Methylobacteriaceae	Microvirga	Microvirga massiliensis	Microvirga massiliensis	0.982
B19_NODE_3107_length_20650_cov_54.973052	B19_3107	GCF_000364745.1	Archaea	Crenarchaeota	Thermoprotei	Sulfolobales	Sulfolobaceae	Sulfolobus	Sulfolobus islandicus	Sulfolobus islandicus LAL14/1	0.9677
B19_NODE_310_length_57824_cov_26.148696	B19_310	GCF_000172555.1	Bacteria	Verrucomicrobia	Verrucomicrobiae	Verrucomicrobiales	Verrucomicrobia subdivision 3	Pedosphaera	Pedosphaera parvula	Pedosphaera parvula Ellin514	0.9142
B19_NODE_3110_length_20632_cov_13.239053	B19_3110	GCF_000745965.1	Bacteria	Acidobacteria	Acidobacteriia	Acidobacteriales	Acidobacteriaceae	Edaphobacter	Edaphobacter aggregans	Edaphobacter aggregans DSM 19364	0.9457
B19_NODE_3111_length_20622_cov_8.774396	B19_3111	GCF_001428545.1	Bacteria	Proteobacteria	Betaproteobacteria	Burkholderiales	Oxalobacteraceae	Noviherbaspirillum	Noviherbaspirillum sp. Root189	Noviherbaspirillum sp. Root189	0.9357
B19_NODE_3113_length_20611_cov_12.945709	B19_3113	GCF_000760955.1	Bacteria	Actinobacteriota	Actinobacteria	Corynebacteriales	Nocardiaceae	Rhodococcus	Rhodococcus fascians	Rhodococcus fascians A76	0.9926
B19_NODE_3114_length_20608_cov_8.803873	B19_3114	GCF_001263205.1	Bacteria	Proteobacteria	Deltaproteobacteria	Myxococcales	Labilitrichaceae	Labilithrix	Labilithrix luteola	Labilithrix luteola	0.9914
B19_NODE_3116_length_20593_cov_49.480865	B19_3116	GCF_005893125.1	Bacteria	Actinobacteriota	Actinobacteria	Streptosporangiales	Streptosporangiaceae	Nonomuraea	Nonomuraea sp. 160415	Nonomuraea sp. 160415	0.9978
B19_NODE_3117_length_20583_cov_9.532638	B19_3117	GCF_003688565.1	Bacteria	Proteobacteria	Betaproteobacteria	Burkholderiales	Burkholderiaceae	Caballeronia	Caballeronia udeis	Caballeronia udeis	0.96
B19_NODE_3119_length_20569_cov_13.211124	B19_3119	GCF_001618865.1	Bacteria	Acidobacteria	Vicinamibacteria	NAmissing	Vicinamibacteraceae	Luteitalea	Luteitalea pratensis	Luteitalea pratensis	0.9965
B19_NODE_311_length_57794_cov_13.242592	B19_311	GCF_000172555.1	Bacteria	Verrucomicrobia	Verrucomicrobiae	Verrucomicrobiales	Verrucomicrobia subdivision 3	Pedosphaera	Pedosphaera parvula	Pedosphaera parvula Ellin514	0.9373
B19_NODE_3120_length_20568_cov_9.228635	B19_3120	GCF_000255655.1	Bacteria	Planctomycetes	Planctomycetia	Planctomycetales	Planctomycetaceae	Schlesneria	Schlesneria paludicola	Schlesneria paludicola DSM 18645	0.9516
B19_NODE_3122_length_20554_cov_11.539929	B19_3122	GCF_002220365.1	Bacteria	Proteobacteria	Betaproteobacteria	Burkholderiales	Burkholderiaceae	Caballeronia	Caballeronia sordidicola	Caballeronia sordidicola	0.9571
B19_NODE_3126_length_20528_cov_11.107703	B19_3126	GCF_005144585.1	Bacteria	Proteobacteria	Deltaproteobacteria	Myxococcales	Polyangiaceae	Polyangium	Polyangium fumosum	Polyangium fumosum	0.9912
B19_NODE_3127_length_20526_cov_11.599922	B19_3127	GCF_004362695.1	Bacteria	Proteobacteria	Alphaproteobacteria	Rhizobiales	Phyllobacteriaceae	Phyllobacterium	Phyllobacterium brassicacearum	Phyllobacterium brassicacearum	0.935
B19_NODE_3129_length_20520_cov_10.768238	B19_3129	GCF_004797155.2	Bacteria	Proteobacteria	Gammaproteobacteria	Pseudomonadales	Moraxellaceae	Acinetobacter	Acinetobacter baumannii	Acinetobacter baumannii ATCC 17978	0.9675
B19_NODE_312_length_57512_cov_177.752650	B19_312	GCF_004346105.1	Bacteria	Proteobacteria	Oligoflexia	Oligoflexales	Pseudobacteriovoracaceae	Pseudobacteriovorax	Pseudobacteriovorax antillogorgiicola	Pseudobacteriovorax antillogorgiicola	0.9309
B19_NODE_3131_length_20501_cov_18.414360	B19_3131	GCF_006543605.1	Bacteria	Actinobacteriota	Actinobacteria	Corynebacteriales	Nocardiaceae	Rhodococcus	Rhodococcus sp. WS4	Rhodococcus sp. WS4	0.9932
B19_NODE_3133_length_20495_cov_10.619325	B19_3133	GCF_000802235.1	Bacteria	Actinobacteriota	Actinobacteria	Micrococcales	Micrococcaceae	Sinomonas	Sinomonas humi	Sinomonas humi	0.9884
B19_NODE_3134_length_20493_cov_43.677464	B19_3134	GCF_004365055.1	Bacteria	Proteobacteria	Betaproteobacteria	Burkholderiales	Burkholderiaceae	Paraburkholderia	Paraburkholderia phenazinium	Paraburkholderia phenazinium	0.969
B19_NODE_3135_length_20493_cov_9.409042	B19_3135	GCF_004115155.1	Bacteria	Acidobacteria	Acidobacteriia	Acidobacteriales	Acidobacteriaceae	Granulicella	Granulicella sibirica	Granulicella sibirica	0.9672
B19_NODE_313_length_57407_cov_25.755545	B19_313	GCF_001541225.1	Bacteria	Proteobacteria	Betaproteobacteria	Burkholderiales	Comamonadaceae	Variovorax	Variovorax sp. WDL1	Variovorax sp. WDL1	0.9982
B19_NODE_3141_length_20440_cov_36.462742	B19_3141	GCF_003400265.1	Bacteria	Firmicutes	Bacilli	Bacillales	Paenibacillaceae	Brevibacillus	Brevibacillus sp. VP	Brevibacillus sp. VP	0.8962
B19_NODE_3142_length_20436_cov_10.260586	B19_3142	GCF_001263205.1	Bacteria	Proteobacteria	Deltaproteobacteria	Myxococcales	Labilitrichaceae	Labilithrix	Labilithrix luteola	Labilithrix luteola	0.9939
B19_NODE_3145_length_20421_cov_14.461063	B19_3145	GCF_001718205.1	Bacteria	Proteobacteria	Alphaproteobacteria	Rhizobiales	Bradyrhizobiaceae	Bradyrhizobium	Bradyrhizobium elkanii	Bradyrhizobium elkanii	0.9961
B19_NODE_3146_length_20419_cov_10.175850	B19_3146	GCF_001936615.1	Bacteria	Firmicutes	Clostridia	Clostridiales	Peptococcaceae	Desulfosporosinus	Desulfosporosinus sp. OL	Desulfosporosinus sp. OL	0.913
B19_NODE_3148_length_20408_cov_18.437724	B19_3148	GCF_000165485.1	Bacteria	Proteobacteria	Deltaproteobacteria	Myxococcales	Archangiaceae	Stigmatella	Stigmatella aurantiaca	Stigmatella aurantiaca DW4/3-1	0.9857
B19_NODE_3149_length_20405_cov_72.469287	B19_3149	GCF_001618865.1	Bacteria	Acidobacteria	Vicinamibacteria	NAmissing	Vicinamibacteraceae	Luteitalea	Luteitalea pratensis	Luteitalea pratensis	0.9955
B19_NODE_314_length_57365_cov_16.326662	B19_314	GCF_003330725.1	Bacteria	Acidobacteria	Acidobacteriia	Acidobacteriales	Acidobacteriaceae	Acidisarcina	Acidisarcina polymorpha	Acidisarcina polymorpha	0.9267
B19_NODE_3150_length_20402_cov_11.113481	B19_3150	GCF_001263205.1	Bacteria	Proteobacteria	Deltaproteobacteria	Myxococcales	Labilitrichaceae	Labilithrix	Labilithrix luteola	Labilithrix luteola	0.9861
B19_NODE_3152_length_20384_cov_9.504993	B19_3152	GCF_001189295.1	Bacteria	Proteobacteria	Deltaproteobacteria	Myxococcales	Polyangiaceae	Chondromyces	Chondromyces crocatus	Chondromyces crocatus	0.9957
B19_NODE_3153_length_20379_cov_8.866365	B19_3153	GCF_000745785.1	Bacteria	Proteobacteria	Alphaproteobacteria	Rhizobiales	Rhizobiaceae	Rhizobium	Rhizobium sp. OV201	Rhizobium sp. OV201	0.9804
B19_NODE_3155_length_20372_cov_15.556972	B19_3155	GCF_000172555.1	Bacteria	Verrucomicrobia	Verrucomicrobiae	Verrucomicrobiales	Verrucomicrobia subdivision 3	Pedosphaera	Pedosphaera parvula	Pedosphaera parvula Ellin514	0.8735
B19_NODE_3156_length_20371_cov_12.703928	B19_3156	GCF_003668875.1	Bacteria	Proteobacteria	Deltaproteobacteria	Myxococcales	Myxococcaceae	Corallococcus	Corallococcus sp. AB047A	Corallococcus sp. AB047A	0.9983
B19_NODE_3157_length_20369_cov_25.717141	B19_3157	GCF_001500105.1	Bacteria	Actinobacteriota	Actinobacteria	Corynebacteriales	Mycobacteriaceae	Mycolicibacterium	Mycolicibacterium acapulense	Mycolicibacterium acapulense	0.9969
B19_NODE_3158_length_20369_cov_17.294772	B19_3158	GCF_000956465.1	Bacteria	Actinobacteriota	Actinobacteria	Micrococcales	Microbacteriaceae	Microbacterium	Microbacterium trichothecenolyticum	Microbacterium trichothecenolyticum	0.9986
B19_NODE_315_length_57355_cov_43.705969	B19_315	GCF_004217555.1	Bacteria	Acidobacteria	Acidobacteriia	Acidobacteriales	Acidobacteriaceae	Edaphobacter	Edaphobacter modestus	Edaphobacter modestus	0.9508
B19_NODE_3160_length_20355_cov_15.770788	B19_3160	GCF_007786235.1	Bacteria	Actinobacteriota	Actinobacteria	Micrococcales	Micrococcaceae	Paenarthrobacter	Paenarthrobacter nitroguajacolicus	Paenarthrobacter nitroguajacolicus	0.9711
B19_NODE_3161_length_20353_cov_12.799734	B19_3161	GCF_001544555.2	Bacteria	Proteobacteria	Betaproteobacteria	Burkholderiales	Burkholderiaceae	Caballeronia	Caballeronia udeis	Caballeronia udeis	0.9537
B19_NODE_3162_length_20353_cov_10.928614	B19_3162	GCF_000372465.1	Bacteria	Actinobacteriota	Actinobacteria	Propionibacteriales	Nocardioidaceae	Kribbella	Kribbella catacumbae	Kribbella catacumbae DSM 19601	0.986
B19_NODE_3164_length_20344_cov_9.863670	B19_3164	GCF_003058225.1	Bacteria	Actinobacteriota	Actinobacteria	Micrococcales	Promicromonosporaceae	Promicromonospora	Promicromonospora sp. AC04	Promicromonospora sp. AC04	0.9982
B19_NODE_3165_length_20343_cov_10.507541	B19_3165	GCF_000423665.1	Bacteria	Actinobacteriota	Thermoleophilia	Solirubrobacterales	Solirubrobacteraceae	Solirubrobacter	Solirubrobacter soli	Solirubrobacter soli DSM 22325	0.9979
B19_NODE_3166_length_20340_cov_13.769534	B19_3166	GCF_000620225.1	Bacteria	Proteobacteria	Betaproteobacteria	Burkholderiales	Comamonadaceae	Variovorax	Variovorax sp. URHB0020	Variovorax sp. URHB0020	0.9914
B19_NODE_316_length_57332_cov_31.508372	B19_316	GCF_001263205.1	Bacteria	Proteobacteria	Deltaproteobacteria	Myxococcales	Labilitrichaceae	Labilithrix	Labilithrix luteola	Labilithrix luteola	0.9921
B19_NODE_3171_length_20309_cov_20.128962	B19_3171	GCF_000496735.2	Bacteria	Proteobacteria	Gammaproteobacteria	Methylococcales	Methylococcaceae	Methyloglobulus	Methyloglobulus morosus	Methyloglobulus morosus KoM1	0.8727
B19_NODE_3174_length_20290_cov_13.683716	B19_3174	GCF_000427925.1	Bacteria	Proteobacteria	Alphaproteobacteria	Rhizobiales	Rhizobiaceae	Rhizobium	Rhizobium mesoamericanum	Rhizobium mesoamericanum STM6155	0.9391
B19_NODE_3176_length_20264_cov_30.931417	B19_3176	GCF_003936185.1	Bacteria	Proteobacteria	Gammaproteobacteria	Pseudomonadales	Pseudomonadaceae	Pseudomonas	Pseudomonas luteola	Pseudomonas luteola	0.9277
B19_NODE_3178_length_20217_cov_7.587144	B19_3178	GCF_002027705.1	Bacteria	Firmicutes	Bacilli	Bacillales	Paenibacillaceae	Paenibacillus	Paenibacillus ferrarius	Paenibacillus ferrarius	0.8748
B19_NODE_3179_length_20215_cov_11.461161	B19_3179	GCF_003217475.1	Bacteria	Actinobacteriota	Actinobacteria	Corynebacteriales	Nocardiaceae	Williamsia	Williamsia limnetica	Williamsia limnetica	0.9921
B19_NODE_317_length_57319_cov_44.871106	B19_317	GCF_902109435.1	Bacteria	Proteobacteria	Gammaproteobacteria	Enterobacterales	Enterobacteriaceae	Raoultella	Raoultella sp. NCTC 9187	Raoultella sp. NCTC 9187	0.9173
B19_NODE_3180_length_20205_cov_12.602432	B19_3180	GCF_003751905.1	Bacteria	Proteobacteria	Betaproteobacteria	Burkholderiales	Burkholderiaceae	Caballeronia	Caballeronia udeis	Caballeronia udeis	0.9646
B19_NODE_3182_length_20186_cov_11.754359	B19_3182	GCF_006491595.1	Bacteria	Bacteroidetes	Flavobacteriia	Flavobacteriales	Flavobacteriaceae	Flavobacterium	Flavobacterium jejuense	Flavobacterium jejuense	0.9927
B19_NODE_3183_length_20179_cov_13.319718	B19_3183	GCF_003693385.1	Bacteria	Proteobacteria	Betaproteobacteria	Burkholderiales	Burkholderiaceae	Caballeronia	Caballeronia udeis	Caballeronia udeis	0.9801
B19_NODE_3184_length_20174_cov_60.529002	B19_3184	GCF_000745905.1	Bacteria	Actinobacteriota	Acidimicrobiia	Acidimicrobiales	Acidimicrobiaceae	Ferrimicrobium	Ferrimicrobium acidiphilum	Ferrimicrobium acidiphilum DSM 19497	0.9162
B19_NODE_3186_length_20155_cov_90.497463	B19_3186	GCF_000960765.1	Bacteria	Firmicutes	Clostridia	Clostridiales	Peptococcaceae	Desulfosporosinus	Desulfosporosinus sp. I2	Desulfosporosinus sp. I2	0.8813
B19_NODE_3188_length_20152_cov_9.035776	B19_3188	GCF_900108855.1	Bacteria	Bacteroidetes	Cytophagia	Cytophagales	Cytophagaceae	Dyadobacter	Dyadobacter koreensis	Dyadobacter koreensis	0.92
B19_NODE_3189_length_20151_cov_14.046925	B19_3189	GCF_000214175.1	Bacteria	Actinobacteriota	Actinobacteria	Corynebacteriales	Mycobacteriaceae	Hoyosella	Hoyosella subflava	Hoyosella subflava DQS3-9A1	0.9434
B19_NODE_318_length_57251_cov_34.772991	B19_318	GCF_000517125.1	Bacteria	Actinobacteriota	Actinobacteria	Micrococcales	Micrococcaceae	Arthrobacter	Arthrobacter sp. MA-N2	Arthrobacter sp. MA-N2	0.9766
B19_NODE_3191_length_20142_cov_8.710410	B19_3191	GCF_003574725.1	Bacteria	Proteobacteria	Alphaproteobacteria	Rhodospirillales	Rhodospirillaceae	NAmissing	Rhodospirillaceae bacterium SYSU D60006	Rhodospirillaceae bacterium SYSU D60006	0.9929
B19_NODE_3192_length_20134_cov_38.924299	B19_3192	GCF_000164135.1	Bacteria	Actinobacteriota	Actinobacteria	Corynebacteriales	Mycobacteriaceae	Mycobacterium	Mycobacterium parascrofulaceum	Mycobacterium parascrofulaceum ATCC BAA-614	0.9975
B19_NODE_3193_length_20126_cov_28.393852	B19_3193	GCF_900107695.1	Bacteria	Proteobacteria	Gammaproteobacteria	Thiotrichales	Thiotrichaceae	Thiothrix	Thiothrix caldifontis	Thiothrix caldifontis	0.8993
B19_NODE_3197_length_20113_cov_15.984495	B19_3197	GCF_002741015.1	Bacteria	Proteobacteria	Alphaproteobacteria	Rhizobiales	Methylobacteriaceae	Microvirga	Microvirga ossetica	Microvirga ossetica	0.9837
B19_NODE_3198_length_20112_cov_60.304283	B19_3198	GCF_003330725.1	Bacteria	Acidobacteria	Acidobacteriia	Acidobacteriales	Acidobacteriaceae	Acidisarcina	Acidisarcina polymorpha	Acidisarcina polymorpha	0.9127
B19_NODE_31_length_97326_cov_18.360385	B19_31	GCF_002964605.1	Bacteria	Firmicutes	Clostridia	Clostridiales	Vallitaleaceae	Vallitalea	Vallitalea sp. S15	Vallitalea sp. S15	0.9699
B19_NODE_3202_length_20081_cov_18.316089	B19_3202	GCF_001618865.1	Bacteria	Acidobacteria	Vicinamibacteria	NAmissing	Vicinamibacteraceae	Luteitalea	Luteitalea pratensis	Luteitalea pratensis	0.9963
B19_NODE_3207_length_20066_cov_10.773625	B19_3207	GCF_902109435.1	Bacteria	Proteobacteria	Gammaproteobacteria	Enterobacterales	Enterobacteriaceae	Raoultella	Raoultella sp. NCTC 9187	Raoultella sp. NCTC 9187	0.875
B19_NODE_3208_length_20055_cov_11.788950	B19_3208	GCF_004361855.1	Bacteria	Actinobacteriota	Actinobacteria	Propionibacteriales	Nocardioidaceae	Kribbella	Kribbella sp. VKM Ac-2527	Kribbella sp. VKM Ac-2527	0.9915
B19_NODE_320_length_57199_cov_11.751820	B19_320	GCF_000373965.1	Bacteria	Proteobacteria	Betaproteobacteria	Rhodocyclales	Zoogloeaceae	Uliginosibacterium	Uliginosibacterium gangwonense	Uliginosibacterium gangwonense DSM 18521	0.965
B19_NODE_3210_length_20009_cov_14.096322	B19_3210	GCF_003947235.1	Bacteria	Actinobacteriota	Actinobacteria	Pseudonocardiales	Pseudonocardiaceae	Kibdelosporangium	Kibdelosporangium aridum	Kibdelosporangium aridum	0.9967
B19_NODE_3212_length_19986_cov_7.867292	B19_3212	GCF_001544975.2	Bacteria	Proteobacteria	Betaproteobacteria	Burkholderiales	Burkholderiaceae	Caballeronia	Caballeronia arationis	Caballeronia arationis	0.9843
B19_NODE_3214_length_19965_cov_8.634103	B19_3214	GCF_900105455.1	Bacteria	Bacteroidetes	Flavobacteriia	Flavobacteriales	Flavobacteriaceae	Tenacibaculum	Tenacibaculum sp. MAR_2009_124	Tenacibaculum sp. MAR_2009_124	0.9827
B19_NODE_3215_length_19960_cov_23.024366	B19_3215	GCF_006543605.1	Bacteria	Actinobacteriota	Actinobacteria	Corynebacteriales	Nocardiaceae	Rhodococcus	Rhodococcus sp. WS4	Rhodococcus sp. WS4	0.9955
B19_NODE_3219_length_19942_cov_15.023080	B19_3219	GCF_002556305.1	Bacteria	Firmicutes	Bacilli	Bacillales	Bacillaceae	Bacillus	Bacillus butanolivorans	Bacillus butanolivorans	0.9089
B19_NODE_321_length_57167_cov_33.358349	B19_321	GCF_000172555.1	Bacteria	Verrucomicrobia	Verrucomicrobiae	Verrucomicrobiales	Verrucomicrobia subdivision 3	Pedosphaera	Pedosphaera parvula	Pedosphaera parvula Ellin514	0.9397
B19_NODE_3220_length_19941_cov_37.048879	B19_3220	GCF_003751905.1	Bacteria	Proteobacteria	Betaproteobacteria	Burkholderiales	Burkholderiaceae	Caballeronia	Caballeronia udeis	Caballeronia udeis	0.9722
B19_NODE_3221_length_19936_cov_12.931241	B19_3221	GCF_000724625.1	Bacteria	Armatimonadetes	Fimbriimonadia	Fimbriimonadales	Fimbriimonadaceae	Fimbriimonas	Fimbriimonas ginsengisoli	Fimbriimonas ginsengisoli Gsoil 348	0.9357
B19_NODE_3230_length_19883_cov_9.151705	B19_3230	GCF_002157225.2	Bacteria	Proteobacteria	Gammaproteobacteria	Cellvibrionales	Cellvibrionaceae	Agarilytica	Agarilytica rhodophyticola	Agarilytica rhodophyticola	0.9061
B19_NODE_3231_length_19879_cov_14.744451	B19_3231	GCF_007745175.1	Bacteria	Planctomycetes	NAmissing	NAmissing	NAmissing	NAmissing	Planctomycetes bacterium Pan44	Planctomycetes bacterium Pan44	0.9838
B19_NODE_3232_length_19878_cov_12.338243	B19_3232	GCF_000620225.1	Bacteria	Proteobacteria	Betaproteobacteria	Burkholderiales	Comamonadaceae	Variovorax	Variovorax sp. URHB0020	Variovorax sp. URHB0020	0.9792
B19_NODE_3233_length_19873_cov_45.401605	B19_3233	GCF_007829615.1	Bacteria	Firmicutes	Bacilli	Bacillales	Paenibacillaceae	Paenibacillus	Paenibacillus sp. 597	Paenibacillus sp. 597	0.9104
B19_NODE_3234_length_19869_cov_14.775815	B19_3234	GCF_005893125.1	Bacteria	Actinobacteriota	Actinobacteria	Streptosporangiales	Streptosporangiaceae	Nonomuraea	Nonomuraea sp. 160415	Nonomuraea sp. 160415	0.9983
B19_NODE_3236_length_19861_cov_25.658740	B19_3236	GCF_003330725.1	Bacteria	Acidobacteria	Acidobacteriia	Acidobacteriales	Acidobacteriaceae	Acidisarcina	Acidisarcina polymorpha	Acidisarcina polymorpha	0.9089
B19_NODE_3237_length_19854_cov_7.734482	B19_3237	GCF_005217565.1	Bacteria	Bacteroidetes	Bacteroidia	Marinilabiliales	Prolixibacteraceae	NAmissing	Prolixibacteraceae bacterium JC036	Prolixibacteraceae bacterium JC036	0.9701
B19_NODE_3238_length_19853_cov_22.401303	B19_3238	GCF_000172155.1	Bacteria	Verrucomicrobia	Verrucomicrobiae	Verrucomicrobiales	Verrucomicrobiaceae	Verrucomicrobium	Verrucomicrobium spinosum	Verrucomicrobium spinosum DSM 4136 = JCM 18804	0.9846
B19_NODE_323_length_57103_cov_33.844885	B19_323	GCF_900079105.1	Bacteria	Candidatus Tectomicrobia	NAmissing	NAmissing	NAmissing	Candidatus Entotheonella	Candidatus Entotheonella palauensis	Candidatus Entotheonella palauensis	0.9636
B19_NODE_3240_length_19850_cov_8.414196	B19_3240	GCF_902109435.1	Bacteria	Proteobacteria	Gammaproteobacteria	Enterobacterales	Enterobacteriaceae	Raoultella	Raoultella sp. NCTC 9187	Raoultella sp. NCTC 9187	0.8835
B19_NODE_3243_length_19840_cov_9.023503	B19_3243	GCF_007741515.1	Bacteria	Planctomycetes	NAmissing	NAmissing	NAmissing	NAmissing	Planctomycetes bacterium HG15A2	Planctomycetes bacterium HG15A2	0.9116
B19_NODE_3245_length_19829_cov_9.398402	B19_3245	GCF_000745965.1	Bacteria	Acidobacteria	Acidobacteriia	Acidobacteriales	Acidobacteriaceae	Edaphobacter	Edaphobacter aggregans	Edaphobacter aggregans DSM 19364	0.9763
B19_NODE_3248_length_19811_cov_15.899676	B19_3248	GCF_005280735.1	Bacteria	Proteobacteria	Betaproteobacteria	Burkholderiales	Burkholderiaceae	Burkholderia	Burkholderia sp. DHOD12	Burkholderia sp. DHOD12	0.9954
B19_NODE_324_length_56986_cov_11.903743	B19_324	GCF_000423665.1	Bacteria	Actinobacteriota	Thermoleophilia	Solirubrobacterales	Solirubrobacteraceae	Solirubrobacter	Solirubrobacter soli	Solirubrobacter soli DSM 22325	0.999
B19_NODE_3251_length_19796_cov_34.296084	B19_3251	GCF_000172555.1	Bacteria	Verrucomicrobia	Verrucomicrobiae	Verrucomicrobiales	Verrucomicrobia subdivision 3	Pedosphaera	Pedosphaera parvula	Pedosphaera parvula Ellin514	0.9443
B19_NODE_3254_length_19788_cov_20.100846	B19_3254	GCF_004792085.1	Bacteria	NAmissing	NAmissing	NAmissing	NAmissing	NAmissing	bacterium M00.F.Ca.ET.156.01.1.1	bacterium M00.F.Ca.ET.156.01.1.1	0.9957
B19_NODE_3255_length_19787_cov_19.070545	B19_3255	GCF_900120115.1	Bacteria	Proteobacteria	Gammaproteobacteria	Alteromonadales	Moritellaceae	Moritella	Moritella viscosa	Moritella viscosa	0.9422
B19_NODE_3257_length_19780_cov_11.842636	B19_3257	GCF_003330725.1	Bacteria	Acidobacteria	Acidobacteriia	Acidobacteriales	Acidobacteriaceae	Acidisarcina	Acidisarcina polymorpha	Acidisarcina polymorpha	0.9513
B19_NODE_3258_length_19776_cov_8.607880	B19_3258	GCF_001556045.1	Bacteria	Proteobacteria	Alphaproteobacteria	Rhizobiales	Bradyrhizobiaceae	Bradyrhizobium	Bradyrhizobium sp. CCH5-F6	Bradyrhizobium sp. CCH5-F6	0.9968
B19_NODE_3260_length_19774_cov_11.423247	B19_3260	GCF_001263205.1	Bacteria	Proteobacteria	Deltaproteobacteria	Myxococcales	Labilitrichaceae	Labilithrix	Labilithrix luteola	Labilithrix luteola	0.9959
B19_NODE_3261_length_19768_cov_9.286816	B19_3261	GCF_000171775.1	Bacteria	Planctomycetes	Planctomycetia	Planctomycetales	Gemmataceae	Gemmata	Gemmata obscuriglobus	Gemmata obscuriglobus UQM 2246	0.99
B19_NODE_3266_length_19739_cov_15.883459	B19_3266	GCF_001653795.1	Bacteria	Proteobacteria	Betaproteobacteria	Burkholderiales	NAmissing	Mitsuaria	Mitsuaria sp. 7	Mitsuaria sp. 7	0.9971
B19_NODE_3267_length_19738_cov_13.199309	B19_3267	GCF_000242455.2	Bacteria	Planctomycetes	Planctomycetia	Planctomycetales	Isosphaeraceae	Singulisphaera	Singulisphaera acidiphila	Singulisphaera acidiphila DSM 18658	0.9505
B19_NODE_3268_length_19728_cov_7.579119	B19_3268	GCF_002003465.1	Bacteria	Firmicutes	Bacilli	Bacillales	Sporolactobacillaceae	Caenibacillus	Caenibacillus caldisaponilyticus	Caenibacillus caldisaponilyticus	0.9372
B19_NODE_3269_length_19717_cov_14.018513	B19_3269	GCF_000378245.1	Bacteria	Proteobacteria	Betaproteobacteria	Rhodocyclales	Zoogloeaceae	Azoarcus	Azoarcus toluclasticus	Azoarcus toluclasticus ATCC 700605	0.9977
B19_NODE_326_length_56963_cov_150.598264	B19_326	GCF_000381625.1	Bacteria	Acidobacteria	Acidobacteriia	Acidobacteriales	Acidobacteriaceae	NAmissing	Acidobacteriaceae bacterium KBS 96	Acidobacteriaceae bacterium KBS 96	0.9481
B19_NODE_3270_length_19710_cov_25.726177	B19_3270	GCF_000372465.1	Bacteria	Actinobacteriota	Actinobacteria	Propionibacteriales	Nocardioidaceae	Kribbella	Kribbella catacumbae	Kribbella catacumbae DSM 19601	0.9976
B19_NODE_3271_length_19700_cov_20.821889	B19_3271	GCF_900108185.1	Bacteria	Acidobacteria	Acidobacteriia	Acidobacteriales	Acidobacteriaceae	Bryocella	Bryocella elongata	Bryocella elongata	0.9883
B19_NODE_3272_length_19699_cov_9.464620	B19_3272	GCF_001618865.1	Bacteria	Acidobacteria	Vicinamibacteria	NAmissing	Vicinamibacteraceae	Luteitalea	Luteitalea pratensis	Luteitalea pratensis	0.9934
B19_NODE_3273_length_19685_cov_10.208915	B19_3273	GCF_902109435.1	Bacteria	Proteobacteria	Gammaproteobacteria	Enterobacterales	Enterobacteriaceae	Raoultella	Raoultella sp. NCTC 9187	Raoultella sp. NCTC 9187	0.8978
B19_NODE_3279_length_19648_cov_11.254172	B19_3279	GCF_000381625.1	Bacteria	Acidobacteria	Acidobacteriia	Acidobacteriales	Acidobacteriaceae	NAmissing	Acidobacteriaceae bacterium KBS 96	Acidobacteriaceae bacterium KBS 96	0.9509
B19_NODE_327_length_56934_cov_203.280525	B19_327	GCF_003054665.1	Bacteria	Verrucomicrobia	Opitutae	Opitutales	Opitutaceae	NAmissing	Opitutaceae bacterium EW11	Opitutaceae bacterium EW11	0.9786
B19_NODE_3284_length_19618_cov_10.623933	B19_3284	GCF_000255675.1	Bacteria	Planctomycetes	Planctomycetia	Planctomycetales	Isosphaeraceae	Singulisphaera	Singulisphaera acidiphila	Singulisphaera acidiphila DSM 18658	0.9698
B19_NODE_3285_length_19598_cov_9.526531	B19_3285	GCF_003330725.1	Bacteria	Acidobacteria	Acidobacteriia	Acidobacteriales	Acidobacteriaceae	Acidisarcina	Acidisarcina polymorpha	Acidisarcina polymorpha	0.9053
B19_NODE_3288_length_19557_cov_11.555430	B19_3288	GCF_003330725.1	Bacteria	Acidobacteria	Acidobacteriia	Acidobacteriales	Acidobacteriaceae	Acidisarcina	Acidisarcina polymorpha	Acidisarcina polymorpha	0.9446
B19_NODE_328_length_56907_cov_174.511732	B19_328	GCF_001618865.1	Bacteria	Acidobacteria	Vicinamibacteria	NAmissing	Vicinamibacteraceae	Luteitalea	Luteitalea pratensis	Luteitalea pratensis	0.9976
B19_NODE_3291_length_19537_cov_9.963607	B19_3291	GCF_000816485.1	Bacteria	Actinobacteriota	Actinobacteria	Streptomycetales	Streptomycetaceae	Streptomyces	Streptomyces sp. MUSC 125	Streptomyces sp. MUSC 125	0.9934
B19_NODE_3292_length_19536_cov_21.786869	B19_3292	GCF_003330725.1	Bacteria	Acidobacteria	Acidobacteriia	Acidobacteriales	Acidobacteriaceae	Acidisarcina	Acidisarcina polymorpha	Acidisarcina polymorpha	0.9391
B19_NODE_3293_length_19531_cov_11.612446	B19_3293	GCF_902109435.1	Bacteria	Proteobacteria	Gammaproteobacteria	Enterobacterales	Enterobacteriaceae	Raoultella	Raoultella sp. NCTC 9187	Raoultella sp. NCTC 9187	0.8915
B19_NODE_3297_length_19499_cov_9.625026	B19_3297	GCF_000482485.1	Bacteria	Firmicutes	Bacilli	Bacillales	Bacillaceae	Paucisalibacillus	Paucisalibacillus globulus	Paucisalibacillus globulus DSM 18846	0.9502
B19_NODE_3299_length_19493_cov_17.196059	B19_3299	GCF_000463345.2	Bacteria	Proteobacteria	Gammaproteobacteria	Enterobacterales	Yersiniaceae	Serratia	Serratia sp. ATCC 39006	Serratia sp. ATCC 39006	0.8142
B19_NODE_329_length_56885_cov_17.799455	B19_329	GCF_001931535.1	Bacteria	Proteobacteria	Deltaproteobacteria	Myxococcales	NAmissing	Minicystis	Minicystis rosea	Minicystis rosea	0.9981
B19_NODE_32_length_96528_cov_14.904377	B19_32	GCF_001263205.1	Bacteria	Proteobacteria	Deltaproteobacteria	Myxococcales	Labilitrichaceae	Labilithrix	Labilithrix luteola	Labilithrix luteola	0.9961
B19_NODE_3300_length_19490_cov_59.121019	B19_3300	GCF_005047355.1	Bacteria	Actinobacteriota	Actinobacteria	Streptomycetales	Streptomycetaceae	Streptomyces	Streptomyces sp. NEAU-C40	Streptomyces sp. NEAU-C40	0.9955
B19_NODE_3301_length_19484_cov_13.161099	B19_3301	GCF_001481615.1	Bacteria	Actinobacteriota	Actinobacteria	Propionibacteriales	Propionibacteriaceae	Cutibacterium	Cutibacterium acnes	Cutibacterium acnes	0.9753
B19_NODE_330_length_56821_cov_9.729556	B19_330	GCF_001263205.1	Bacteria	Proteobacteria	Deltaproteobacteria	Myxococcales	Labilitrichaceae	Labilithrix	Labilithrix luteola	Labilithrix luteola	0.9943
B19_NODE_3312_length_19395_cov_18.686401	B19_3312	GCF_000737315.1	Bacteria	Proteobacteria	Deltaproteobacteria	Myxococcales	Archangiaceae	Hyalangium	Hyalangium minutum	Hyalangium minutum	0.9959
B19_NODE_3314_length_19388_cov_11.992914	B19_3314	GCF_001867255.1	Bacteria	Proteobacteria	Gammaproteobacteria	Enterobacterales	Enterobacteriaceae	Citrobacter	Citrobacter portucalensis	Citrobacter portucalensis	0.9432
B19_NODE_3316_length_19386_cov_10.219906	B19_3316	GCF_001426525.1	Bacteria	Proteobacteria	Betaproteobacteria	Burkholderiales	Oxalobacteraceae	Massilia	Massilia sp. Root133	Massilia sp. Root133	0.9979
B19_NODE_3318_length_19360_cov_17.840352	B19_3318	GCF_002079265.1	Bacteria	Actinobacteriota	Actinobacteria	Corynebacteriales	Nocardiaceae	Rhodococcus	Rhodococcus sp. BH4	Rhodococcus sp. BH4	0.9856
B19_NODE_331_length_56807_cov_69.032915	B19_331	GCF_004138495.1	Bacteria	Actinobacteriota	Actinobacteria	Jiangellales	Jiangellaceae	Phytoactinopolyspora	Phytoactinopolyspora endophytica	Phytoactinopolyspora endophytica	0.9912
B19_NODE_3320_length_19356_cov_42.168178	B19_3320	GCF_000423665.1	Bacteria	Actinobacteriota	Thermoleophilia	Solirubrobacterales	Solirubrobacteraceae	Solirubrobacter	Solirubrobacter soli	Solirubrobacter soli DSM 22325	0.9971
B19_NODE_3322_length_19344_cov_9.125356	B19_3322	GCF_002763465.1	Bacteria	Proteobacteria	Alphaproteobacteria	Rhizobiales	Phyllobacteriaceae	Phyllobacterium	Phyllobacterium zundukense	Phyllobacterium zundukense	0.9137
B19_NODE_3325_length_19323_cov_13.217718	B19_3325	GCF_003797085.1	Bacteria	Actinobacteriota	Actinobacteria	Corynebacteriales	Nocardiaceae	Rhodococcus	Rhodococcus sp. WS3	Rhodococcus sp. WS3	0.9834
B19_NODE_3326_length_19310_cov_9.079356	B19_3326	GCF_000255655.1	Bacteria	Planctomycetes	Planctomycetia	Planctomycetales	Planctomycetaceae	Schlesneria	Schlesneria paludicola	Schlesneria paludicola DSM 18645	0.933
B19_NODE_3327_length_19308_cov_16.250143	B19_3327	GCF_004138495.1	Bacteria	Actinobacteriota	Actinobacteria	Jiangellales	Jiangellaceae	Phytoactinopolyspora	Phytoactinopolyspora endophytica	Phytoactinopolyspora endophytica	0.984
B19_NODE_3328_length_19301_cov_51.898524	B19_3328	GCF_003386635.1	Bacteria	Proteobacteria	Betaproteobacteria	Burkholderiales	Burkholderiaceae	Cupriavidus	Cupriavidus plantarum	Cupriavidus plantarum	0.9929
B19_NODE_332_length_56631_cov_22.285810	B19_332	GCF_007751475.1	Bacteria	Planctomycetes	NAmissing	NAmissing	NAmissing	NAmissing	Planctomycetes bacterium Poly30	Planctomycetes bacterium Poly30	0.995
B19_NODE_3331_length_19294_cov_11.795883	B19_3331	GCF_004138175.1	Bacteria	Chloroflexi	Chloroflexia	Chloroflexales	NAmissing	NAmissing	Chloroflexales bacterium ZM16-3	Chloroflexales bacterium ZM16-3	0.9936
B19_NODE_3332_length_19292_cov_29.507408	B19_3332	GCF_900185655.1	Bacteria	Proteobacteria	Betaproteobacteria	Burkholderiales	Burkholderiaceae	Cupriavidus	Cupriavidus sp. NDB2Meth2	Cupriavidus sp. NDB2Meth2	0.9946
B19_NODE_3333_length_19289_cov_21.744255	B19_3333	GCF_003634155.1	Bacteria	Proteobacteria	Betaproteobacteria	Burkholderiales	Burkholderiaceae	Paraburkholderia	Paraburkholderia sediminicola	Paraburkholderia sediminicola	0.9751
B19_NODE_3335_length_19263_cov_12.370887	B19_3335	GCF_002950945.1	Bacteria	Proteobacteria	Deltaproteobacteria	Myxococcales	Polyangiaceae	Sorangium	Sorangium cellulosum	Sorangium cellulosum	0.9993
B19_NODE_3336_length_19249_cov_7.846567	B19_3336	GCF_006442935.1	Bacteria	Proteobacteria	Alphaproteobacteria	Rhizobiales	Phyllobacteriaceae	Mesorhizobium	Mesorhizobium sp. B2-3-3	Mesorhizobium sp. B2-3-3	0.9952
B19_NODE_3337_length_19243_cov_11.163227	B19_3337	GCF_900111995.1	Bacteria	Proteobacteria	Betaproteobacteria	Burkholderiales	Oxalobacteraceae	Collimonas	Collimonas sp. OK607	Collimonas sp. OK607	0.9632
B19_NODE_3338_length_19218_cov_10.009967	B19_3338	GCF_000786695.1	Bacteria	Proteobacteria	Betaproteobacteria	Burkholderiales	Oxalobacteraceae	Collimonas	Collimonas arenae	Collimonas arenae	0.9431
B19_NODE_333_length_56615_cov_88.672153	B19_333	GCF_001006805.1	Bacteria	Proteobacteria	Alphaproteobacteria	Rhizobiales	Methylobacteriaceae	Microvirga	Microvirga massiliensis	Microvirga massiliensis	0.9725
B19_NODE_3340_length_19201_cov_13.972893	B19_3340	GCF_001555475.1	Bacteria	Actinobacteriota	Actinobacteria	Corynebacteriales	Nocardiaceae	Rhodococcus	Rhodococcus sp. SC4	Rhodococcus sp. SC4	0.9927
B19_NODE_3342_length_19188_cov_75.014948	B19_3342	GCF_006442935.1	Bacteria	Proteobacteria	Alphaproteobacteria	Rhizobiales	Phyllobacteriaceae	Mesorhizobium	Mesorhizobium sp. B2-3-3	Mesorhizobium sp. B2-3-3	0.99
B19_NODE_3343_length_19176_cov_10.230793	B19_3343	GCF_000168055.1	Bacteria	Proteobacteria	Deltaproteobacteria	Myxococcales	Archangiaceae	Stigmatella	Stigmatella aurantiaca	Stigmatella aurantiaca DW4/3-1	0.9766
B19_NODE_3346_length_19151_cov_16.652336	B19_3346	GCF_900106835.1	Bacteria	Actinobacteriota	Actinobacteria	Micrococcales	Micrococcaceae	Arthrobacter	Arthrobacter sp. cf158	Arthrobacter sp. cf158	0.9588
B19_NODE_3347_length_19138_cov_10.020018	B19_3347	GCF_000497615.1	Bacteria	Proteobacteria	Alphaproteobacteria	Rhizobiales	Bradyrhizobiaceae	Afipia	Afipia sp. OHSU_I-uncloned	Afipia sp. OHSU_I-uncloned	0.9807
B19_NODE_334_length_56421_cov_11.129032	B19_334	GCF_902109435.1	Bacteria	Proteobacteria	Gammaproteobacteria	Enterobacterales	Enterobacteriaceae	Raoultella	Raoultella sp. NCTC 9187	Raoultella sp. NCTC 9187	0.9106
B19_NODE_3350_length_19123_cov_16.307846	B19_3350	GCF_000328565.1	Bacteria	Actinobacteriota	Actinobacteria	Corynebacteriales	Mycobacteriaceae	Mycobacterium	Mycobacterium sp. JS623	Mycobacterium sp. JS623	0.9884
B19_NODE_3356_length_19073_cov_16.473709	B19_3356	GCF_900215135.1	Bacteria	Proteobacteria	Betaproteobacteria	Burkholderiales	Burkholderiaceae	Burkholderia	Burkholderia sp. D7	Burkholderia sp. D7	0.9686
B19_NODE_3357_length_19067_cov_10.357248	B19_3357	GCF_006151985.1	Bacteria	Actinobacteriota	Actinobacteria	Propionibacteriales	Nocardioidaceae	Mumia	Mumia sp. Z527	Mumia sp. Z527	0.9983
B19_NODE_3359_length_19055_cov_11.090105	B19_3359	GCF_001189295.1	Bacteria	Proteobacteria	Deltaproteobacteria	Myxococcales	Polyangiaceae	Chondromyces	Chondromyces crocatus	Chondromyces crocatus	0.9968
B19_NODE_335_length_56267_cov_48.968911	B19_335	GCF_003688855.1	Bacteria	Actinobacteriota	Actinobacteria	Propionibacteriales	Propionibacteriaceae	Tessaracoccus	Tessaracoccus sp. JDX10	Tessaracoccus sp. JDX10	0.9888
B19_NODE_3360_length_19054_cov_10.091321	B19_3360	GCF_003293815.1	Bacteria	Proteobacteria	Gammaproteobacteria	Pseudomonadales	Pseudomonadaceae	Pseudomonas	Pseudomonas zhaodongensis	Pseudomonas zhaodongensis	0.9448
B19_NODE_3367_length_19013_cov_7.240057	B19_3367	GCF_004217555.1	Bacteria	Acidobacteria	Acidobacteriia	Acidobacteriales	Acidobacteriaceae	Edaphobacter	Edaphobacter modestus	Edaphobacter modestus	0.9464
B19_NODE_3369_length_19012_cov_8.612966	B19_3369	GCF_003264215.1	Bacteria	Firmicutes	Bacilli	Bacillales	Bacillaceae	Bacillus	Bacillus sp. SRB_336	Bacillus sp. SRB_336	0.9951
B19_NODE_336_length_56258_cov_33.950270	B19_336	GCF_002157355.1	Bacteria	Proteobacteria	Betaproteobacteria	Burkholderiales	Comamonadaceae	Variovorax	Variovorax sp. JS1663	Variovorax sp. JS1663	0.9991
B19_NODE_3373_length_18978_cov_58.798658	B19_3373	GCF_005771525.1	Bacteria	Actinobacteriota	Actinobacteria	Micrococcales	Micrococcaceae	Nesterenkonia	Nesterenkonia sp. GY074	Nesterenkonia sp. GY074	0.9277
B19_NODE_3377_length_18949_cov_17.756060	B19_3377	GCF_005938105.1	Bacteria	Proteobacteria	Alphaproteobacteria	Rhizobiales	Brucellaceae	Ochrobactrum	Ochrobactrum haematophilum	Ochrobactrum haematophilum	0.9701
B19_NODE_3378_length_18944_cov_10.620626	B19_3378	GCF_003688565.1	Bacteria	Proteobacteria	Betaproteobacteria	Burkholderiales	Burkholderiaceae	Caballeronia	Caballeronia udeis	Caballeronia udeis	0.9537
B19_NODE_3379_length_18942_cov_13.823476	B19_3379	GCF_000472865.1	Bacteria	Proteobacteria	Alphaproteobacteria	Rhizobiales	Bradyrhizobiaceae	Bradyrhizobium	Bradyrhizobium elkanii	Bradyrhizobium elkanii WSM2783	0.9745
B19_NODE_337_length_56140_cov_12.458269	B19_337	GCF_902109435.1	Bacteria	Proteobacteria	Gammaproteobacteria	Enterobacterales	Enterobacteriaceae	Raoultella	Raoultella sp. NCTC 9187	Raoultella sp. NCTC 9187	0.889
B19_NODE_3381_length_18936_cov_8.776972	B19_3381	GCF_001953075.1	Bacteria	Proteobacteria	Gammaproteobacteria	Cellvibrionales	Halieaceae	Halioglobus	Halioglobus pacificus	Halioglobus pacificus	0.9613
B19_NODE_3382_length_18935_cov_13.371186	B19_3382	GCF_004217555.1	Bacteria	Acidobacteria	Acidobacteriia	Acidobacteriales	Acidobacteriaceae	Edaphobacter	Edaphobacter modestus	Edaphobacter modestus	0.9212
B19_NODE_3383_length_18928_cov_10.136120	B19_3383	GCF_005217565.1	Bacteria	Bacteroidetes	Bacteroidia	Marinilabiliales	Prolixibacteraceae	NAmissing	Prolixibacteraceae bacterium JC036	Prolixibacteraceae bacterium JC036	0.935
B19_NODE_3384_length_18927_cov_15.203635	B19_3384	GCF_000418325.1	Bacteria	Proteobacteria	Deltaproteobacteria	Myxococcales	Polyangiaceae	Sorangium	Sorangium cellulosum	Sorangium cellulosum So0157-2	0.9982
B19_NODE_3388_length_18902_cov_12.318035	B19_3388	GCF_003044305.1	Bacteria	Proteobacteria	Deltaproteobacteria	Myxococcales	Archangiaceae	Vitiosangium	Vitiosangium sp. GDMCC 1.1324	Vitiosangium sp. GDMCC 1.1324	0.9946
B19_NODE_3389_length_18898_cov_12.065807	B19_3389	GCF_004138335.1	Bacteria	Proteobacteria	Gammaproteobacteria	Nevskiales	Sinobacteraceae	Steroidobacter	Steroidobacter agariperforans	Steroidobacter agariperforans	0.9883
B19_NODE_3390_length_18896_cov_90.076164	B19_3390	GCF_005893125.1	Bacteria	Actinobacteriota	Actinobacteria	Streptosporangiales	Streptosporangiaceae	Nonomuraea	Nonomuraea sp. 160415	Nonomuraea sp. 160415	0.9984
B19_NODE_3391_length_18893_cov_9.408111	B19_3391	GCF_003330725.1	Bacteria	Acidobacteria	Acidobacteriia	Acidobacteriales	Acidobacteriaceae	Acidisarcina	Acidisarcina polymorpha	Acidisarcina polymorpha	0.9157
B19_NODE_3393_length_18890_cov_11.010990	B19_3393	GCF_900290355.1	Bacteria	Verrucomicrobia	NAmissing	NAmissing	NAmissing	NAmissing	Verrucomicrobia bacterium	Verrucomicrobia bacterium	0.9584
B19_NODE_3394_length_18890_cov_10.581418	B19_3394	GCF_001984175.1	Bacteria	Actinobacteriota	Actinobacteria	Pseudonocardiales	Pseudonocardiaceae	Saccharothrix	Saccharothrix sp. ALI-22-I	Saccharothrix sp. ALI-22-I	0.9988
B19_NODE_3396_length_18880_cov_11.229004	B19_3396	GCF_902109435.1	Bacteria	Proteobacteria	Gammaproteobacteria	Enterobacterales	Enterobacteriaceae	Raoultella	Raoultella sp. NCTC 9187	Raoultella sp. NCTC 9187	0.9125
B19_NODE_339_length_56039_cov_15.155455	B19_339	GCF_001006805.1	Bacteria	Proteobacteria	Alphaproteobacteria	Rhizobiales	Methylobacteriaceae	Microvirga	Microvirga massiliensis	Microvirga massiliensis	0.9875
B19_NODE_3400_length_18866_cov_9.062517	B19_3400	GCF_005869225.1	Bacteria	Bacteroidetes	Cytophagia	Cytophagales	Cytophagaceae	Dyadobacter	Dyadobacter sp. QTA69	Dyadobacter sp. QTA69	0.8949
B19_NODE_3402_length_18847_cov_10.063697	B19_3402	GCF_008245145.1	Bacteria	Bacteroidetes	Sphingobacteriia	Sphingobacteriales	Sphingobacteriaceae	Olivibacter	Olivibacter sp. LS-1	Olivibacter sp. LS-1	0.9099
B19_NODE_3403_length_18836_cov_29.661307	B19_3403	GCF_001541225.1	Bacteria	Proteobacteria	Betaproteobacteria	Burkholderiales	Comamonadaceae	Variovorax	Variovorax sp. WDL1	Variovorax sp. WDL1	0.994
B19_NODE_3405_length_18824_cov_14.390644	B19_3405	GCF_000381585.1	Bacteria	Acidobacteria	Acidobacteriia	Acidobacteriales	Acidobacteriaceae	NAmissing	Acidobacteriaceae bacterium KBS 83	Acidobacteriaceae bacterium KBS 83	0.9575
B19_NODE_340_length_56021_cov_48.057106	B19_340	GCF_002813225.1	Bacteria	Actinobacteriota	Actinobacteria	Streptomycetales	Streptomycetaceae	Streptomyces	Streptomyces sp. Ag109_G2-1	Streptomyces sp. Ag109_G2-1	0.9991
B19_NODE_3411_length_18786_cov_63.410389	B19_3411	GCF_002300195.1	Bacteria	Actinobacteriota	Actinobacteria	Corynebacteriales	Nocardiaceae	Rhodococcus	Rhodococcus sp. ACPA1	Rhodococcus sp. ACPA1	0.9947
B19_NODE_3412_length_18781_cov_16.034604	B19_3412	GCF_000423665.1	Bacteria	Actinobacteriota	Thermoleophilia	Solirubrobacterales	Solirubrobacteraceae	Solirubrobacter	Solirubrobacter soli	Solirubrobacter soli DSM 22325	0.9982
B19_NODE_3413_length_18781_cov_11.019652	B19_3413	GCF_000735195.1	Bacteria	Chloroflexi	Chloroflexia	Chloroflexales	Chloroflexaceae	Chloroflexus	Chloroflexus sp. MS-G	Chloroflexus sp. MS-G	0.9187
B19_NODE_3414_length_18776_cov_11.839058	B19_3414	GCF_900110395.1	Bacteria	Proteobacteria	Alphaproteobacteria	Rhodospirillales	NAmissing	NAmissing	Rhodospirillales bacterium URHD0017	Rhodospirillales bacterium URHD0017	0.9985
B19_NODE_3416_length_18765_cov_9.148103	B19_3416	GCF_004212675.1	Bacteria	Proteobacteria	Alphaproteobacteria	Rhizobiales	Bradyrhizobiaceae	Bradyrhizobium	Bradyrhizobium sp. Leo121	Bradyrhizobium sp. Leo121	0.9894
B19_NODE_3419_length_18760_cov_59.364234	B19_3419	GCF_005889735.1	Bacteria	Actinobacteriota	Actinobacteria	Streptosporangiales	Streptosporangiaceae	Nonomuraea	Nonomuraea turkmeniaca	Nonomuraea turkmeniaca	0.9985
B19_NODE_341_length_55996_cov_49.436013	B19_341	GCF_001618865.1	Bacteria	Acidobacteria	Vicinamibacteria	NAmissing	Vicinamibacteraceae	Luteitalea	Luteitalea pratensis	Luteitalea pratensis	0.9932
B19_NODE_3426_length_18706_cov_20.135435	B19_3426	GCF_902109435.1	Bacteria	Proteobacteria	Gammaproteobacteria	Enterobacterales	Enterobacteriaceae	Raoultella	Raoultella sp. NCTC 9187	Raoultella sp. NCTC 9187	0.8713
B19_NODE_3428_length_18703_cov_15.726834	B19_3428	GCF_003491425.1	Bacteria	Bacteroidetes	NAmissing	Bacteroidetes Order II. Incertae sedis	Rhodothermaceae	Salinibacter	Salinibacter ruber	Salinibacter ruber	0.978
B19_NODE_3429_length_18703_cov_10.689296	B19_3429	GCF_007745175.1	Bacteria	Planctomycetes	NAmissing	NAmissing	NAmissing	NAmissing	Planctomycetes bacterium Pan44	Planctomycetes bacterium Pan44	0.975
B19_NODE_342_length_55868_cov_15.135864	B19_342	GCF_000172555.1	Bacteria	Verrucomicrobia	Verrucomicrobiae	Verrucomicrobiales	Verrucomicrobia subdivision 3	Pedosphaera	Pedosphaera parvula	Pedosphaera parvula Ellin514	0.92
B19_NODE_3430_length_18686_cov_17.278997	B19_3430	GCF_003610075.1	Bacteria	Proteobacteria	Betaproteobacteria	Burkholderiales	Burkholderiaceae	Caballeronia	Caballeronia udeis	Caballeronia udeis	0.9393
B19_NODE_3431_length_18684_cov_10.651672	B19_3431	GCF_900129935.1	Bacteria	Firmicutes	Clostridia	Clostridiales	Peptococcaceae	Desulfosporosinus	Desulfosporosinus lacus	Desulfosporosinus lacus DSM 15449	0.8868
B19_NODE_3432_length_18680_cov_10.281664	B19_3432	GCF_005222875.1	Bacteria	Proteobacteria	Alphaproteobacteria	Rhizobiales	Phyllobacteriaceae	Mesorhizobium	Mesorhizobium sp. GR13	Mesorhizobium sp. GR13	0.97
B19_NODE_3433_length_18671_cov_11.404276	B19_3433	GCF_001313125.1	Bacteria	Verrucomicrobia	Verrucomicrobiae	Verrucomicrobiales	Verrucomicrobiaceae	Verrucomicrobium	Verrucomicrobium spinosum	Verrucomicrobium spinosum DSM 4136 = JCM 18804	0.9156
B19_NODE_3435_length_18664_cov_14.408243	B19_3435	GCF_001440385.1	Bacteria	Proteobacteria	Alphaproteobacteria	Rhizobiales	Bradyrhizobiaceae	Bradyrhizobium	Bradyrhizobium valentinum	Bradyrhizobium valentinum	0.9888
B19_NODE_3438_length_18648_cov_18.109665	B19_3438	GCF_000381585.1	Bacteria	Acidobacteria	Acidobacteriia	Acidobacteriales	Acidobacteriaceae	NAmissing	Acidobacteriaceae bacterium KBS 83	Acidobacteriaceae bacterium KBS 83	0.9477
B19_NODE_343_length_55862_cov_29.558192	B19_343	GCF_000161415.1	Bacteria	Firmicutes	Bacilli	Bacillales	Bacillaceae	Bacillus	Bacillus pseudomycoides	Bacillus pseudomycoides	0.9721
B19_NODE_3440_length_18637_cov_169.391562	B19_3440	GCF_002879935.1	Bacteria	Proteobacteria	Betaproteobacteria	Burkholderiales	Burkholderiaceae	Trinickia	Trinickia symbiotica	Trinickia symbiotica	0.9743
B19_NODE_3441_length_18637_cov_33.573566	B19_3441	GCF_006442935.1	Bacteria	Proteobacteria	Alphaproteobacteria	Rhizobiales	Phyllobacteriaceae	Mesorhizobium	Mesorhizobium sp. B2-3-3	Mesorhizobium sp. B2-3-3	0.9955
B19_NODE_3443_length_18629_cov_10.018682	B19_3443	GCF_001618865.1	Bacteria	Acidobacteria	Vicinamibacteria	NAmissing	Vicinamibacteraceae	Luteitalea	Luteitalea pratensis	Luteitalea pratensis	0.9908
B19_NODE_3444_length_18625_cov_9.329833	B19_3444	GCF_004138495.1	Bacteria	Actinobacteriota	Actinobacteria	Jiangellales	Jiangellaceae	Phytoactinopolyspora	Phytoactinopolyspora endophytica	Phytoactinopolyspora endophytica	0.986
B19_NODE_344_length_55836_cov_26.514512	B19_344	GCF_001427935.1	Bacteria	Firmicutes	Bacilli	Bacillales	Paenibacillaceae	Paenibacillus	Paenibacillus sp. Soil724D2	Paenibacillus sp. Soil724D2	0.9314
B19_NODE_3453_length_18604_cov_18.113052	B19_3453	GCF_001006805.1	Bacteria	Proteobacteria	Alphaproteobacteria	Rhizobiales	Methylobacteriaceae	Microvirga	Microvirga massiliensis	Microvirga massiliensis	0.981
B19_NODE_3454_length_18593_cov_8.407272	B19_3454	GCF_001428245.1	Bacteria	Firmicutes	Bacilli	Bacillales	Paenibacillaceae	Paenibacillus	Paenibacillus sp. Soil522	Paenibacillus sp. Soil522	0.8857
B19_NODE_3455_length_18586_cov_13.615617	B19_3455	GCF_003259955.1	Bacteria	Proteobacteria	Alphaproteobacteria	Rhizobiales	Brucellaceae	Falsochrobactrum	Falsochrobactrum ovis	Falsochrobactrum ovis	0.8904
B19_NODE_345_length_55788_cov_11.981788	B19_345	GCF_001263205.1	Bacteria	Proteobacteria	Deltaproteobacteria	Myxococcales	Labilitrichaceae	Labilithrix	Labilithrix luteola	Labilithrix luteola	0.9972
B19_NODE_3461_length_18568_cov_9.489818	B19_3461	GCF_001618865.1	Bacteria	Acidobacteria	Vicinamibacteria	NAmissing	Vicinamibacteraceae	Luteitalea	Luteitalea pratensis	Luteitalea pratensis	0.993
B19_NODE_3462_length_18565_cov_204.803079	B19_3462	GCF_000214175.1	Bacteria	Actinobacteriota	Actinobacteria	Corynebacteriales	Mycobacteriaceae	Hoyosella	Hoyosella subflava	Hoyosella subflava DQS3-9A1	0.9737
B19_NODE_3464_length_18528_cov_11.538570	B19_3464	GCF_001263205.1	Bacteria	Proteobacteria	Deltaproteobacteria	Myxococcales	Labilitrichaceae	Labilithrix	Labilithrix luteola	Labilithrix luteola	0.994
B19_NODE_3465_length_18521_cov_11.804993	B19_3465	GCF_005047355.1	Bacteria	Actinobacteriota	Actinobacteria	Streptomycetales	Streptomycetaceae	Streptomyces	Streptomyces sp. NEAU-C40	Streptomyces sp. NEAU-C40	0.9917
B19_NODE_3466_length_18516_cov_7.541737	B19_3466	GCF_000523515.1	Bacteria	Bacteroidetes	Sphingobacteriia	Sphingobacteriales	Sphingobacteriaceae	Pedobacter	Pedobacter sp. V48	Pedobacter sp. V48	0.893
B19_NODE_3469_length_18510_cov_11.824709	B19_3469	GCF_002220365.1	Bacteria	Proteobacteria	Betaproteobacteria	Burkholderiales	Burkholderiaceae	Caballeronia	Caballeronia sordidicola	Caballeronia sordidicola	0.9484
B19_NODE_3473_length_18484_cov_23.623528	B19_3473	GCF_007745175.1	Bacteria	Planctomycetes	NAmissing	NAmissing	NAmissing	NAmissing	Planctomycetes bacterium Pan44	Planctomycetes bacterium Pan44	0.9796
B19_NODE_3474_length_18484_cov_19.243583	B19_3474	GCF_000960765.1	Bacteria	Firmicutes	Clostridia	Clostridiales	Peptococcaceae	Desulfosporosinus	Desulfosporosinus sp. I2	Desulfosporosinus sp. I2	0.9184
B19_NODE_3475_length_18478_cov_7.468111	B19_3475	GCF_006151985.1	Bacteria	Actinobacteriota	Actinobacteria	Propionibacteriales	Nocardioidaceae	Mumia	Mumia sp. Z527	Mumia sp. Z527	0.9981
B19_NODE_3477_length_18477_cov_11.459179	B19_3477	GCF_001189295.1	Bacteria	Proteobacteria	Deltaproteobacteria	Myxococcales	Polyangiaceae	Chondromyces	Chondromyces crocatus	Chondromyces crocatus	0.9964
B19_NODE_3480_length_18463_cov_153.060463	B19_3480	GCF_000583735.1	Bacteria	Actinobacteriota	Actinobacteria	Corynebacteriales	Nocardiaceae	Rhodococcus	Rhodococcus wratislaviensis	Rhodococcus wratislaviensis NBRC 100605	0.9976
B19_NODE_3484_length_18438_cov_16.719523	B19_3484	GCF_001028175.1	Bacteria	Proteobacteria	Betaproteobacteria	Burkholderiales	Burkholderiaceae	Caballeronia	Caballeronia mineralivorans	Caballeronia mineralivorans PML1(12)	0.9788
B19_NODE_3485_length_18437_cov_20.216679	B19_3485	GCF_003945255.1	Bacteria	Proteobacteria	Betaproteobacteria	Burkholderiales	Burkholderiaceae	Caballeronia	Caballeronia sordidicola	Caballeronia sordidicola	0.9712
B19_NODE_3487_length_18432_cov_9.436415	B19_3487	GCF_006543605.1	Bacteria	Actinobacteriota	Actinobacteria	Corynebacteriales	Nocardiaceae	Rhodococcus	Rhodococcus sp. WS4	Rhodococcus sp. WS4	0.9944
B19_NODE_3494_length_18410_cov_8.736039	B19_3494	GCF_001968815.1	Bacteria	Proteobacteria	Gammaproteobacteria	Oceanospirillales	Oceanospirillaceae	Motiliproteus	Motiliproteus sp. MSK22-1	Motiliproteus sp. MSK22-1	0.901
B19_NODE_3495_length_18400_cov_17.458108	B19_3495	GCF_006543605.1	Bacteria	Actinobacteriota	Actinobacteria	Corynebacteriales	Nocardiaceae	Rhodococcus	Rhodococcus sp. WS4	Rhodococcus sp. WS4	0.9967
B19_NODE_3499_length_18353_cov_7.035742	B19_3499	GCF_001730225.1	Bacteria	Firmicutes	Bacilli	Bacillales	NAmissing	Desulfuribacillus	Desulfuribacillus alkaliarsenatis	Desulfuribacillus alkaliarsenatis	0.8636
B19_NODE_349_length_55501_cov_17.523338	B19_349	GCF_003990395.1	Bacteria	Firmicutes	Clostridia	Clostridiales	Lachnospiraceae	Cellulosilyticum	Cellulosilyticum sp. WCF-2	Cellulosilyticum sp. WCF-2	0.9672
B19_NODE_3504_length_18330_cov_24.072613	B19_3504	GCF_002967765.1	Bacteria	Planctomycetes	Planctomycetia	Planctomycetales	Planctomycetaceae	Blastopirellula	Blastopirellula marina	Blastopirellula marina	0.9331
B19_NODE_3505_length_18330_cov_9.108564	B19_3505	GCF_000243675.2	Bacteria	Spirochaetes	Spirochaetia	Leptospirales	Leptospiraceae	Leptospira	Leptospira inadai	Leptospira inadai serovar Lyme str. 10	0.954
B19_NODE_3506_length_18330_cov_8.319015	B19_3506	GCF_001423445.1	Bacteria	Proteobacteria	Alphaproteobacteria	Rhizobiales	Rhizobiaceae	Rhizobium	Rhizobium sp. Leaf311	Rhizobium sp. Leaf311	0.9653
B19_NODE_3508_length_18317_cov_34.458931	B19_3508	GCF_001953215.1	Bacteria	Proteobacteria	Betaproteobacteria	NAmissing	NAmissing	NAmissing	Betaproteobacteria bacterium GR16-43	Betaproteobacteria bacterium GR16-43	0.998
B19_NODE_350_length_55474_cov_17.264278	B19_350	GCF_000381585.1	Bacteria	Acidobacteria	Acidobacteriia	Acidobacteriales	Acidobacteriaceae	NAmissing	Acidobacteriaceae bacterium KBS 83	Acidobacteriaceae bacterium KBS 83	0.974
B19_NODE_3511_length_18305_cov_221.484548	B19_3511	GCF_001514145.1	Bacteria	Actinobacteriota	Actinobacteria	Streptomycetales	Streptomycetaceae	Streptomyces	Streptomyces canus	Streptomyces canus	0.998
B19_NODE_3515_length_18277_cov_30.263034	B19_3515	GCF_001263205.1	Bacteria	Proteobacteria	Deltaproteobacteria	Myxococcales	Labilitrichaceae	Labilithrix	Labilithrix luteola	Labilithrix luteola	0.993
B19_NODE_3516_length_18269_cov_12.168167	B19_3516	GCF_003628305.1	Bacteria	Firmicutes	Bacilli	Bacillales	Paenibacillaceae	Cohnella	Cohnella sp. M2MS4P-1	Cohnella sp. M2MS4P-1	0.8558
B19_NODE_351_length_55349_cov_15.765182	B19_351	GCF_003054665.1	Bacteria	Verrucomicrobia	Opitutae	Opitutales	Opitutaceae	NAmissing	Opitutaceae bacterium EW11	Opitutaceae bacterium EW11	0.9928
B19_NODE_3523_length_18217_cov_12.001927	B19_3523	GCF_000576305.1	Bacteria	Firmicutes	Bacilli	Bacillales	Paenibacillaceae	Paenibacillus	Paenibacillus pini	Paenibacillus pini JCM 16418	0.8696
B19_NODE_3526_length_18200_cov_10.538330	B19_3526	GCF_003010955.1	Bacteria	Proteobacteria	Alphaproteobacteria	Rhizobiales	Phyllobacteriaceae	Phyllobacterium	Phyllobacterium brassicacearum	Phyllobacterium brassicacearum	0.9638
B19_NODE_3527_length_18194_cov_13.432383	B19_3527	GCF_003337685.1	Bacteria	Firmicutes	Bacilli	Bacillales	Bacillaceae	Bacillus	Bacillus sp. NFR08	Bacillus sp. NFR08	0.9542
B19_NODE_3528_length_18194_cov_12.987100	B19_3528	GCF_003751885.1	Bacteria	Proteobacteria	Betaproteobacteria	Burkholderiales	Burkholderiaceae	Paraburkholderia	Paraburkholderia phenazinium	Paraburkholderia phenazinium	0.9845
B19_NODE_352_length_55337_cov_27.525976	B19_352	GCF_009183415.1	Bacteria	Firmicutes	Bacilli	Bacillales	Bacillaceae	Bacillus	Bacillus sp. B1-b2	Bacillus sp. B1-b2	0.9597
B19_NODE_3530_length_18179_cov_8.072666	B19_3530	GCF_008087625.1	Bacteria	Planctomycetes	Planctomycetia	Planctomycetales	Isosphaeraceae	Aquisphaera	Aquisphaera giovannonii	Aquisphaera giovannonii	0.9968
B19_NODE_3531_length_18177_cov_84.209855	B19_3531	GCF_001742225.1	Bacteria	Proteobacteria	Alphaproteobacteria	Sphingomonadales	Sphingomonadaceae	Novosphingobium	Novosphingobium resinovorum	Novosphingobium resinovorum	0.991
B19_NODE_3532_length_18176_cov_43.474091	B19_3532	GCF_900163865.1	Bacteria	Bacteroidetes	Sphingobacteriia	Sphingobacteriales	Sphingobacteriaceae	Sphingobacterium	Sphingobacterium sp. JB170	Sphingobacterium sp. JB170	0.9272
B19_NODE_3533_length_18173_cov_40.721216	B19_3533	GCF_000607165.1	Bacteria	Proteobacteria	Betaproteobacteria	Burkholderiales	Burkholderiaceae	Ralstonia	Ralstonia pickettii	Ralstonia pickettii	0.9745
B19_NODE_3535_length_18171_cov_8.749724	B19_3535	GCF_000017765.1	Bacteria	Proteobacteria	Gammaproteobacteria	Enterobacterales	Enterobacteriaceae	Escherichia	Escherichia coli	Escherichia coli HS	0.9081
B19_NODE_353_length_55337_cov_12.998209	B19_353	GCF_000371925.1	Bacteria	Proteobacteria	Gammaproteobacteria	Thiotrichales	Thiolinaceae	Thiolinea	Thiolinea disciformis	Thiolinea disciformis DSM 14473	0.8906
B19_NODE_3540_length_18143_cov_7.834421	B19_3540	GCF_900312785.1	Bacteria	Proteobacteria	Alphaproteobacteria	Rhodobacterales	Rhodobacteraceae	Pseudovibrio	Pseudovibrio sp. AU243	Pseudovibrio sp. AU243	0.896
B19_NODE_3541_length_18139_cov_19.805187	B19_3541	GCF_002939165.1	Bacteria	Proteobacteria	Betaproteobacteria	Burkholderiales	Burkholderiaceae	Ralstonia	Ralstonia insidiosa	Ralstonia insidiosa	0.977
B19_NODE_3544_length_18135_cov_18.870796	B19_3544	GCF_001570425.1	Bacteria	Actinobacteriota	Actinobacteria	Corynebacteriales	Mycobacteriaceae	Mycolicibacterium	Mycolicibacterium brisbanense	Mycolicibacterium brisbanense	0.9959
B19_NODE_3547_length_18127_cov_9.787129	B19_3547	GCF_000011485.1	Bacteria	Cyanobacteria	NAmissing	Synechococcales	Prochloraceae	Prochlorococcus	Prochlorococcus marinus	Prochlorococcus marinus str. MIT 9313	0.8616
B19_NODE_3549_length_18121_cov_11.385893	B19_3549	GCF_902109435.1	Bacteria	Proteobacteria	Gammaproteobacteria	Enterobacterales	Enterobacteriaceae	Raoultella	Raoultella sp. NCTC 9187	Raoultella sp. NCTC 9187	0.8444
[truncated: 57,670 more rows]

## Sheet: Sheet2
query_genomes	hostNCBIName	hostSuperkingdom	hostPhylum	hostClass	hostOrder	hostFamily	hostGenus	hostSpecies	hostName	score	WIsH_val	posSV_val	negSV_val	crispr_val	WIsH_pct	posSV_pct	negSV_pct	crispr_pct	acc_phylum	acc_class	acc_order	acc_family	acc_genus
[truncated: 59,570 more rows]
