# Supplementary material for: Response of soil viral communities to land use changes
Source: Nat Commun. 2022 Oct 12;13:6027. doi: 10.1038/s41467-022-33771-2 (PMC9556555; doi:10.1038/s41467-022-33771-2)
Supplement: Supplementary file 11 — Dataset 8 [file 41467_2022_33771_MOESM11_ESM.xlsx]

## Sheet: Sheet1
Gene name	Alignment length	Pfam number	Function
B19_NODE_1019_length_43816_cov_55.684262_48	598	PF01612	3'-5' exonuclease
B19_NODE_1019_length_43816_cov_55.684262_48	598	PF00476	DNA polymerase family A
B19_NODE_1029_length_43707_cov_45.286150_48	603	PF04404	ERF superfamily
B19_NODE_1037_length_43659_cov_133.663724_30	464	PF01555	DNA methylase
B19_NODE_1038_length_43656_cov_39.259283_10	214	PF00805	Pentapeptide repeats (8 copies)
B19_NODE_1057_length_43547_cov_38.371747_59	1197	PF13385	Concanavalin A-like lectin/glucanases superfamily
B19_NODE_1080_length_43347_cov_20.064769_69	453	PF01145	SPFH domain / Band 7 family
B19_NODE_1086_length_43308_cov_44.869050_38	489	PF00271	Helicase conserved C-terminal domain
B19_NODE_1086_length_43308_cov_44.869050_38	489	PF04851	Type III restriction enzyme, res subunit
B19_NODE_109_length_73618_cov_52.017305_19	317	PF13481	AAA domain
B19_NODE_109_length_73618_cov_52.017305_73	2276	PF14464	Prokaryotic homologs of the JAB domain
B19_NODE_109_length_73618_cov_52.017305_76	1012	PF00476	DNA polymerase family A
B19_NODE_109_length_73618_cov_52.017305_76	1012	PF03167	Uracil DNA glycosylase superfamily
B19_NODE_1120_length_42934_cov_15.655216_54	559	PF00271	Helicase conserved C-terminal domain
B19_NODE_1120_length_42934_cov_15.655216_54	559	PF04851	Type III restriction enzyme, res subunit
B19_NODE_1127_length_42899_cov_35.710415_14	335	PF01833	IPT/TIG domain
B19_NODE_115_length_73020_cov_51.526924_108	3444	PF18838	Large polyvalent protein associated domain 23
B19_NODE_1176_length_42399_cov_77.429057_36	710	PF12965	Domain of unknown function (DUF3854)
B19_NODE_1176_length_42399_cov_77.429057_36	710	PF08706	D5 N terminal like
B19_NODE_1179_length_42345_cov_44.422582_1	222	PF13252	Protein of unknown function (DUF4043)
B19_NODE_1190_length_42205_cov_53.117367_65	725	PF13481	AAA domain
B19_NODE_1190_length_42205_cov_53.117367_65	725	PF09250	Bifunctional DNA primase/polymerase, N-terminal
B19_NODE_1191_length_42197_cov_161.471240_40	595	PF06791	Prophage tail length tape measure protein
B19_NODE_1192_length_42195_cov_33.126815_36	488	PF11134	Phage stabilisation protein
B19_NODE_1192_length_42195_cov_33.126815_37	510	PF02494	HYR domain
B19_NODE_1193_length_42189_cov_48.392130_45	462	PF13489	Methyltransferase domain
B19_NODE_1193_length_42189_cov_48.392130_45	462	PF13506	Glycosyl transferase family 21
B19_NODE_119_length_72448_cov_151.285014_62	649	PF01833	IPT/TIG domain
B19_NODE_1203_length_42096_cov_86.664066_10	2057	PF18834	Large polyvalent protein associated domain 22
B19_NODE_1205_length_42035_cov_319.921606_13	396	PF10124	Mu-like prophage major head subunit gpT
B19_NODE_1213_length_41957_cov_73.479929_3	219	PF04542	Sigma-70 region 2
B19_NODE_1213_length_41957_cov_73.479929_3	219	PF08281	Sigma-70, region 4
B19_NODE_1213_length_41957_cov_73.479929_38	283	PF11651	P22 coat protein - gene protein 5
B19_NODE_1213_length_41957_cov_73.479929_66	588	PF00580	UvrD/REP helicase N-terminal domain
B19_NODE_1213_length_41957_cov_73.479929_66	588	PF13361	UvrD-like helicase C-terminal domain
B19_NODE_1225_length_41823_cov_60.904281_23	165	PF03734	L,D-transpeptidase catalytic domain
B19_NODE_1229_length_41797_cov_26.907216_50	313	PF02899	Phage integrase, N-terminal SAM-like domain
B19_NODE_1229_length_41797_cov_26.907216_50	313	PF00589	Phage integrase family
B19_NODE_1229_length_41797_cov_26.907216_51	621	PF13481	AAA domain
B19_NODE_1229_length_41797_cov_26.907216_51	621	PF00772	DnaB-like helicase N terminal domain
B19_NODE_1251_length_41566_cov_79.033533_27	1661	PF18834	Large polyvalent protein associated domain 22
B19_NODE_1260_length_41458_cov_61.839939_11	451	PF00589	Phage integrase family
B19_NODE_1264_length_41427_cov_84.278933_25	804	PF16510	Phage P22-like portal protein
B19_NODE_1264_length_41427_cov_84.278933_79	214	PF19062	Family of unknown function (DUF5758)
B19_NODE_1264_length_41427_cov_84.278933_79	214	PF00805	Pentapeptide repeats (8 copies)
B19_NODE_1264_length_41427_cov_84.278933_79	214	PF00805	Pentapeptide repeats (8 copies)
B19_NODE_1281_length_41260_cov_97.108482_38	329	PF18906	Phage tail tube protein
B19_NODE_1312_length_41044_cov_34.225475_4	100	PF07463	NUMOD4 motif
B19_NODE_1312_length_41044_cov_34.225475_4	100	PF13392	HNH endonuclease
B19_NODE_1312_length_41044_cov_34.225475_49	222	PF16461	Lambda phage tail tube protein, TTP
B19_NODE_1312_length_41044_cov_34.225475_43	833	PF13550	Putative phage tail protein
B19_NODE_1321_length_40991_cov_16.657148_68	401	PF07282	Putative transposase DNA-binding domain
B19_NODE_1321_length_40991_cov_16.657148_68	401	PF01385	Probable transposase
B19_NODE_1321_length_40991_cov_16.657148_68	401	PF12323	Helix-turn-helix domain
B19_NODE_1332_length_40909_cov_79.182259_14	459	PF13229	Right handed beta helix region
B19_NODE_1332_length_40909_cov_79.182259_14	459	PF12708	Pectate lyase superfamily protein
B19_NODE_1332_length_40909_cov_79.182259_42	649	PF00476	DNA polymerase family A
B19_NODE_1332_length_40909_cov_79.182259_42	649	PF01612	3'-5' exonuclease
B19_NODE_1336_length_40884_cov_32.945627_56	616	PF00476	DNA polymerase family A
B19_NODE_1337_length_40882_cov_30.110050_58	1298	PF13229	Right handed beta helix region
B19_NODE_1342_length_40847_cov_39.803319_22	486	PF13753	Putative flagellar system-associated repeat
B19_NODE_1342_length_40847_cov_39.803319_36	294	PF00145	C-5 cytosine-specific DNA methylase
B19_NODE_1343_length_40846_cov_21.264078_27	370	PF17236	Family of unknown function (DUF5309)
B19_NODE_1350_length_40814_cov_137.574720_9	714	PF10145	Phage-related minor tail protein
B19_NODE_135_length_71363_cov_58.715376_93	238	PF00166	Chaperonin 10 Kd subunit
B19_NODE_1376_length_40523_cov_56.353761_43	1263	PF01832	Mannosyl-glycoprotein endo-beta-N-acetylglucosaminidase
B19_NODE_1376_length_40523_cov_56.353761_43	1263	PF10145	Phage-related minor tail protein
B19_NODE_1376_length_40523_cov_56.353761_64	274	PF00589	Phage integrase family
B19_NODE_1376_length_40523_cov_56.353761_8	147	PF06356	Protein of unknown function (DUF1064)
B19_NODE_1384_length_40473_cov_52.975283_34	690	PF16510	Phage P22-like portal protein
B19_NODE_139_length_70806_cov_26.889599_45	113	PF00383	Cytidine and deoxycytidylate deaminase zinc-binding region
B19_NODE_139_length_70806_cov_26.889599_46	117	PF11750	Protein of unknown function (DUF3307)
B19_NODE_139_length_70806_cov_26.889599_47	298	PF12705	PD-(D/E)XK nuclease superfamily
B19_NODE_1416_length_40035_cov_92.592196_28	308	PF03837	RecT family
B19_NODE_1416_length_40035_cov_92.592196_47	429	PF03237	Terminase-like family
B19_NODE_1421_length_40000_cov_42.878082_12	659	PF00476	DNA polymerase family A
B19_NODE_1421_length_40000_cov_42.878082_12	659	PF01612	3'-5' exonuclease
B19_NODE_1421_length_40000_cov_42.878082_30	615	PF12802	MarR family
B19_NODE_1421_length_40000_cov_42.878082_42	1027	PF10145	Phage-related minor tail protein
B19_NODE_1421_length_40000_cov_42.878082_42	1027	PF00877	NlpC/P60 family
B19_NODE_1439_length_39889_cov_44.253301_20	437	PF03237	Terminase-like family
B19_NODE_1439_length_39889_cov_44.253301_20	437	PF17288	Terminase RNAseH like domain
B19_NODE_1440_length_39885_cov_63.909390_10	681	PF16510	Phage P22-like portal protein
B19_NODE_1453_length_39734_cov_65.535724_41	365	PF14099	Polysaccharide lyase
B19_NODE_1456_length_39712_cov_139.879567_27	197	PF00805	Pentapeptide repeats (8 copies)
B19_NODE_1456_length_39712_cov_139.879567_27	121	PF00805	Pentapeptide repeats (8 copies)
B19_NODE_1462_length_39643_cov_49.456950_44	617	PF08706	D5 N terminal like
B19_NODE_1462_length_39643_cov_49.456950_44	617	PF09250	Bifunctional DNA primase/polymerase, N-terminal
B19_NODE_1462_length_39643_cov_49.456950_4	361	PF00574	Clp protease
B19_NODE_146_length_70079_cov_58.221581_49	574	PF03237	Terminase-like family
B19_NODE_1471_length_39588_cov_74.243822_10	313	PF00589	Phage integrase family
B19_NODE_1471_length_39588_cov_74.243822_53	183	PF00805	Pentapeptide repeats (8 copies)
B19_NODE_1483_length_39475_cov_368.322907_63	282	PF01510	N-acetylmuramoyl-L-alanine amidase
B19_NODE_1491_length_39402_cov_33.681068_46	126	PF13392	HNH endonuclease
B19_NODE_1513_length_39231_cov_104.637227_6	124	PF13885	Keratin, high sulfur B2 protein
B19_NODE_1513_length_39231_cov_104.637227_6	202	PF13885	Keratin, high sulfur B2 protein
B19_NODE_1513_length_39231_cov_104.637227_6	202	PF13885	Keratin, high sulfur B2 protein
B19_NODE_1513_length_39231_cov_104.637227_6	202	PF13885	Keratin, high sulfur B2 protein
B19_NODE_1513_length_39231_cov_104.637227_6	313	PF00805	Pentapeptide repeats (8 copies)
B19_NODE_1513_length_39231_cov_104.637227_6	313	PF00805	Pentapeptide repeats (8 copies)
B19_NODE_1513_length_39231_cov_104.637227_6	313	PF00805	Pentapeptide repeats (8 copies)
B19_NODE_1513_length_39231_cov_104.637227_6	313	PF00805	Pentapeptide repeats (8 copies)
B19_NODE_1513_length_39231_cov_104.637227_62	89	PF04448	Protein of unknown function (DUF551)
B19_NODE_1513_length_39231_cov_104.637227_63	170	PF03819	MazG nucleotide pyrophosphohydrolase domain
B19_NODE_1513_length_39231_cov_104.637227_65	111	PF01541	GIY-YIG catalytic domain
B19_NODE_1516_length_39213_cov_17.567623_21	568	PF13489	Methyltransferase domain
B19_NODE_1516_length_39213_cov_17.567623_21	568	PF01973	Protein of unknown function DUF115
B19_NODE_1517_length_39208_cov_197.128547_58	260	PF00589	Phage integrase family
B19_NODE_1517_length_39208_cov_197.128547_50	250	PF02732	ERCC4 domain
B19_NODE_1520_length_39184_cov_12.902093_64	737	PF00004	ATPase family associated with various cellular activities (AAA)
B19_NODE_1527_length_39164_cov_54.481117_35	506	PF14870	Photosynthesis system II assembly factor YCF48
B19_NODE_1527_length_39164_cov_54.481117_49	177	PF04266	ASCH domain
B19_NODE_1527_length_39164_cov_54.481117_55	376	PF00589	Phage integrase family
B19_NODE_152_length_69605_cov_48.043983_91	170	PF00583	Acetyltransferase (GNAT) family
B19_NODE_1533_length_39088_cov_122.135885_19	1366	PF10145	Phage-related minor tail protein
B19_NODE_1534_length_39060_cov_18.449224_43	435	PF13455	Meiotically up-regulated gene 113
B19_NODE_1534_length_39060_cov_18.449224_4	877	PF12704	MacB-like periplasmic core domain
B19_NODE_1534_length_39060_cov_18.449224_4	877	PF12704	MacB-like periplasmic core domain
B19_NODE_1534_length_39060_cov_18.449224_4	877	PF02687	FtsX-like permease family
B19_NODE_1534_length_39060_cov_18.449224_4	877	PF02687	FtsX-like permease family
B19_NODE_153_length_69351_cov_31.569124_53	191	PF13392	HNH endonuclease
B19_NODE_153_length_69351_cov_31.569124_50	293	PF13385	Concanavalin A-like lectin/glucanases superfamily
B19_NODE_1557_length_38850_cov_59.742106_41	99	PF01832	Mannosyl-glycoprotein endo-beta-N-acetylglucosaminidase
B19_NODE_1557_length_38850_cov_59.742106_4	497	PF03237	Terminase-like family
B19_NODE_1557_length_38850_cov_59.742106_4	497	PF17289	Terminase RNaseH-like domain
B19_NODE_1557_length_38850_cov_59.742106_40	1149	PF18857	Large polyvalent protein associated domain 38
B19_NODE_1559_length_38837_cov_27.415373_34	142	PF18925	Family of unknown function (DUF5675)
B19_NODE_155_length_69068_cov_22.340689_25	316	PF12705	PD-(D/E)XK nuclease superfamily
B19_NODE_155_length_69068_cov_22.340689_48	901	PF01391	Collagen triple helix repeat (20 copies)
B19_NODE_155_length_69068_cov_22.340689_48	901	PF01391	Collagen triple helix repeat (20 copies)
B19_NODE_1561_length_38810_cov_124.453000_26	167	PF05838	Glycosyl hydrolase 108
B19_NODE_1586_length_38505_cov_38.396047_23	480	PF17289	Terminase RNaseH-like domain
B19_NODE_1601_length_38332_cov_47.711968_39	2415	PF04002	RadC-like JAB domain
B19_NODE_1601_length_38332_cov_47.711968_39	2415	PF18763	ddrB-like ParB superfamily domain
B19_NODE_160_length_68058_cov_55.191786_69	453	PF14520	Helix-hairpin-helix domain
B19_NODE_160_length_68058_cov_55.191786_69	453	PF00535	Glycosyl transferase family 2
B19_NODE_161_length_67902_cov_69.491739_67	380	PF09967	VWA-like domain (DUF2201)
B19_NODE_161_length_67902_cov_69.491739_67	380	PF13203	Putative metallopeptidase domain
B19_NODE_161_length_67902_cov_69.491739_85	419	PF00476	DNA polymerase family A
B19_NODE_161_length_67902_cov_69.491739_83	484	PF03167	Uracil DNA glycosylase superfamily
B19_NODE_161_length_67902_cov_69.491739_85	419	PF00476	DNA polymerase family A
B19_NODE_1626_length_38155_cov_43.045906_15	443	PF04466	Phage terminase large subunit
B19_NODE_163_length_67802_cov_58.616322_49	290	PF01784	NIF3 (NGG1p interacting factor 3)
B19_NODE_163_length_67802_cov_58.616322_49	290	PF01784	NIF3 (NGG1p interacting factor 3)
B19_NODE_164_length_67756_cov_41.258312_21	254	PF00805	Pentapeptide repeats (8 copies)
B19_NODE_1663_length_37740_cov_18.925169_38	502	PF00145	C-5 cytosine-specific DNA methylase
B19_NODE_1663_length_37740_cov_18.925169_38	502	PF00145	C-5 cytosine-specific DNA methylase
B19_NODE_1671_length_37713_cov_50.847151_25	682	PF09250	Bifunctional DNA primase/polymerase, N-terminal
B19_NODE_1671_length_37713_cov_50.847151_25	682	PF05272	Virulence-associated protein E
B19_NODE_1671_length_37713_cov_50.847151_20	165	PF13443	Cro/C1-type HTH DNA-binding domain
B19_NODE_1688_length_37458_cov_18.037644_fragment_1_38	324	PF00589	Phage integrase family
B19_NODE_1688_length_37458_cov_18.037644_fragment_1_35	326	PF00004	ATPase family associated with various cellular activities (AAA)
B19_NODE_1688_length_37458_cov_18.037644_fragment_1_39	427	PF13489	Methyltransferase domain
B19_NODE_1699_length_37289_cov_27.420959_53	870	PF01832	Mannosyl-glycoprotein endo-beta-N-acetylglucosaminidase
B19_NODE_16_length_109940_cov_30.262911_154	865	PF13155	Toprim-like
B19_NODE_171_length_67058_cov_14.826008_75	78	PF10518	TAT (twin-arginine translocation) pathway signal sequence
B19_NODE_171_length_67058_cov_14.826008_74	198	PF07799	Protein of unknown function (DUF1643)
B19_NODE_1724_length_36996_cov_134.189654_59	243	PF00805	Pentapeptide repeats (8 copies)
B19_NODE_1724_length_36996_cov_134.189654_59	243	PF00805	Pentapeptide repeats (8 copies)
B19_NODE_1724_length_36996_cov_134.189654_59	243	PF00805	Pentapeptide repeats (8 copies)
B19_NODE_1756_length_36602_cov_279.532739_24	158	PF00436	Single-strand binding protein family
B19_NODE_1756_length_36602_cov_279.532739_2	749	PF16510	Phage P22-like portal protein
B19_NODE_1756_length_36602_cov_279.532739_20	238	PF00717	Peptidase S24-like
B19_NODE_1756_length_36602_cov_279.532739_23	229	PF04404	ERF superfamily
B19_NODE_1756_length_36602_cov_279.532739_44	864	PF13884	Chaperone of endosialidase
B19_NODE_1762_length_36539_cov_64.301063_40	666	PF00476	DNA polymerase family A
B19_NODE_1766_length_36475_cov_47.329462_25	229	PF05063	MT-A70
B19_NODE_1766_length_36475_cov_47.329462_4	590	PF00271	Helicase conserved C-terminal domain
B19_NODE_1766_length_36475_cov_47.329462_4	590	PF04851	Type III restriction enzyme, res subunit
B19_NODE_1766_length_36475_cov_47.329462_47	213	PF07352	Bacteriophage Mu Gam like protein
B19_NODE_1769_length_36427_cov_413.562658_11	272	PF00145	C-5 cytosine-specific DNA methylase
B19_NODE_1769_length_36427_cov_413.562658_10	165	PF00145	C-5 cytosine-specific DNA methylase
B19_NODE_1769_length_36427_cov_413.562658_10	165	PF00145	C-5 cytosine-specific DNA methylase
B19_NODE_1769_length_36427_cov_413.562658_12	269	PF07120	Protein of unknown function (DUF1376)
B19_NODE_1783_length_36297_cov_56.109569_37	407	PF00589	Phage integrase family
B19_NODE_1783_length_36297_cov_56.109569_37	407	PF13356	Arm DNA-binding domain
B19_NODE_1792_length_36165_cov_54.802465_37	765	PF18857	Large polyvalent protein associated domain 38
B19_NODE_1792_length_36165_cov_54.802465_38	1210	PF02195	ParB-like nuclease domain
B19_NODE_17_length_109505_cov_40.226907_110	364	PF04233	Phage Mu protein F like protein
B19_NODE_17_length_109505_cov_40.226907_143	296	PF13692	Glycosyl transferases group 1
B19_NODE_17_length_109505_cov_40.226907_89	1934	PF10145	Phage-related minor tail protein
B19_NODE_180_length_66461_cov_28.312984_111	1572	PF00990	Diguanylate cyclase, GGDEF domain
B19_NODE_180_length_66461_cov_28.312984_32	152	PF18066	Phage ABA sandwich domain
B19_NODE_1815_length_35901_cov_35.005524_9	731	PF04233	Phage Mu protein F like protein
B19_NODE_1815_length_35901_cov_35.005524_9	731	PF04860	Phage portal protein
B19_NODE_1819_length_35800_cov_10.121360_35	612	PF03796	DnaB-like helicase C terminal domain
B19_NODE_1821_length_35752_cov_240.670308_28	98	PF10765	Protein of unknown function (DUF2591)
B19_NODE_1828_length_35612_cov_196.009534_5	453	PF04466	Phage terminase large subunit
B19_NODE_183_length_66201_cov_28.843135_42	150	PF04026	SpoVG
B19_NODE_183_length_66201_cov_28.843135_49	97	PF13223	Protein of unknown function (DUF4031)
B19_NODE_1858_length_35203_cov_82.129623_13	289	PF00589	Phage integrase family
B19_NODE_1858_length_35203_cov_82.129623_1	791	PF13385	Concanavalin A-like lectin/glucanases superfamily
B19_NODE_1858_length_35203_cov_82.129623_34	72	PF00196	Bacterial regulatory proteins, luxR family
B19_NODE_1858_length_35203_cov_82.129623_30	288	PF03837	RecT family
B19_NODE_1858_length_35203_cov_82.129623_35	292	PF13411	MerR HTH family regulatory protein
B19_NODE_1858_length_35203_cov_82.129623_37	145	PF13392	HNH endonuclease
B19_NODE_1858_length_35203_cov_82.129623_3	337	PF01183	Glycosyl hydrolases family 25
B19_NODE_1864_length_35137_cov_53.561171_8	186	PF18909	Siphovirus protein of unknown function (DUF5664)
B19_NODE_1868_length_35092_cov_31.312327_30	1093	PF06791	Prophage tail length tape measure protein
B19_NODE_1875_length_34975_cov_182.366982_29	244	PF01391	Collagen triple helix repeat (20 copies)
B19_NODE_1878_length_34947_cov_106.023157_6	463	PF04860	Phage portal protein
B19_NODE_1888_length_34828_cov_95.179708_26	329	PF00589	Phage integrase family
B19_NODE_1897_length_34653_cov_45.616365_35	364	PF13252	Protein of unknown function (DUF4043)
B19_NODE_1897_length_34653_cov_45.616365_33	805	PF11134	Phage stabilisation protein
B19_NODE_1897_length_34653_cov_45.616365_38	423	PF04466	Phage terminase large subunit
B19_NODE_1897_length_34653_cov_45.616365_31	191	PF05118	Aspartyl/Asparaginyl beta-hydroxylase
B19_NODE_1938_length_34030_cov_55.760530_26	405	PF00589	Phage integrase family
B19_NODE_193_length_65494_cov_126.011996_31	308	PF02272	DHHA1 domain
B19_NODE_193_length_65494_cov_126.011996_33	255	PF03592	Terminase small subunit
B19_NODE_193_length_65494_cov_126.011996_3	581	PF01935	Helicase HerA, central domain
B19_NODE_193_length_65494_cov_126.011996_55	4616	PF18857	Large polyvalent protein associated domain 38
B19_NODE_193_length_65494_cov_126.011996_55	4616	PF18814	phage-Barnase-EndoU-ColicinE5/D-RelE like nuclease5
B19_NODE_193_length_65494_cov_126.011996_55	4616	PF13563	2'-5' RNA ligase superfamily
B19_NODE_193_length_65494_cov_126.011996_55	4616	PF18760	ADP-Ribosyltransferase in polyvalent proteins
B19_NODE_193_length_65494_cov_126.011996_56	154	PF13392	HNH endonuclease
B19_NODE_193_length_65494_cov_126.011996_76	368	PF03837	RecT family
B19_NODE_1965_length_33699_cov_67.736714_16	693	PF01464	Transglycosylase SLT domain
B19_NODE_201_length_64995_cov_35.131013_79	422	PF03167	Uracil DNA glycosylase superfamily
B19_NODE_204_length_64809_cov_50.445424_16	269	PF01367	5'-3' exonuclease, C-terminal SAM fold
B19_NODE_204_length_64809_cov_50.445424_16	269	PF02739	5'-3' exonuclease, N-terminal resolvase-like domain
B19_NODE_204_length_64809_cov_50.445424_51	170	PF18907	Family of unknown function (DUF5662)
B19_NODE_204_length_64809_cov_50.445424_64	219	PF08279	HTH domain
B19_NODE_2055_length_32070_cov_30.804498_35	248	PF00149	Calcineurin-like phosphoesterase
B19_NODE_205_length_64651_cov_38.613598_43	426	PF01139	tRNA-splicing ligase RtcB
B19_NODE_2060_length_32012_cov_96.656695_15	33	PF18909	Siphovirus protein of unknown function (DUF5664)
B19_NODE_2104_length_31309_cov_15.967652_11	466	PF04466	Phage terminase large subunit
B19_NODE_2104_length_31309_cov_15.967652_15	405	PF11651	P22 coat protein - gene protein 5
B19_NODE_2109_length_31219_cov_640.496374_24	177	PF01381	Helix-turn-helix
B19_NODE_2120_length_31003_cov_30.026108_30	402	PF11651	P22 coat protein - gene protein 5
B19_NODE_2134_length_30814_cov_25.294580_15	553	PF01935	Helicase HerA, central domain
B19_NODE_2134_length_30814_cov_25.294580_31	305	PF07120	Protein of unknown function (DUF1376)
B19_NODE_2154_length_30580_cov_52.274103_37	199	PF04586	Caudovirus prohead serine protease
B19_NODE_216_length_64401_cov_34.289187_10	276	PF00805	Pentapeptide repeats (8 copies)
B19_NODE_216_length_64401_cov_34.289187_10	276	PF00805	Pentapeptide repeats (8 copies)
B19_NODE_216_length_64401_cov_34.289187_12	328	PF06067	Domain of unknown function (DUF932)
B19_NODE_2191_length_30059_cov_48.441908_33	238	PF06381	Protein of unknown function (DUF1073)
B19_NODE_2191_length_30059_cov_48.441908_36	149	PF11722	CCCH zinc finger in TRM13 protein
B19_NODE_2191_length_30059_cov_48.441908_32	451	PF04233	Phage Mu protein F like protein
B19_NODE_2191_length_30059_cov_48.441908_32	451	PF13563	2'-5' RNA ligase superfamily
B19_NODE_2191_length_30059_cov_48.441908_34	365	PF06381	Protein of unknown function (DUF1073)
B19_NODE_2192_length_30017_cov_44.470830_16	361	PF18906	Phage tail tube protein
B19_NODE_21_length_105384_cov_17.834044_40	378	PF13692	Glycosyl transferases group 1
B19_NODE_2228_length_29450_cov_12.626365_12	327	PF00589	Phage integrase family
B19_NODE_224_length_63745_cov_51.508149_10	1410	PF10145	Phage-related minor tail protein
B19_NODE_224_length_63745_cov_51.508149_36	1085	PF01612	3'-5' exonuclease
B19_NODE_224_length_63745_cov_51.508149_36	1085	PF00476	DNA polymerase family A
B19_NODE_224_length_63745_cov_51.508149_36	1085	PF00476	DNA polymerase family A
B19_NODE_224_length_63745_cov_51.508149_36	1085	PF03167	Uracil DNA glycosylase superfamily
B19_NODE_2256_length_29142_cov_116.850517_35	132	PF01381	Helix-turn-helix
B19_NODE_225_length_63654_cov_201.268102_82	429	PF17289	Terminase RNaseH-like domain
B19_NODE_225_length_63654_cov_201.268102_82	429	PF03237	Terminase-like family
B19_NODE_225_length_63654_cov_201.268102_84	489	PF05133	Phage portal protein, SPP1 Gp6-like
B19_NODE_2261_length_28971_cov_11.384043_28	416	PF05065	Phage capsid family
B19_NODE_2271_length_28803_cov_52.135731_39	187	PF04492	Bacteriophage replication protein O
B19_NODE_2271_length_28803_cov_52.135731_3	641	PF04860	Phage portal protein
B19_NODE_2281_length_28710_cov_41.231513_54	60	PF00805	Pentapeptide repeats (8 copies)
B19_NODE_2297_length_28446_cov_100.063893_21	257	PF05257	CHAP domain
B19_NODE_2297_length_28446_cov_100.063893_20	296	PF13385	Concanavalin A-like lectin/glucanases superfamily
B19_NODE_2297_length_28446_cov_100.063893_25	52	PF01381	Helix-turn-helix
B19_NODE_231_length_63272_cov_175.120632_21	637	PF13884	Chaperone of endosialidase
B19_NODE_231_length_63272_cov_175.120632_26	927	PF01464	Transglycosylase SLT domain
B19_NODE_231_length_63272_cov_175.120632_27	2944	PF18858	Large polyvalent protein associated domain 39
B19_NODE_2321_length_28191_cov_82.076592_2	137	PF05869	DNA N-6-adenine-methyltransferase (Dam)
B19_NODE_2328_length_28126_cov_43.014356_6	425	PF01555	DNA methylase
B19_NODE_2328_length_28126_cov_43.014356_6	425	PF02195	ParB-like nuclease domain
B19_NODE_2332_length_28089_cov_44.827353_11	387	PF00145	C-5 cytosine-specific DNA methylase
B19_NODE_2332_length_28089_cov_44.827353_45	1035	PF04586	Caudovirus prohead serine protease
B19_NODE_2332_length_28089_cov_44.827353_45	1035	PF04860	Phage portal protein
B19_NODE_233_length_63147_cov_44.053858_64	856	PF00476	DNA polymerase family A
B19_NODE_233_length_63147_cov_44.053858_64	856	PF13392	HNH endonuclease
B19_NODE_2349_length_27779_cov_52.853196_2	259	PF01551	Peptidase family M23
B19_NODE_2352_length_27750_cov_16.441379_3	253	PF04480	Protein of unknown function (DUF559)
B19_NODE_2352_length_27750_cov_16.441379_3	867	PF00271	Helicase conserved C-terminal domain
B19_NODE_2352_length_27750_cov_16.441379_3	867	PF04851	Type III restriction enzyme, res subunit
B19_NODE_235_length_63087_cov_33.803846_111	635	PF03354	Phage Terminase
B19_NODE_2372_length_27508_cov_16.275198_34	894	PF09250	Bifunctional DNA primase/polymerase, N-terminal
B19_NODE_239_length_62854_cov_39.163347_18	178	PF01464	Transglycosylase SLT domain
B19_NODE_239_length_62854_cov_39.163347_15	422	PF00082	Subtilase family
B19_NODE_239_length_62854_cov_39.163347_15	422	PF05922	Peptidase inhibitor I9
B19_NODE_23_length_102362_cov_55.416110_139	572	PF04860	Phage portal protein
B19_NODE_2461_length_26390_cov_35.287906_5	528	PF05731	TROVE domain
B19_NODE_2477_length_26206_cov_46.096287_19	255	PF06508	Queuosine biosynthesis protein QueC
B19_NODE_249_length_62244_cov_37.908135_11	381	PF08484	C-methyltransferase C-terminal domain
B19_NODE_249_length_62244_cov_37.908135_11	381	PF08421	Putative zinc binding domain
B19_NODE_249_length_62244_cov_37.908135_11	381	PF13489	Methyltransferase domain
B19_NODE_249_length_62244_cov_37.908135_47	284	PF00589	Phage integrase family
B19_NODE_249_length_62244_cov_37.908135_44	90	PF00392	Bacterial regulatory proteins, gntR family
B19_NODE_249_length_62244_cov_37.908135_4	838	PF04586	Caudovirus prohead serine protease
B19_NODE_249_length_62244_cov_37.908135_4	838	PF01471	Putative peptidoglycan binding domain
B19_NODE_249_length_62244_cov_37.908135_48	74	PF01381	Helix-turn-helix
B19_NODE_2522_length_25710_cov_93.628221_12	738	PF12708	Pectate lyase superfamily protein
B19_NODE_2522_length_25710_cov_93.628221_12	738	PF10983	Protein of unknown function (DUF2793)
B19_NODE_2527_length_25642_cov_70.721265_22	710	PF00574	Clp protease
B19_NODE_2546_length_25452_cov_66.671933_17	152	PF09723	Zinc ribbon domain
B19_NODE_254_length_61936_cov_55.523392_27	2732	PF18838	Large polyvalent protein associated domain 23
B19_NODE_2565_length_25347_cov_34.323462_17	773	PF14528	LAGLIDADG-like domain
B19_NODE_2584_length_25144_cov_40.170354_27	187	PF09374	Predicted Peptidoglycan domain
B19_NODE_2584_length_25144_cov_40.170354_27	187	PF05838	Glycosyl hydrolase 108
B19_NODE_259_length_61609_cov_76.894093_18	144	PF00877	NlpC/P60 family
B19_NODE_259_length_61609_cov_76.894093_17	512	PF09931	Uncharacterized conserved protein (DUF2163)
B19_NODE_259_length_61609_cov_76.894093_17	512	PF09931	Uncharacterized conserved protein (DUF2163)
B19_NODE_259_length_61609_cov_76.894093_17	512	PF09356	Phage conserved hypothetical protein BR0599
B19_NODE_259_length_61609_cov_76.894093_16	197	PF09343	Conserved hypothetical protein 2217 (DUF2460)
B19_NODE_2616_length_24846_cov_37.758461_17	596	PF13088	BNR repeat-like domain
B19_NODE_2637_length_24673_cov_33.906451_10	408	PF11651	P22 coat protein - gene protein 5
B19_NODE_263_length_61337_cov_60.253419_29	1147	PF13550	Putative phage tail protein
B19_NODE_269_length_60900_cov_46.296130_37	268	PF01551	Peptidase family M23
B19_NODE_269_length_60900_cov_46.296130_37	268	PF01476	LysM domain
B19_NODE_2720_length_23774_cov_12.695813_10	842	PF13563	2'-5' RNA ligase superfamily
B19_NODE_2720_length_23774_cov_12.695813_24	902	PF10145	Phage-related minor tail protein
B19_NODE_27_length_99318_cov_37.806474_4	108	PF00583	Acetyltransferase (GNAT) family
B19_NODE_27_length_99318_cov_37.806474_41	257	PF10127	RNA repair pathway DNA polymerase beta family
B19_NODE_27_length_99318_cov_37.806474_44	145	PF08719	NADAR domain
B19_NODE_280_length_60195_cov_71.933106_49	363	PF09588	YqaJ-like viral recombinase domain
B19_NODE_280_length_60195_cov_71.933106_80	1102	PF06074	Protein of unknown function (DUF935)
B19_NODE_280_length_60195_cov_71.933106_80	1102	PF04233	Phage Mu protein F like protein
B19_NODE_2815_length_22905_cov_27.496805_33	199	PF00132	Bacterial transferase hexapeptide (six repeats)
B19_NODE_2815_length_22905_cov_27.496805_33	199	PF00132	Bacterial transferase hexapeptide (six repeats)
B19_NODE_2834_length_22730_cov_37.834179_23	965	PF08239	Bacterial SH3 domain
B19_NODE_2834_length_22730_cov_37.834179_23	965	PF01551	Peptidase family M23
B19_NODE_283_length_59930_cov_15.505052_23	558	PF13538	UvrD-like helicase C-terminal domain
B19_NODE_283_length_59930_cov_15.505052_23	558	PF13245	AAA domain
B19_NODE_2947_length_21806_cov_37.392074_6	135	PF14354	Restriction alleviation protein Lar
B19_NODE_294_length_59254_cov_523.696464_86	249	PF05050	Methyltransferase FkbM domain
B19_NODE_295_length_59217_cov_83.848095_38	194	PF01844	HNH endonuclease
B19_NODE_295_length_59217_cov_83.848095_34	463	PF03796	DnaB-like helicase C terminal domain
B19_NODE_297_length_58999_cov_56.324104_7	452	PF13481	AAA domain
B19_NODE_297_length_58999_cov_56.324104_79	2686	PF01464	Transglycosylase SLT domain
B19_NODE_297_length_58999_cov_56.324104_79	2686	PF01464	Transglycosylase SLT domain
B19_NODE_2_length_229167_cov_106.839031_105	528	PF00483	Nucleotidyl transferase
B19_NODE_301_length_58680_cov_33.754388_53	575	PF02195	ParB-like nuclease domain
B19_NODE_3023_length_21204_cov_14.154806_19	179	PF13578	Methyltransferase domain
B19_NODE_3023_length_21204_cov_14.154806_18	404	PF00535	Glycosyl transferase family 2
B19_NODE_3023_length_21204_cov_14.154806_18	404	PF00535	Glycosyl transferase family 2
B19_NODE_3023_length_21204_cov_14.154806_18	404	PF00535	Glycosyl transferase family 2
B19_NODE_3023_length_21204_cov_14.154806_18	404	PF00535	Glycosyl transferase family 2
B19_NODE_3036_length_21065_cov_332.553927_31	132	PF01844	HNH endonuclease
B19_NODE_303_length_58052_cov_118.854458_54	251	PF01381	Helix-turn-helix
B19_NODE_303_length_58052_cov_118.854458_54	251	PF00717	Peptidase S24-like
B19_NODE_303_length_58052_cov_118.854458_57	141	PF07750	GcrA cell cycle regulator
B19_NODE_303_length_58052_cov_118.854458_58	111	PF01726	LexA DNA binding domain
B19_NODE_303_length_58052_cov_118.854458_59	207	PF05063	MT-A70
B19_NODE_30_length_97634_cov_47.458234_24	4415	PF00271	Helicase conserved C-terminal domain
B19_NODE_30_length_97634_cov_47.458234_24	4415	PF00176	SNF2 family N-terminal domain
B19_NODE_30_length_97634_cov_47.458234_24	4415	PF18857	Large polyvalent protein associated domain 38
B19_NODE_30_length_97634_cov_47.458234_85	288	PF03592	Terminase small subunit
B19_NODE_30_length_97634_cov_47.458234_88	62	PF19067	Family of unknown function (DUF5763)
B19_NODE_30_length_97634_cov_47.458234_8	841	PF13476	AAA domain
B19_NODE_316_length_57332_cov_31.508372_37	462	PF07282	Putative transposase DNA-binding domain
B19_NODE_3198_length_20112_cov_60.304283_23	327	PF03837	RecT family
B19_NODE_323_length_57103_cov_33.844885_80	277	PF13385	Concanavalin A-like lectin/glucanases superfamily
B19_NODE_331_length_56807_cov_69.032915_52	131	PF04542	Sigma-70 region 2
B19_NODE_331_length_56807_cov_69.032915_55	232	PF03237	Terminase-like family
B19_NODE_3320_length_19356_cov_42.168178_32	1364	PF04002	RadC-like JAB domain
B19_NODE_335_length_56267_cov_48.968911_21	798	PF08706	D5 N terminal like
B19_NODE_335_length_56267_cov_48.968911_21	798	PF09250	Bifunctional DNA primase/polymerase, N-terminal
B19_NODE_3390_length_18896_cov_90.076164_19	688	PF10124	Mu-like prophage major head subunit gpT
B19_NODE_3390_length_18896_cov_90.076164_14	179	PF06763	Prophage minor tail protein Z (GPZ)
B19_NODE_3390_length_18896_cov_90.076164_18	115	PF09956	Uncharacterized conserved protein (DUF2190)
B19_NODE_3390_length_18896_cov_90.076164_20	631	PF05136	Phage portal protein, lambda family
B19_NODE_341_length_55996_cov_49.436013_19	231	PF00145	C-5 cytosine-specific DNA methylase
B19_NODE_341_length_55996_cov_49.436013_74	463	PF04860	Phage portal protein
B19_NODE_341_length_55996_cov_49.436013_9	468	PF02368	Bacterial Ig-like domain (group 2)
B19_NODE_3480_length_18463_cov_153.060463_3	441	PF05133	Phage portal protein, SPP1 Gp6-like
B19_NODE_355_length_55309_cov_65.814891_29	525	PF04865	Baseplate J-like protein
B19_NODE_355_length_55309_cov_65.814891_29	525	PF16190	Ubiquitin-activating enzyme E1 FCCH domain
B19_NODE_355_length_55309_cov_65.814891_44	330	PF01844	HNH endonuclease
B19_NODE_355_length_55309_cov_65.814891_60	521	PF01555	DNA methylase
B19_NODE_3576_length_18021_cov_51.864800_12	649	PF01464	Transglycosylase SLT domain
B19_NODE_361_length_55091_cov_46.922378_19	927	PF10145	Phage-related minor tail protein
B19_NODE_361_length_55091_cov_46.922378_49	166	PF13511	Domain of unknown function (DUF4124)
B19_NODE_361_length_55091_cov_46.922378_4	551	PF05136	Phage portal protein, lambda family
B19_NODE_361_length_55091_cov_46.922378_56	476	PF00772	DnaB-like helicase N terminal domain
B19_NODE_361_length_55091_cov_46.922378_56	476	PF03796	DnaB-like helicase C terminal domain
B19_NODE_361_length_55091_cov_46.922378_66	851	PF01555	DNA methylase
B19_NODE_361_length_55091_cov_46.922378_81	197	PF00959	Phage lysozyme
B19_NODE_364_length_54968_cov_101.267896_47	756	PF00145	C-5 cytosine-specific DNA methylase
B19_NODE_364_length_54968_cov_101.267896_47	756	PF13403	Hint domain
B19_NODE_364_length_54968_cov_101.267896_81	548	PF13229	Right handed beta helix region
B19_NODE_366_length_54869_cov_45.612271_51	1289	PF10145	Phage-related minor tail protein
B19_NODE_3694_length_17528_cov_23.142735_16	415	PF05065	Phage capsid family
B19_NODE_3694_length_17528_cov_23.142735_18	469	PF04860	Phage portal protein
B19_NODE_36_length_94446_cov_29.248763_110	322	PF07728	AAA domain (dynein-related subfamily)
B19_NODE_36_length_94446_cov_29.248763_126	250	PF01068	ATP dependent DNA ligase domain
B19_NODE_36_length_94446_cov_29.248763_120	310	PF12705	PD-(D/E)XK nuclease superfamily
B19_NODE_36_length_94446_cov_29.248763_12	583	PF00176	SNF2 family N-terminal domain
B19_NODE_36_length_94446_cov_29.248763_12	583	PF00271	Helicase conserved C-terminal domain
B19_NODE_36_length_94446_cov_29.248763_75	307	PF13524	Glycosyl transferases group 1
B19_NODE_3745_length_17309_cov_13.017909_28	82	PF01844	HNH endonuclease
B19_NODE_3745_length_17309_cov_13.017909_2	380	PF04860	Phage portal protein
B19_NODE_377_length_54473_cov_69.286486_78	313	PF12684	PDDEXK-like domain of unknown function (DUF3799)
B19_NODE_3819_length_17007_cov_25.551852_18	659	PF03167	Uracil DNA glycosylase superfamily
B19_NODE_3819_length_17007_cov_25.551852_18	659	PF01612	3'-5' exonuclease
B19_NODE_3855_length_16851_cov_73.478507_12	269	PF04586	Caudovirus prohead serine protease
B19_NODE_3855_length_16851_cov_73.478507_1	257	PF01832	Mannosyl-glycoprotein endo-beta-N-acetylglucosaminidase
B19_NODE_3855_length_16851_cov_73.478507_18	109	PF04883	Bacteriophage HK97-gp10, putative tail-component
B19_NODE_3855_length_16851_cov_73.478507_13	438	PF05065	Phage capsid family
B19_NODE_385_length_54053_cov_31.461313_20	203	PF05135	Phage gp6-like head-tail connector protein
B19_NODE_385_length_54053_cov_31.461313_32	579	PF04860	Phage portal protein
B19_NODE_38_length_93123_cov_103.713360_145	606	PF00271	Helicase conserved C-terminal domain
B19_NODE_38_length_93123_cov_103.713360_145	606	PF00176	SNF2 family N-terminal domain
B19_NODE_38_length_93123_cov_103.713360_28	398	PF13489	Methyltransferase domain
B19_NODE_38_length_93123_cov_103.713360_28	398	PF08484	C-methyltransferase C-terminal domain
B19_NODE_38_length_93123_cov_103.713360_28	398	PF08421	Putative zinc binding domain
B19_NODE_38_length_93123_cov_103.713360_47	501	PF13472	GDSL-like Lipase/Acylhydrolase family
B19_NODE_396_length_53741_cov_73.545971_40	578	PF00476	DNA polymerase family A
B19_NODE_404_length_53482_cov_52.442398_43	189	PF05866	Endodeoxyribonuclease RusA
B19_NODE_404_length_53482_cov_52.442398_46	344	PF09588	YqaJ-like viral recombinase domain
B19_NODE_404_length_53482_cov_52.442398_45	379	PF03837	RecT family
B19_NODE_404_length_53482_cov_52.442398_66	382	PF00722	Glycosyl hydrolases family 16
B19_NODE_404_length_53482_cov_52.442398_63	160	PF00877	NlpC/P60 family
B19_NODE_404_length_53482_cov_52.442398_75	641	PF13385	Concanavalin A-like lectin/glucanases superfamily
B19_NODE_404_length_53482_cov_52.442398_89	535	PF05065	Phage capsid family
B19_NODE_404_length_53482_cov_52.442398_86	215	PF13640	2OG-Fe(II) oxygenase superfamily
B19_NODE_404_length_53482_cov_52.442398_80	354	PF18906	Phage tail tube protein
B19_NODE_404_length_53482_cov_52.442398_84	163	PF13489	Methyltransferase domain
B19_NODE_404_length_53482_cov_52.442398_83	194	PF05135	Phage gp6-like head-tail connector protein
B19_NODE_404_length_53482_cov_52.442398_8	89	PF12728	Helix-turn-helix domain
B19_NODE_404_length_53482_cov_52.442398_91	479	PF04860	Phage portal protein
B19_NODE_407_length_53219_cov_59.677583_70	489	PF00535	Glycosyl transferase family 2
B19_NODE_4092_length_16059_cov_25.733817_23	245	PF07505	Protein of unknown function (DUF5131)
B19_NODE_4092_length_16059_cov_25.733817_24	92	PF00550	Phosphopantetheine attachment site
B19_NODE_4092_length_16059_cov_25.733817_20	171	PF14354	Restriction alleviation protein Lar
B19_NODE_4092_length_16059_cov_25.733817_26	314	PF13479	AAA domain
B19_NODE_4092_length_16059_cov_25.733817_27	289	PF12684	PDDEXK-like domain of unknown function (DUF3799)
B19_NODE_40_length_92722_cov_343.349466_114	744	PF16793	RepB DNA-primase from phage plasmid
B19_NODE_40_length_92722_cov_343.349466_114	744	PF13148	Protein of unknown function (DUF3987)
B19_NODE_411_length_52956_cov_177.197123_38	277	PF05257	CHAP domain
B19_NODE_411_length_52956_cov_177.197123_56	69	PF01381	Helix-turn-helix
B19_NODE_411_length_52956_cov_177.197123_79	1648	PF00754	F5/8 type C domain
B19_NODE_411_length_52956_cov_177.197123_74	136	PF04686	Streptomyces sporulation and cell division protein, SsgA
B19_NODE_411_length_52956_cov_177.197123_71	95	PF03819	MazG nucleotide pyrophosphohydrolase domain
B19_NODE_411_length_52956_cov_177.197123_70	289	PF09250	Bifunctional DNA primase/polymerase, N-terminal
B19_NODE_411_length_52956_cov_177.197123_79	1648	PF00754	F5/8 type C domain
B19_NODE_4136_length_15874_cov_30.326949_8	135	PF01381	Helix-turn-helix
B19_NODE_4314_length_15263_cov_72.515584_20	397	PF04860	Phage portal protein
B19_NODE_434_length_52270_cov_29.779163_65	597	PF01935	Helicase HerA, central domain
B19_NODE_434_length_52270_cov_29.779163_65	597	PF05872	Bacterial protein of unknown function (DUF853)
B19_NODE_4404_length_14983_cov_23.258441_9	552	PF12236	Bacteriophage head to tail connecting protein
B19_NODE_4557_length_14497_cov_98.626921_21	381	PF03354	Phage Terminase
B19_NODE_467_length_51398_cov_51.286232_43	1870	PF04545	Sigma-70, region 4
B19_NODE_470_length_51336_cov_32.135352_57	229	PF00692	dUTPase
B19_NODE_474_length_51265_cov_68.409197_61	177	PF00777	Glycosyltransferase family 29 (sialyltransferase)
B19_NODE_474_length_51265_cov_68.409197_63	155	PF04545	Sigma-70, region 4
B19_NODE_4782_length_13910_cov_31.166149_4	238	PF13385	Concanavalin A-like lectin/glucanases superfamily
B19_NODE_5073_length_13139_cov_32.487848_17	342	PF13692	Glycosyl transferases group 1
B19_NODE_515_length_50435_cov_53.005220_9	691	PF00145	C-5 cytosine-specific DNA methylase
B19_NODE_522_length_50281_cov_36.834150_48	438	PF00476	DNA polymerase family A
B19_NODE_523_length_50275_cov_16.890781_60	249	PF01555	DNA methylase
B19_NODE_532_length_50123_cov_58.827634_62	562	PF12708	Pectate lyase superfamily protein
B19_NODE_545_length_49877_cov_30.607182_36	536	PF05731	TROVE domain
B19_NODE_552_length_49749_cov_79.463959_21	322	PF02719	Polysaccharide biosynthesis protein
B19_NODE_552_length_49749_cov_79.463959_68	67	PF02945	Recombination endonuclease VII
B19_NODE_552_length_49749_cov_79.463959_66	250	PF03237	Terminase-like family
B19_NODE_5580_length_12095_cov_32.993937_13	1491	PF04233	Phage Mu protein F like protein
B19_NODE_5580_length_12095_cov_32.993937_13	1491	PF00293	NUDIX domain
B19_NODE_558_length_49630_cov_32.425335_69	255	PF00145	C-5 cytosine-specific DNA methylase
B19_NODE_55_length_86055_cov_40.823360_116	158	PF08719	NADAR domain
B19_NODE_55_length_86055_cov_40.823360_111	219	PF13472	GDSL-like Lipase/Acylhydrolase family
B19_NODE_55_length_86055_cov_40.823360_53	308	PF06067	Domain of unknown function (DUF932)
B19_NODE_568_length_49476_cov_43.533842_23	929	PF04860	Phage portal protein
B19_NODE_568_length_49476_cov_43.533842_23	929	PF04233	Phage Mu protein F like protein
B19_NODE_568_length_49476_cov_43.533842_59	844	PF01555	DNA methylase
B19_NODE_585_length_49130_cov_46.647662_18	512	PF12708	Pectate lyase superfamily protein
B19_NODE_585_length_49130_cov_46.647662_35	517	PF03237	Terminase-like family
B19_NODE_585_length_49130_cov_46.647662_63	370	PF00589	Phage integrase family
B19_NODE_634_length_48388_cov_98.206029_21	89	PF01726	LexA DNA binding domain
B19_NODE_654_length_48044_cov_113.389798_51	888	PF03167	Uracil DNA glycosylase superfamily
B19_NODE_654_length_48044_cov_113.389798_51	888	PF00476	DNA polymerase family A
B19_NODE_65_length_82467_cov_46.825911_102	427	PF01807	CHC2 zinc finger
B19_NODE_65_length_82467_cov_46.825911_30	743	PF00535	Glycosyl transferase family 2
B19_NODE_65_length_82467_cov_46.825911_30	743	PF00535	Glycosyl transferase family 2
B19_NODE_65_length_82467_cov_46.825911_30	743	PF00534	Glycosyl transferases group 1
B19_NODE_671_length_47818_cov_13.315956_37	2303	PF13589	Histidine kinase-, DNA gyrase B-, and HSP90-like ATPase
B19_NODE_681_length_47657_cov_90.164678_34	782	PF13550	Putative phage tail protein
B19_NODE_687_length_47529_cov_67.823925_21	378	PF01471	Putative peptidoglycan binding domain
B19_NODE_687_length_47529_cov_67.823925_21	378	PF01183	Glycosyl hydrolases family 25
B19_NODE_701_length_47377_cov_32.317104_18	574	PF12236	Bacteriophage head to tail connecting protein
B19_NODE_701_length_47377_cov_32.317104_59	215	PF13385	Concanavalin A-like lectin/glucanases superfamily
B19_NODE_701_length_47377_cov_32.317104_50	131	PF09643	YopX protein
B19_NODE_730_length_46998_cov_65.646316_3	641	PF05876	Phage terminase large subunit (GpA)
B19_NODE_730_length_46998_cov_65.646316_32	877	PF13550	Putative phage tail protein
B19_NODE_730_length_46998_cov_65.646316_31	308	PF09356	Phage conserved hypothetical protein BR0599
B19_NODE_730_length_46998_cov_65.646316_32	877	PF13550	Putative phage tail protein
B19_NODE_734_length_46947_cov_126.563209_55	3881	PF18763	ddrB-like ParB superfamily domain
B19_NODE_740_length_46845_cov_56.655268_67	441	PF02195	ParB-like nuclease domain
B19_NODE_740_length_46845_cov_56.655268_67	441	PF01555	DNA methylase
B19_NODE_745_length_46764_cov_93.550237_46	436	PF00078	Reverse transcriptase (RNA-dependent DNA polymerase)
B19_NODE_750_length_46724_cov_62.145857_28	164	PF08291	Peptidase M15
B19_NODE_761_length_46626_cov_82.358356_47	559	PF00145	C-5 cytosine-specific DNA methylase
B19_NODE_761_length_46626_cov_82.358356_47	559	PF00145	C-5 cytosine-specific DNA methylase
B19_NODE_771_length_46506_cov_44.075241_24	587	PF13481	AAA domain
B19_NODE_774_length_46445_cov_133.047596_24	217	PF17212	Tail tubular protein
B19_NODE_780_length_46377_cov_38.213354_11	329	PF00574	Clp protease
B19_NODE_782_length_46349_cov_61.928371_18	452	PF13476	AAA domain
B19_NODE_785_length_46331_cov_37.118463_77	71	PF01391	Collagen triple helix repeat (20 copies)
B19_NODE_787_length_46315_cov_47.789256_22	539	PF12708	Pectate lyase superfamily protein
B19_NODE_803_length_46141_cov_33.014191_67	356	PF00589	Phage integrase family
B19_NODE_810_length_46092_cov_65.730956_27	224	PF02371	Transposase IS116/IS110/IS902 family
B19_NODE_824_length_45937_cov_24.823199_21	534	PF03906	Phage T7 tail fibre protein
B19_NODE_836_length_45803_cov_637.769236_73	119	PF01571	Aminomethyltransferase folate-binding domain
B19_NODE_838_length_45789_cov_60.509774_13	159	PF02467	Transcription factor WhiB
B19_NODE_84_length_78927_cov_48.443541_40	479	PF18922	Protein of unknown function (DUF5672)
B19_NODE_853_length_45614_cov_55.586909_32	104	PF14216	Domain of unknown function (DUF4326)
B19_NODE_872_length_45341_cov_100.638409_32	194	PF01464	Transglycosylase SLT domain
B19_NODE_876_length_45313_cov_84.919219_3	666	PF00772	DnaB-like helicase N terminal domain
B19_NODE_876_length_45313_cov_84.919219_36	134	PF18925	Family of unknown function (DUF5675)
B19_NODE_876_length_45313_cov_84.919219_33	371	PF09003	Bacteriophage lambda integrase, Arm DNA-binding domain
B19_NODE_876_length_45313_cov_84.919219_33	371	PF00589	Phage integrase family
B19_NODE_876_length_45313_cov_84.919219_32	84	PF07825	Excisionase-like protein
B19_NODE_876_length_45313_cov_84.919219_69	323	PF16363	GDP-mannose 4,6 dehydratase
B19_NODE_8_length_124463_cov_57.621576_65	1192	PF13550	Putative phage tail protein
B19_NODE_909_length_44959_cov_19.004721_23	188	PF16473	3' exoribonuclease, RNase T-like
B19_NODE_909_length_44959_cov_19.004721_28	124	PF06356	Protein of unknown function (DUF1064)
B19_NODE_90_length_77528_cov_34.103959_28	2048	PF13872	P-loop containing NTP hydrolase pore-1
B19_NODE_920_length_44901_cov_61.177764_32	553	PF12708	Pectate lyase superfamily protein
B19_NODE_925_length_44868_cov_156.921541_75	147	PF01510	N-acetylmuramoyl-L-alanine amidase
B19_NODE_942_length_44650_cov_34.024913_35	368	PF00589	Phage integrase family
B19_NODE_942_length_44650_cov_34.024913_48	757	PF10145	Phage-related minor tail protein
B19_NODE_942_length_44650_cov_34.024913_50	512	PF14870	Photosynthesis system II assembly factor YCF48
B19_NODE_947_length_44586_cov_43.870674_51	519	PF05731	TROVE domain
B19_NODE_947_length_44586_cov_43.870674_51	519	PF05731	TROVE domain
B19_NODE_947_length_44586_cov_43.870674_53	78	PF14090	Helix-turn-helix domain
B19_NODE_947_length_44586_cov_43.870674_5	522	PF05065	Phage capsid family
B19_NODE_947_length_44586_cov_43.870674_57	581	PF00145	C-5 cytosine-specific DNA methylase
B19_NODE_947_length_44586_cov_43.870674_51	519	PF05731	TROVE domain
B19_NODE_947_length_44586_cov_43.870674_51	519	PF05731	TROVE domain
B19_NODE_953_length_44561_cov_28.539253_3	482	PF01367	5'-3' exonuclease, C-terminal SAM fold
B19_NODE_953_length_44561_cov_28.539253_3	482	PF02739	5'-3' exonuclease, N-terminal resolvase-like domain
B19_NODE_95_length_75757_cov_74.306280_33	502	PF00772	DnaB-like helicase N terminal domain
B19_NODE_95_length_75757_cov_74.306280_33	502	PF03796	DnaB-like helicase C terminal domain
B19_NODE_965_length_44438_cov_27.958160_28	145	PF08291	Peptidase M15
B19_NODE_965_length_44438_cov_27.958160_2	473	PF00772	DnaB-like helicase N terminal domain
B19_NODE_965_length_44438_cov_27.958160_2	473	PF03796	DnaB-like helicase C terminal domain
B19_NODE_965_length_44438_cov_27.958160_70	349	PF05869	DNA N-6-adenine-methyltransferase (Dam)
B19_NODE_967_length_44428_cov_143.533297_51	197	PF13392	HNH endonuclease
B19_NODE_970_length_44394_cov_103.997925_49	196	PF05135	Phage gp6-like head-tail connector protein
B19_NODE_972_length_44377_cov_35.488696_52	1028	PF13313	Domain of unknown function (DUF4082)
B19_NODE_972_length_44377_cov_35.488696_52	1028	PF13313	Domain of unknown function (DUF4082)
B19_NODE_972_length_44377_cov_35.488696_75	54	PF17441	Family of unknown function (DUF5419)
B19_NODE_972_length_44377_cov_35.488696_7	557	PF03354	Phage Terminase
B19_NODE_976_length_44310_cov_122.383392_33	664	PF00476	DNA polymerase family A
B19_NODE_98_length_75138_cov_71.100928_102	203	PF13392	HNH endonuclease
B19_NODE_98_length_75138_cov_71.100928_104	138	PF13392	HNH endonuclease
B19_NODE_98_length_75138_cov_71.100928_19	476	PF04984	Phage tail sheath protein subtilisin-like domain
B19_NODE_98_length_75138_cov_71.100928_106	140	PF05866	Endodeoxyribonuclease RusA
B19_NODE_98_length_75138_cov_71.100928_12	206	PF13392	HNH endonuclease
B19_NODE_98_length_75138_cov_71.100928_105	585	PF13392	HNH endonuclease
B19_NODE_98_length_75138_cov_71.100928_40	75	PF13392	HNH endonuclease
B19_NODE_98_length_75138_cov_71.100928_94	307	PF00226	DnaJ domain
C14_NODE_100_length_50573_cov_38.781048_44	317	PF13619	KTSC domain
C14_NODE_102_length_50386_cov_24.064155_68	829	PF09250	Bifunctional DNA primase/polymerase, N-terminal
C14_NODE_102_length_50386_cov_24.064155_68	829	PF03288	Poxvirus D5 protein-like
C14_NODE_102_length_50386_cov_24.064155_68	829	PF08706	D5 N terminal like
C14_NODE_1038_length_17392_cov_11.313261_8	492	PF03237	Terminase-like family
C14_NODE_103_length_50384_cov_37.356494_23	321	PF12705	PD-(D/E)XK nuclease superfamily
C14_NODE_103_length_50384_cov_37.356494_28	290	PF13479	AAA domain
C14_NODE_103_length_50384_cov_37.356494_30	827	PF08708	Primase C terminal 1 (PriCT-1)
C14_NODE_103_length_50384_cov_37.356494_30	827	PF09250	Bifunctional DNA primase/polymerase, N-terminal
C14_NODE_103_length_50384_cov_37.356494_32	566	PF13307	Helicase C-terminal domain
C14_NODE_103_length_50384_cov_37.356494_39	376	PF00709	Adenylosuccinate synthetase
C14_NODE_103_length_50384_cov_37.356494_39	376	PF00709	Adenylosuccinate synthetase
C14_NODE_103_length_50384_cov_37.356494_68	442	PF00574	Clp protease
C14_NODE_103_length_50384_cov_37.356494_67	465	PF05065	Phage capsid family
C14_NODE_103_length_50384_cov_37.356494_6	225	PF04307	LexA-binding, inner membrane-associated putative hydrolase
C14_NODE_103_length_50384_cov_37.356494_70	432	PF04860	Phage portal protein
C14_NODE_103_length_50384_cov_37.356494_8	400	PF00206	Lyase
C14_NODE_105_length_50160_cov_17.697356_48	801	PF01464	Transglycosylase SLT domain
C14_NODE_105_length_50160_cov_17.697356_49	576	PF12708	Pectate lyase superfamily protein
C14_NODE_1087_length_16629_cov_18.817908_24	411	PF04860	Phage portal protein
C14_NODE_108_length_49958_cov_32.334349_65	666	PF04586	Caudovirus prohead serine protease
C14_NODE_108_length_49958_cov_32.334349_65	666	PF05065	Phage capsid family
C14_NODE_111_length_49821_cov_76.446007_22	146	PF05838	Glycosyl hydrolase 108
C14_NODE_111_length_49821_cov_76.446007_49	193	PF00857	Isochorismatase family
C14_NODE_112_length_49672_cov_20.619405_34	684	PF01464	Transglycosylase SLT domain
C14_NODE_1162_length_15905_cov_16.883470_10	95	PF13384	Homeodomain-like domain
C14_NODE_1162_length_15905_cov_16.883470_18	672	PF10145	Phage-related minor tail protein
C14_NODE_1162_length_15905_cov_16.883470_1	513	PF03354	Phage Terminase
C14_NODE_1164_length_15901_cov_27.083112_22	478	PF04851	Type III restriction enzyme, res subunit
C14_NODE_11_length_95901_cov_27.213436_90	90	PF00145	C-5 cytosine-specific DNA methylase
C14_NODE_120_length_49105_cov_29.827870_25	538	PF02867	Ribonucleotide reductase, barrel domain
C14_NODE_120_length_49105_cov_29.827870_25	538	PF02867	Ribonucleotide reductase, barrel domain
C14_NODE_120_length_49105_cov_29.827870_25	538	PF02867	Ribonucleotide reductase, barrel domain
C14_NODE_120_length_49105_cov_29.827870_55	395	PF12224	Putative amidoligase enzyme
C14_NODE_121_length_49024_cov_32.952991_14	420	PF04865	Baseplate J-like protein
C14_NODE_121_length_49024_cov_32.952991_65	655	PF00476	DNA polymerase family A
C14_NODE_1235_length_15275_cov_90.521156_2	375	PF04860	Phage portal protein
C14_NODE_1235_length_15275_cov_90.521156_20	57	PF09723	Zinc ribbon domain
C14_NODE_1284_length_14906_cov_14.165309_32	95	PF18932	Family of unknown function (DUF5681)
C14_NODE_1307_length_14755_cov_29.523129_10	199	PF05135	Phage gp6-like head-tail connector protein
C14_NODE_130_length_48619_cov_59.331748_43	298	PF13936	Helix-turn-helix domain
C14_NODE_130_length_48619_cov_59.331748_43	298	PF02195	ParB-like nuclease domain
C14_NODE_130_length_48619_cov_59.331748_55	277	PF12684	PDDEXK-like domain of unknown function (DUF3799)
C14_NODE_130_length_48619_cov_59.331748_59	164	PF05866	Endodeoxyribonuclease RusA
C14_NODE_130_length_48619_cov_59.331748_5	265	PF04586	Caudovirus prohead serine protease
C14_NODE_1328_length_14591_cov_26.107251_8	222	PF01541	GIY-YIG catalytic domain
C14_NODE_1350_length_14369_cov_29.675982_15	436	PF00145	C-5 cytosine-specific DNA methylase
C14_NODE_1350_length_14369_cov_29.675982_15	436	PF00145	C-5 cytosine-specific DNA methylase
C14_NODE_1356_length_14354_cov_10.489545_14	467	PF04466	Phage terminase large subunit
C14_NODE_1356_length_14354_cov_10.489545_17	96	PF09723	Zinc ribbon domain
C14_NODE_1401_length_13999_cov_10.141136_16	684	PF16510	Phage P22-like portal protein
C14_NODE_142_length_47616_cov_105.098505_22	146	PF13481	AAA domain
C14_NODE_144_length_47606_cov_24.612185_14	116	PF05014	Nucleoside 2-deoxyribosyltransferase
C14_NODE_144_length_47606_cov_24.612185_12	203	PF13365	Trypsin-like peptidase domain
C14_NODE_144_length_47606_cov_24.612185_15	198	PF18909	Siphovirus protein of unknown function (DUF5664)
C14_NODE_145_length_47509_cov_17.350402_9	1041	PF01464	Transglycosylase SLT domain
C14_NODE_146_length_47360_cov_23.456780_45	202	PF18909	Siphovirus protein of unknown function (DUF5664)
C14_NODE_1474_length_13553_cov_15.156171_6	843	PF13692	Glycosyl transferases group 1
C14_NODE_1474_length_13553_cov_15.156171_6	843	PF00535	Glycosyl transferase family 2
C14_NODE_148_length_47229_cov_105.925595_54	2157	PF18760	ADP-Ribosyltransferase in polyvalent proteins
C14_NODE_1490_length_13463_cov_51.003431_13	295	PF11651	P22 coat protein - gene protein 5
C14_NODE_1508_length_13362_cov_11.138649_7	431	PF11651	P22 coat protein - gene protein 5
C14_NODE_1533_length_13219_cov_10.007217_19	264	PF09588	YqaJ-like viral recombinase domain
C14_NODE_1533_length_13219_cov_10.007217_5	433	PF12167	Arm DNA-binding domain
C14_NODE_1533_length_13219_cov_10.007217_5	433	PF14659	Phage integrase, N-terminal SAM-like domain
C14_NODE_1533_length_13219_cov_10.007217_5	433	PF00589	Phage integrase family
C14_NODE_154_length_46950_cov_16.059004_34	232	PF08281	Sigma-70, region 4
C14_NODE_154_length_46950_cov_16.059004_34	232	PF04542	Sigma-70 region 2
C14_NODE_1593_length_12884_cov_13.569647_11	417	PF17288	Terminase RNAseH like domain
C14_NODE_1593_length_12884_cov_13.569647_11	417	PF04466	Phage terminase large subunit
C14_NODE_1598_length_12863_cov_13.740787_8	468	PF05065	Phage capsid family
C14_NODE_1600_length_12846_cov_79.489407_13	488	PF04860	Phage portal protein
C14_NODE_1600_length_12846_cov_79.489407_12	426	PF01391	Collagen triple helix repeat (20 copies)
C14_NODE_1600_length_12846_cov_79.489407_1	306	PF09931	Uncharacterized conserved protein (DUF2163)
C14_NODE_161_length_46370_cov_49.531836_63	288	PF09250	Bifunctional DNA primase/polymerase, N-terminal
C14_NODE_161_length_46370_cov_49.531836_8	469	PF04860	Phage portal protein
C14_NODE_161_length_46370_cov_49.531836_82	229	PF09956	Uncharacterized conserved protein (DUF2190)
C14_NODE_162_length_46248_cov_14.705713_55	772	PF05272	Virulence-associated protein E
C14_NODE_162_length_46248_cov_14.705713_55	772	PF01807	CHC2 zinc finger
C14_NODE_162_length_46248_cov_14.705713_9	2282	PF18834	Large polyvalent protein associated domain 22
C14_NODE_163_length_46202_cov_13.893124_65	370	PF07505	Protein of unknown function (DUF5131)
C14_NODE_1661_length_12621_cov_82.360815_1	344	PF13481	AAA domain
C14_NODE_1679_length_12526_cov_50.056692_1	498	PF03354	Phage Terminase
C14_NODE_1679_length_12526_cov_50.056692_2	481	PF05133	Phage portal protein, SPP1 Gp6-like
C14_NODE_167_length_45991_cov_26.115204_22	350	PF12697	Alpha/beta hydrolase family
C14_NODE_167_length_45991_cov_26.115204_9	338	PF02342	TerD domain
C14_NODE_16_length_86047_cov_28.422330_62	98	PF14279	HNH endonuclease
C14_NODE_1711_length_12396_cov_10.467790_12	432	PF04466	Phage terminase large subunit
C14_NODE_171_length_45711_cov_32.078281_5	646	PF00476	DNA polymerase family A
C14_NODE_172_length_45652_cov_36.537075_53	248	PF12850	Calcineurin-like phosphoesterase superfamily domain
C14_NODE_172_length_45652_cov_36.537075_51	129	PF02467	Transcription factor WhiB
C14_NODE_172_length_45652_cov_36.537075_50	285	PF12705	PD-(D/E)XK nuclease superfamily
C14_NODE_172_length_45652_cov_36.537075_54	227	PF04545	Sigma-70, region 4
C14_NODE_177_length_45525_cov_33.855905_30	299	PF13479	AAA domain
C14_NODE_177_length_45525_cov_33.855905_3	658	PF00293	NUDIX domain
C14_NODE_177_length_45525_cov_33.855905_3	658	PF06381	Protein of unknown function (DUF1073)
C14_NODE_17_length_81348_cov_36.911948_9	500	PF00176	SNF2 family N-terminal domain
C14_NODE_17_length_81348_cov_36.911948_9	500	PF00271	Helicase conserved C-terminal domain
C14_NODE_1810_length_11926_cov_42.406453_12	272	PF07120	Protein of unknown function (DUF1376)
C14_NODE_18_length_79576_cov_25.329410_56	233	PF04307	LexA-binding, inner membrane-associated putative hydrolase
C14_NODE_18_length_79576_cov_25.329410_8	576	PF05731	TROVE domain
C14_NODE_193_length_44639_cov_48.842141_20	615	PF03288	Poxvirus D5 protein-like
C14_NODE_1957_length_11259_cov_17.063013_5	1087	PF13550	Putative phage tail protein
C14_NODE_1979_length_11191_cov_13.444055_9	450	PF05065	Phage capsid family
C14_NODE_19_length_78806_cov_73.529962_66	283	PF01510	N-acetylmuramoyl-L-alanine amidase
C14_NODE_201_length_44169_cov_30.802648_18	800	PF14559	Tetratricopeptide repeat
C14_NODE_202_length_43997_cov_54.129466_32	349	PF00149	Calcineurin-like phosphoesterase
C14_NODE_204_length_43792_cov_18.828589_2	1262	PF02195	ParB-like nuclease domain
C14_NODE_204_length_43792_cov_18.828589_24	444	PF03237	Terminase-like family
C14_NODE_204_length_43792_cov_18.828589_24	444	PF17288	Terminase RNAseH like domain
C14_NODE_205_length_43692_cov_17.448289_45	452	PF13481	AAA domain
C14_NODE_206_length_43684_cov_20.521144_10	501	PF12224	Putative amidoligase enzyme
C14_NODE_207_length_43667_cov_26.220260_15	1488	PF00476	DNA polymerase family A
C14_NODE_207_length_43667_cov_26.220260_15	1488	PF12965	Domain of unknown function (DUF3854)
C14_NODE_207_length_43667_cov_26.220260_15	1488	PF08706	D5 N terminal like
C14_NODE_207_length_43667_cov_26.220260_61	141	PF04883	Bacteriophage HK97-gp10, putative tail-component
C14_NODE_207_length_43667_cov_26.220260_6	360	PF16466	Domain of unknown function (DUF5047)
C14_NODE_208_length_43660_cov_14.198349_16	204	PF03420	Prohead core protein serine protease
C14_NODE_210_length_43579_cov_18.956622_40	175	PF01145	SPFH domain / Band 7 family
C14_NODE_210_length_43579_cov_18.956622_9	166	PF13392	HNH endonuclease
C14_NODE_211_length_43563_cov_65.855774_63	451	PF05065	Phage capsid family
C14_NODE_213_length_43429_cov_16.811869_4	379	PF07484	Phage Tail Collar Domain
C14_NODE_213_length_43429_cov_16.811869_46	297	PF00589	Phage integrase family
C14_NODE_213_length_43429_cov_16.811869_47	161	PF13328	HD domain
C14_NODE_213_length_43429_cov_16.811869_43	281	PF12705	PD-(D/E)XK nuclease superfamily
C14_NODE_213_length_43429_cov_16.811869_45	173	PF00782	Dual specificity phosphatase, catalytic domain
C14_NODE_2188_length_10467_cov_10.473972_12	568	PF05876	Phage terminase large subunit (GpA)
C14_NODE_218_length_43301_cov_27.527563_26	134	PF07087	Protein of unknown function (DUF1353)
C14_NODE_218_length_43301_cov_27.527563_27	147	PF00959	Phage lysozyme
C14_NODE_218_length_43301_cov_27.527563_29	375	PF09414	RNA ligase
C14_NODE_218_length_43301_cov_27.527563_48	158	PF00588	SpoU rRNA Methylase family
C14_NODE_221_length_43165_cov_21.973278_42	332	PF18906	Phage tail tube protein
C14_NODE_223_length_43065_cov_21.663636_34	476	PF04851	Type III restriction enzyme, res subunit
C14_NODE_223_length_43065_cov_21.663636_34	476	PF00271	Helicase conserved C-terminal domain
C14_NODE_223_length_43065_cov_21.663636_37	395	PF05272	Virulence-associated protein E
C14_NODE_223_length_43065_cov_21.663636_31	322	PF01555	DNA methylase
C14_NODE_223_length_43065_cov_21.663636_36	152	PF08774	VRR-NUC domain
C14_NODE_223_length_43065_cov_21.663636_33	118	PF14359	Domain of unknown function (DUF4406)
C14_NODE_223_length_43065_cov_21.663636_8	390	PF00383	Cytidine and deoxycytidylate deaminase zinc-binding region
C14_NODE_225_length_43009_cov_45.279881_40	319	PF05065	Phage capsid family
C14_NODE_227_length_42755_cov_25.235059_9	709	PF00476	DNA polymerase family A
C14_NODE_228_length_42618_cov_24.776261_43	535	PF00239	Resolvase, N terminal domain
C14_NODE_247_length_41577_cov_49.425871_6	1166	PF13385	Concanavalin A-like lectin/glucanases superfamily
C14_NODE_254_length_41124_cov_17.800287_49	545	PF04851	Type III restriction enzyme, res subunit
C14_NODE_254_length_41124_cov_17.800287_49	545	PF00271	Helicase conserved C-terminal domain
C14_NODE_257_length_40924_cov_27.407693_9	453	PF02195	ParB-like nuclease domain
C14_NODE_257_length_40924_cov_27.407693_9	453	PF01555	DNA methylase
C14_NODE_25_length_76000_cov_153.079637_32	231	PF01844	HNH endonuclease
C14_NODE_25_length_76000_cov_153.079637_37	350	PF00303	Thymidylate synthase
C14_NODE_25_length_76000_cov_153.079637_56	148	PF04434	SWIM zinc finger
C14_NODE_25_length_76000_cov_153.079637_78	331	PF16363	GDP-mannose 4,6 dehydratase
C14_NODE_25_length_76000_cov_153.079637_92	149	PF12691	Bacteriophage minor capsid protein
C14_NODE_25_length_76000_cov_153.079637_9	224	PF07498	Rho termination factor, N-terminal domain
C14_NODE_262_length_40678_cov_36.559289_35	286	PF00574	Clp protease
C14_NODE_262_length_40678_cov_36.559289_39	177	PF02796	Helix-turn-helix domain of resolvase
C14_NODE_262_length_40678_cov_36.559289_36	484	PF04860	Phage portal protein
C14_NODE_262_length_40678_cov_36.559289_34	447	PF05065	Phage capsid family
C14_NODE_262_length_40678_cov_36.559289_38	454	PF04466	Phage terminase large subunit
C14_NODE_262_length_40678_cov_36.559289_38	454	PF04466	Phage terminase large subunit
C14_NODE_262_length_40678_cov_36.559289_56	337	PF09588	YqaJ-like viral recombinase domain
C14_NODE_262_length_40678_cov_36.559289_58	310	PF00145	C-5 cytosine-specific DNA methylase
C14_NODE_262_length_40678_cov_36.559289_58	310	PF00145	C-5 cytosine-specific DNA methylase
C14_NODE_262_length_40678_cov_36.559289_58	310	PF00145	C-5 cytosine-specific DNA methylase
C14_NODE_263_length_40620_cov_18.873660_45	253	PF02511	Thymidylate synthase complementing protein
C14_NODE_263_length_40620_cov_18.873660_40	175	PF00486	Transcriptional regulatory protein, C terminal
C14_NODE_263_length_40620_cov_18.873660_41	144	PF06725	3D domain
C14_NODE_263_length_40620_cov_18.873660_43	759	PF01612	3'-5' exonuclease
C14_NODE_263_length_40620_cov_18.873660_43	759	PF00476	DNA polymerase family A
C14_NODE_266_length_40501_cov_67.228824_30	1007	PF01807	CHC2 zinc finger
C14_NODE_266_length_40501_cov_67.228824_39	553	PF13408	Recombinase zinc beta ribbon domain
C14_NODE_266_length_40501_cov_67.228824_39	553	PF00239	Resolvase, N terminal domain
C14_NODE_268_length_40264_cov_26.588649_55	347	PF06067	Domain of unknown function (DUF932)
C14_NODE_269_length_40247_cov_15.893213_28	881	PF12831	FAD dependent oxidoreductase
C14_NODE_271_length_40115_cov_20.050000_55	672	PF00476	DNA polymerase family A
C14_NODE_280_length_39769_cov_97.116307_53	241	PF02732	ERCC4 domain
C14_NODE_282_length_39721_cov_38.717642_19	65	PF04545	Sigma-70, region 4
C14_NODE_282_length_39721_cov_38.717642_18	192	PF00226	DnaJ domain
C14_NODE_282_length_39721_cov_38.717642_17	571	PF02739	5'-3' exonuclease, N-terminal resolvase-like domain
C14_NODE_282_length_39721_cov_38.717642_17	571	PF01367	5'-3' exonuclease, C-terminal SAM fold
C14_NODE_282_length_39721_cov_38.717642_17	571	PF02739	5'-3' exonuclease, N-terminal resolvase-like domain
C14_NODE_282_length_39721_cov_38.717642_17	571	PF01367	5'-3' exonuclease, C-terminal SAM fold
C14_NODE_28_length_73656_cov_38.085339_58	280	PF00303	Thymidylate synthase
C14_NODE_290_length_39489_cov_22.650479_19	236	PF14216	Domain of unknown function (DUF4326)
C14_NODE_290_length_39489_cov_22.650479_19	236	PF08719	NADAR domain
C14_NODE_300_length_39087_cov_29.973560_33	479	PF03237	Terminase-like family
C14_NODE_301_length_39082_cov_51.735363_25	723	PF16510	Phage P22-like portal protein
C14_NODE_301_length_39082_cov_51.735363_25	723	PF16510	Phage P22-like portal protein
C14_NODE_301_length_39082_cov_51.735363_56	280	PF09588	YqaJ-like viral recombinase domain
C14_NODE_301_length_39082_cov_51.735363_58	135	PF05037	Protein of unknown function (DUF669)
C14_NODE_301_length_39082_cov_51.735363_57	287	PF03837	RecT family
C14_NODE_304_length_38948_cov_20.421515_34	201	PF05869	DNA N-6-adenine-methyltransferase (Dam)
C14_NODE_310_length_38722_cov_24.747925_29	685	PF04860	Phage portal protein
C14_NODE_310_length_38722_cov_24.747925_29	685	PF13563	2'-5' RNA ligase superfamily
C14_NODE_314_length_38549_cov_30.833584_52	309	PF11651	P22 coat protein - gene protein 5
C14_NODE_314_length_38549_cov_30.833584_58	484	PF05133	Phage portal protein, SPP1 Gp6-like
C14_NODE_328_length_37875_cov_39.235246_23	781	PF00176	SNF2 family N-terminal domain
C14_NODE_328_length_37875_cov_39.235246_43	703	PF16510	Phage P22-like portal protein
C14_NODE_329_length_37834_cov_36.190423_22	290	PF18454	Major tropism determinant N-terminal domain
C14_NODE_329_length_37834_cov_36.190423_47	192	PF00145	C-5 cytosine-specific DNA methylase
C14_NODE_32_length_72108_cov_17.745521_30	612	PF13476	AAA domain
C14_NODE_330_length_37687_cov_47.162388_53	387	PF06067	Domain of unknown function (DUF932)
C14_NODE_339_length_37151_cov_24.303267_18	1578	PF18857	Large polyvalent protein associated domain 38
C14_NODE_339_length_37151_cov_24.303267_1	243	PF04404	ERF superfamily
C14_NODE_346_length_36944_cov_34.387134_13	523	PF12236	Bacteriophage head to tail connecting protein
C14_NODE_346_length_36944_cov_34.387134_17	93	PF02895	Signal transducing histidine kinase, homodimeric domain
C14_NODE_346_length_36944_cov_34.387134_19	72	PF11753	Protein of unknwon function (DUF3310)
C14_NODE_356_length_36657_cov_21.604912_20	205	PF00215	Orotidine 5'-phosphate decarboxylase / HUMPS family
C14_NODE_356_length_36657_cov_21.604912_20	205	PF00215	Orotidine 5'-phosphate decarboxylase / HUMPS family
C14_NODE_364_length_36271_cov_13.536282_6	522	PF06381	Protein of unknown function (DUF1073)
C14_NODE_366_length_36175_cov_25.014978_51	731	PF00535	Glycosyl transferase family 2
C14_NODE_366_length_36175_cov_25.014978_51	731	PF13578	Methyltransferase domain
C14_NODE_369_length_36027_cov_33.470338_3	410	PF17288	Terminase RNAseH like domain
C14_NODE_369_length_36027_cov_33.470338_3	410	PF04466	Phage terminase large subunit
C14_NODE_369_length_36027_cov_33.470338_30	128	PF11351	Holin of 3TMs, for gene-transfer release
C14_NODE_36_length_68908_cov_24.293030_20	701	PF04586	Caudovirus prohead serine protease
C14_NODE_376_length_35923_cov_22.774953_12	275	PF01145	SPFH domain / Band 7 family
C14_NODE_37_length_68760_cov_18.629023_10	2545	PF01551	Peptidase family M23
C14_NODE_380_length_35579_cov_31.036651_46	113	PF05109	Herpes virus major outer envelope glycoprotein (BLLF1)
C14_NODE_384_length_35274_cov_12.650728_23	331	PF09588	YqaJ-like viral recombinase domain
C14_NODE_39_length_67801_cov_15.651965_111	507	PF03237	Terminase-like family
C14_NODE_39_length_67801_cov_15.651965_22	193	PF04883	Bacteriophage HK97-gp10, putative tail-component
C14_NODE_39_length_67801_cov_15.651965_32	361	PF04865	Baseplate J-like protein
C14_NODE_402_length_34391_cov_39.907794_19	104	PF05901	Excalibur calcium-binding domain
C14_NODE_411_length_33807_cov_17.343446_20	308	PF01183	Glycosyl hydrolases family 25
C14_NODE_411_length_33807_cov_17.343446_20	308	PF01471	Putative peptidoglycan binding domain
C14_NODE_412_length_33774_cov_16.828880_10	834	PF01555	DNA methylase
C14_NODE_413_length_33758_cov_13.289529_42	131	PF13508	Acetyltransferase (GNAT) domain
C14_NODE_413_length_33758_cov_13.289529_4	545	PF13245	AAA domain
C14_NODE_413_length_33758_cov_13.289529_4	545	PF13361	UvrD-like helicase C-terminal domain
C14_NODE_413_length_33758_cov_13.289529_46	143	PF00072	Response regulator receiver domain
C14_NODE_417_length_33517_cov_13.533889_32	469	PF01510	N-acetylmuramoyl-L-alanine amidase
C14_NODE_417_length_33517_cov_13.533889_5	392	PF00145	C-5 cytosine-specific DNA methylase
C14_NODE_418_length_33487_cov_95.745603_25	336	PF17236	Family of unknown function (DUF5309)
C14_NODE_418_length_33487_cov_95.745603_2	216	PF09414	RNA ligase
C14_NODE_419_length_33459_cov_36.207101_13	186	PF13578	Methyltransferase domain
C14_NODE_421_length_33361_cov_238.448658_15	167	PF13392	HNH endonuclease
C14_NODE_422_length_33294_cov_163.479136_10	93	PF02467	Transcription factor WhiB
C14_NODE_422_length_33294_cov_163.479136_6	234	PF01695	IstB-like ATP binding protein
C14_NODE_442_length_32208_cov_66.605542_22	653	PF16510	Phage P22-like portal protein
C14_NODE_451_length_31467_cov_20.989208_5	377	PF13481	AAA domain
C14_NODE_455_length_31441_cov_29.364111_25	141	PF00166	Chaperonin 10 Kd subunit
C14_NODE_460_length_31371_cov_62.310512_2	591	PF04860	Phage portal protein
C14_NODE_460_length_31371_cov_62.310512_23	159	PF01381	Helix-turn-helix
C14_NODE_460_length_31371_cov_62.310512_43	339	PF00145	C-5 cytosine-specific DNA methylase
C14_NODE_464_length_31175_cov_26.380431_5	627	PF00476	DNA polymerase family A
C14_NODE_46_length_65158_cov_32.121699_75	435	PF12224	Putative amidoligase enzyme
C14_NODE_471_length_30950_cov_56.519858_8	322	PF12684	PDDEXK-like domain of unknown function (DUF3799)
C14_NODE_473_length_30880_cov_17.441784_44	566	PF03354	Phage Terminase
C14_NODE_475_length_30634_cov_18.135289_26	343	PF00574	Clp protease
C14_NODE_475_length_30634_cov_18.135289_22	203	PF00132	Bacterial transferase hexapeptide (six repeats)
C14_NODE_475_length_30634_cov_18.135289_22	203	PF00132	Bacterial transferase hexapeptide (six repeats)
C14_NODE_475_length_30634_cov_18.135289_22	203	PF00132	Bacterial transferase hexapeptide (six repeats)
C14_NODE_475_length_30634_cov_18.135289_22	203	PF00132	Bacterial transferase hexapeptide (six repeats)
C14_NODE_475_length_30634_cov_18.135289_29	849	PF04860	Phage portal protein
C14_NODE_475_length_30634_cov_18.135289_29	849	PF04860	Phage portal protein
C14_NODE_475_length_30634_cov_18.135289_29	849	PF14528	LAGLIDADG-like domain
C14_NODE_475_length_30634_cov_18.135289_2	243	PF01844	HNH endonuclease
C14_NODE_475_length_30634_cov_18.135289_27	185	PF01391	Collagen triple helix repeat (20 copies)
C14_NODE_475_length_30634_cov_18.135289_27	185	PF01391	Collagen triple helix repeat (20 copies)
C14_NODE_475_length_30634_cov_18.135289_27	185	PF01391	Collagen triple helix repeat (20 copies)
C14_NODE_475_length_30634_cov_18.135289_25	467	PF05065	Phage capsid family
C14_NODE_479_length_30377_cov_13.706022_13	89	PF16677	DNA-packaging protein gp3
C14_NODE_479_length_30377_cov_13.706022_11	298	PF17288	Terminase RNAseH like domain
C14_NODE_479_length_30377_cov_13.706022_10	444	PF04860	Phage portal protein
C14_NODE_484_length_30213_cov_49.777041_5	1059	PF13385	Concanavalin A-like lectin/glucanases superfamily
C14_NODE_48_length_64065_cov_72.649461_46	706	PF12705	PD-(D/E)XK nuclease superfamily
C14_NODE_48_length_64065_cov_72.649461_56	127	PF02945	Recombination endonuclease VII
C14_NODE_48_length_64065_cov_72.649461_55	118	PF00166	Chaperonin 10 Kd subunit
C14_NODE_491_length_30026_cov_54.956058_45	135	PF01844	HNH endonuclease
C14_NODE_491_length_30026_cov_54.956058_49	219	PF13479	AAA domain
C14_NODE_491_length_30026_cov_54.956058_47	79	PF04448	Protein of unknown function (DUF551)
C14_NODE_491_length_30026_cov_54.956058_4	321	PF09950	Uncharacterized protein conserved in bacteria (DUF2184)
C14_NODE_496_length_29869_cov_17.542665_32	332	PF00145	C-5 cytosine-specific DNA methylase
C14_NODE_498_length_29725_cov_74.862251_12	877	PF12708	Pectate lyase superfamily protein
C14_NODE_498_length_29725_cov_74.862251_24	501	PF00271	Helicase conserved C-terminal domain
C14_NODE_498_length_29725_cov_74.862251_24	501	PF04851	Type III restriction enzyme, res subunit
C14_NODE_505_length_29549_cov_21.814674_24	2985	PF18857	Large polyvalent protein associated domain 38
C14_NODE_505_length_29549_cov_21.814674_24	2985	PF18760	ADP-Ribosyltransferase in polyvalent proteins
C14_NODE_505_length_29549_cov_21.814674_24	2985	PF18760	ADP-Ribosyltransferase in polyvalent proteins
C14_NODE_50_length_63121_cov_22.766277_17	745	PF01612	3'-5' exonuclease
C14_NODE_50_length_63121_cov_22.766277_17	745	PF00476	DNA polymerase family A
C14_NODE_50_length_63121_cov_22.766277_46	398	PF03237	Terminase-like family
C14_NODE_511_length_29349_cov_33.519390_31	178	PF13671	AAA domain
C14_NODE_511_length_29349_cov_33.519390_33	185	PF05766	Bacteriophage Lambda NinG protein
C14_NODE_524_length_28709_cov_31.142807_8	183	PF02348	Cytidylyltransferase
C14_NODE_526_length_28642_cov_69.988002_24	213	PF13641	Glycosyltransferase like family 2
C14_NODE_545_length_28067_cov_15.452556_2	336	PF12705	PD-(D/E)XK nuclease superfamily
C14_NODE_547_length_27972_cov_34.921768_30	138	PF18925	Family of unknown function (DUF5675)
C14_NODE_551_length_27822_cov_28.050816_22	2365	PF18834	Large polyvalent protein associated domain 22
C14_NODE_551_length_27822_cov_28.050816_22	2365	PF18760	ADP-Ribosyltransferase in polyvalent proteins
C14_NODE_555_length_27769_cov_58.573970_21	185	PF05766	Bacteriophage Lambda NinG protein
C14_NODE_562_length_27658_cov_16.913995_18	330	PF00877	NlpC/P60 family
C14_NODE_568_length_27517_cov_11.123771_13	261	PF19062	Family of unknown function (DUF5758)
C14_NODE_568_length_27517_cov_11.123771_13	261	PF00805	Pentapeptide repeats (8 copies)
C14_NODE_568_length_27517_cov_11.123771_13	261	PF00805	Pentapeptide repeats (8 copies)
C14_NODE_568_length_27517_cov_11.123771_13	261	PF00805	Pentapeptide repeats (8 copies)
C14_NODE_587_length_26904_cov_26.670565_17	1229	PF18857	Large polyvalent protein associated domain 38
C14_NODE_595_length_26654_cov_49.085191_19	453	PF15892	BNR repeat-containing family member
C14_NODE_595_length_26654_cov_49.085191_23	630	PF06791	Prophage tail length tape measure protein
C14_NODE_595_length_26654_cov_49.085191_30	302	PF04464	CDP-Glycerol:Poly(glycerophosphate) glycerophosphotransferase
C14_NODE_595_length_26654_cov_49.085191_31	567	PF04586	Caudovirus prohead serine protease
C14_NODE_595_length_26654_cov_49.085191_37	473	PF04860	Phage portal protein
C14_NODE_59_length_59552_cov_16.101333_54	546	PF02867	Ribonucleotide reductase, barrel domain
C14_NODE_59_length_59552_cov_16.101333_54	546	PF02867	Ribonucleotide reductase, barrel domain
C14_NODE_59_length_59552_cov_16.101333_54	546	PF02867	Ribonucleotide reductase, barrel domain
C14_NODE_5_length_107116_cov_20.919709_133	125	PF10686	YspA, cpYpsA-related SLOG family
C14_NODE_61_length_59400_cov_51.937788_16	246	PF13539	D-alanyl-D-alanine carboxypeptidase
C14_NODE_61_length_59400_cov_51.937788_1	409	PF00271	Helicase conserved C-terminal domain
C14_NODE_61_length_59400_cov_51.937788_29	121	PF14279	HNH endonuclease
C14_NODE_637_length_25383_cov_40.046075_16	856	PF02018	Carbohydrate binding domain
C14_NODE_637_length_25383_cov_40.046075_31	918	PF01471	Putative peptidoglycan binding domain
C14_NODE_640_length_25232_cov_15.255749_23	85	PF01844	HNH endonuclease
C14_NODE_649_length_25002_cov_20.746262_12	645	PF01464	Transglycosylase SLT domain
C14_NODE_651_length_24967_cov_16.823298_2	380	PF04860	Phage portal protein
C14_NODE_651_length_24967_cov_16.823298_29	152	PF13560	Helix-turn-helix domain
C14_NODE_651_length_24967_cov_16.823298_23	156	PF00877	NlpC/P60 family
C14_NODE_651_length_24967_cov_16.823298_29	152	PF13560	Helix-turn-helix domain
C14_NODE_675_length_24415_cov_24.573686_5	203	PF13392	HNH endonuclease
C14_NODE_691_length_23923_cov_42.503268_4	483	PF03237	Terminase-like family
C14_NODE_691_length_23923_cov_42.503268_4	483	PF17289	Terminase RNaseH-like domain
C14_NODE_697_length_23836_cov_22.696438_11	402	PF01612	3'-5' exonuclease
C14_NODE_697_length_23836_cov_22.696438_11	402	PF03167	Uracil DNA glycosylase superfamily
C14_NODE_697_length_23836_cov_22.696438_29	287	PF02272	DHHA1 domain
C14_NODE_706_length_23482_cov_21.097025_16	247	PF03496	ADP-ribosyltransferase exoenzyme
C14_NODE_747_length_22617_cov_34.064755_22	219	PF04586	Caudovirus prohead serine protease
C14_NODE_747_length_22617_cov_34.064755_24	516	PF05136	Phage portal protein, lambda family
C14_NODE_74_length_54784_cov_21.308155_29	1192	PF00176	SNF2 family N-terminal domain
C14_NODE_74_length_54784_cov_21.308155_29	1192	PF13298	DNA polymerase Ligase (LigD)
C14_NODE_74_length_54784_cov_21.308155_29	1192	PF00271	Helicase conserved C-terminal domain
C14_NODE_751_length_22497_cov_15.979414_1	374	PF09334	tRNA synthetases class I (M)
C14_NODE_751_length_22497_cov_15.979414_1	374	PF00133	tRNA synthetases class I (I, L, M and V)
C14_NODE_762_length_22260_cov_14.094663_6	598	PF09718	Lambda phage tail tape-measure protein (Tape_meas_lam_C)
C14_NODE_782_length_21935_cov_18.360923_20	395	PF17236	Family of unknown function (DUF5309)
C14_NODE_78_length_53628_cov_21.988464_46	132	PF13560	Helix-turn-helix domain
C14_NODE_794_length_21557_cov_19.139708_11	444	PF04466	Phage terminase large subunit
C14_NODE_794_length_21557_cov_19.139708_7	458	PF05065	Phage capsid family
C14_NODE_818_length_20981_cov_26.426407_13	427	PF00772	DnaB-like helicase N terminal domain
C14_NODE_818_length_20981_cov_26.426407_13	427	PF03796	DnaB-like helicase C terminal domain
C14_NODE_81_length_53053_cov_65.346107_31	636	PF02368	Bacterial Ig-like domain (group 2)
C14_NODE_81_length_53053_cov_65.346107_34	307	PF10124	Mu-like prophage major head subunit gpT
C14_NODE_847_length_20478_cov_19.877785_39	379	PF00004	ATPase family associated with various cellular activities (AAA)
C14_NODE_863_length_20280_cov_31.930120_17	532	PF12236	Bacteriophage head to tail connecting protein
C14_NODE_86_length_52008_cov_61.603873_48	636	PF00589	Phage integrase family
C14_NODE_86_length_52008_cov_61.603873_48	636	PF12728	Helix-turn-helix domain
C14_NODE_874_length_20104_cov_21.627562_26	485	PF04860	Phage portal protein
C14_NODE_883_length_19913_cov_19.153490_21	80	PF13155	Toprim-like
C14_NODE_88_length_51608_cov_12.649041_14	915	PF09250	Bifunctional DNA primase/polymerase, N-terminal
C14_NODE_89_length_51525_cov_18.403672_9	690	PF13472	GDSL-like Lipase/Acylhydrolase family
C14_NODE_905_length_19518_cov_35.516981_27	564	PF00082	Subtilase family
C14_NODE_95_length_51016_cov_30.893311_18	389	PF04865	Baseplate J-like protein
C14_NODE_95_length_51016_cov_30.893311_17	210	PF11041	Protein of unknown function (DUF2612)
C14_NODE_95_length_51016_cov_30.893311_36	494	PF11863	Protein of unknown function (DUF3383)
C14_NODE_962_length_18376_cov_13.421047_17	876	PF01464	Transglycosylase SLT domain
C14_NODE_96_length_51001_cov_32.646096_55	485	PF13489	Methyltransferase domain
C14_NODE_973_length_18190_cov_81.212297_14	145	PF18925	Family of unknown function (DUF5675)
C14_NODE_984_length_18014_cov_17.899438_18	401	PF07505	Protein of unknown function (DUF5131)
C15_NODE_100_length_50947_cov_22.572369_49	256	PF13479	AAA domain
C15_NODE_100_length_50947_cov_22.572369_56	813	PF03167	Uracil DNA glycosylase superfamily
C15_NODE_100_length_50947_cov_22.572369_56	813	PF00476	DNA polymerase family A
C15_NODE_100_length_50947_cov_22.572369_51	461	PF01555	DNA methylase
C15_NODE_100_length_50947_cov_22.572369_5	493	PF13385	Concanavalin A-like lectin/glucanases superfamily
C15_NODE_101_length_50771_cov_13.328969_10	1848	PF18834	Large polyvalent protein associated domain 22
C15_NODE_101_length_50771_cov_13.328969_31	585	PF12236	Bacteriophage head to tail connecting protein
C15_NODE_101_length_50771_cov_13.328969_3	498	PF00476	DNA polymerase family A
C15_NODE_101_length_50771_cov_13.328969_39	169	PF01541	GIY-YIG catalytic domain
C15_NODE_1030_length_17614_cov_9.625434_19	153	PF05014	Nucleoside 2-deoxyribosyltransferase
C15_NODE_1096_length_16921_cov_11.257263_15	708	PF10145	Phage-related minor tail protein
C15_NODE_1105_length_16875_cov_18.171344_4	126	PF11753	Protein of unknwon function (DUF3310)
C15_NODE_110_length_49994_cov_18.711068_18	165	PF01510	N-acetylmuramoyl-L-alanine amidase
C15_NODE_1118_length_16764_cov_13.474834_2	262	PF09250	Bifunctional DNA primase/polymerase, N-terminal
C15_NODE_114_length_49702_cov_13.920539_41	196	PF18894	Putative phage metallopeptidase
C15_NODE_114_length_49702_cov_13.920539_49	276	PF02086	D12 class N6 adenine-specific DNA methyltransferase
C15_NODE_114_length_49702_cov_13.920539_42	70	PF14076	Domain of unknown function (DUF4258)
C15_NODE_1151_length_16395_cov_7.611383_19	538	PF12708	Pectate lyase superfamily protein
C15_NODE_1174_length_16207_cov_8.177439_6	382	PF01041	DegT/DnrJ/EryC1/StrS aminotransferase family
C15_NODE_118_length_49201_cov_22.169169_53	215	PF00291	Pyridoxal-phosphate dependent enzyme
C15_NODE_118_length_49201_cov_22.169169_9	865	PF05065	Phage capsid family
C15_NODE_118_length_49201_cov_22.169169_9	865	PF01343	Peptidase family S49
C15_NODE_1204_length_15967_cov_10.503582_10	547	PF12236	Bacteriophage head to tail connecting protein
C15_NODE_1204_length_15967_cov_10.503582_17	293	PF07120	Protein of unknown function (DUF1376)
C15_NODE_1231_length_15766_cov_37.295716_11	575	PF04851	Type III restriction enzyme, res subunit
C15_NODE_1231_length_15766_cov_37.295716_11	575	PF00271	Helicase conserved C-terminal domain
C15_NODE_1231_length_15766_cov_37.295716_9	599	PF06048	Domain of unknown function (DUF927)
C15_NODE_1231_length_15766_cov_37.295716_9	599	PF18662	Cch helix turn helix domain
C15_NODE_125_length_48674_cov_25.368436_15	723	PF00476	DNA polymerase family A
C15_NODE_125_length_48674_cov_25.368436_20	718	PF09250	Bifunctional DNA primase/polymerase, N-terminal
C15_NODE_125_length_48674_cov_25.368436_24	378	PF13356	Arm DNA-binding domain
C15_NODE_125_length_48674_cov_25.368436_60	472	PF03237	Terminase-like family
C15_NODE_125_length_48674_cov_25.368436_60	472	PF17289	Terminase RNaseH-like domain
C15_NODE_125_length_48674_cov_25.368436_7	464	PF00176	SNF2 family N-terminal domain
C15_NODE_125_length_48674_cov_25.368436_7	464	PF00271	Helicase conserved C-terminal domain
C15_NODE_1264_length_15521_cov_16.160287_17	374	PF02086	D12 class N6 adenine-specific DNA methyltransferase
C15_NODE_12_length_124909_cov_28.552085_45	1080	PF10145	Phage-related minor tail protein
C15_NODE_1306_length_15047_cov_8.659485_2	528	PF03354	Phage Terminase
C15_NODE_1307_length_15044_cov_15.486890_11	379	PF13524	Glycosyl transferases group 1
C15_NODE_134_length_48179_cov_19.195495_6	404	PF01343	Peptidase family S49
C15_NODE_141_length_47576_cov_13.357568_43	808	PF00271	Helicase conserved C-terminal domain
C15_NODE_141_length_47576_cov_13.357568_43	808	PF04851	Type III restriction enzyme, res subunit
C15_NODE_1432_length_14061_cov_22.794945_6	321	PF05065	Phage capsid family
C15_NODE_1435_length_14029_cov_58.559468_14	217	PF04586	Caudovirus prohead serine protease
C15_NODE_1435_length_14029_cov_58.559468_18	156	PF05119	Phage terminase, small subunit
C15_NODE_1435_length_14029_cov_58.559468_13	465	PF05065	Phage capsid family
C15_NODE_1435_length_14029_cov_58.559468_15	646	PF04860	Phage portal protein
C15_NODE_1435_length_14029_cov_58.559468_17	568	PF03354	Phage Terminase
C15_NODE_1435_length_14029_cov_58.559468_15	646	PF04860	Phage portal protein
C15_NODE_144_length_47297_cov_12.346027_62	403	PF04860	Phage portal protein
C15_NODE_144_length_47297_cov_12.346027_63	678	PF04586	Caudovirus prohead serine protease
C15_NODE_144_length_47297_cov_12.346027_63	678	PF05065	Phage capsid family
C15_NODE_150_length_47023_cov_27.422948_58	274	PF02735	Ku70/Ku80 beta-barrel domain
C15_NODE_150_length_47023_cov_27.422948_83	159	PF04545	Sigma-70, region 4
C15_NODE_1535_length_13444_cov_9.788408_8	480	PF05065	Phage capsid family
C15_NODE_1539_length_13408_cov_16.564667_10	113	PF09723	Zinc ribbon domain
C15_NODE_153_length_46952_cov_15.483677_57	239	PF09956	Uncharacterized conserved protein (DUF2190)
C15_NODE_153_length_46952_cov_15.483677_59	518	PF05136	Phage portal protein, lambda family
C15_NODE_156_length_46850_cov_12.929330_10	582	PF00092	von Willebrand factor type A domain
C15_NODE_158_length_46720_cov_16.722940_11	261	PF00534	Glycosyl transferases group 1
C15_NODE_158_length_46720_cov_16.722940_12	208	PF13578	Methyltransferase domain
C15_NODE_15_length_112323_cov_24.720989_144	398	PF13560	Helix-turn-helix domain
C15_NODE_15_length_112323_cov_24.720989_157	671	PF05908	Poly-gamma-glutamate hydrolase
C15_NODE_15_length_112323_cov_24.720989_167	313	PF01391	Collagen triple helix repeat (20 copies)
C15_NODE_15_length_112323_cov_24.720989_167	313	PF01391	Collagen triple helix repeat (20 copies)
C15_NODE_15_length_112323_cov_24.720989_8	198	PF00692	dUTPase
C15_NODE_15_length_112323_cov_24.720989_82	82	PF01381	Helix-turn-helix
C15_NODE_15_length_112323_cov_24.720989_83	256	PF00392	Bacterial regulatory proteins, gntR family
C15_NODE_15_length_112323_cov_24.720989_83	256	PF07702	UTRA domain
C15_NODE_165_length_46461_cov_9.170948_28	129	PF13539	D-alanyl-D-alanine carboxypeptidase
C15_NODE_165_length_46461_cov_9.170948_20	662	PF02368	Bacterial Ig-like domain (group 2)
C15_NODE_1786_length_12219_cov_9.249507_16	451	PF03237	Terminase-like family
C15_NODE_1786_length_12219_cov_9.249507_16	451	PF17289	Terminase RNaseH-like domain
C15_NODE_1786_length_12219_cov_9.249507_12	109	PF01381	Helix-turn-helix
C15_NODE_1786_length_12219_cov_9.249507_10	334	PF13524	Glycosyl transferases group 1
C15_NODE_1786_length_12219_cov_9.249507_4	405	PF00984	UDP-glucose/GDP-mannose dehydrogenase family, central domain
C15_NODE_1786_length_12219_cov_9.249507_4	405	PF03721	UDP-glucose/GDP-mannose dehydrogenase family, NAD binding domain
C15_NODE_17_length_107280_cov_24.591103_103	661	PF10145	Phage-related minor tail protein
C15_NODE_17_length_107280_cov_24.591103_69	494	PF00772	DnaB-like helicase N terminal domain
C15_NODE_17_length_107280_cov_24.591103_69	494	PF03796	DnaB-like helicase C terminal domain
C15_NODE_1832_length_12029_cov_26.139803_10	454	PF05065	Phage capsid family
C15_NODE_183_length_45458_cov_17.878532_29	314	PF12851	Oxygenase domain of the 2OGFeDO superfamily
C15_NODE_183_length_45458_cov_17.878532_53	426	PF05065	Phage capsid family
C15_NODE_1841_length_12001_cov_7.452118_7	445	PF03237	Terminase-like family
C15_NODE_184_length_45333_cov_15.852710_4	543	PF04860	Phage portal protein
C15_NODE_184_length_45333_cov_15.852710_43	200	PF18894	Putative phage metallopeptidase
C15_NODE_184_length_45333_cov_15.852710_40	461	PF02195	ParB-like nuclease domain
C15_NODE_184_length_45333_cov_15.852710_40	461	PF17762	HTH domain found in ParB protein
C15_NODE_184_length_45333_cov_15.852710_48	226	PF01695	IstB-like ATP binding protein
C15_NODE_186_length_45194_cov_18.058685_23	411	PF00176	SNF2 family N-terminal domain
C15_NODE_186_length_45194_cov_18.058685_23	411	PF00271	Helicase conserved C-terminal domain
C15_NODE_1873_length_11864_cov_13.056482_3	426	PF04466	Phage terminase large subunit
C15_NODE_187_length_45060_cov_15.984180_14	106	PF08774	VRR-NUC domain
C15_NODE_187_length_45060_cov_15.984180_13	128	PF04851	Type III restriction enzyme, res subunit
C15_NODE_187_length_45060_cov_15.984180_18	387	PF10926	Protein of unknown function (DUF2800)
C15_NODE_1883_length_11819_cov_16.624277_4	245	PF13385	Concanavalin A-like lectin/glucanases superfamily
C15_NODE_1924_length_11683_cov_41.269006_3	232	PF04586	Caudovirus prohead serine protease
C15_NODE_192_length_44868_cov_14.542253_55	598	PF05136	Phage portal protein, lambda family
C15_NODE_204_length_44212_cov_20.265802_53	359	PF01555	DNA methylase
C15_NODE_210_length_43901_cov_11.496009_17	1284	PF10145	Phage-related minor tail protein
C15_NODE_212_length_43815_cov_16.757427_fragment_1_20	547	PF12236	Bacteriophage head to tail connecting protein
C15_NODE_220_length_43499_cov_30.845709_14	620	PF10102	Domain of unknown function (DUF2341)
C15_NODE_221_length_43471_cov_41.305394_12	1283	PF18857	Large polyvalent protein associated domain 38
C15_NODE_2237_length_10532_cov_11.718622_6	395	PF13604	AAA domain
C15_NODE_2237_length_10532_cov_11.718622_6	395	PF13538	UvrD-like helicase C-terminal domain
C15_NODE_22_length_96365_cov_17.007299_30	480	PF03796	DnaB-like helicase C terminal domain
C15_NODE_22_length_96365_cov_17.007299_84	145	PF01242	6-pyruvoyl tetrahydropterin synthase
C15_NODE_22_length_96365_cov_17.007299_86	214	PF01227	GTP cyclohydrolase I
C15_NODE_22_length_96365_cov_17.007299_85	233	PF04055	Radical SAM superfamily
C15_NODE_22_length_96365_cov_17.007299_85	233	PF13394	4Fe-4S single cluster domain
C15_NODE_22_length_96365_cov_17.007299_88	230	PF06508	Queuosine biosynthesis protein QueC
C15_NODE_231_length_43085_cov_8.853056_56	572	PF01935	Helicase HerA, central domain
C15_NODE_231_length_43085_cov_8.853056_56	572	PF05872	Bacterial protein of unknown function (DUF853)
C15_NODE_233_length_43018_cov_101.933082_11	823	PF09250	Bifunctional DNA primase/polymerase, N-terminal
C15_NODE_233_length_43018_cov_101.933082_11	823	PF13481	AAA domain
C15_NODE_233_length_43018_cov_101.933082_16	856	PF00145	C-5 cytosine-specific DNA methylase
C15_NODE_233_length_43018_cov_101.933082_16	856	PF12705	PD-(D/E)XK nuclease superfamily
C15_NODE_234_length_43000_cov_22.096659_28	293	PF03167	Uracil DNA glycosylase superfamily
C15_NODE_238_length_42801_cov_10.459716_10	422	PF00271	Helicase conserved C-terminal domain
C15_NODE_238_length_42801_cov_10.459716_10	422	PF04851	Type III restriction enzyme, res subunit
C15_NODE_23_length_95835_cov_11.590280_76	880	PF01555	DNA methylase
C15_NODE_241_length_42613_cov_9.839819_23	236	PF07691	PA14 domain
C15_NODE_241_length_42613_cov_9.839819_29	197	PF02075	Crossover junction endodeoxyribonuclease RuvC
C15_NODE_242_length_42543_cov_20.575339_31	130	PF04545	Sigma-70, region 4
C15_NODE_242_length_42543_cov_20.575339_38	469	PF13481	AAA domain
C15_NODE_242_length_42543_cov_20.575339_38	469	PF08707	Primase C terminal 2 (PriCT-2)
C15_NODE_246_length_42366_cov_20.108317_36	710	PF17855	MCM AAA-lid domain
C15_NODE_246_length_42366_cov_20.108317_36	710	PF00493	MCM P-loop domain
C15_NODE_246_length_42366_cov_20.108317_36	710	PF17207	MCM OB domain
C15_NODE_250_length_42292_cov_63.300661_61	319	PF05065	Phage capsid family
C15_NODE_251_length_42267_cov_43.520113_48	489	PF05065	Phage capsid family
C15_NODE_253_length_42263_cov_40.817120_13	1092	PF18857	Large polyvalent protein associated domain 38
C15_NODE_253_length_42263_cov_40.817120_19	719	PF09250	Bifunctional DNA primase/polymerase, N-terminal
C15_NODE_25_length_94526_cov_27.520858_22	492	PF01555	DNA methylase
C15_NODE_25_length_94526_cov_27.520858_22	492	PF01555	DNA methylase
C15_NODE_25_length_94526_cov_27.520858_78	216	PF00990	Diguanylate cyclase, GGDEF domain
C15_NODE_25_length_94526_cov_27.520858_78	216	PF00990	Diguanylate cyclase, GGDEF domain
C15_NODE_25_length_94526_cov_27.520858_96	1160	PF17657	Bacterial DNA polymerase III alpha subunit finger domain
C15_NODE_25_length_94526_cov_27.520858_96	1160	PF02811	PHP domain
C15_NODE_25_length_94526_cov_27.520858_96	1160	PF07733	Bacterial DNA polymerase III alpha NTPase domain
C15_NODE_267_length_41647_cov_41.477159_27	76	PF00383	Cytidine and deoxycytidylate deaminase zinc-binding region
C15_NODE_267_length_41647_cov_41.477159_37	166	PF02467	Transcription factor WhiB
C15_NODE_270_length_41312_cov_12.208037_57	333	PF03629	Carbohydrate esterase, sialic acid-specific acetylesterase
C15_NODE_270_length_41312_cov_12.208037_56	246	PF13385	Concanavalin A-like lectin/glucanases superfamily
C15_NODE_270_length_41312_cov_12.208037_50	672	PF05050	Methyltransferase FkbM domain
C15_NODE_270_length_41312_cov_12.208037_50	672	PF00534	Glycosyl transferases group 1
C15_NODE_270_length_41312_cov_12.208037_53	310	PF00534	Glycosyl transferases group 1
C15_NODE_276_length_40865_cov_26.171821_4	184	PF13730	Helix-turn-helix domain
C15_NODE_276_length_40865_cov_26.171821_47	513	PF06791	Prophage tail length tape measure protein
C15_NODE_276_length_40865_cov_26.171821_9	425	PF01555	DNA methylase
C15_NODE_27_length_92926_cov_29.976914_27	1121	PF02811	PHP domain
C15_NODE_27_length_92926_cov_29.976914_27	1121	PF07733	Bacterial DNA polymerase III alpha NTPase domain
C15_NODE_27_length_92926_cov_29.976914_27	1121	PF17657	Bacterial DNA polymerase III alpha subunit finger domain
C15_NODE_27_length_92926_cov_29.976914_87	581	PF07230	Bacteriophage T4-like capsid assembly protein (Gp20)
C15_NODE_281_length_40571_cov_37.758984_13	64	PF01139	tRNA-splicing ligase RtcB
C15_NODE_28_length_88147_cov_9.855855_21	960	PF00535	Glycosyl transferase family 2
C15_NODE_28_length_88147_cov_9.855855_21	960	PF00535	Glycosyl transferase family 2
C15_NODE_28_length_88147_cov_9.855855_21	960	PF00534	Glycosyl transferases group 1
C15_NODE_292_length_40024_cov_12.808026_41	249	PF12684	PDDEXK-like domain of unknown function (DUF3799)
C15_NODE_294_length_40008_cov_64.377819_1	146	PF00805	Pentapeptide repeats (8 copies)
C15_NODE_294_length_40008_cov_64.377819_1	146	PF00805	Pentapeptide repeats (8 copies)
C15_NODE_296_length_39765_cov_13.328330_59	647	PF04586	Caudovirus prohead serine protease
C15_NODE_296_length_39765_cov_13.328330_59	647	PF05065	Phage capsid family
C15_NODE_297_length_39725_cov_24.171767_42	880	PF07691	PA14 domain
C15_NODE_29_length_84529_cov_22.249106_105	137	PF13912	C2H2-type zinc finger
C15_NODE_29_length_84529_cov_22.249106_105	137	PF13912	C2H2-type zinc finger
C15_NODE_29_length_84529_cov_22.249106_107	305	PF01068	ATP dependent DNA ligase domain
C15_NODE_29_length_84529_cov_22.249106_103	348	PF05496	Holliday junction DNA helicase RuvB P-loop domain
C15_NODE_29_length_84529_cov_22.249106_104	202	PF05406	WGR domain
C15_NODE_29_length_84529_cov_22.249106_118	403	PF07728	AAA domain (dynein-related subfamily)
C15_NODE_29_length_84529_cov_22.249106_118	403	PF17868	AAA lid domain
C15_NODE_29_length_84529_cov_22.249106_111	265	PF02735	Ku70/Ku80 beta-barrel domain
C15_NODE_318_length_38630_cov_8.302709_45	729	PF01551	Peptidase family M23
C15_NODE_31_length_83988_cov_11.490117_4	361	PF00154	recA bacterial DNA recombination protein
C15_NODE_31_length_83988_cov_11.490117_49	154	PF13384	Homeodomain-like domain
C15_NODE_31_length_83988_cov_11.490117_49	154	PF05225	helix-turn-helix, Psq domain
C15_NODE_328_length_38144_cov_150.237444_18	268	PF01183	Glycosyl hydrolases family 25
C15_NODE_329_length_38102_cov_9.671433_37	385	PF13088	BNR repeat-like domain
C15_NODE_32_length_82475_cov_14.894407_34	385	PF04865	Baseplate J-like protein
C15_NODE_32_length_82475_cov_14.894407_95	1250	PF13392	HNH endonuclease
C15_NODE_32_length_82475_cov_14.894407_95	1250	PF00476	DNA polymerase family A
C15_NODE_32_length_82475_cov_14.894407_95	1250	PF00476	DNA polymerase family A
C15_NODE_350_length_37007_cov_66.886556_1	157	PF00805	Pentapeptide repeats (8 copies)
C15_NODE_350_length_37007_cov_66.886556_53	74	PF00805	Pentapeptide repeats (8 copies)
C15_NODE_353_length_36933_cov_25.800559_3	117	PF10686	YspA, cpYpsA-related SLOG family
C15_NODE_353_length_36933_cov_25.800559_34	156	PF07486	Cell Wall Hydrolase
C15_NODE_356_length_36779_cov_112.630895_16	86	PF11195	Protein of unknown function (DUF2829)
C15_NODE_356_length_36779_cov_112.630895_19	422	PF04466	Phage terminase large subunit
C15_NODE_356_length_36779_cov_112.630895_17	679	PF16510	Phage P22-like portal protein
C15_NODE_356_length_36779_cov_112.630895_14	394	PF11651	P22 coat protein - gene protein 5
C15_NODE_362_length_36489_cov_25.281852_13	705	PF00534	Glycosyl transferases group 1
C15_NODE_362_length_36489_cov_25.281852_13	705	PF01075	Glycosyltransferase family 9 (heptosyltransferase)
C15_NODE_362_length_36489_cov_25.281852_36	457	PF01973	Protein of unknown function DUF115
C15_NODE_364_length_36396_cov_24.996533_33	867	PF06414	Zeta toxin
C15_NODE_365_length_36296_cov_30.379625_19	169	PF05838	Glycosyl hydrolase 108
C15_NODE_365_length_36296_cov_30.379625_19	169	PF09374	Predicted Peptidoglycan domain
C15_NODE_371_length_35959_cov_13.965408_34	125	PF03167	Uracil DNA glycosylase superfamily
C15_NODE_373_length_35850_cov_11.682246_31	259	PF13385	Concanavalin A-like lectin/glucanases superfamily
C15_NODE_376_length_35798_cov_10.816915_16	501	PF17289	Terminase RNaseH-like domain
C15_NODE_382_length_35477_cov_28.042996_40	405	PF13560	Helix-turn-helix domain
C15_NODE_382_length_35477_cov_28.042996_42	282	PF00589	Phage integrase family
C15_NODE_391_length_34969_cov_13.070946_2	514	PF04851	Type III restriction enzyme, res subunit
C15_NODE_391_length_34969_cov_13.070946_2	514	PF00271	Helicase conserved C-terminal domain
C15_NODE_395_length_34848_cov_100.853534_44	632	PF05065	Phage capsid family
C15_NODE_395_length_34848_cov_100.853534_44	632	PF04586	Caudovirus prohead serine protease
C15_NODE_399_length_34644_cov_14.956431_13	1821	PF06791	Prophage tail length tape measure protein
C15_NODE_399_length_34644_cov_14.956431_13	1821	PF01464	Transglycosylase SLT domain
C15_NODE_399_length_34644_cov_14.956431_36	601	PF03354	Phage Terminase
C15_NODE_39_length_73193_cov_22.243717_57	375	PF12705	PD-(D/E)XK nuclease superfamily
C15_NODE_403_length_34298_cov_46.584032_3	542	PF12708	Pectate lyase superfamily protein
C15_NODE_403_length_34298_cov_46.584032_36	121	PF10686	YspA, cpYpsA-related SLOG family
C15_NODE_418_length_33537_cov_10.059943_11	523	PF09588	YqaJ-like viral recombinase domain
C15_NODE_420_length_33501_cov_26.246846_13	738	PF09250	Bifunctional DNA primase/polymerase, N-terminal
C15_NODE_420_length_33501_cov_26.246846_13	738	PF05272	Virulence-associated protein E
C15_NODE_420_length_33501_cov_26.246846_14	423	PF00271	Helicase conserved C-terminal domain
C15_NODE_420_length_33501_cov_26.246846_14	423	PF00176	SNF2 family N-terminal domain
C15_NODE_420_length_33501_cov_26.246846_28	442	PF00415	Regulator of chromosome condensation (RCC1) repeat
C15_NODE_420_length_33501_cov_26.246846_28	442	PF00415	Regulator of chromosome condensation (RCC1) repeat
C15_NODE_420_length_33501_cov_26.246846_28	442	PF00415	Regulator of chromosome condensation (RCC1) repeat
C15_NODE_420_length_33501_cov_26.246846_28	442	PF00415	Regulator of chromosome condensation (RCC1) repeat
C15_NODE_420_length_33501_cov_26.246846_28	442	PF00415	Regulator of chromosome condensation (RCC1) repeat
C15_NODE_420_length_33501_cov_26.246846_28	442	PF00415	Regulator of chromosome condensation (RCC1) repeat
C15_NODE_420_length_33501_cov_26.246846_25	253	PF01551	Peptidase family M23
C15_NODE_420_length_33501_cov_26.246846_25	253	PF06347	Bacterial SH3 domain
C15_NODE_420_length_33501_cov_26.246846_20	194	PF05711	Macrocin-O-methyltransferase (TylF)
C15_NODE_420_length_33501_cov_26.246846_23	229	PF01183	Glycosyl hydrolases family 25
C15_NODE_420_length_33501_cov_26.246846_27	359	PF01075	Glycosyltransferase family 9 (heptosyltransferase)
C15_NODE_420_length_33501_cov_26.246846_29	323	PF01075	Glycosyltransferase family 9 (heptosyltransferase)
C15_NODE_42_length_70715_cov_14.044169_25	247	PF01541	GIY-YIG catalytic domain
C15_NODE_433_length_32916_cov_18.084507_18	420	PF00206	Lyase
C15_NODE_43_length_69655_cov_10.357701_58	1322	PF10145	Phage-related minor tail protein
C15_NODE_443_length_32315_cov_9.922350_10	74	PF00341	PDGF/VEGF domain
C15_NODE_44_length_69415_cov_253.298789_12	495	PF13538	UvrD-like helicase C-terminal domain
C15_NODE_44_length_69415_cov_253.298789_12	495	PF13245	AAA domain
C15_NODE_44_length_69415_cov_253.298789_13	442	PF00271	Helicase conserved C-terminal domain
C15_NODE_44_length_69415_cov_253.298789_13	442	PF04851	Type III restriction enzyme, res subunit
C15_NODE_44_length_69415_cov_253.298789_29	194	PF00285	Citrate synthase, C-terminal domain
C15_NODE_44_length_69415_cov_253.298789_22	203	PF00166	Chaperonin 10 Kd subunit
C15_NODE_44_length_69415_cov_253.298789_20	328	PF02272	DHHA1 domain
C15_NODE_44_length_69415_cov_253.298789_22	203	PF00166	Chaperonin 10 Kd subunit
C15_NODE_44_length_69415_cov_253.298789_29	194	PF00285	Citrate synthase, C-terminal domain
C15_NODE_44_length_69415_cov_253.298789_37	191	PF13578	Methyltransferase domain
C15_NODE_44_length_69415_cov_253.298789_45	363	PF00303	Thymidylate synthase
C15_NODE_470_length_31029_cov_14.247853_19	171	PF03245	Bacteriophage Rz lysis protein
C15_NODE_470_length_31029_cov_14.247853_21	385	PF00589	Phage integrase family
C15_NODE_470_length_31029_cov_14.247853_27	304	PF13479	AAA domain
C15_NODE_473_length_30851_cov_17.032050_41	636	PF18906	Phage tail tube protein
C15_NODE_477_length_30659_cov_40.616782_20	257	PF13539	D-alanyl-D-alanine carboxypeptidase
C15_NODE_48_length_67675_cov_12.663739_79	128	PF00533	BRCA1 C Terminus (BRCT) domain
C15_NODE_48_length_67675_cov_12.663739_70	684	PF00476	DNA polymerase family A
C15_NODE_48_length_67675_cov_12.663739_70	684	PF01612	3'-5' exonuclease
C15_NODE_48_length_67675_cov_12.663739_74	145	PF06868	Protein of unknown function (DUF1257)
C15_NODE_48_length_67675_cov_12.663739_75	64	PF11211	Protein of unknown function (DUF2997)
C15_NODE_48_length_67675_cov_12.663739_73	516	PF00004	ATPase family associated with various cellular activities (AAA)
C15_NODE_490_length_29979_cov_40.602526_26	218	PF00535	Glycosyl transferase family 2
C15_NODE_495_length_29787_cov_11.586641_17	550	PF12236	Bacteriophage head to tail connecting protein
C15_NODE_498_length_29658_cov_13.126136_45	296	PF04404	ERF superfamily
C15_NODE_514_length_29241_cov_9.091756_24	565	PF00589	Phage integrase family
C15_NODE_532_length_28595_cov_8.923231_13	949	PF13320	Domain of unknown function (DUF4091)
C15_NODE_534_length_28309_cov_15.905182_35	547	PF17289	Terminase RNaseH-like domain
C15_NODE_534_length_28309_cov_15.905182_3	165	PF13936	Helix-turn-helix domain
C15_NODE_534_length_28309_cov_15.905182_39	351	PF01551	Peptidase family M23
C15_NODE_53_length_65590_cov_23.754742_70	2988	PF18857	Large polyvalent protein associated domain 38
C15_NODE_542_length_28057_cov_12.825048_36	931	PF13229	Right handed beta helix region
C15_NODE_54_length_65182_cov_12.766487_38	793	PF13385	Concanavalin A-like lectin/glucanases superfamily
C15_NODE_54_length_65182_cov_12.766487_42	1175	PF13229	Right handed beta helix region
C15_NODE_550_length_27752_cov_11.052894_24	326	PF00589	Phage integrase family
C15_NODE_550_length_27752_cov_11.052894_20	245	PF13385	Concanavalin A-like lectin/glucanases superfamily
C15_NODE_550_length_27752_cov_11.052894_26	72	PF13986	Domain of unknown function (DUF4224)
C15_NODE_55_length_65085_cov_11.820360_95	497	PF06381	Protein of unknown function (DUF1073)
C15_NODE_564_length_27019_cov_7.187324_2	1218	PF13229	Right handed beta helix region
C15_NODE_564_length_27019_cov_7.187324_2	1218	PF18454	Major tropism determinant N-terminal domain
C15_NODE_564_length_27019_cov_7.187324_2	1218	PF12708	Pectate lyase superfamily protein
C15_NODE_564_length_27019_cov_7.187324_2	1218	PF12708	Pectate lyase superfamily protein
C15_NODE_564_length_27019_cov_7.187324_20	336	PF13524	Glycosyl transferases group 1
C15_NODE_564_length_27019_cov_7.187324_23	283	PF12705	PD-(D/E)XK nuclease superfamily
C15_NODE_579_length_26428_cov_17.678800_34	359	PF00589	Phage integrase family
C15_NODE_57_length_64613_cov_17.185353_42	413	PF13252	Protein of unknown function (DUF4043)
C15_NODE_590_length_26072_cov_10.312988_20	386	PF05065	Phage capsid family
C15_NODE_590_length_26072_cov_10.312988_21	401	PF04586	Caudovirus prohead serine protease
C15_NODE_590_length_26072_cov_10.312988_22	875	PF04233	Phage Mu protein F like protein
C15_NODE_590_length_26072_cov_10.312988_22	875	PF04860	Phage portal protein
C15_NODE_598_length_25884_cov_12.971892_17	154	PF16460	Phage tail tube, TTP, lambda-like
C15_NODE_598_length_25884_cov_12.971892_2	561	PF03354	Phage Terminase
C15_NODE_599_length_25811_cov_9.217425_16	800	PF06074	Protein of unknown function (DUF935)
C15_NODE_59_length_62786_cov_11.026032_29	913	PF04860	Phage portal protein
C15_NODE_59_length_62786_cov_11.026032_64	487	PF13229	Right handed beta helix region
C15_NODE_60_length_62273_cov_13.327188_21	1206	PF10145	Phage-related minor tail protein
C15_NODE_622_length_24933_cov_8.788086_26	374	PF17236	Family of unknown function (DUF5309)
C15_NODE_630_length_24598_cov_15.336022_30	208	PF04307	LexA-binding, inner membrane-associated putative hydrolase
C15_NODE_638_length_24410_cov_24.684007_8	945	PF10145	Phage-related minor tail protein
C15_NODE_671_length_23497_cov_25.625416_17	866	PF10145	Phage-related minor tail protein
C15_NODE_681_length_23261_cov_8.677023_27	412	PF04865	Baseplate J-like protein
C15_NODE_68_length_59857_cov_15.684659_7	833	PF10145	Phage-related minor tail protein
C15_NODE_68_length_59857_cov_15.684659_71	552	PF04860	Phage portal protein
C15_NODE_68_length_59857_cov_15.684659_76	466	PF05065	Phage capsid family
C15_NODE_69_length_59671_cov_12.883102_33	537	PF05731	TROVE domain
C15_NODE_69_length_59671_cov_12.883102_33	537	PF05731	TROVE domain
C15_NODE_709_length_22594_cov_8.369981_10	604	PF00239	Resolvase, N terminal domain
C15_NODE_709_length_22594_cov_8.369981_10	604	PF07508	Recombinase
C15_NODE_709_length_22594_cov_8.369981_10	604	PF13408	Recombinase zinc beta ribbon domain
C15_NODE_73_length_58218_cov_13.759125_40	1204	PF19190	Viral BACON domain
C15_NODE_73_length_58218_cov_13.759125_40	1204	PF19190	Viral BACON domain
C15_NODE_73_length_58218_cov_13.759125_8	3493	PF10145	Phage-related minor tail protein
C15_NODE_74_length_58069_cov_27.004275_40	808	PF00415	Regulator of chromosome condensation (RCC1) repeat
C15_NODE_74_length_58069_cov_27.004275_40	808	PF00415	Regulator of chromosome condensation (RCC1) repeat
C15_NODE_74_length_58069_cov_27.004275_40	808	PF00415	Regulator of chromosome condensation (RCC1) repeat
C15_NODE_74_length_58069_cov_27.004275_41	1400	PF13550	Putative phage tail protein
C15_NODE_74_length_58069_cov_27.004275_55	427	PF05065	Phage capsid family
C15_NODE_75_length_58043_cov_32.983479_10	202	PF01227	GTP cyclohydrolase I
C15_NODE_75_length_58043_cov_32.983479_25	451	PF00271	Helicase conserved C-terminal domain
C15_NODE_75_length_58043_cov_32.983479_25	451	PF00176	SNF2 family N-terminal domain
C15_NODE_76_length_57745_cov_10.253129_60	288	PF13479	AAA domain
C15_NODE_783_length_21087_cov_23.218714_25	592	PF03354	Phage Terminase
C15_NODE_784_length_21080_cov_9.014316_8	203	PF18352	Phage protein Gp138 N-terminal domain
C15_NODE_815_length_20514_cov_18.638203_24	150	PF03819	MazG nucleotide pyrophosphohydrolase domain
C15_NODE_816_length_20475_cov_7.798482_14	496	PF01755	Glycosyltransferase family 25 (LPS biosynthesis protein)
C15_NODE_816_length_20475_cov_7.798482_14	496	PF13578	Methyltransferase domain
C15_NODE_824_length_20335_cov_9.374211_13	874	PF10282	Lactonase, 7-bladed beta-propeller
C15_NODE_824_length_20335_cov_9.374211_13	874	PF05345	Putative Ig domain
C15_NODE_85_length_56300_cov_16.203449_25	657	PF00132	Bacterial transferase hexapeptide (six repeats)
C15_NODE_85_length_56300_cov_16.203449_25	657	PF00132	Bacterial transferase hexapeptide (six repeats)
C15_NODE_85_length_56300_cov_16.203449_25	657	PF00132	Bacterial transferase hexapeptide (six repeats)
C15_NODE_85_length_56300_cov_16.203449_25	657	PF00132	Bacterial transferase hexapeptide (six repeats)
C15_NODE_87_length_55768_cov_12.647066_24	428	PF01555	DNA methylase
C15_NODE_886_length_19316_cov_34.441877_13	231	PF00535	Glycosyl transferase family 2
C15_NODE_90_length_53573_cov_12.983520_20	149	PF04480	Protein of unknown function (DUF559)
C15_NODE_90_length_53573_cov_12.983520_25	246	PF13394	4Fe-4S single cluster domain
C15_NODE_90_length_53573_cov_12.983520_25	246	PF04055	Radical SAM superfamily
C15_NODE_90_length_53573_cov_12.983520_22	220	PF00535	Glycosyl transferase family 2
C15_NODE_913_length_19006_cov_10.514432_10	526	PF08291	Peptidase M15
C15_NODE_91_length_53536_cov_14.027599_13	1051	PF07733	Bacterial DNA polymerase III alpha NTPase domain
C15_NODE_91_length_53536_cov_14.027599_13	1051	PF17657	Bacterial DNA polymerase III alpha subunit finger domain
C15_NODE_91_length_53536_cov_14.027599_13	1051	PF02811	PHP domain
C15_NODE_91_length_53536_cov_14.027599_13	1051	PF14579	Helix-hairpin-helix motif
C15_NODE_91_length_53536_cov_14.027599_14	341	PF00154	recA bacterial DNA recombination protein
C15_NODE_91_length_53536_cov_14.027599_18	322	PF00478	IMP dehydrogenase / GMP reductase domain
C15_NODE_91_length_53536_cov_14.027599_11	344	PF13662	Toprim domain
C15_NODE_91_length_53536_cov_14.027599_11	344	PF01807	CHC2 zinc finger
C15_NODE_91_length_53536_cov_14.027599_11	344	PF08275	DNA primase catalytic core, N-terminal domain
C15_NODE_91_length_53536_cov_14.027599_10	626	PF02867	Ribonucleotide reductase, barrel domain
C15_NODE_91_length_53536_cov_14.027599_10	626	PF00317	Ribonucleotide reductase, all-alpha domain
C15_NODE_91_length_53536_cov_14.027599_24	367	PF00145	C-5 cytosine-specific DNA methylase
C15_NODE_91_length_53536_cov_14.027599_30	403	PF13522	Glutamine amidotransferase domain
C15_NODE_927_length_18814_cov_6.853510_12	2682	PF11697	Protein of unknown function (DUF3293)
C15_NODE_92_length_52488_cov_34.187077_52	220	PF13365	Trypsin-like peptidase domain
C15_NODE_92_length_52488_cov_34.187077_51	682	PF03796	DnaB-like helicase C terminal domain
C15_NODE_92_length_52488_cov_34.187077_51	682	PF09250	Bifunctional DNA primase/polymerase, N-terminal
C15_NODE_92_length_52488_cov_34.187077_51	682	PF08708	Primase C terminal 1 (PriCT-1)
C15_NODE_94_length_52052_cov_11.343443_47	1099	PF13385	Concanavalin A-like lectin/glucanases superfamily
C15_NODE_94_length_52052_cov_11.343443_63	355	PF04233	Phage Mu protein F like protein
C15_NODE_95_length_52027_cov_16.842454_43	382	PF13481	AAA domain
C15_NODE_95_length_52027_cov_16.842454_42	185	PF13482	RNase_H superfamily
C15_NODE_95_length_52027_cov_16.842454_4	550	PF04466	Phage terminase large subunit
C15_NODE_95_length_52027_cov_16.842454_47	594	PF00476	DNA polymerase family A
C15_NODE_972_length_18306_cov_10.754205_9	345	PF03167	Uracil DNA glycosylase superfamily
C15_NODE_984_length_18131_cov_43.472616_2	539	PF03354	Phage Terminase
C15_NODE_98_length_51445_cov_11.661880_45	250	PF00145	C-5 cytosine-specific DNA methylase
C24_NODE_1019_length_22185_cov_24.872887_18	440	PF07157	DNA circularisation protein N-terminus
C24_NODE_101_length_54831_cov_13.644005_10	1559	PF03496	ADP-ribosyltransferase exoenzyme
C24_NODE_102_length_54606_cov_46.949094_31	1212	PF13204	Protein of unknown function (DUF4038)
C24_NODE_102_length_54606_cov_46.949094_31	1212	PF12904	Putative collagen-binding domain of a collagenase
C24_NODE_102_length_54606_cov_46.949094_38	319	PF05709	Phage tail protein
C24_NODE_1057_length_21688_cov_30.385337_4	99	PF04471	Restriction endonuclease
C24_NODE_1062_length_21612_cov_17.289975_5	313	PF08924	Domain of unknown function (DUF1906)
C24_NODE_1067_length_21523_cov_11.353969_19	326	PF17236	Family of unknown function (DUF5309)
C24_NODE_1078_length_21377_cov_20.981475_15	405	PF11651	P22 coat protein - gene protein 5
C24_NODE_1096_length_21173_cov_9.079884_18	785	PF07460	NUMOD3 motif
C24_NODE_1096_length_21173_cov_9.079884_18	785	PF14890	Intein splicing domain
C24_NODE_1096_length_21173_cov_9.079884_18	785	PF13392	HNH endonuclease
C24_NODE_1096_length_21173_cov_9.079884_8	437	PF17289	Terminase RNaseH-like domain
C24_NODE_1096_length_21173_cov_9.079884_8	437	PF03237	Terminase-like family
C24_NODE_1100_length_21130_cov_10.005694_19	499	PF03237	Terminase-like family
C24_NODE_1101_length_21101_cov_34.451345_12	222	PF04886	PT repeat
C24_NODE_111_length_53330_cov_47.642590_24	48	PF04298	Putative neutral zinc metallopeptidase
C24_NODE_1131_length_20779_cov_15.380187_15	242	PF13482	RNase_H superfamily
C24_NODE_1131_length_20779_cov_15.380187_10	148	PF13539	D-alanyl-D-alanine carboxypeptidase
C24_NODE_1131_length_20779_cov_15.380187_36	309	PF00589	Phage integrase family
C24_NODE_1144_length_20670_cov_15.748484_4	332	PF00589	Phage integrase family
C24_NODE_114_length_53143_cov_13.151258_59	640	PF00589	Phage integrase family
C24_NODE_114_length_53143_cov_13.151258_59	640	PF12728	Helix-turn-helix domain
C24_NODE_1178_length_20262_cov_16.960657_3	163	PF05866	Endodeoxyribonuclease RusA
C24_NODE_122_length_52205_cov_279.447267_23	639	PF06074	Protein of unknown function (DUF935)
C24_NODE_122_length_52205_cov_279.447267_40	163	PF04266	ASCH domain
C24_NODE_122_length_52205_cov_279.447267_47	179	PF14791	DNA polymerase beta thumb
C24_NODE_122_length_52205_cov_279.447267_57	380	PF13401	AAA domain
C24_NODE_1233_length_19841_cov_15.658575_26	568	PF12708	Pectate lyase superfamily protein
C24_NODE_1249_length_19614_cov_34.983895_18	247	PF02709	N-terminal domain of galactosyltransferase
C24_NODE_1252_length_19607_cov_28.516469_20	428	PF00574	Clp protease
C24_NODE_1252_length_19607_cov_28.516469_2	238	PF00535	Glycosyl transferase family 2
C24_NODE_1252_length_19607_cov_28.516469_21	467	PF04860	Phage portal protein
C24_NODE_1290_length_19129_cov_72.536437_4	898	PF00574	Clp protease
C24_NODE_12_length_87609_cov_24.291432_72	381	PF04865	Baseplate J-like protein
C24_NODE_1327_length_18734_cov_15.269126_5	268	PF04586	Caudovirus prohead serine protease
C24_NODE_132_length_51253_cov_55.782394_17	310	PF00589	Phage integrase family
C24_NODE_132_length_51253_cov_55.782394_17	310	PF02899	Phage integrase, N-terminal SAM-like domain
C24_NODE_132_length_51253_cov_55.782394_1	252	PF00226	DnaJ domain
C24_NODE_132_length_51253_cov_55.782394_21	1054	PF00754	F5/8 type C domain
C24_NODE_132_length_51253_cov_55.782394_21	1054	PF12708	Pectate lyase superfamily protein
C24_NODE_132_length_51253_cov_55.782394_27	517	PF14870	Photosynthesis system II assembly factor YCF48
C24_NODE_132_length_51253_cov_55.782394_33	220	PF13578	Methyltransferase domain
C24_NODE_1348_length_18600_cov_12.232138_13	441	PF05065	Phage capsid family
C24_NODE_1348_length_18600_cov_12.232138_21	566	PF04586	Caudovirus prohead serine protease
C24_NODE_13_length_84147_cov_11.023522_107	233	PF13392	HNH endonuclease
C24_NODE_13_length_84147_cov_11.023522_107	1235	PF14528	LAGLIDADG-like domain
C24_NODE_13_length_84147_cov_11.023522_108	260	PF05721	Phytanoyl-CoA dioxygenase (PhyH)
C24_NODE_13_length_84147_cov_11.023522_130	334	PF02719	Polysaccharide biosynthesis protein
C24_NODE_13_length_84147_cov_11.023522_87	170	PF05838	Glycosyl hydrolase 108
C24_NODE_13_length_84147_cov_11.023522_92	2199	PF18834	Large polyvalent protein associated domain 22
C24_NODE_1415_length_17997_cov_9.907535_18	148	PF00583	Acetyltransferase (GNAT) family
C24_NODE_141_length_50543_cov_53.549378_34	288	PF00528	Binding-protein-dependent transport system inner membrane component
C24_NODE_141_length_50543_cov_53.549378_36	382	PF11922	Domain of unknown function (DUF3440)
C24_NODE_141_length_50543_cov_53.549378_36	382	PF01507	Phosphoadenosine phosphosulfate reductase family
C24_NODE_141_length_50543_cov_53.549378_31	494	PF03354	Phage Terminase
C24_NODE_141_length_50543_cov_53.549378_38	265	PF01507	Phosphoadenosine phosphosulfate reductase family
C24_NODE_141_length_50543_cov_53.549378_37	193	PF13522	Glutamine amidotransferase domain
C24_NODE_141_length_50543_cov_53.549378_35	361	PF02195	ParB-like nuclease domain
C24_NODE_141_length_50543_cov_53.549378_39	274	PF13708	Domain of unknown function (DUF4942)
C24_NODE_141_length_50543_cov_53.549378_33	299	PF09084	NMT1/THI5 like
C24_NODE_1459_length_17641_cov_162.766917_13	427	PF00772	DnaB-like helicase N terminal domain
C24_NODE_1459_length_17641_cov_162.766917_13	427	PF03796	DnaB-like helicase C terminal domain
C24_NODE_1459_length_17641_cov_162.766917_17	144	PF08299	Bacterial dnaA protein helix-turn-helix
C24_NODE_146_length_50238_cov_31.999522_8	163	PF06056	Putative ATPase subunit of terminase (gpP-like)
C24_NODE_1473_length_17587_cov_9.808579_31	107	PF13560	Helix-turn-helix domain
C24_NODE_1476_length_17576_cov_10.791222_1	143	PF00805	Pentapeptide repeats (8 copies)
C24_NODE_1476_length_17576_cov_10.791222_1	143	PF19062	Family of unknown function (DUF5758)
C24_NODE_1476_length_17576_cov_10.791222_10	505	PF17289	Terminase RNaseH-like domain
C24_NODE_152_length_49697_cov_31.594537_75	184	PF01381	Helix-turn-helix
C24_NODE_153_length_49682_cov_13.544260_11	529	PF04851	Type III restriction enzyme, res subunit
C24_NODE_153_length_49682_cov_13.544260_11	529	PF00271	Helicase conserved C-terminal domain
C24_NODE_1541_length_17032_cov_18.500677_7	217	PF05050	Methyltransferase FkbM domain
C24_NODE_1557_length_16919_cov_7.786765_10	78	PF07087	Protein of unknown function (DUF1353)
C24_NODE_1557_length_16919_cov_7.786765_24	363	PF13479	AAA domain
C24_NODE_155_length_49550_cov_57.531609_56	307	PF00877	NlpC/P60 family
C24_NODE_158_length_49332_cov_70.632161_23	1869	PF18760	ADP-Ribosyltransferase in polyvalent proteins
C24_NODE_1591_length_16712_cov_8.987513_6	411	PF05065	Phage capsid family
C24_NODE_15_length_83423_cov_13.826204_110	385	PF13560	Helix-turn-helix domain
C24_NODE_15_length_83423_cov_13.826204_110	385	PF06114	IrrE N-terminal-like domain
C24_NODE_15_length_83423_cov_13.826204_36	152	PF00293	NUDIX domain
C24_NODE_15_length_83423_cov_13.826204_34	455	PF00772	DnaB-like helicase N terminal domain
C24_NODE_15_length_83423_cov_13.826204_34	455	PF03796	DnaB-like helicase C terminal domain
C24_NODE_15_length_83423_cov_13.826204_33	325	PF13730	Helix-turn-helix domain
C24_NODE_15_length_83423_cov_13.826204_32	98	PF08281	Sigma-70, region 4
C24_NODE_15_length_83423_cov_13.826204_34	455	PF00772	DnaB-like helicase N terminal domain
C24_NODE_15_length_83423_cov_13.826204_34	455	PF03796	DnaB-like helicase C terminal domain
C24_NODE_15_length_83423_cov_13.826204_67	137	PF14216	Domain of unknown function (DUF4326)
C24_NODE_15_length_83423_cov_13.826204_76	331	PF02195	ParB-like nuclease domain
C24_NODE_15_length_83423_cov_13.826204_83	237	PF00929	Exonuclease
C24_NODE_1614_length_16482_cov_8.749559_16	903	PF18763	ddrB-like ParB superfamily domain
C24_NODE_1614_length_16482_cov_8.749559_16	903	PF06414	Zeta toxin
C24_NODE_163_length_48907_cov_29.833088_27	124	PF12843	Putative quorum-sensing-regulated virulence factor
C24_NODE_1645_length_16252_cov_27.558992_3	263	PF01464	Transglycosylase SLT domain
C24_NODE_166_length_48699_cov_11.839507_11	281	PF13479	AAA domain
C24_NODE_166_length_48699_cov_11.839507_14	92	PF11753	Protein of unknwon function (DUF3310)
C24_NODE_166_length_48699_cov_11.839507_15	365	PF01612	3'-5' exonuclease
C24_NODE_166_length_48699_cov_11.839507_15	365	PF03167	Uracil DNA glycosylase superfamily
C24_NODE_166_length_48699_cov_11.839507_17	496	PF00476	DNA polymerase family A
C24_NODE_166_length_48699_cov_11.839507_18	381	PF13148	Protein of unknown function (DUF3987)
C24_NODE_166_length_48699_cov_11.839507_14	92	PF11753	Protein of unknwon function (DUF3310)
C24_NODE_166_length_48699_cov_11.839507_9	334	PF12705	PD-(D/E)XK nuclease superfamily
C24_NODE_1677_length_16051_cov_10.967117_13	167	PF00847	AP2 domain
C24_NODE_1685_length_16007_cov_22.355692_20	288	PF00733	Asparagine synthase
C24_NODE_1685_length_16007_cov_22.355692_20	288	PF00733	Asparagine synthase
C24_NODE_168_length_48592_cov_34.833220_46	477	PF00004	ATPase family associated with various cellular activities (AAA)
C24_NODE_168_length_48592_cov_34.833220_46	477	PF16450	Proteasomal ATPase OB C-terminal domain
C24_NODE_168_length_48592_cov_34.833220_45	123	PF09943	Uncharacterized protein conserved in archaea (DUF2175)
C24_NODE_168_length_48592_cov_34.833220_4	469	PF00176	SNF2 family N-terminal domain
C24_NODE_168_length_48592_cov_34.833220_46	477	PF00004	ATPase family associated with various cellular activities (AAA)
C24_NODE_168_length_48592_cov_34.833220_46	477	PF16450	Proteasomal ATPase OB C-terminal domain
C24_NODE_168_length_48592_cov_34.833220_58	678	PF12965	Domain of unknown function (DUF3854)
C24_NODE_16_length_81603_cov_44.787340_84	503	PF01464	Transglycosylase SLT domain
C24_NODE_1711_length_15794_cov_12.825402_10	307	PF01370	NAD dependent epimerase/dehydratase family
C24_NODE_1711_length_15794_cov_12.825402_10	130	PF01370	NAD dependent epimerase/dehydratase family
C24_NODE_176_length_47783_cov_21.731918_10	696	PF02195	ParB-like nuclease domain
C24_NODE_176_length_47783_cov_21.731918_59	190	PF00589	Phage integrase family
C24_NODE_176_length_47783_cov_21.731918_69	359	PF03837	RecT family
C24_NODE_178_length_47726_cov_17.651486_49	187	PF00145	C-5 cytosine-specific DNA methylase
C24_NODE_178_length_47726_cov_17.651486_49	187	PF00145	C-5 cytosine-specific DNA methylase
C24_NODE_183_length_47489_cov_14.410507_34	421	PF09979	Uncharacterized protein conserved in bacteria (DUF2213)
C24_NODE_183_length_47489_cov_14.410507_4	291	PF05063	MT-A70
C24_NODE_183_length_47489_cov_14.410507_4	291	PF05063	MT-A70
C24_NODE_183_length_47489_cov_14.410507_40	513	PF17289	Terminase RNaseH-like domain
C24_NODE_1842_length_15013_cov_52.524669_6	929	PF13550	Putative phage tail protein
C24_NODE_187_length_47154_cov_15.106881_41	431	PF09979	Uncharacterized protein conserved in bacteria (DUF2213)
C24_NODE_187_length_47154_cov_15.106881_53	1017	PF06791	Prophage tail length tape measure protein
C24_NODE_1888_length_14831_cov_18.055631_11	214	PF01464	Transglycosylase SLT domain
C24_NODE_188_length_47150_cov_20.642892_18	819	PF00476	DNA polymerase family A
C24_NODE_188_length_47150_cov_20.642892_18	819	PF03167	Uracil DNA glycosylase superfamily
C24_NODE_189_length_47125_cov_15.641704_54	321	PF17236	Family of unknown function (DUF5309)
C24_NODE_191_length_47040_cov_16.561328_40	389	PF17236	Family of unknown function (DUF5309)
C24_NODE_191_length_47040_cov_16.561328_67	230	PF04404	ERF superfamily
C24_NODE_192_length_47007_cov_15.506602_53	927	PF18823	Inorganic Pyrophosphatase
C24_NODE_1930_length_14621_cov_27.346835_12	343	PF18906	Phage tail tube protein
C24_NODE_1930_length_14621_cov_27.346835_14	490	PF10145	Phage-related minor tail protein
C24_NODE_193_length_46957_cov_19.549507_9	226	PF02348	Cytidylyltransferase
C24_NODE_195_length_46809_cov_1828.898062_54	206	PF07880	Bacteriophage T4 gp9/10-like protein
C24_NODE_195_length_46809_cov_1828.898062_54	206	PF07880	Bacteriophage T4 gp9/10-like protein
C24_NODE_198_length_46670_cov_21.247817_19	1212	PF13550	Putative phage tail protein
C24_NODE_2012_length_14297_cov_23.210645_10	176	PF05838	Glycosyl hydrolase 108
C24_NODE_2012_length_14297_cov_23.210645_10	176	PF09374	Predicted Peptidoglycan domain
C24_NODE_2018_length_14253_cov_95.162769_16	447	PF04586	Caudovirus prohead serine protease
C24_NODE_2018_length_14253_cov_95.162769_17	362	PF04860	Phage portal protein
C24_NODE_2034_length_14137_cov_48.761966_18	61	PF01402	Ribbon-helix-helix protein, copG family
C24_NODE_2034_length_14137_cov_48.761966_14	260	PF03837	RecT family
C24_NODE_2034_length_14137_cov_48.761966_9	278	PF01555	DNA methylase
C24_NODE_2045_length_14083_cov_28.686056_37	330	PF00589	Phage integrase family
C24_NODE_206_length_45694_cov_14.941848_32	312	PF18897	Family of unknown function (DUF5653)
C24_NODE_206_length_45694_cov_14.941848_46	677	PF16317	Glycosyl hydrolase family 99
C24_NODE_206_length_45694_cov_14.941848_46	677	PF18911	PKD domain
C24_NODE_206_length_45694_cov_14.941848_46	677	PF00149	Calcineurin-like phosphoesterase
C24_NODE_2082_length_13961_cov_21.240112_4	505	PF03237	Terminase-like family
C24_NODE_2082_length_13961_cov_21.240112_5	502	PF04860	Phage portal protein
C24_NODE_208_length_45620_cov_34.053067_92	443	PF04466	Phage terminase large subunit
C24_NODE_208_length_45620_cov_34.053067_90	641	PF04860	Phage portal protein
C24_NODE_208_length_45620_cov_34.053067_90	641	PF02195	ParB-like nuclease domain
C24_NODE_2126_length_13759_cov_105.889594_2	443	PF04860	Phage portal protein
C24_NODE_2126_length_13759_cov_105.889594_2	443	PF10122	Mu-like prophage protein Com
C24_NODE_2140_length_13701_cov_7.176389_8	1198	PF01391	Collagen triple helix repeat (20 copies)
C24_NODE_2140_length_13701_cov_7.176389_8	1198	PF01391	Collagen triple helix repeat (20 copies)
C24_NODE_2140_length_13701_cov_7.176389_8	1198	PF01391	Collagen triple helix repeat (20 copies)
C24_NODE_2140_length_13701_cov_7.176389_8	1198	PF05048	Periplasmic copper-binding protein (NosD)
C24_NODE_2149_length_13654_cov_26.216266_5	224	PF04098	Rad52/22 family double-strand break repair protein
C24_NODE_2152_length_13632_cov_22.980408_15	424	PF04860	Phage portal protein
C24_NODE_2152_length_13632_cov_22.980408_8	332	PF18906	Phage tail tube protein
C24_NODE_216_length_45305_cov_30.269856_76	237	PF10935	Protein of unknown function (DUF2637)
C24_NODE_2173_length_13510_cov_13.642809_5	500	PF04586	Caudovirus prohead serine protease
C24_NODE_2183_length_13483_cov_11.212913_17	348	PF18906	Phage tail tube protein
C24_NODE_21_length_78144_cov_20.930669_15	473	PF05065	Phage capsid family
C24_NODE_21_length_78144_cov_20.930669_50	311	PF02511	Thymidylate synthase complementing protein
C24_NODE_21_length_78144_cov_20.930669_55	315	PF13479	AAA domain
C24_NODE_21_length_78144_cov_20.930669_57	372	PF12705	PD-(D/E)XK nuclease superfamily
C24_NODE_21_length_78144_cov_20.930669_50	311	PF02511	Thymidylate synthase complementing protein
C24_NODE_21_length_78144_cov_20.930669_57	372	PF12705	PD-(D/E)XK nuclease superfamily
C24_NODE_21_length_78144_cov_20.930669_72	241	PF11272	Protein of unknown function (DUF3072)
C24_NODE_21_length_78144_cov_20.930669_77	566	PF01580	FtsK/SpoIIIE family
C24_NODE_21_length_78144_cov_20.930669_8	461	PF04466	Phage terminase large subunit
C24_NODE_2258_length_13134_cov_29.695237_18	183	PF02195	ParB-like nuclease domain
C24_NODE_225_length_44922_cov_99.785745_46	138	PF03412	Peptidase C39 family
C24_NODE_2273_length_13049_cov_9.172849_17	436	PF03721	UDP-glucose/GDP-mannose dehydrogenase family, NAD binding domain
C24_NODE_2273_length_13049_cov_9.172849_17	436	PF00984	UDP-glucose/GDP-mannose dehydrogenase family, central domain
C24_NODE_2273_length_13049_cov_9.172849_17	436	PF03720	UDP-glucose/GDP-mannose dehydrogenase family, UDP binding domain
C24_NODE_2273_length_13049_cov_9.172849_19	266	PF13489	Methyltransferase domain
C24_NODE_232_length_44812_cov_8.358469_28	228	PF12850	Calcineurin-like phosphoesterase superfamily domain
C24_NODE_232_length_44812_cov_8.358469_5	129	PF14354	Restriction alleviation protein Lar
C24_NODE_232_length_44812_cov_8.358469_59	151	PF00166	Chaperonin 10 Kd subunit
C24_NODE_232_length_44812_cov_8.358469_61	80	PF01844	HNH endonuclease
C24_NODE_233_length_44657_cov_25.566387_42	86	PF03407	Nucleotide-diphospho-sugar transferase
C24_NODE_245_length_44198_cov_22.721541_45	720	PF13385	Concanavalin A-like lectin/glucanases superfamily
C24_NODE_245_length_44198_cov_22.721541_57	370	PF13489	Methyltransferase domain
C24_NODE_254_length_43828_cov_8.869509_1	741	PF00293	NUDIX domain
C24_NODE_254_length_43828_cov_8.869509_19	135	PF00300	Histidine phosphatase superfamily (branch 1)
C24_NODE_254_length_43828_cov_8.869509_64	85	PF08962	Domain of unknown function (DUF1876)
C24_NODE_254_length_43828_cov_8.869509_63	307	PF06067	Domain of unknown function (DUF932)
C24_NODE_255_length_43816_cov_19.447065_16	384	PF01551	Peptidase family M23
C24_NODE_262_length_43429_cov_19.792733_55	349	PF07505	Protein of unknown function (DUF5131)
C24_NODE_2716_length_11467_cov_34.180687_13	190	PF08241	Methyltransferase domain
C24_NODE_271_length_43126_cov_28.485036_17	348	PF03237	Terminase-like family
C24_NODE_271_length_43126_cov_28.485036_17	348	PF17289	Terminase RNaseH-like domain
C24_NODE_271_length_43126_cov_28.485036_35	352	PF08666	SAF domain
C24_NODE_271_length_43126_cov_28.485036_35	352	PF03102	NeuB family
C24_NODE_2754_length_11374_cov_12.473540_9	455	PF04466	Phage terminase large subunit
C24_NODE_2754_length_11374_cov_12.473540_9	455	PF17289	Terminase RNaseH-like domain
C24_NODE_276_length_42998_cov_27.392450_12	203	PF00300	Histidine phosphatase superfamily (branch 1)
C24_NODE_276_length_42998_cov_27.392450_46	221	PF11735	Cryptococcal mannosyltransferase 1
C24_NODE_276_length_42998_cov_27.392450_43	644	PF03167	Uracil DNA glycosylase superfamily
C24_NODE_276_length_42998_cov_27.392450_43	644	PF00476	DNA polymerase family A
C24_NODE_276_length_42998_cov_27.392450_49	440	PF13604	AAA domain
C24_NODE_279_length_42981_cov_25.155500_4	65	PF01391	Collagen triple helix repeat (20 copies)
C24_NODE_285_length_42870_cov_12.083172_34	795	PF18911	PKD domain
C24_NODE_285_length_42870_cov_12.083172_34	795	PF00041	Fibronectin type III domain
C24_NODE_2865_length_11026_cov_205.453651_13	404	PF04860	Phage portal protein
C24_NODE_28_length_72106_cov_78.745861_69	804	PF03167	Uracil DNA glycosylase superfamily
C24_NODE_28_length_72106_cov_78.745861_69	804	PF01612	3'-5' exonuclease
C24_NODE_28_length_72106_cov_78.745861_69	804	PF00476	DNA polymerase family A
C24_NODE_2994_length_10700_cov_8.044152_14	354	PF04055	Radical SAM superfamily
C24_NODE_2994_length_10700_cov_8.044152_14	354	PF13394	4Fe-4S single cluster domain
C24_NODE_2994_length_10700_cov_8.044152_14	354	PF13186	Iron-sulfur cluster-binding domain
C24_NODE_2994_length_10700_cov_8.044152_1	142	PF13936	Helix-turn-helix domain
C24_NODE_300_length_42192_cov_42.132093_21	569	PF01935	Helicase HerA, central domain
C24_NODE_300_length_42192_cov_42.132093_21	569	PF05872	Bacterial protein of unknown function (DUF853)
C24_NODE_306_length_41952_cov_9.328257_13	1185	PF12708	Pectate lyase superfamily protein
C24_NODE_307_length_41944_cov_25.596887_17	593	PF04860	Phage portal protein
C24_NODE_307_length_41944_cov_25.596887_39	623	PF10145	Phage-related minor tail protein
C24_NODE_307_length_41944_cov_25.596887_65	557	PF04851	Type III restriction enzyme, res subunit
C24_NODE_307_length_41944_cov_25.596887_65	557	PF00271	Helicase conserved C-terminal domain
C24_NODE_30_length_70827_cov_33.783106_47	227	PF07510	Protein of unknown function (DUF1524)
C24_NODE_310_length_41750_cov_16.300324_54	246	PF13385	Concanavalin A-like lectin/glucanases superfamily
C24_NODE_3163_length_10281_cov_6.707804_5	552	PF03237	Terminase-like family
C24_NODE_318_length_41410_cov_18.059896_3	171	PF00805	Pentapeptide repeats (8 copies)
C24_NODE_318_length_41410_cov_18.059896_3	171	PF00805	Pentapeptide repeats (8 copies)
C24_NODE_318_length_41410_cov_18.059896_3	171	PF00805	Pentapeptide repeats (8 copies)
C24_NODE_318_length_41410_cov_18.059896_65	263	PF05063	MT-A70
C24_NODE_3241_length_10079_cov_44.614026_13	398	PF07505	Protein of unknown function (DUF5131)
C24_NODE_327_length_41211_cov_15.846462_51	500	PF05136	Phage portal protein, lambda family
C24_NODE_329_length_41115_cov_47.759742_43	89	PF11753	Protein of unknwon function (DUF3310)
C24_NODE_329_length_41115_cov_47.759742_48	239	PF12705	PD-(D/E)XK nuclease superfamily
C24_NODE_329_length_41115_cov_47.759742_42	195	PF03167	Uracil DNA glycosylase superfamily
C24_NODE_329_length_41115_cov_47.759742_46	241	PF03796	DnaB-like helicase C terminal domain
C24_NODE_329_length_41115_cov_47.759742_41	206	PF01183	Glycosyl hydrolases family 25
C24_NODE_329_length_41115_cov_47.759742_48	239	PF12705	PD-(D/E)XK nuclease superfamily
C24_NODE_33_length_68479_cov_61.623714_34	144	PF12691	Bacteriophage minor capsid protein
C24_NODE_340_length_40847_cov_73.539714_27	226	PF00145	C-5 cytosine-specific DNA methylase
C24_NODE_340_length_40847_cov_73.539714_44	332	PF03237	Terminase-like family
C24_NODE_340_length_40847_cov_73.539714_44	332	PF17289	Terminase RNaseH-like domain
C24_NODE_340_length_40847_cov_73.539714_46	776	PF04860	Phage portal protein
C24_NODE_340_length_40847_cov_73.539714_46	776	PF04233	Phage Mu protein F like protein
C24_NODE_340_length_40847_cov_73.539714_48	500	PF05065	Phage capsid family
C24_NODE_343_length_40825_cov_817.601692_24	450	PF13385	Concanavalin A-like lectin/glucanases superfamily
C24_NODE_343_length_40825_cov_817.601692_28	54	PF06737	Transglycosylase-like domain
C24_NODE_345_length_40709_cov_55.625006_1	190	PF00145	C-5 cytosine-specific DNA methylase
C24_NODE_345_length_40709_cov_55.625006_13	318	PF12850	Calcineurin-like phosphoesterase superfamily domain
C24_NODE_345_length_40709_cov_55.625006_13	318	PF12850	Calcineurin-like phosphoesterase superfamily domain
C24_NODE_345_length_40709_cov_55.625006_50	230	PF00535	Glycosyl transferase family 2
C24_NODE_345_length_40709_cov_55.625006_51	261	PF03414	Glycosyltransferase family 6
C24_NODE_345_length_40709_cov_55.625006_52	196	PF01531	Glycosyl transferase family 11
C24_NODE_351_length_40509_cov_65.128442_44	426	PF13148	Protein of unknown function (DUF3987)
C24_NODE_357_length_40386_cov_20.440827_50	217	PF10991	Protein of unknown function (DUF2815)
C24_NODE_357_length_40386_cov_20.440827_52	423	PF10926	Protein of unknown function (DUF2800)
C24_NODE_357_length_40386_cov_20.440827_5	616	PF05272	Virulence-associated protein E
C24_NODE_359_length_40298_cov_71.480357_31	585	PF09992	Phosphodiester glycosidase
C24_NODE_359_length_40298_cov_71.480357_39	527	PF04860	Phage portal protein
C24_NODE_363_length_40101_cov_11.016856_16	260	PF10979	Protein of unknown function (DUF2786)
C24_NODE_363_length_40101_cov_11.016856_19	106	PF08797	HIRAN domain
C24_NODE_363_length_40101_cov_11.016856_12	472	PF05133	Phage portal protein, SPP1 Gp6-like
C24_NODE_363_length_40101_cov_11.016856_13	62	PF17289	Terminase RNaseH-like domain
C24_NODE_364_length_40044_cov_151.853210_22	59	PF02599	Global regulator protein family
C24_NODE_364_length_40044_cov_151.853210_56	139	PF11351	Holin of 3TMs, for gene-transfer release
C24_NODE_364_length_40044_cov_151.853210_6	709	PF16510	Phage P22-like portal protein
C24_NODE_364_length_40044_cov_151.853210_66	281	PF00856	SET domain
C24_NODE_364_length_40044_cov_151.853210_62	340	PF00386	C1q domain
C24_NODE_369_length_39978_cov_54.545350_30	477	PF13264	Domain of unknown function (DUF4055)
C24_NODE_369_length_39978_cov_54.545350_8	1104	PF13550	Putative phage tail protein
C24_NODE_371_length_39930_cov_27.964138_29	84	PF13392	HNH endonuclease
C24_NODE_37_length_67764_cov_607.228773_44	300	PF00176	SNF2 family N-terminal domain
C24_NODE_382_length_39547_cov_17.311025_32	857	PF03420	Prohead core protein serine protease
C24_NODE_384_length_39459_cov_20.968480_51	645	PF05876	Phage terminase large subunit (GpA)
C24_NODE_389_length_39202_cov_21.269216_16	749	PF04860	Phage portal protein
C24_NODE_389_length_39202_cov_21.269216_16	749	PF04233	Phage Mu protein F like protein
C24_NODE_3_length_119699_cov_47.625104_133	106	PF13488	Glycine zipper
C24_NODE_3_length_119699_cov_47.625104_155	1817	PF13385	Concanavalin A-like lectin/glucanases superfamily
C24_NODE_3_length_119699_cov_47.625104_155	1817	PF13385	Concanavalin A-like lectin/glucanases superfamily
C24_NODE_3_length_119699_cov_47.625104_156	1697	PF13385	Concanavalin A-like lectin/glucanases superfamily
C24_NODE_401_length_38880_cov_26.834437_24	301	PF01183	Glycosyl hydrolases family 25
C24_NODE_401_length_38880_cov_26.834437_51	166	PF02467	Transcription factor WhiB
C24_NODE_401_length_38880_cov_26.834437_5	372	PF00574	Clp protease
C24_NODE_401_length_38880_cov_26.834437_54	286	PF10065	Uncharacterized conserved protein (DUF2303)
C24_NODE_401_length_38880_cov_26.834437_51	166	PF02467	Transcription factor WhiB
C24_NODE_406_length_38728_cov_42.739948_41	664	PF05065	Phage capsid family
C24_NODE_40_length_66278_cov_18.582834_90	252	PF04404	ERF superfamily
C24_NODE_413_length_38432_cov_32.709461_7	311	PF03837	RecT family
C24_NODE_416_length_38334_cov_20.806238_15	142	PF16461	Lambda phage tail tube protein, TTP
C24_NODE_420_length_38268_cov_21.727370_30	840	PF08707	Primase C terminal 2 (PriCT-2)
C24_NODE_420_length_38268_cov_21.727370_30	840	PF13148	Protein of unknown function (DUF3987)
C24_NODE_420_length_38268_cov_21.727370_30	840	PF09250	Bifunctional DNA primase/polymerase, N-terminal
C24_NODE_432_length_38034_cov_39.920456_50	150	PF00383	Cytidine and deoxycytidylate deaminase zinc-binding region
C24_NODE_432_length_38034_cov_39.920456_5	427	PF10926	Protein of unknown function (DUF2800)
C24_NODE_432_length_38034_cov_39.920456_51	468	PF00176	SNF2 family N-terminal domain
C24_NODE_432_length_38034_cov_39.920456_50	150	PF00383	Cytidine and deoxycytidylate deaminase zinc-binding region
C24_NODE_432_length_38034_cov_39.920456_51	468	PF00176	SNF2 family N-terminal domain
C24_NODE_435_length_37920_cov_16.427757_85	449	PF01555	DNA methylase
C24_NODE_435_length_37920_cov_16.427757_85	449	PF01555	DNA methylase
C24_NODE_435_length_37920_cov_16.427757_84	192	PF01844	HNH endonuclease
C24_NODE_435_length_37920_cov_16.427757_84	192	PF07460	NUMOD3 motif
C24_NODE_435_length_37920_cov_16.427757_88	425	PF13481	AAA domain
C24_NODE_437_length_37772_cov_25.244876_12	433	PF17289	Terminase RNaseH-like domain
C24_NODE_437_length_37772_cov_25.244876_12	433	PF03237	Terminase-like family
C24_NODE_444_length_37612_cov_51.603323_29	152	PF02557	D-alanyl-D-alanine carboxypeptidase
C24_NODE_446_length_37572_cov_89.655703_21	331	PF01555	DNA methylase
C24_NODE_446_length_37572_cov_89.655703_36	503	PF00271	Helicase conserved C-terminal domain
C24_NODE_446_length_37572_cov_89.655703_36	503	PF04851	Type III restriction enzyme, res subunit
C24_NODE_44_length_64767_cov_43.319616_86	954	PF02557	D-alanyl-D-alanine carboxypeptidase
C24_NODE_454_length_37363_cov_20.211563_48	167	PF08774	VRR-NUC domain
C24_NODE_454_length_37363_cov_20.211563_4	612	PF04860	Phage portal protein
C24_NODE_454_length_37363_cov_20.211563_45	268	PF07505	Protein of unknown function (DUF5131)
C24_NODE_454_length_37363_cov_20.211563_41	657	PF13481	AAA domain
C24_NODE_454_length_37363_cov_20.211563_41	657	PF09250	Bifunctional DNA primase/polymerase, N-terminal
C24_NODE_458_length_37287_cov_75.255506_32	914	PF10145	Phage-related minor tail protein
C24_NODE_458_length_37287_cov_75.255506_54	201	PF13649	Methyltransferase domain
C24_NODE_459_length_37181_cov_15.272962_34	418	PF00589	Phage integrase family
C24_NODE_459_length_37181_cov_15.272962_48	298	PF00929	Exonuclease
C24_NODE_459_length_37181_cov_15.272962_58	165	PF05866	Endodeoxyribonuclease RusA
C24_NODE_459_length_37181_cov_15.272962_59	253	PF18894	Putative phage metallopeptidase
C24_NODE_459_length_37181_cov_15.272962_5	356	PF00574	Clp protease
C24_NODE_459_length_37181_cov_15.272962_57	185	PF01844	HNH endonuclease
C24_NODE_459_length_37181_cov_15.272962_59	253	PF18894	Putative phage metallopeptidase
C24_NODE_459_length_37181_cov_15.272962_7	337	PF03864	Phage major capsid protein E
C24_NODE_45_length_64668_cov_26.642920_35	265	PF12705	PD-(D/E)XK nuclease superfamily
C24_NODE_467_length_36828_cov_21.593425_7	312	PF01370	NAD dependent epimerase/dehydratase family
C24_NODE_467_length_36828_cov_21.593425_8	495	PF02310	B12 binding domain
C24_NODE_467_length_36828_cov_21.593425_8	495	PF04055	Radical SAM superfamily
C24_NODE_468_length_36796_cov_172.963066_19	732	PF16510	Phage P22-like portal protein
C24_NODE_468_length_36796_cov_172.963066_11	616	PF11134	Phage stabilisation protein
C24_NODE_468_length_36796_cov_172.963066_17	400	PF11651	P22 coat protein - gene protein 5
C24_NODE_468_length_36796_cov_172.963066_15	244	PF11650	P22 tail accessory factor
C24_NODE_468_length_36796_cov_172.963066_11	616	PF11134	Phage stabilisation protein
C24_NODE_468_length_36796_cov_172.963066_15	244	PF11650	P22 tail accessory factor
C24_NODE_468_length_36796_cov_172.963066_17	400	PF11651	P22 coat protein - gene protein 5
C24_NODE_468_length_36796_cov_172.963066_21	427	PF17288	Terminase RNAseH like domain
C24_NODE_468_length_36796_cov_172.963066_21	427	PF04466	Phage terminase large subunit
C24_NODE_468_length_36796_cov_172.963066_44	338	PF03837	RecT family
C24_NODE_468_length_36796_cov_172.963066_44	338	PF03837	RecT family
C24_NODE_468_length_36796_cov_172.963066_50	88	PF12961	Domain of unknown function (DUF3850)
C24_NODE_468_length_36796_cov_172.963066_55	175	PF05838	Glycosyl hydrolase 108
C24_NODE_468_length_36796_cov_172.963066_55	175	PF09374	Predicted Peptidoglycan domain
C24_NODE_468_length_36796_cov_172.963066_55	175	PF05838	Glycosyl hydrolase 108
C24_NODE_468_length_36796_cov_172.963066_55	175	PF09374	Predicted Peptidoglycan domain
C24_NODE_470_length_36650_cov_13.475393_22	1277	PF13550	Putative phage tail protein
C24_NODE_473_length_36603_cov_21.177219_48	97	PF00210	Ferritin-like domain
C24_NODE_474_length_36601_cov_53.404832_17	1744	PF18760	ADP-Ribosyltransferase in polyvalent proteins
C24_NODE_477_length_36544_cov_86.212420_50	484	PF05065	Phage capsid family
C24_NODE_482_length_36218_cov_33.742886_18	439	PF04851	Type III restriction enzyme, res subunit
C24_NODE_482_length_36218_cov_33.742886_18	439	PF00271	Helicase conserved C-terminal domain
C24_NODE_48_length_63576_cov_36.690386_23	499	PF03237	Terminase-like family
C24_NODE_48_length_63576_cov_36.690386_23	499	PF17289	Terminase RNaseH-like domain
C24_NODE_48_length_63576_cov_36.690386_27	786	PF04860	Phage portal protein
C24_NODE_48_length_63576_cov_36.690386_27	786	PF04233	Phage Mu protein F like protein
C24_NODE_48_length_63576_cov_36.690386_29	299	PF13563	2'-5' RNA ligase superfamily
C24_NODE_48_length_63576_cov_36.690386_28	155	PF01833	IPT/TIG domain
C24_NODE_48_length_63576_cov_36.690386_20	62	PF04149	Domain of unknown function (DUF397)
C24_NODE_490_length_35796_cov_51.471391_10	979	PF13884	Chaperone of endosialidase
C24_NODE_490_length_35796_cov_51.471391_37	138	PF13508	Acetyltransferase (GNAT) domain
C24_NODE_490_length_35796_cov_51.471391_3	664	PF00476	DNA polymerase family A
C24_NODE_490_length_35796_cov_51.471391_3	664	PF01612	3'-5' exonuclease
C24_NODE_494_length_35645_cov_12.679966_28	1128	PF10145	Phage-related minor tail protein
C24_NODE_49_length_63492_cov_31.177278_21	3525	PF18857	Large polyvalent protein associated domain 38
C24_NODE_4_length_107833_cov_19.422517_124	304	PF01555	DNA methylase
C24_NODE_4_length_107833_cov_19.422517_121	147	PF04232	Stage V sporulation protein S (SpoVS)
C24_NODE_4_length_107833_cov_19.422517_129	87	PF01396	Topoisomerase DNA binding C4 zinc finger
C24_NODE_4_length_107833_cov_19.422517_71	88	PF13223	Protein of unknown function (DUF4031)
C24_NODE_4_length_107833_cov_19.422517_89	162	PF00436	Single-strand binding protein family
C24_NODE_4_length_107833_cov_19.422517_85	321	PF00589	Phage integrase family
C24_NODE_4_length_107833_cov_19.422517_85	321	PF02899	Phage integrase, N-terminal SAM-like domain
C24_NODE_510_length_34820_cov_49.822206_40	120	PF02924	Bacteriophage lambda head decoration protein D
C24_NODE_510_length_34820_cov_49.822206_42	348	PF03864	Phage major capsid protein E
C24_NODE_510_length_34820_cov_49.822206_43	372	PF02924	Bacteriophage lambda head decoration protein D
C24_NODE_514_length_34712_cov_25.150100_23	733	PF16510	Phage P22-like portal protein
C24_NODE_514_length_34712_cov_25.150100_22	448	PF04466	Phage terminase large subunit
C24_NODE_514_length_34712_cov_25.150100_26	185	PF08241	Methyltransferase domain
C24_NODE_514_length_34712_cov_25.150100_28	451	PF11651	P22 coat protein - gene protein 5
C24_NODE_515_length_34701_cov_9.226231_12	345	PF07120	Protein of unknown function (DUF1376)
C24_NODE_517_length_34672_cov_16.073923_9	145	PF00196	Bacterial regulatory proteins, luxR family
C24_NODE_521_length_34521_cov_12.361806_44	473	PF05065	Phage capsid family
C24_NODE_524_length_34262_cov_25.735844_42	400	PF02195	ParB-like nuclease domain
C24_NODE_524_length_34262_cov_25.735844_42	400	PF01555	DNA methylase
C24_NODE_526_length_34225_cov_19.697659_18	459	PF00415	Regulator of chromosome condensation (RCC1) repeat
C24_NODE_526_length_34225_cov_19.697659_18	459	PF00415	Regulator of chromosome condensation (RCC1) repeat
C24_NODE_526_length_34225_cov_19.697659_18	459	PF00415	Regulator of chromosome condensation (RCC1) repeat
C24_NODE_526_length_34225_cov_19.697659_18	459	PF00415	Regulator of chromosome condensation (RCC1) repeat
C24_NODE_526_length_34225_cov_19.697659_18	459	PF00415	Regulator of chromosome condensation (RCC1) repeat
C24_NODE_526_length_34225_cov_19.697659_18	459	PF00415	Regulator of chromosome condensation (RCC1) repeat
C24_NODE_526_length_34225_cov_19.697659_30	207	PF13539	D-alanyl-D-alanine carboxypeptidase
C24_NODE_532_length_34039_cov_26.796404_43	748	PF13481	AAA domain
C24_NODE_541_length_33580_cov_45.880298_14	191	PF13578	Methyltransferase domain
C24_NODE_541_length_33580_cov_45.880298_34	870	PF13385	Concanavalin A-like lectin/glucanases superfamily
C24_NODE_542_length_33544_cov_26.304607_18	411	PF01555	DNA methylase
C24_NODE_542_length_33544_cov_26.304607_37	365	PF00535	Glycosyl transferase family 2
C24_NODE_542_length_33544_cov_26.304607_37	365	PF00535	Glycosyl transferase family 2
C24_NODE_542_length_33544_cov_26.304607_38	169	PF13578	Methyltransferase domain
C24_NODE_542_length_33544_cov_26.304607_41	415	PF00534	Glycosyl transferases group 1
C24_NODE_542_length_33544_cov_26.304607_49	620	PF04860	Phage portal protein
C24_NODE_545_length_33408_cov_21.542170_52	717	PF01471	Putative peptidoglycan binding domain
C24_NODE_547_length_33344_cov_28.852173_51	396	PF03237	Terminase-like family
C24_NODE_547_length_33344_cov_28.852173_9	981	PF12965	Domain of unknown function (DUF3854)
C24_NODE_547_length_33344_cov_28.852173_9	981	PF06048	Domain of unknown function (DUF927)
C24_NODE_559_length_32763_cov_57.878990_17	59	PF10049	Protein of unknown function (DUF2283)
C24_NODE_559_length_32763_cov_57.878990_19	51	PF00196	Bacterial regulatory proteins, luxR family
C24_NODE_559_length_32763_cov_57.878990_1	288	PF00145	C-5 cytosine-specific DNA methylase
C24_NODE_562_length_32633_cov_181.570999_11	209	PF13578	Methyltransferase domain
C24_NODE_562_length_32633_cov_181.570999_33	244	PF00877	NlpC/P60 family
C24_NODE_562_length_32633_cov_181.570999_3	365	PF03237	Terminase-like family
C24_NODE_562_length_32633_cov_181.570999_3	365	PF17289	Terminase RNaseH-like domain
C24_NODE_562_length_32633_cov_181.570999_42	239	PF04404	ERF superfamily
C24_NODE_562_length_32633_cov_181.570999_5	448	PF04860	Phage portal protein
C24_NODE_562_length_32633_cov_181.570999_6	488	PF01343	Peptidase family S49
C24_NODE_567_length_32392_cov_15.103968_15	434	PF01391	Collagen triple helix repeat (20 copies)
C24_NODE_567_length_32392_cov_15.103968_15	434	PF01391	Collagen triple helix repeat (20 copies)
C24_NODE_567_length_32392_cov_15.103968_15	434	PF01391	Collagen triple helix repeat (20 copies)
C24_NODE_567_length_32392_cov_15.103968_15	434	PF01391	Collagen triple helix repeat (20 copies)
C24_NODE_567_length_32392_cov_15.103968_15	434	PF01391	Collagen triple helix repeat (20 copies)
C24_NODE_568_length_32376_cov_20.879274_21	863	PF01464	Transglycosylase SLT domain
C24_NODE_568_length_32376_cov_20.879274_21	863	PF06791	Prophage tail length tape measure protein
C24_NODE_569_length_32369_cov_18.464783_18	195	PF09343	Conserved hypothetical protein 2217 (DUF2460)
C24_NODE_569_length_32369_cov_18.464783_21	1490	PF13550	Putative phage tail protein
C24_NODE_569_length_32369_cov_18.464783_33	552	PF02585	GlcNAc-PI de-N-acetylase
C24_NODE_569_length_32369_cov_18.464783_33	552	PF08241	Methyltransferase domain
C24_NODE_569_length_32369_cov_18.464783_33	552	PF00535	Glycosyl transferase family 2
C24_NODE_579_length_32054_cov_10.167411_11	514	PF05065	Phage capsid family
C24_NODE_593_length_31646_cov_59.328036_30	406	PF00176	SNF2 family N-terminal domain
C24_NODE_59_length_62141_cov_114.278324_80	169	PF05869	DNA N-6-adenine-methyltransferase (Dam)
C24_NODE_608_length_31176_cov_16.321551_43	385	PF04860	Phage portal protein
C24_NODE_62_length_61216_cov_21.643858_14	657	PF13385	Concanavalin A-like lectin/glucanases superfamily
C24_NODE_62_length_61216_cov_21.643858_41	412	PF00589	Phage integrase family
C24_NODE_62_length_61216_cov_21.643858_48	317	PF02195	ParB-like nuclease domain
C24_NODE_640_length_30340_cov_138.429850_8	216	PF09414	RNA ligase
C24_NODE_648_length_30087_cov_15.286328_42	289	PF09250	Bifunctional DNA primase/polymerase, N-terminal
C24_NODE_654_length_29970_cov_20.461742_14	299	PF01391	Collagen triple helix repeat (20 copies)
C24_NODE_654_length_29970_cov_20.461742_19	323	PF13884	Chaperone of endosialidase
C24_NODE_654_length_29970_cov_20.461742_41	348	PF00589	Phage integrase family
C24_NODE_66_length_60482_cov_33.144455_104	342	PF04586	Caudovirus prohead serine protease
C24_NODE_679_length_29444_cov_10.450407_46	95	PF05065	Phage capsid family
C24_NODE_681_length_29435_cov_17.884820_20	420	PF03237	Terminase-like family
C24_NODE_681_length_29435_cov_17.884820_2	93	PF13443	Cro/C1-type HTH DNA-binding domain
C24_NODE_68_length_59746_cov_91.294601_14	1105	PF17657	Bacterial DNA polymerase III alpha subunit finger domain
C24_NODE_68_length_59746_cov_91.294601_14	1105	PF12836	Helix-hairpin-helix motif
C24_NODE_68_length_59746_cov_91.294601_14	1105	PF02811	PHP domain
C24_NODE_68_length_59746_cov_91.294601_14	1105	PF07733	Bacterial DNA polymerase III alpha NTPase domain
C24_NODE_68_length_59746_cov_91.294601_30	657	PF00271	Helicase conserved C-terminal domain
C24_NODE_68_length_59746_cov_91.294601_30	657	PF00176	SNF2 family N-terminal domain
C24_NODE_68_length_59746_cov_91.294601_75	1040	PF10123	Mu-like prophage I protein
C24_NODE_68_length_59746_cov_91.294601_89	637	PF00877	NlpC/P60 family
C24_NODE_68_length_59746_cov_91.294601_92	397	PF04865	Baseplate J-like protein
C24_NODE_696_length_29157_cov_61.735173_21	237	PF01510	N-acetylmuramoyl-L-alanine amidase
C24_NODE_696_length_29157_cov_61.735173_26	401	PF03837	RecT family
C24_NODE_702_length_29052_cov_390.104287_37	95	PF13443	Cro/C1-type HTH DNA-binding domain
C24_NODE_706_length_28782_cov_11.586765_36	323	PF12705	PD-(D/E)XK nuclease superfamily
C24_NODE_710_length_28624_cov_9.446043_19	1997	PF18834	Large polyvalent protein associated domain 22
C24_NODE_717_length_28267_cov_9.120871_12	455	PF09684	Phage tail protein (Tail_P2_I)
C24_NODE_721_length_28167_cov_24.988617_25	245	PF04321	RmlD substrate binding domain
C24_NODE_721_length_28167_cov_24.988617_33	457	PF03354	Phage Terminase
C24_NODE_721_length_28167_cov_24.988617_8	764	PF10102	Domain of unknown function (DUF2341)
C24_NODE_721_length_28167_cov_24.988617_8	764	PF13385	Concanavalin A-like lectin/glucanases superfamily
C24_NODE_729_length_28034_cov_10.880124_23	470	PF01343	Peptidase family S49
C24_NODE_729_length_28034_cov_10.880124_31	189	PF07471	Phage DNA packaging protein Nu1
C24_NODE_730_length_27979_cov_302.831292_13	413	PF01391	Collagen triple helix repeat (20 copies)
C24_NODE_730_length_27979_cov_302.831292_13	413	PF18454	Major tropism determinant N-terminal domain
C24_NODE_76_length_59104_cov_17.029636_50	202	PF13240	zinc-ribbon domain
C24_NODE_76_length_59104_cov_17.029636_52	118	PF01381	Helix-turn-helix
C24_NODE_76_length_59104_cov_17.029636_51	162	PF06114	IrrE N-terminal-like domain
C24_NODE_76_length_59104_cov_17.029636_57	97	PF00392	Bacterial regulatory proteins, gntR family
C24_NODE_76_length_59104_cov_17.029636_84	301	PF12728	Helix-turn-helix domain
C24_NODE_771_length_26932_cov_15.515497_4	641	PF03354	Phage Terminase
C24_NODE_771_length_26932_cov_15.515497_4	641	PF03354	Phage Terminase
C24_NODE_773_length_26863_cov_12.254290_11	394	PF13560	Helix-turn-helix domain
C24_NODE_789_length_26516_cov_24.733268_19	272	PF04233	Phage Mu protein F like protein
C24_NODE_789_length_26516_cov_24.733268_16	338	PF09950	Uncharacterized protein conserved in bacteria (DUF2184)
C24_NODE_789_length_26516_cov_24.733268_11	449	PF11863	Protein of unknown function (DUF3383)
C24_NODE_789_length_26516_cov_24.733268_10	141	PF11681	Protein of unknown function (DUF3277)
C24_NODE_789_length_26516_cov_24.733268_14	96	PF13262	Protein of unknown function (DUF4054)
C24_NODE_789_length_26516_cov_24.733268_18	453	PF09979	Uncharacterized protein conserved in bacteria (DUF2213)
C24_NODE_789_length_26516_cov_24.733268_35	277	PF13365	Trypsin-like peptidase domain
C24_NODE_80_length_58135_cov_45.634556_11	939	PF00271	Helicase conserved C-terminal domain
C24_NODE_80_length_58135_cov_45.634556_11	939	PF04851	Type III restriction enzyme, res subunit
C24_NODE_80_length_58135_cov_45.634556_11	939	PF14528	LAGLIDADG-like domain
C24_NODE_81_length_58063_cov_29.466729_10	334	PF12705	PD-(D/E)XK nuclease superfamily
C24_NODE_821_length_25744_cov_13.897038_19	612	PF04860	Phage portal protein
C24_NODE_823_length_25708_cov_13.815850_24	399	PF04865	Baseplate J-like protein
C24_NODE_836_length_25320_cov_29.426361_30	550	PF03237	Terminase-like family
C24_NODE_836_length_25320_cov_29.426361_30	550	PF17289	Terminase RNaseH-like domain
C24_NODE_846_length_25146_cov_12.399625_30	80	PF00589	Phage integrase family
C24_NODE_851_length_25027_cov_58.561669_3	279	PF03837	RecT family
C24_NODE_855_length_24963_cov_9.388710_18	198	PF13640	2OG-Fe(II) oxygenase superfamily
C24_NODE_855_length_24963_cov_9.388710_15	169	PF08241	Methyltransferase domain
C24_NODE_855_length_24963_cov_9.388710_10	123	PF05521	Phage head-tail joining protein
C24_NODE_857_length_24927_cov_9.729857_22	408	PF10926	Protein of unknown function (DUF2800)
C24_NODE_857_length_24927_cov_9.729857_20	85	PF10073	Uncharacterized protein conserved in bacteria (DUF2312)
C24_NODE_857_length_24927_cov_9.729857_25	680	PF08707	Primase C terminal 2 (PriCT-2)
C24_NODE_857_length_24927_cov_9.729857_25	680	PF13481	AAA domain
C24_NODE_857_length_24927_cov_9.729857_21	195	PF10991	Protein of unknown function (DUF2815)
C24_NODE_857_length_24927_cov_9.729857_25	680	PF08707	Primase C terminal 2 (PriCT-2)
C24_NODE_857_length_24927_cov_9.729857_25	680	PF13481	AAA domain
C24_NODE_866_length_24679_cov_10.333739_17	483	PF03237	Terminase-like family
C24_NODE_866_length_24679_cov_10.333739_23	504	PF13148	Protein of unknown function (DUF3987)
C24_NODE_884_length_24389_cov_10.326580_9	344	PF01757	Acyltransferase family
C24_NODE_890_length_24317_cov_32.679540_3	461	PF04860	Phage portal protein
C24_NODE_890_length_24317_cov_32.679540_9	647	PF04586	Caudovirus prohead serine protease
C24_NODE_89_length_56916_cov_50.889362_11	328	PF18897	Family of unknown function (DUF5653)
C24_NODE_924_length_23748_cov_28.239269_24	70	PF00196	Bacterial regulatory proteins, luxR family
C24_NODE_927_length_23697_cov_27.514339_4	139	PF04883	Bacteriophage HK97-gp10, putative tail-component
C24_NODE_92_length_56278_cov_22.835210_64	164	PF13489	Methyltransferase domain
C24_NODE_930_length_23593_cov_21.062962_3	470	PF04860	Phage portal protein
C24_NODE_930_length_23593_cov_21.062962_33	282	PF01391	Collagen triple helix repeat (20 copies)
C24_NODE_930_length_23593_cov_21.062962_33	282	PF01471	Putative peptidoglycan binding domain
C24_NODE_940_length_23379_cov_14.228949_24	396	PF17236	Family of unknown function (DUF5309)
C24_NODE_94_length_55739_cov_13.026237_52	557	PF13307	Helicase C-terminal domain
C24_NODE_94_length_55739_cov_13.026237_54	93	PF01381	Helix-turn-helix
C24_NODE_961_length_22943_cov_116.387233_14	961	PF06791	Prophage tail length tape measure protein
C24_NODE_961_length_22943_cov_116.387233_14	961	PF10145	Phage-related minor tail protein
C24_NODE_982_length_22675_cov_9.254200_26	463	PF05065	Phage capsid family
C24_NODE_982_length_22675_cov_9.254200_30	741	PF04860	Phage portal protein
C24_NODE_982_length_22675_cov_9.254200_30	741	PF03412	Peptidase C39 family
C24_NODE_982_length_22675_cov_9.254200_31	563	PF03354	Phage Terminase
C24_NODE_98_length_55053_cov_10.251809_16	837	PF13538	UvrD-like helicase C-terminal domain
C24_NODE_98_length_55053_cov_10.251809_16	837	PF13245	AAA domain
C24_NODE_994_length_22452_cov_27.432692_16	261	PF00984	UDP-glucose/GDP-mannose dehydrogenase family, central domain
C24_NODE_994_length_22452_cov_27.432692_16	261	PF03721	UDP-glucose/GDP-mannose dehydrogenase family, NAD binding domain
C24_NODE_998_length_22429_cov_17.260213_34	486	PF17289	Terminase RNaseH-like domain
C24_NODE_998_length_22429_cov_17.260213_34	486	PF03237	Terminase-like family
C24_NODE_9_length_96845_cov_35.022223_fragment_1_38	331	PF08924	Domain of unknown function (DUF1906)
C24_NODE_9_length_96845_cov_35.022223_fragment_1_59	440	PF00004	ATPase family associated with various cellular activities (AAA)
C24_NODE_9_length_96845_cov_35.022223_fragment_1_8	362	PF04586	Caudovirus prohead serine protease
C24_NODE_9_length_96845_cov_35.022223_fragment_1_86	261	PF04307	LexA-binding, inner membrane-associated putative hydrolase
C25_NODE_103_length_56865_cov_19.096251_54	1224	PF10145	Phage-related minor tail protein
C25_NODE_1041_length_21251_cov_24.516513_8	216	PF13385	Concanavalin A-like lectin/glucanases superfamily
C25_NODE_104_length_56779_cov_42.555091_32	483	PF00772	DnaB-like helicase N terminal domain
C25_NODE_104_length_56779_cov_42.555091_32	483	PF03796	DnaB-like helicase C terminal domain
C25_NODE_1052_length_20915_cov_26.652013_15	529	PF00004	ATPase family associated with various cellular activities (AAA)
C25_NODE_1052_length_20915_cov_26.652013_21	164	PF11994	Protein of unknown function (DUF3489)
C25_NODE_1060_length_20807_cov_21.168851_28	368	PF00589	Phage integrase family
C25_NODE_1064_length_20715_cov_22.616554_19	122	PF00132	Bacterial transferase hexapeptide (six repeats)
C25_NODE_1064_length_20715_cov_22.616554_19	122	PF14602	Hexapeptide repeat of succinyl-transferase
C25_NODE_1123_length_19902_cov_20.175493_19	647	PF13481	AAA domain
C25_NODE_1123_length_19902_cov_20.175493_26	244	PF02195	ParB-like nuclease domain
C25_NODE_1123_length_19902_cov_20.175493_24	296	PF18751	P-loop Nucleotide Kinase3
C25_NODE_1123_length_19902_cov_20.175493_25	335	PF18724	Alpha-glutamyl/putrescinyl thymine pyrophosphorylase clade 2
C25_NODE_1123_length_19902_cov_20.175493_27	150	PF05866	Endodeoxyribonuclease RusA
C25_NODE_1123_length_19902_cov_20.175493_25	335	PF18724	Alpha-glutamyl/putrescinyl thymine pyrophosphorylase clade 2
C25_NODE_1123_length_19902_cov_20.175493_26	244	PF02195	ParB-like nuclease domain
C25_NODE_1213_length_18757_cov_15.744680_18	383	PF03237	Terminase-like family
C25_NODE_1220_length_18647_cov_8.553464_50	100	PF00098	Zinc knuckle
C25_NODE_126_length_54402_cov_30.554216_41	4859	PF00990	Diguanylate cyclase, GGDEF domain
C25_NODE_127_length_54368_cov_36.535139_9	232	PF05069	Phage virion morphogenesis family
C25_NODE_12_length_100877_cov_94.621948_107	246	PF13489	Methyltransferase domain
C25_NODE_12_length_100877_cov_94.621948_109	234	PF13479	AAA domain
C25_NODE_12_length_100877_cov_94.621948_103	425	PF00145	C-5 cytosine-specific DNA methylase
C25_NODE_12_length_100877_cov_94.621948_111	588	PF00271	Helicase conserved C-terminal domain
C25_NODE_12_length_100877_cov_94.621948_111	588	PF00176	SNF2 family N-terminal domain
C25_NODE_12_length_100877_cov_94.621948_149	347	PF09250	Bifunctional DNA primase/polymerase, N-terminal
C25_NODE_12_length_100877_cov_94.621948_142	463	PF13604	AAA domain
C25_NODE_12_length_100877_cov_94.621948_142	463	PF13538	UvrD-like helicase C-terminal domain
C25_NODE_12_length_100877_cov_94.621948_110	322	PF12705	PD-(D/E)XK nuclease superfamily
C25_NODE_12_length_100877_cov_94.621948_122	136	PF00293	NUDIX domain
C25_NODE_12_length_100877_cov_94.621948_131	152	PF00216	Bacterial DNA-binding protein
C25_NODE_12_length_100877_cov_94.621948_104	360	PF03275	UDP-galactopyranose mutase
C25_NODE_12_length_100877_cov_94.621948_104	360	PF13450	NAD(P)-binding Rossmann-like domain
C25_NODE_12_length_100877_cov_94.621948_116	414	PF00303	Thymidylate synthase
C25_NODE_12_length_100877_cov_94.621948_116	414	PF02945	Recombination endonuclease VII
C25_NODE_12_length_100877_cov_94.621948_108	217	PF05037	Protein of unknown function (DUF669)
C25_NODE_12_length_100877_cov_94.621948_115	177	PF00383	Cytidine and deoxycytidylate deaminase zinc-binding region
C25_NODE_12_length_100877_cov_94.621948_121	173	PF13280	WYL domain
C25_NODE_12_length_100877_cov_94.621948_114	594	PF01612	3'-5' exonuclease
C25_NODE_12_length_100877_cov_94.621948_114	594	PF00476	DNA polymerase family A
C25_NODE_12_length_100877_cov_94.621948_122	136	PF00293	NUDIX domain
C25_NODE_12_length_100877_cov_94.621948_121	173	PF13280	WYL domain
C25_NODE_12_length_100877_cov_94.621948_31	253	PF02511	Thymidylate synthase complementing protein
C25_NODE_12_length_100877_cov_94.621948_46	177	PF18143	HAD domain in Swiss Army Knife RNA repair proteins
C25_NODE_12_length_100877_cov_94.621948_82	950	PF10145	Phage-related minor tail protein
C25_NODE_12_length_100877_cov_94.621948_87	766	PF12708	Pectate lyase superfamily protein
C25_NODE_1307_length_17701_cov_18.472345_18	448	PF00772	DnaB-like helicase N terminal domain
C25_NODE_1307_length_17701_cov_18.472345_18	448	PF03796	DnaB-like helicase C terminal domain
C25_NODE_1307_length_17701_cov_18.472345_16	86	PF05930	Prophage CP4-57 regulatory protein (AlpA)
C25_NODE_1307_length_17701_cov_18.472345_12	423	PF13356	Arm DNA-binding domain
C25_NODE_1307_length_17701_cov_18.472345_12	423	PF00589	Phage integrase family
C25_NODE_1309_length_17688_cov_19.839824_13	381	PF00145	C-5 cytosine-specific DNA methylase
C25_NODE_1309_length_17688_cov_19.839824_13	381	PF00145	C-5 cytosine-specific DNA methylase
C25_NODE_1352_length_17318_cov_16.696982_2	531	PF03354	Phage Terminase
C25_NODE_1352_length_17318_cov_16.696982_5	560	PF04860	Phage portal protein
C25_NODE_136_length_53029_cov_219.197927_47	416	PF01555	DNA methylase
C25_NODE_136_length_53029_cov_219.197927_52	381	PF00589	Phage integrase family
C25_NODE_136_length_53029_cov_219.197927_52	381	PF14659	Phage integrase, N-terminal SAM-like domain
C25_NODE_136_length_53029_cov_219.197927_69	396	PF14594	Siphovirus ReqiPepy6 Gp37-like protein
C25_NODE_137_length_52795_cov_13.971028_34	561	PF13522	Glutamine amidotransferase domain
C25_NODE_1386_length_16920_cov_15.368515_24	302	PF04860	Phage portal protein
C25_NODE_1458_length_16240_cov_83.987643_22	914	PF10145	Phage-related minor tail protein
C25_NODE_1528_length_15729_cov_26.157075_11	160	PF13539	D-alanyl-D-alanine carboxypeptidase
C25_NODE_1528_length_15729_cov_26.157075_18	116	PF05065	Phage capsid family
C25_NODE_154_length_51169_cov_18.118930_33	118	PF10686	YspA, cpYpsA-related SLOG family
C25_NODE_154_length_51169_cov_18.118930_37	462	PF06745	KaiC
C25_NODE_154_length_51169_cov_18.118930_37	462	PF13155	Toprim-like
C25_NODE_154_length_51169_cov_18.118930_35	647	PF00476	DNA polymerase family A
C25_NODE_154_length_51169_cov_18.118930_37	462	PF06745	KaiC
C25_NODE_154_length_51169_cov_18.118930_37	462	PF13155	Toprim-like
C25_NODE_154_length_51169_cov_18.118930_65	135	PF11351	Holin of 3TMs, for gene-transfer release
C25_NODE_154_length_51169_cov_18.118930_70	517	PF17289	Terminase RNaseH-like domain
C25_NODE_158_length_51106_cov_23.856301_41	499	PF05065	Phage capsid family
C25_NODE_158_length_51106_cov_23.856301_47	457	PF04860	Phage portal protein
C25_NODE_159_length_50785_cov_35.480071_70	261	PF04586	Caudovirus prohead serine protease
C25_NODE_159_length_50785_cov_35.480071_9	338	PF04404	ERF superfamily
C25_NODE_160_length_50031_cov_61.278154_15	632	PF01612	3'-5' exonuclease
C25_NODE_160_length_50031_cov_61.278154_15	632	PF03167	Uracil DNA glycosylase superfamily
C25_NODE_161_length_50022_cov_39.326475_5	1003	PF07486	Cell Wall Hydrolase
C25_NODE_161_length_50022_cov_39.326475_55	169	PF13392	HNH endonuclease
C25_NODE_161_length_50022_cov_39.326475_54	224	PF00717	Peptidase S24-like
C25_NODE_161_length_50022_cov_39.326475_54	224	PF01381	Helix-turn-helix
C25_NODE_161_length_50022_cov_39.326475_53	77	PF15943	Putative antitoxin of bacterial toxin-antitoxin system, YdaS/YdaT
C25_NODE_161_length_50022_cov_39.326475_50	236	PF10544	T5orf172 domain
C25_NODE_1649_length_14935_cov_41.796505_8	256	PF01551	Peptidase family M23
C25_NODE_164_length_49942_cov_21.015254_62	490	PF03354	Phage Terminase
C25_NODE_1663_length_14863_cov_77.684427_12	140	PF07486	Cell Wall Hydrolase
C25_NODE_169_length_49721_cov_37.359763_38	421	PF02195	ParB-like nuclease domain
C25_NODE_169_length_49721_cov_37.359763_41	434	PF17289	Terminase RNaseH-like domain
C25_NODE_175_length_49473_cov_16.506334_25	889	PF00534	Glycosyl transferases group 1
C25_NODE_175_length_49473_cov_16.506334_25	889	PF00535	Glycosyl transferase family 2
C25_NODE_175_length_49473_cov_16.506334_25	889	PF00535	Glycosyl transferase family 2
C25_NODE_175_length_49473_cov_16.506334_25	889	PF13439	Glycosyltransferase Family 4
C25_NODE_175_length_49473_cov_16.506334_2	1020	PF03496	ADP-ribosyltransferase exoenzyme
C25_NODE_175_length_49473_cov_16.506334_2	1020	PF04233	Phage Mu protein F like protein
C25_NODE_175_length_49473_cov_16.506334_20	331	PF02719	Polysaccharide biosynthesis protein
C25_NODE_175_length_49473_cov_16.506334_21	261	PF04321	RmlD substrate binding domain
C25_NODE_175_length_49473_cov_16.506334_29	233	PF13392	HNH endonuclease
C25_NODE_175_length_49473_cov_16.506334_45	536	PF00400	WD domain, G-beta repeat
C25_NODE_175_length_49473_cov_16.506334_45	536	PF00400	WD domain, G-beta repeat
C25_NODE_1763_length_14214_cov_13.793771_15	376	PF12705	PD-(D/E)XK nuclease superfamily
C25_NODE_1787_length_14060_cov_16.616780_11	692	PF05876	Phage terminase large subunit (GpA)
C25_NODE_189_length_48314_cov_27.762718_45	979	PF01807	CHC2 zinc finger
C25_NODE_189_length_48314_cov_27.762718_45	979	PF13155	Toprim-like
C25_NODE_189_length_48314_cov_27.762718_45	979	PF00493	MCM P-loop domain
C25_NODE_189_length_48314_cov_27.762718_4	1242	PF06737	Transglycosylase-like domain
C25_NODE_189_length_48314_cov_27.762718_41	93	PF01381	Helix-turn-helix
C25_NODE_189_length_48314_cov_27.762718_42	563	PF00271	Helicase conserved C-terminal domain
C25_NODE_189_length_48314_cov_27.762718_42	563	PF00176	SNF2 family N-terminal domain
C25_NODE_196_length_48210_cov_15.165756_26	2102	PF00801	PKD domain
C25_NODE_196_length_48210_cov_15.165756_26	2102	PF00041	Fibronectin type III domain
C25_NODE_196_length_48210_cov_15.165756_26	2102	PF18911	PKD domain
C25_NODE_197_length_48168_cov_104.280964_28	93	PF16551	Putative nuclear localisation signal of quaking
C25_NODE_198_length_48126_cov_18.741050_58	103	PF13876	Phage protein (N4 Gp49/phage Sf6 gene 66) family
C25_NODE_199_length_48053_cov_71.864244_57	175	PF05766	Bacteriophage Lambda NinG protein
C25_NODE_19_length_90943_cov_47.437230_16	234	PF04055	Radical SAM superfamily
C25_NODE_19_length_90943_cov_47.437230_16	234	PF13394	4Fe-4S single cluster domain
C25_NODE_1_length_209979_cov_17.505578_66	150	PF03412	Peptidase C39 family
C25_NODE_200_length_47973_cov_68.678952_35	87	PF07484	Phage Tail Collar Domain
C25_NODE_204_length_47811_cov_23.716099_52	206	PF00226	DnaJ domain
C25_NODE_20_length_89479_cov_18.496131_77	476	PF17289	Terminase RNaseH-like domain
C25_NODE_20_length_89479_cov_18.496131_77	476	PF03237	Terminase-like family
C25_NODE_20_length_89479_cov_18.496131_95	217	PF02037	SAP domain
C25_NODE_212_length_47251_cov_24.738516_34	446	PF04466	Phage terminase large subunit
C25_NODE_2142_length_12353_cov_37.017401_10	777	PF13229	Right handed beta helix region
C25_NODE_2143_length_12353_cov_9.532119_14	387	PF17236	Family of unknown function (DUF5309)
C25_NODE_2143_length_12353_cov_9.532119_14	387	PF17236	Family of unknown function (DUF5309)
C25_NODE_226_length_46188_cov_39.756877_44	389	PF17236	Family of unknown function (DUF5309)
C25_NODE_235_length_45810_cov_20.989269_64	2501	PF18760	ADP-Ribosyltransferase in polyvalent proteins
C25_NODE_235_length_45810_cov_20.989269_64	2501	PF18760	ADP-Ribosyltransferase in polyvalent proteins
C25_NODE_235_length_45810_cov_20.989269_64	2501	PF18857	Large polyvalent protein associated domain 38
C25_NODE_235_length_45810_cov_20.989269_64	2501	PF04002	RadC-like JAB domain
C25_NODE_2396_length_11455_cov_12.147105_10	360	PF05876	Phage terminase large subunit (GpA)
C25_NODE_2396_length_11455_cov_12.147105_11	154	PF18932	Family of unknown function (DUF5681)
C25_NODE_23_length_81750_cov_107.690997_39	513	PF02518	Histidine kinase-, DNA gyrase B-, and HSP90-like ATPase
C25_NODE_241_length_45593_cov_17.266217_39	479	PF17289	Terminase RNaseH-like domain
C25_NODE_241_length_45593_cov_17.266217_39	479	PF03237	Terminase-like family
C25_NODE_243_length_45535_cov_20.435246_33	465	PF03237	Terminase-like family
C25_NODE_243_length_45535_cov_20.435246_33	465	PF17289	Terminase RNaseH-like domain
C25_NODE_247_length_45301_cov_52.188437_fragment_1_54	229	PF00476	DNA polymerase family A
C25_NODE_248_length_45295_cov_421.434262_52	216	PF02467	Transcription factor WhiB
C25_NODE_2564_length_10838_cov_13.181582_5	415	PF04586	Caudovirus prohead serine protease
C25_NODE_257_length_44844_cov_40.118801_52	307	PF12705	PD-(D/E)XK nuclease superfamily
C25_NODE_257_length_44844_cov_40.118801_53	222	PF02467	Transcription factor WhiB
C25_NODE_257_length_44844_cov_40.118801_52	307	PF12705	PD-(D/E)XK nuclease superfamily
C25_NODE_260_length_44750_cov_11.941738_19	194	PF02342	TerD domain
C25_NODE_261_length_44727_cov_46.918204_29	514	PF17289	Terminase RNaseH-like domain
C25_NODE_2734_length_10338_cov_14.353885_6	720	PF16510	Phage P22-like portal protein
C25_NODE_273_length_44315_cov_35.661749_52	353	PF07728	AAA domain (dynein-related subfamily)
C25_NODE_280_length_44065_cov_47.727607_41	80	PF01381	Helix-turn-helix
C25_NODE_28_length_80121_cov_23.620975_4	359	PF01041	DegT/DnrJ/EryC1/StrS aminotransferase family
C25_NODE_28_length_80121_cov_23.620975_4	359	PF01041	DegT/DnrJ/EryC1/StrS aminotransferase family
C25_NODE_28_length_80121_cov_23.620975_44	145	PF13508	Acetyltransferase (GNAT) domain
C25_NODE_297_length_43450_cov_23.729208_26	533	PF05876	Phage terminase large subunit (GpA)
C25_NODE_297_length_43450_cov_23.729208_39	118	PF00589	Phage integrase family
C25_NODE_297_length_43450_cov_23.729208_35	309	PF01807	CHC2 zinc finger
C25_NODE_29_length_79655_cov_33.273342_1	509	PF01555	DNA methylase
C25_NODE_29_length_79655_cov_33.273342_18	195	PF13578	Methyltransferase domain
C25_NODE_29_length_79655_cov_33.273342_19	986	PF00534	Glycosyl transferases group 1
C25_NODE_29_length_79655_cov_33.273342_19	986	PF00535	Glycosyl transferase family 2
C25_NODE_29_length_79655_cov_33.273342_19	986	PF00535	Glycosyl transferase family 2
C25_NODE_29_length_79655_cov_33.273342_15	84	PF09339	IclR helix-turn-helix domain
C25_NODE_29_length_79655_cov_33.273342_41	279	PF01555	DNA methylase
C25_NODE_29_length_79655_cov_33.273342_74	312	PF13730	Helix-turn-helix domain
C25_NODE_317_length_42854_cov_41.001799_56	166	PF05671	GETHR pentapeptide repeat (5 copies)
C25_NODE_317_length_42854_cov_41.001799_56	274	PF00805	Pentapeptide repeats (8 copies)
C25_NODE_317_length_42854_cov_41.001799_56	274	PF00805	Pentapeptide repeats (8 copies)
C25_NODE_317_length_42854_cov_41.001799_56	274	PF00805	Pentapeptide repeats (8 copies)
C25_NODE_317_length_42854_cov_41.001799_56	274	PF19062	Family of unknown function (DUF5758)
C25_NODE_326_length_42520_cov_180.965572_33	277	PF13479	AAA domain
C25_NODE_331_length_42386_cov_10.870757_48	1194	PF12850	Calcineurin-like phosphoesterase superfamily domain
C25_NODE_33_length_77986_cov_167.258549_23	488	PF00176	SNF2 family N-terminal domain
C25_NODE_343_length_41997_cov_25.859425_22	796	PF06074	Protein of unknown function (DUF935)
C25_NODE_343_length_41997_cov_25.859425_22	796	PF04233	Phage Mu protein F like protein
C25_NODE_349_length_41786_cov_35.224150_18	245	PF04055	Radical SAM superfamily
C25_NODE_349_length_41786_cov_35.224150_18	245	PF13394	4Fe-4S single cluster domain
C25_NODE_365_length_41191_cov_12.434388_18	122	PF00072	Response regulator receiver domain
C25_NODE_365_length_41191_cov_12.434388_14	212	PF12705	PD-(D/E)XK nuclease superfamily
C25_NODE_365_length_41191_cov_12.434388_11	259	PF02195	ParB-like nuclease domain
C25_NODE_365_length_41191_cov_12.434388_1	2295	PF18857	Large polyvalent protein associated domain 38
C25_NODE_368_length_41101_cov_31.842445_30	904	PF12708	Pectate lyase superfamily protein
C25_NODE_372_length_41054_cov_12.807410_17	327	PF00929	Exonuclease
C25_NODE_372_length_41054_cov_12.807410_49	1211	PF18911	PKD domain
C25_NODE_372_length_41054_cov_12.807410_49	1211	PF18911	PKD domain
C25_NODE_37_length_75379_cov_89.674247_40	532	PF05731	TROVE domain
C25_NODE_37_length_75379_cov_89.674247_40	532	PF05731	TROVE domain
C25_NODE_383_length_40628_cov_22.613561_35	411	PF00534	Glycosyl transferases group 1
C25_NODE_383_length_40628_cov_22.613561_44	772	PF16510	Phage P22-like portal protein
C25_NODE_385_length_40570_cov_14.208688_15	1076	PF13385	Concanavalin A-like lectin/glucanases superfamily
C25_NODE_385_length_40570_cov_14.208688_15	1076	PF13385	Concanavalin A-like lectin/glucanases superfamily
C25_NODE_385_length_40570_cov_14.208688_15	1076	PF13385	Concanavalin A-like lectin/glucanases superfamily
C25_NODE_388_length_40475_cov_35.104602_38	823	PF06074	Protein of unknown function (DUF935)
C25_NODE_393_length_40332_cov_11.750701_24	641	PF03796	DnaB-like helicase C terminal domain
C25_NODE_393_length_40332_cov_11.750701_24	641	PF08707	Primase C terminal 2 (PriCT-2)
C25_NODE_398_length_40151_cov_23.042373_26	449	PF00176	SNF2 family N-terminal domain
C25_NODE_402_length_39982_cov_21.979062_fragment_1_11	631	PF06737	Transglycosylase-like domain
C25_NODE_404_length_39892_cov_28.677109_42	790	PF01612	3'-5' exonuclease
C25_NODE_404_length_39892_cov_28.677109_42	790	PF00476	DNA polymerase family A
C25_NODE_404_length_39892_cov_28.677109_42	790	PF03167	Uracil DNA glycosylase superfamily
C25_NODE_41_length_72476_cov_48.945182_fragment_1_9	1212	PF18013	Phage tail lysozyme
C25_NODE_427_length_39145_cov_15.937273_37	773	PF00176	SNF2 family N-terminal domain
C25_NODE_427_length_39145_cov_15.937273_51	836	PF13148	Protein of unknown function (DUF3987)
[truncated: 27,734 more rows]
