# Supplementary material for: Response of soil viral communities to land use changes
Source: Nat Commun. 2022 Oct 12;13:6027. doi: 10.1038/s41467-022-33771-2 (PMC9556555; doi:10.1038/s41467-022-33771-2)
Supplement: Supplementary file 12 — Dataset 9 [file 41467_2022_33771_MOESM12_ESM.xlsx]

## Sheet: Sheet1
Pfam number	Frequency	Function
PF04233	3981	Viral head morphogenesis
PF11651	3101	P22 coat protein - gene protein 5
PF05069	695	Phage virion morphogenesis family
PF11351	653	Holin of 3TMs, for gene-transfer release
PF13455	584	Meiotically up-regulated gene 113
PF13876	358	Phage protein (N4 Gp49/phage Sf6 gene 66) family
PF04860	315	Phage portal protein
PF00476	279	DNA polymerase family A
PF00589	249	Phage integrase family
PF05065	232	Phage capsid family
PF01555	204	DNA methylase
PF00145	193	C-5 cytosine-specific DNA methylase
PF03237	180	Terminase-like family
PF01391	171	Collagen triple helix repeat (20 copies)
PF03354	167	Phage Terminase
PF10145	162	Phage-related minor tail protein
PF04586	150	Caudovirus prohead serine protease
PF13385	144	Concanavalin A-like lectin/glucanases superfamily
PF13481	138	AAA domain
PF09250	136	Bifunctional DNA primase/polymerase, N-terminal
PF00271	129	Helicase conserved C-terminal domain
PF00535	125	Glycosyl transferase family 2
PF17289	123	Terminase RNaseH-like domain
PF00805	121	Pentapeptide repeats (8 copies)
PF13392	120	HNH endonuclease
PF12705	118	PD-(D/E)XK nuclease superfamily
PF00176	113	SNF2 family N-terminal domain
PF02195	103	ParB-like nuclease domain
PF03167	101	Uracil DNA glycosylase superfamily
PF01381	100	Helix-turn-helix
PF01612	96	3-5 exonuclease
PF12708	95	Pectate lyase superfamily protein
PF03796	93	DnaB-like helicase C terminal domain
PF01464	90	Transglycosylase SLT domain
PF04851	87	Type III restriction enzyme, res subunit
PF13479	86	AAA domain
PF13550	81	Putative phage tail protein
PF01510	76	N-acetylmuramoyl-L-alanine amidase
PF04466	71	Phage terminase large subunit
PF05954	71	Phage late control gene D protein (GPD)
PF00772	67	DnaB-like helicase N terminal domain
PF04404	64	ERF superfamily
PF13489	64	Methyltransferase domain
PF03837	62	RecT family
PF01844	61	HNH endonuclease
PF08706	61	D5 N terminal like
PF12236	57	Bacteriophage head to tail connecting protein
PF00239	56	Resolvase, N terminal domain
PF16510	56	Phage P22-like portal protein
PF09588	55	YqaJ-like viral recombinase domain
PF13560	52	Helix-turn-helix domain
PF12728	50	Helix-turn-helix domain
PF01471	49	Putative peptidoglycan binding domain
PF04883	49	Bacteriophage HK97-gp10, putative tail-component
PF05050	49	Methyltransferase FkbM domain
PF06791	49	Prophage tail length tape measure protein
PF01370	47	NAD dependent epimerase/dehydratase family
PF13884	47	Chaperone of endosialidase
PF07505	46	Protein of unknown function (DUF5131)
PF18906	46	Phage tail tube protein
PF00004	45	ATPase family associated with various cellular activities (AAA)
PF13229	45	Right handed beta helix region
PF05731	44	TROVE domain
PF06067	44	Domain of unknown function (DUF932)
PF07508	44	Recombinase
PF13578	42	Methyltransferase domain
PF17236	42	Family of unknown function (DUF5309)
PF18857	40	Large polyvalent protein associated domain 38
PF00877	39	NlpC/P60 family
PF08241	39	Methyltransferase domain
PF00534	37	Glycosyl transferases group 1
PF06381	37	Protein of unknown function (DUF1073)
PF13524	37	Glycosyl transferases group 1
PF04865	36	Baseplate J-like protein
PF00574	35	Clp protease
PF05135	35	Phage gp6-like head-tail connector protein
PF05136	34	Phage portal protein, lambda family
PF09356	34	Phage conserved hypothetical protein BR0599
PF13692	34	Glycosyl transferases group 1
PF05272	32	Virulence-associated protein E
PF05866	32	Endodeoxyribonuclease RusA
PF07484	32	Phage Tail Collar Domain
PF10926	32	Protein of unknown function (DUF2800)
PF12684	32	PDDEXK-like domain of unknown function (DUF3799)
PF13148	32	Protein of unknown function (DUF3987)
PF18834	32	Large polyvalent protein associated domain 22
PF00149	31	Calcineurin-like phosphoesterase
PF00477	31	Small hydrophilic plant seed protein
PF01183	31	Glycosyl hydrolases family 25
PF01551	31	Peptidase family M23
PF05876	31	Phage terminase large subunit (GpA)
PF00709	30	Adenylosuccinate synthetase
PF02945	30	Recombination endonuclease VII
PF05133	30	Phage portal protein, SPP1 Gp6-like
PF03496	29	ADP-ribosyltransferase exoenzyme
PF05521	29	Phage head-tail joining protein
PF09931	29	Uncharacterized conserved protein (DUF2163)
PF13361	29	UvrD-like helicase C-terminal domain
PF13472	29	GDSL-like Lipase/Acylhydrolase family
PF00959	28	Phage lysozyme
PF05838	28	Glycosyl hydrolase 108
PF17420	28	Superinfection exclusion gene product 17
PF18760	28	ADP-Ribosyltransferase in polyvalent proteins
PF06074	27	Protein of unknown function (DUF935)
PF07120	27	Protein of unknown function (DUF1376)
PF18823	27	Inorganic Pyrophosphatase
PF11863	26	Protein of unknown function (DUF3383)
PF13245	26	AAA domain
PF13730	26	Helix-turn-helix domain
PF18909	26	Siphovirus protein of unknown function (DUF5664)
PF04545	25	Sigma-70, region 4
PF05063	25	MT-A70
PF05840	25	Bacteriophage replication gene A protein (GPA)
PF11134	25	Phage stabilisation protein
PF01343	24	Peptidase family S49
PF02511	24	Thymidylate synthase complementing protein
PF04542	24	Sigma-70 region 2
PF11367	24	Protein of unknown function (DUF3168)
PF13538	24	UvrD-like helicase C-terminal domain
PF14528	24	LAGLIDADG-like domain
PF00293	23	NUDIX domain
PF00583	22	Acetyltransferase (GNAT) family
PF02467	22	Transcription factor WhiB
PF05869	22	DNA N-6-adenine-methyltransferase (Dam)
PF09343	22	Conserved hypothetical protein 2217 (DUF2460)
PF09979	22	Uncharacterized protein conserved in bacteria (DUF2213)
PF01075	21	Glycosyltransferase family 9 (heptosyltransferase)
PF01807	21	CHC2 zinc finger
PF16461	21	Lambda phage tail tube protein, TTP
PF01833	20	IPT/TIG domain
PF02899	20	Phage integrase, N-terminal SAM-like domain
PF13252	20	Protein of unknown function (DUF4043)
PF16190	20	Ubiquitin-activating enzyme E1 FCCH domain
PF00132	19	Bacterial transferase hexapeptide (six repeats)
PF00196	19	Bacterial regulatory proteins, luxR family
PF00580	19	UvrD/REP helicase N-terminal domain
PF01521	19	Iron-sulphur cluster biosynthesis
PF05345	19	Putative Ig domain
PF07728	19	AAA domain (dynein-related subfamily)
PF08484	19	C-methyltransferase C-terminal domain
PF08774	19	VRR-NUC domain
PF10123	19	Mu-like prophage I protein
PF10124	19	Mu-like prophage major head subunit gpT
PF14659	19	Phage integrase, N-terminal SAM-like domain
PF01145	18	SPFH domain / Band 7 family
PF06737	18	Transglycosylase-like domain
PF13476	18	AAA domain
PF00929	17	Exonuclease
PF08707	17	Primase C terminal 2 (PriCT-2)
PF10686	17	YspA, cpYpsA-related SLOG family
PF13482	17	RNase_H superfamily
PF13522	17	Glutamine amidotransferase domain
PF13563	17	2-5 RNA ligase superfamily
PF13604	17	AAA domain
PF14594	17	Siphovirus ReqiPepy6 Gp37-like protein
PF00436	16	Single-strand binding protein family
PF01973	16	Protein of unknown function DUF115
PF02086	16	D12 class N6 adenine-specific DNA methyltransferase
PF03592	16	Terminase small subunit
PF04055	16	Radical SAM superfamily
PF05257	16	CHAP domain
PF07733	16	Bacterial DNA polymerase III alpha NTPase domain
PF13365	16	Trypsin-like peptidase domain
PF14354	16	Restriction alleviation protein Lar
PF16793	16	RepB DNA-primase from phage plasmid
PF00847	15	AP2 domain
PF01935	15	Helicase HerA, central domain
PF03382	15	Mycoplasma protein of unknown function, DUF285
PF05709	15	Phage tail protein
PF07460	15	NUMOD3 motif
PF07750	15	GcrA cell cycle regulator
PF13155	15	Toprim-like
PF14359	15	Domain of unknown function (DUF4406)
PF16363	15	GDP-mannose 4,6 dehydratase
PF16466	15	Domain of unknown function (DUF5047)
PF18897	15	Family of unknown function (DUF5653)
PF00041	14	Fibronectin type III domain
PF00082	14	Subtilase family
PF00392	14	Bacterial regulatory proteins, gntR family
PF02719	14	Polysaccharide biosynthesis protein
PF03288	14	Poxvirus D5 protein-like
PF13408	14	Recombinase zinc beta ribbon domain
PF13885	14	Keratin, high sulfur B2 protein
PF00692	13	dUTPase
PF00717	13	Peptidase S24-like
PF00733	13	Asparagine synthase
PF00984	13	UDP-glucose/GDP-mannose dehydrogenase family, central domain
PF01726	13	LexA DNA binding domain
PF02811	13	PHP domain
PF08421	13	Putative zinc binding domain
PF09374	13	Predicted Peptidoglycan domain
PF09956	13	Uncharacterized conserved protein (DUF2190)
PF10979	13	Protein of unknown function (DUF2786)
PF13203	13	Putative metallopeptidase domain
PF13307	13	Helicase C-terminal domain
PF14279	13	HNH endonuclease
PF17657	13	Bacterial DNA polymerase III alpha subunit finger domain
PF18013	13	Phage tail lysozyme
PF00300	12	Histidine phosphatase superfamily (branch 1)
PF00303	12	Thymidylate synthase
PF01041	12	DegT/DnrJ/EryC1/StrS aminotransferase family
PF07799	12	Protein of unknown function (DUF1643)
PF08291	12	Peptidase M15
PF09718	12	Lambda phage tail tape-measure protein (Tape_meas_lam_C)
PF09950	12	Uncharacterized protein conserved in bacteria (DUF2184)
PF10991	12	Protein of unknown function (DUF2815)
PF12965	12	Domain of unknown function (DUF3854)
PF13362	12	Toprim domain
PF13384	12	Homeodomain-like domain
PF18763	12	ddrB-like ParB superfamily domain
PF18858	12	Large polyvalent protein associated domain 39
PF00990	11	Diguanylate cyclase, GGDEF domain
PF02363	11	Cysteine rich repeat
PF03721	11	UDP-glucose/GDP-mannose dehydrogenase family, NAD binding domain
PF03864	11	Phage major capsid protein E
PF04448	11	Protein of unknown function (DUF551)
PF05037	11	Protein of unknown function (DUF669)
PF06048	11	Domain of unknown function (DUF927)
PF07282	11	Putative transposase DNA-binding domain
PF08299	11	Bacterial dnaA protein helix-turn-helix
PF09414	11	RNA ligase
PF09967	11	VWA-like domain (DUF2201)
PF12224	11	Putative amidoligase enzyme
PF13356	11	Arm DNA-binding domain
PF13619	11	KTSC domain
PF13649	11	Methyltransferase domain
PF13871	11	C-terminal domain on Strawberry notch homologue
PF13872	11	P-loop containing NTP hydrolase pore-1
PF18911	11	PKD domain
PF19062	11	Family of unknown function (DUF5758)
PF01476	10	LysM domain
PF01520	10	N-acetylmuramoyl-L-alanine amidase
PF02348	10	Cytidylyltransferase
PF02867	10	Ribonucleotide reductase, barrel domain
PF03175	10	DNA polymerase type B, organellar and viral
PF04002	10	RadC-like JAB domain
PF05119	10	Phage terminase, small subunit
PF06941	10	5 nucleotidase, deoxy (Pyrimidine), cytosolic type C protein (NT5C)
