# Supplementary material for: Response of soil viral communities to land use changes
Source: Nat Commun. 2022 Oct 12;13:6027. doi: 10.1038/s41467-022-33771-2 (PMC9556555; doi:10.1038/s41467-022-33771-2)
Supplement: Supplementary file 13 — source data [file 41467_2022_33771_MOESM13_ESM.zip]

Archive with 27 entries (26 files):
- source_data/all.viral_RPKM_figure2_and_figure3
- source_data/Figure 1_DemoVir_assignments.txt
- source_data/Figure 6_microdiverisity/
- source_data/Figure 6_microdiverisity/classified_population.R
- source_data/Figure 6_microdiverisity/Figure6b_classified_populations.tsv
- source_data/Figure 6_microdiverisity/Figure6b_microdiversity_pNpS_populations.tsv
- source_data/Figure 6_microdiverisity/Figure6bc_all.scaffold_info_nucl_diversity.tsv
- source_data/Figure 6_microdiverisity/Figure6de_c1.clusters
- source_data/Figure 6_microdiverisity/Figure6f_all.pNpS.zip
- source_data/Figure 6_microdiverisity/gene_contig2.tsv
- source_data/Figure 6_microdiverisity/gene_info.pN_pS.tsv
- source_data/Figure 6_microdiverisity/microdiversity.R
- source_data/Figure 6_microdiverisity/microdiversity_multi.R
- source_data/Figure 6_microdiverisity/new.cbind.R
- source_data/Figure 6_microdiverisity/pNpS.R
- source_data/Figure 6_microdiverisity/pNpS_populations_zone.pdf
- source_data/Figure 6_microdiverisity/positive_select_gene.tsv
- source_data/Figure 6_microdiverisity/postive_select.txt
- source_data/Figure 6_microdiverisity/uniq_positive_gene.R
- source_data/Figure2,3_all.depth
- source_data/Figure2b_viral_pcoa123.txt
- source_data/Figure3c_zones.tsv
- source_data/Figure4_percent of lysogenic.txt
- source_data/Figure5a_bacteria-class.csv
- source_data/groups.txt
- source_data/Supplementary_Figure_13_instrainComparer_comparisonsTable_filter0.1.tsv
- source_data/Supplementary_Figure12_host-linked_class.csv
