# Supplementary material for: Response of soil viral communities to land use changes
Source: Nat Commun. 2022 Oct 12;13:6027. doi: 10.1038/s41467-022-33771-2 (PMC9556555; doi:10.1038/s41467-022-33771-2)
Supplement: Supplementary file 13 — source data [file 41467_2022_33771_MOESM13_ESM.zip › source_data/Figure 1_DemoVir_assignments.txt]

Sequence_ID	Order	Percent_of_votes	Family	Percent_of_votes
B19_NODE_1001_length_44052_cov_19.073482	Caudovirales	0.5	Myoviridae	0.444444444444444
B19_NODE_1002_length_44021_cov_13.513715	Caudovirales	0.5	Siphoviridae	0.6
B19_NODE_1003_length_44010_cov_41.396383	Caudovirales	1	Siphoviridae	0.777777777777778
B19_NODE_1005_length_44004_cov_27.507293	Caudovirales	0.5	Myoviridae	0.666666666666667
B19_NODE_1006_length_43974_cov_13.666158	Caudovirales	1	Siphoviridae	0.6
B19_NODE_1007_length_43954_cov_19.145789	Caudovirales	1	Myoviridae	0.48
B19_NODE_1009_length_43905_cov_45.214253	Caudovirales	1	Siphoviridae	0.666666666666667
B19_NODE_101_length_74818_cov_21.175929	Caudovirales	0.5	Siphoviridae	0.6
B19_NODE_1010_length_43904_cov_18.621565	Caudovirales	1	Siphoviridae	0.727272727272727
B19_NODE_1011_length_43899_cov_18.260446	Caudovirales	1	Podoviridae	0.428571428571429
B19_NODE_1012_length_43898_cov_13.674338	Caudovirales	1	Unassigned	0.4
B19_NODE_1013_length_43885_cov_27.718298	Caudovirales	0.5	Myoviridae	0.75
B19_NODE_1014_length_43857_cov_130.648623	Caudovirales	1	Unassigned	NA
B19_NODE_1015_length_43850_cov_12.934901	Caudovirales	1	Unassigned	0.4
B19_NODE_1016_length_43843_cov_11.729332	Caudovirales	1	Unassigned	NA
B19_NODE_1017_length_43838_cov_36.637485	Caudovirales	1	Podoviridae	0.416666666666667
B19_NODE_1018_length_43824_cov_18.201992	Caudovirales	0.461538461538462	Siphoviridae	0.571428571428571
B19_NODE_1019_length_43816_cov_55.684262	Caudovirales	0.5	Siphoviridae	0.5
B19_NODE_1021_length_43789_cov_16.091714	Caudovirales	0.5	Siphoviridae	0.777777777777778
B19_NODE_1023_length_43777_cov_78.568661	Caudovirales	0.5	Myoviridae	0.428571428571429
B19_NODE_1029_length_43707_cov_45.286150	Caudovirales	0.5	Siphoviridae	0.625
B19_NODE_103_length_74012_cov_67.022716	Caudovirales	0.5	Siphoviridae	0.555555555555556
B19_NODE_1030_length_43701_cov_14.118865	Caudovirales	1	Podoviridae	0.5
B19_NODE_1033_length_43675_cov_14.375997	Caudovirales	0.5	Siphoviridae	0.5
B19_NODE_1034_length_43670_cov_14.698682	Caudovirales	1	Siphoviridae	0.625
B19_NODE_1035_length_43669_cov_13.611593	Caudovirales	0.5	Siphoviridae	0.75
B19_NODE_1036_length_43665_cov_22.006604	Caudovirales	1	Podoviridae	0.375
B19_NODE_1037_length_43659_cov_133.663724	Caudovirales	0.5	Siphoviridae	0.444444444444444
B19_NODE_1038_length_43656_cov_39.259283	Caudovirales	0.5	Myoviridae	0.368421052631579
B19_NODE_1039_length_43655_cov_23.484220	Caudovirales	1	Siphoviridae	0.5
B19_NODE_104_length_73951_cov_23.999269	Caudovirales	1	Siphoviridae	0.8125
B19_NODE_1040_length_43651_cov_11.878108	Caudovirales	1	Myoviridae	0.5
B19_NODE_1041_length_43634_cov_14.149384	Caudovirales	1	Unassigned	0.375
B19_NODE_1042_length_43629_cov_14.764814	Herpesvirales	0.6	Herpesviridae	0.5
B19_NODE_1045_length_43620_cov_3621.118352	Caudovirales	0.5	Siphoviridae	0.583333333333333
B19_NODE_1046_length_43620_cov_295.596580	Caudovirales	1	Siphoviridae	0.666666666666667
B19_NODE_1047_length_43616_cov_47.061293	Caudovirales	0.5	Podoviridae	0.416666666666667
B19_NODE_1049_length_43615_cov_15.949908	Caudovirales	0.5	Siphoviridae	0.666666666666667
B19_NODE_105_length_73874_cov_11.053293	Caudovirales	1	Siphoviridae	0.7
B19_NODE_1050_length_43612_cov_50.083569	Caudovirales	1	Myoviridae	0.5
B19_NODE_1051_length_43601_cov_12.827332	Caudovirales	0.470588235294118	Siphoviridae	0.363636363636364
B19_NODE_1052_length_43595_cov_17.132407	Caudovirales	0.5	Siphoviridae	0.625
B19_NODE_1053_length_43588_cov_18.282705	Caudovirales	1	Siphoviridae	0.777777777777778
B19_NODE_1054_length_43581_cov_14.456991	Caudovirales	0.5	Unassigned	NA
B19_NODE_1055_length_43579_cov_15.755813	Caudovirales	0.5	Siphoviridae	0.444444444444444
B19_NODE_1056_length_43577_cov_29.705620	Caudovirales	0.5	Siphoviridae	0.75
B19_NODE_1057_length_43547_cov_38.371747	Caudovirales	0.5	Podoviridae	0.375
B19_NODE_1058_length_43541_cov_14.188221	Caudovirales	0.5	Siphoviridae	0.75
B19_NODE_106_length_73856_cov_67.650723	Caudovirales	0.5	Siphoviridae	0.846153846153846
B19_NODE_1060_length_43518_cov_10.736995	Caudovirales	1	Siphoviridae	0.9
B19_NODE_1061_length_43509_cov_17.553689	Caudovirales	1	Siphoviridae	0.545454545454545
B19_NODE_1062_length_43504_cov_61.741467	Caudovirales	1	Siphoviridae	0.666666666666667
B19_NODE_1063_length_43500_cov_20.587110	Caudovirales	0.5	Siphoviridae	0.428571428571429
B19_NODE_1064_length_43484_cov_19.024753	Caudovirales	1	Unassigned	0.333333333333333
B19_NODE_1065_length_43457_cov_15.083176	Caudovirales	1	Siphoviridae	0.6
B19_NODE_1066_length_43454_cov_14.674877	Caudovirales	1	Podoviridae	0.4
B19_NODE_1068_length_43430_cov_29.636150	Caudovirales	1	Siphoviridae	0.454545454545455
B19_NODE_1069_length_43404_cov_13.857229	Caudovirales	0.466666666666667	Unassigned	0.333333333333333
B19_NODE_1071_length_43402_cov_53.955268	Caudovirales	0.5	Podoviridae	0.428571428571429
B19_NODE_1072_length_43393_cov_23.340394	Caudovirales	0.481481481481481	Siphoviridae	0.4
B19_NODE_1073_length_43388_cov_15.479150	Caudovirales	1	Siphoviridae	0.75
B19_NODE_1074_length_43383_cov_19.552830	Caudovirales	1	Siphoviridae	0.444444444444444
B19_NODE_1075_length_43380_cov_20.073676	Caudovirales	0.470588235294118	Siphoviridae	0.625
B19_NODE_1076_length_43372_cov_44.386476	Caudovirales	1	Unassigned	0.428571428571429
B19_NODE_1077_length_43364_cov_17.800180	Caudovirales	1	Siphoviridae	0.529411764705882
B19_NODE_1079_length_43354_cov_42.554170	Caudovirales	0.5	Siphoviridae	0.473684210526316
B19_NODE_108_length_73680_cov_23.558465	Caudovirales	0.5	Siphoviridae	0.76
B19_NODE_1080_length_43347_cov_20.064769	Caudovirales	1	Podoviridae	0.444444444444444
B19_NODE_1081_length_43347_cov_14.405502	Caudovirales	0.444444444444444	Unassigned	0.333333333333333
B19_NODE_1082_length_43329_cov_17.657762	Caudovirales	1	Siphoviridae	0.615384615384615
B19_NODE_1084_length_43326_cov_13.031407	Caudovirales	1	Siphoviridae	1
B19_NODE_1085_length_43324_cov_47.420301	Caudovirales	0.5	Myoviridae	0.333333333333333
B19_NODE_1089_length_43273_cov_85.180342	Caudovirales	1	Unassigned	NA
B19_NODE_109_length_73618_cov_52.017305	Caudovirales	0.5	Siphoviridae	0.444444444444444
B19_NODE_1090_length_43263_cov_11.602643	Caudovirales	0.476190476190476	Podoviridae	0.4
B19_NODE_1091_length_43260_cov_22.578498	Caudovirales	0.5	Myoviridae	0.428571428571429
B19_NODE_1092_length_43257_cov_33.299245	Caudovirales	1	Siphoviridae	0.428571428571429
B19_NODE_1093_length_43257_cov_15.645803	Caudovirales	1	Unassigned	NA
B19_NODE_1097_length_43201_cov_24.201154	Caudovirales	0.5	Siphoviridae	0.555555555555556
B19_NODE_1098_length_43191_cov_74.009343	Caudovirales	1	Unassigned	0.333333333333333
B19_NODE_1099_length_43149_cov_14.622407	Caudovirales	0.5	Siphoviridae	0.533333333333333
B19_NODE_11_length_122416_cov_33.183457	Caudovirales	0.5	Siphoviridae	0.533333333333333
B19_NODE_110_length_73490_cov_14.080820	Caudovirales	1	Siphoviridae	0.5
B19_NODE_1100_length_43146_cov_19.187464	Caudovirales	0.461538461538462	Siphoviridae	0.4
B19_NODE_1102_length_43101_cov_19.218975	Caudovirales	0.5	Siphoviridae	0.428571428571429
B19_NODE_1103_length_43093_cov_17.301129	Caudovirales	1	Siphoviridae	0.444444444444444
B19_NODE_1105_length_43055_cov_13.105163	Caudovirales	1	Podoviridae	0.384615384615385
B19_NODE_1106_length_43053_cov_9.153821	Caudovirales	0.5	Unassigned	0.272727272727273
B19_NODE_1107_length_43046_cov_12.320369	Caudovirales	0.476190476190476	Myoviridae	0.411764705882353
B19_NODE_1108_length_43044_cov_34.057875	Caudovirales	0.5	Podoviridae	0.333333333333333
B19_NODE_1109_length_43036_cov_19.974733	Caudovirales	0.5	Siphoviridae	0.888888888888889
B19_NODE_111_length_73465_cov_65.313036	Caudovirales	1	Siphoviridae	0.666666666666667
B19_NODE_1110_length_43029_cov_17.999046	Caudovirales	0.481481481481481	Siphoviridae	0.428571428571429
B19_NODE_1114_length_42987_cov_13.896744	Caudovirales	0.388888888888889	Unassigned	0.25
B19_NODE_1115_length_42961_cov_27.481355	Caudovirales	1	Podoviridae	0.411764705882353
B19_NODE_112_length_73207_cov_42.970008	Caudovirales	0.5	Siphoviridae	0.769230769230769
B19_NODE_1120_length_42934_cov_15.655216	Caudovirales	1	Siphoviridae	0.923076923076923
B19_NODE_1121_length_42928_cov_16.674410	Caudovirales	1	Unassigned	0.416666666666667
B19_NODE_1122_length_42927_cov_39.834717	Caudovirales	0.5	Podoviridae	0.4
B19_NODE_1123_length_42924_cov_60.859432	Caudovirales	0.5	Unassigned	0.3
B19_NODE_1124_length_42919_cov_26.347751	Caudovirales	0.5	Siphoviridae	0.666666666666667
B19_NODE_1127_length_42899_cov_35.710415	Caudovirales	0.5	Unassigned	0.428571428571429
B19_NODE_1129_length_42881_cov_18.876080	Caudovirales	1	Unassigned	NA
B19_NODE_113_length_73194_cov_46.384938	Caudovirales	0.458333333333333	Siphoviridae	0.642857142857143
B19_NODE_1130_length_42874_cov_36.224176	Caudovirales	1	Siphoviridae	0.444444444444444
B19_NODE_1131_length_42873_cov_12.540614	Caudovirales	0.5	Siphoviridae	0.545454545454545
B19_NODE_1133_length_42844_cov_17.552759	Caudovirales	0.5	Phycodnaviridae	0.363636363636364
B19_NODE_1135_length_42831_cov_29.239924	Caudovirales	0.5	Podoviridae	0.454545454545455
B19_NODE_1136_length_42830_cov_131.479462	Caudovirales	0.5	Siphoviridae	0.454545454545455
B19_NODE_1138_length_42822_cov_14.265298	Caudovirales	0.5	Unassigned	0.428571428571429
B19_NODE_1139_length_42816_cov_23.430486	Caudovirales	0.5	Siphoviridae	0.444444444444444
B19_NODE_114_length_73088_cov_14.565826	Caudovirales	0.470588235294118	Siphoviridae	0.6
B19_NODE_1140_length_42814_cov_31.841133	Caudovirales	1	Siphoviridae	0.5
B19_NODE_1141_length_42812_cov_34.564890	Caudovirales	0.4	Siphoviridae	0.5
B19_NODE_1142_length_42800_cov_729.407276	Caudovirales	0.5	Myoviridae	0.4
B19_NODE_1143_length_42781_cov_24.681646	Caudovirales	0.481481481481481	Siphoviridae	0.666666666666667
B19_NODE_1144_length_42764_cov_23.130816	Caudovirales	1	Unassigned	NA
B19_NODE_1145_length_42750_cov_27.466144	Caudovirales	0.5	Herpesviridae	0.4
B19_NODE_1146_length_42743_cov_12.992433	Caudovirales	0.5	Siphoviridae	0.6
B19_NODE_1147_length_42741_cov_28.471841	Caudovirales	0.5	Podoviridae	0.375
B19_NODE_1148_length_42737_cov_17.069233	Caudovirales	0.5	Myoviridae	0.333333333333333
B19_NODE_1149_length_42726_cov_33.720724	Caudovirales	1	Myoviridae	0.4
B19_NODE_115_length_73020_cov_51.526924	Caudovirales	1	Siphoviridae	0.615384615384615
B19_NODE_1150_length_42713_cov_18.095363	Caudovirales	0.5	Unassigned	0.428571428571429
B19_NODE_1152_length_42698_cov_16.423704	Caudovirales	1	Podoviridae	0.416666666666667
B19_NODE_1153_length_42666_cov_21.183615	Caudovirales	0.5	Siphoviridae	0.538461538461538
B19_NODE_1156_length_42642_cov_72.769155	Caudovirales	0.5	Unassigned	0.428571428571429
B19_NODE_1157_length_42605_cov_18.995112	Caudovirales	0.5	Siphoviridae	0.714285714285714
B19_NODE_1159_length_42590_cov_12.171741	Caudovirales	0.5	Unassigned	0.4
B19_NODE_116_length_72996_cov_37.580318	Caudovirales	0.464285714285714	Siphoviridae	0.375
B19_NODE_1162_length_42528_cov_51.785699	Caudovirales	1	Siphoviridae	0.625
B19_NODE_1163_length_42515_cov_12.286269	Caudovirales	0.5	Podoviridae	0.4375
B19_NODE_1164_length_42504_cov_19.967914	Caudovirales	1	Siphoviridae	0.7
B19_NODE_1165_length_42476_cov_150.776856	Caudovirales	1	Siphoviridae	0.666666666666667
B19_NODE_1167_length_42474_cov_15.067988	Caudovirales	1	Siphoviridae	0.5
B19_NODE_1169_length_42453_cov_64.831572	Caudovirales	0.428571428571429	Siphoviridae	0.4
B19_NODE_117_length_72681_cov_21.537645	Caudovirales	0.486486486486487	Siphoviridae	0.4
B19_NODE_1170_length_42444_cov_15.174007	Caudovirales	1	Siphoviridae	0.666666666666667
B19_NODE_1171_length_42436_cov_15.300111_fragment_1	Caudovirales	0.5	Siphoviridae	0.428571428571429
B19_NODE_1172_length_42432_cov_14.651462	Caudovirales	1	Podoviridae	0.5
B19_NODE_1173_length_42418_cov_64.965017	Caudovirales	0.5	Siphoviridae	0.5
B19_NODE_1174_length_42406_cov_45.618805	Caudovirales	1	Unassigned	NA
B19_NODE_1176_length_42399_cov_77.429057	Caudovirales	1	Siphoviridae	0.555555555555556
B19_NODE_1177_length_42399_cov_13.540879	Caudovirales	1	Unassigned	0.454545454545455
B19_NODE_1178_length_42352_cov_43.298248	Caudovirales	1	Siphoviridae	0.8
B19_NODE_1179_length_42345_cov_44.422582	Caudovirales	1	Siphoviridae	0.75
B19_NODE_118_length_72513_cov_29.188164	Caudovirales	1	Siphoviridae	0.642857142857143
B19_NODE_1180_length_42326_cov_21.741880	Caudovirales	0.5	Siphoviridae	0.714285714285714
B19_NODE_1181_length_42307_cov_11.795820	Caudovirales	1	Siphoviridae	0.888888888888889
B19_NODE_1182_length_42294_cov_27.894623	Caudovirales	1	Podoviridae	0.476190476190476
B19_NODE_1184_length_42262_cov_20.572417	Caudovirales	1	Myoviridae	0.5
B19_NODE_1185_length_42253_cov_28.366913	Caudovirales	0.45	Siphoviridae	0.307692307692308
B19_NODE_1186_length_42237_cov_17.431558	Caudovirales	1	Siphoviridae	0.6
B19_NODE_1187_length_42235_cov_26.994310	Caudovirales	1	Siphoviridae	0.9
B19_NODE_119_length_72448_cov_151.285014	Caudovirales	0.5	Siphoviridae	0.611111111111111
B19_NODE_1190_length_42205_cov_53.117367	Caudovirales	1	Siphoviridae	0.875
B19_NODE_1191_length_42197_cov_161.471240	Caudovirales	1	Podoviridae	0.444444444444444
B19_NODE_1192_length_42195_cov_33.126815	Caudovirales	0.5	Podoviridae	0.416666666666667
B19_NODE_1193_length_42189_cov_48.392130	Caudovirales	0.5	Unassigned	0.285714285714286
B19_NODE_1194_length_42186_cov_11.971968	Caudovirales	0.5	Siphoviridae	0.5
B19_NODE_1195_length_42162_cov_17.544613	Caudovirales	1	Siphoviridae	0.7
B19_NODE_1196_length_42147_cov_18.918274	Caudovirales	0.470588235294118	Siphoviridae	0.6
B19_NODE_1197_length_42138_cov_185.950194	Caudovirales	0.5	Siphoviridae	0.555555555555556
B19_NODE_1198_length_42132_cov_102.873470	Caudovirales	1	Podoviridae	1
B19_NODE_12_length_121772_cov_57.558829	Caudovirales	0.473684210526316	Siphoviridae	0.476190476190476
B19_NODE_120_length_72445_cov_12.201450	Caudovirales	1	Siphoviridae	0.833333333333333
B19_NODE_1200_length_42113_cov_28.585097	Caudovirales	1	Siphoviridae	0.666666666666667
B19_NODE_1201_length_42109_cov_34.543159	Caudovirales	1	Siphoviridae	1
B19_NODE_1202_length_42105_cov_23.372461	Unassigned	1	Unassigned	1
B19_NODE_1203_length_42096_cov_86.664066	Caudovirales	1	Podoviridae	0.444444444444444
B19_NODE_1204_length_42064_cov_14.668333	Caudovirales	0.5	Podoviridae	0.434782608695652
B19_NODE_1205_length_42035_cov_319.921606	Caudovirales	1	Siphoviridae	0.666666666666667
B19_NODE_1206_length_42035_cov_93.742449	Caudovirales	0.5	Siphoviridae	0.5
B19_NODE_1207_length_42032_cov_21.249160	Caudovirales	1	Unassigned	NA
B19_NODE_1209_length_42018_cov_9.974478	Caudovirales	1	Siphoviridae	0.875
B19_NODE_121_length_72434_cov_51.462496	Caudovirales	0.5	Unassigned	0.375
B19_NODE_1210_length_42009_cov_11.408519	Caudovirales	1	Siphoviridae	0.571428571428571
B19_NODE_1212_length_41985_cov_15.897854	Caudovirales	1	Siphoviridae	0.8
B19_NODE_1215_length_41945_cov_14.103629	Caudovirales	1	Podoviridae	0.457142857142857
B19_NODE_1216_length_41927_cov_596.958755	Caudovirales	1	Myoviridae	0.48936170212766
B19_NODE_122_length_72218_cov_24.510663	Caudovirales	0.5	Siphoviridae	0.461538461538462
B19_NODE_1220_length_41881_cov_19.940013	Caudovirales	1	Siphoviridae	1
B19_NODE_1221_length_41880_cov_11.898386	Caudovirales	0.5	Siphoviridae	0.916666666666667
B19_NODE_1222_length_41869_cov_10.956785	Caudovirales	0.5	Siphoviridae	0.5
B19_NODE_1223_length_41866_cov_14.398101	Caudovirales	0.444444444444444	Unassigned	0.333333333333333
B19_NODE_1224_length_41852_cov_23.011723	Caudovirales	1	Unassigned	NA
B19_NODE_1225_length_41823_cov_60.904281	Caudovirales	1	Podoviridae	1
B19_NODE_1226_length_41820_cov_40.328577	Caudovirales	1	Siphoviridae	0.625
B19_NODE_1227_length_41815_cov_18.447773	Caudovirales	0.45	Siphoviridae	0.416666666666667
B19_NODE_1228_length_41802_cov_14.343881	Caudovirales	0.470588235294118	Siphoviridae	0.6
B19_NODE_1229_length_41797_cov_26.907216	Caudovirales	1	Siphoviridae	0.7
B19_NODE_1232_length_41759_cov_18.499257	Caudovirales	1	Podoviridae	0.411764705882353
B19_NODE_1233_length_41758_cov_12.904323	Caudovirales	0.5	Siphoviridae	0.714285714285714
B19_NODE_1235_length_41727_cov_22.719308	Caudovirales	0.421052631578947	Siphoviridae	0.333333333333333
B19_NODE_1238_length_41688_cov_16.262940	Caudovirales	0.5	Siphoviridae	0.5
B19_NODE_124_length_72191_cov_16.838139	Caudovirales	0.484848484848485	Siphoviridae	0.722222222222222
B19_NODE_1240_length_41661_cov_12.676032	Caudovirales	1	Myoviridae	0.4
B19_NODE_1241_length_41655_cov_9.809303	Caudovirales	0.5	Myoviridae	0.461538461538462
B19_NODE_1243_length_41646_cov_57.343344	Caudovirales	0.5	Siphoviridae	0.571428571428571
B19_NODE_1244_length_41640_cov_17.173957	Caudovirales	0.454545454545455	Siphoviridae	0.571428571428571
B19_NODE_1246_length_41602_cov_38.483597	Caudovirales	0.5	Podoviridae	0.333333333333333
B19_NODE_1247_length_41587_cov_14.283227	Caudovirales	0.466666666666667	Siphoviridae	0.666666666666667
B19_NODE_1248_length_41585_cov_11.676234	Caudovirales	0.5	Podoviridae	0.5
B19_NODE_1249_length_41579_cov_27.410630	Caudovirales	1	Siphoviridae	0.75
B19_NODE_125_length_72167_cov_36.268249	Caudovirales	1	Siphoviridae	0.6875
B19_NODE_1250_length_41568_cov_78.822297	Caudovirales	1	Siphoviridae	1
B19_NODE_1251_length_41566_cov_79.033533	Caudovirales	0.5	Podoviridae	0.8
B19_NODE_1252_length_41554_cov_11.807056	Caudovirales	0.5	Siphoviridae	0.5
B19_NODE_1253_length_41546_cov_27.965655	Caudovirales	0.5	Siphoviridae	0.625
B19_NODE_1254_length_41542_cov_13.215706	Caudovirales	1	Podoviridae	0.461538461538462
B19_NODE_1255_length_41522_cov_58.431910	Caudovirales	0.5	Podoviridae	0.375
B19_NODE_1258_length_41487_cov_23.990611	Caudovirales	1	Siphoviridae	1
B19_NODE_126_length_72056_cov_31.290385	Caudovirales	0.5	Siphoviridae	0.5
B19_NODE_1260_length_41458_cov_61.839939	Caudovirales	1	Siphoviridae	0.5
B19_NODE_1261_length_41446_cov_39.703921	Caudovirales	1	Siphoviridae	0.777777777777778
B19_NODE_1263_length_41429_cov_41.959709	Caudovirales	0.5	Podoviridae	0.363636363636364
B19_NODE_1264_length_41427_cov_84.278933	Caudovirales	1	Podoviridae	0.466666666666667
B19_NODE_1266_length_41388_cov_15.665642	Caudovirales	0.5	Siphoviridae	0.5
B19_NODE_1267_length_41369_cov_14.872392	Caudovirales	1	Unassigned	0.333333333333333
B19_NODE_127_length_72034_cov_33.605413	Caudovirales	0.5	Siphoviridae	0.444444444444444
B19_NODE_1270_length_41358_cov_18.191439	Caudovirales	0.5	Unassigned	0.333333333333333
B19_NODE_1271_length_41352_cov_18.232196	Caudovirales	0.5	Unassigned	0.333333333333333
B19_NODE_1273_length_41330_cov_28.895118	Caudovirales	0.5	Siphoviridae	0.6
B19_NODE_1274_length_41326_cov_35.165370	Caudovirales	0.5	Myoviridae	0.4
B19_NODE_1275_length_41311_cov_16.779378	Caudovirales	0.5	Myoviridae	0.4
B19_NODE_1277_length_41304_cov_24.187035	Caudovirales	0.5	Siphoviridae	0.75
B19_NODE_1278_length_41302_cov_77.423400_fragment_1	Caudovirales	0.5	Siphoviridae	0.714285714285714
B19_NODE_1279_length_41298_cov_13.221541	Caudovirales	0.5	Unassigned	0.375
B19_NODE_128_length_71802_cov_19.619998	Caudovirales	1	Siphoviridae	0.714285714285714
B19_NODE_1280_length_41274_cov_45.210413_fragment_1	Caudovirales	1	Siphoviridae	0.666666666666667
B19_NODE_1280_length_41274_cov_45.210413_fragment_2	Caudovirales	0.5	Unassigned	0.285714285714286
B19_NODE_1281_length_41260_cov_97.108482	Caudovirales	0.5	Siphoviridae	0.5
B19_NODE_1282_length_41257_cov_29.965099	Caudovirales	0.5	Siphoviridae	0.8
B19_NODE_1283_length_41254_cov_18.694095	Caudovirales	1	Siphoviridae	0.444444444444444
B19_NODE_1284_length_41251_cov_99.114938	Caudovirales	1	Siphoviridae	0.666666666666667
B19_NODE_1285_length_41236_cov_36.305626	Caudovirales	1	Podoviridae	0.5
B19_NODE_1286_length_41232_cov_26.244870	Caudovirales	1	Unassigned	0.333333333333333
B19_NODE_1287_length_41213_cov_11.666480	Caudovirales	1	Unassigned	NA
B19_NODE_1288_length_41207_cov_16.334054	Caudovirales	1	Podoviridae	0.5
B19_NODE_1289_length_41203_cov_13.646739	Caudovirales	0.5	Siphoviridae	0.5
B19_NODE_129_length_71779_cov_20.676454	Caudovirales	0.44	Siphoviridae	0.4375
B19_NODE_1290_length_41186_cov_27.013299	Caudovirales	0.5	Siphoviridae	0.631578947368421
B19_NODE_1291_length_41185_cov_33.957233_fragment_1	Caudovirales	1	Siphoviridae	0.666666666666667
B19_NODE_1291_length_41185_cov_33.957233_fragment_2	Caudovirales	1	Siphoviridae	0.714285714285714
B19_NODE_1292_length_41177_cov_11.425101	Caudovirales	0.5	Myoviridae	0.75
B19_NODE_1294_length_41157_cov_22.641988	Caudovirales	1	Unassigned	0.375
B19_NODE_1295_length_41148_cov_19.452534	Caudovirales	0.5	Unassigned	0.4375
B19_NODE_1296_length_41139_cov_20.887036_fragment_1	Caudovirales	1	Podoviridae	1
B19_NODE_1297_length_41139_cov_15.782178	Caudovirales	1	Podoviridae	0.714285714285714
B19_NODE_1298_length_41126_cov_11.623798	Caudovirales	0.5	Siphoviridae	0.666666666666667
B19_NODE_1299_length_41118_cov_39.912159	Caudovirales	0.5	Siphoviridae	0.75
B19_NODE_13_length_117984_cov_24.438298	Caudovirales	0.491228070175439	Myoviridae	0.4
B19_NODE_130_length_71659_cov_269.365440	Caudovirales	1	Unassigned	NA
B19_NODE_1300_length_41112_cov_19.633120	Caudovirales	1	Siphoviridae	0.8
B19_NODE_1302_length_41104_cov_12.085776	Caudovirales	0.5	Unassigned	0.4
B19_NODE_1303_length_41103_cov_26.164295	Caudovirales	1	Unassigned	NA
B19_NODE_1304_length_41094_cov_20.166037	Caudovirales	1	Unassigned	0.333333333333333
B19_NODE_1305_length_41089_cov_21.061486	Caudovirales	0.5	Siphoviridae	0.666666666666667
B19_NODE_1306_length_41083_cov_71.911061	Caudovirales	1	Siphoviridae	0.615384615384615
B19_NODE_1307_length_41067_cov_79.624915	Caudovirales	1	Siphoviridae	0.823529411764706
B19_NODE_131_length_71639_cov_15.032409	Caudovirales	0.466666666666667	Unassigned	0.294117647058824
B19_NODE_1310_length_41054_cov_18.562648_fragment_1	Caudovirales	0.4	Unassigned	NA
B19_NODE_1311_length_41053_cov_19.327528	Caudovirales	0.5	Unassigned	0.333333333333333
B19_NODE_1312_length_41044_cov_34.225475	Caudovirales	0.482758620689655	Siphoviridae	0.533333333333333
B19_NODE_1313_length_41027_cov_54.544982	Caudovirales	0.5	Siphoviridae	0.727272727272727
B19_NODE_1316_length_41006_cov_12.293937	Caudovirales	1	Podoviridae	0.4375
B19_NODE_1317_length_41000_cov_101.958456	Caudovirales	1	Siphoviridae	0.625
B19_NODE_1319_length_40997_cov_14.182991	Caudovirales	0.461538461538462	Siphoviridae	0.625
B19_NODE_132_length_71580_cov_25.322503	Caudovirales	1	Siphoviridae	0.538461538461538
B19_NODE_1320_length_40996_cov_110.744584	Caudovirales	0.5	Siphoviridae	0.4
B19_NODE_1321_length_40991_cov_16.657148	Caudovirales	0.48780487804878	Podoviridae	0.4
B19_NODE_1322_length_40976_cov_42.466631	Caudovirales	0.5	Podoviridae	0.461538461538462
B19_NODE_1323_length_40973_cov_14.039860	Caudovirales	0.5	Siphoviridae	0.857142857142857
B19_NODE_1324_length_40966_cov_47.791132	Caudovirales	1	Myoviridae	0.5
B19_NODE_1325_length_40963_cov_13.941430	Caudovirales	0.5	Siphoviridae	0.5
B19_NODE_1326_length_40948_cov_30.299856	Caudovirales	1	Podoviridae	0.434782608695652
B19_NODE_1327_length_40948_cov_24.298755	Caudovirales	0.5	Unassigned	0.285714285714286
B19_NODE_1328_length_40946_cov_52.008926	Caudovirales	1	Siphoviridae	1
B19_NODE_1329_length_40938_cov_13.003204	Caudovirales	1	Siphoviridae	0.666666666666667
B19_NODE_133_length_71495_cov_11.959197	Caudovirales	0.5	Siphoviridae	0.583333333333333
B19_NODE_1330_length_40931_cov_18.004159	Caudovirales	1	Siphoviridae	0.923076923076923
B19_NODE_1331_length_40915_cov_16.356828	Caudovirales	0.5	Siphoviridae	0.454545454545455
B19_NODE_1332_length_40909_cov_79.182259	Caudovirales	0.5	Podoviridae	0.363636363636364
B19_NODE_1333_length_40897_cov_18.098281	Caudovirales	0.5	Unassigned	0.333333333333333
B19_NODE_1334_length_40894_cov_68.531502_fragment_1	Caudovirales	0.5	Siphoviridae	0.8
B19_NODE_1335_length_40894_cov_18.817209_fragment_1	Caudovirales	0.5	Unassigned	NA
B19_NODE_1336_length_40884_cov_32.945627	Caudovirales	1	Unassigned	0.375
B19_NODE_1337_length_40882_cov_30.110050	Caudovirales	0.5	Siphoviridae	0.444444444444444
B19_NODE_1341_length_40853_cov_84.721506	Caudovirales	0.476190476190476	Siphoviridae	0.461538461538462
B19_NODE_1342_length_40847_cov_39.803319	Caudovirales	0.5	Siphoviridae	0.5
B19_NODE_1343_length_40846_cov_21.264078	Caudovirales	1	Siphoviridae	0.666666666666667
B19_NODE_1346_length_40829_cov_32.809732	Caudovirales	0.5	Siphoviridae	0.777777777777778
B19_NODE_1347_length_40825_cov_77.648614	Caudovirales	1	Siphoviridae	0.5
B19_NODE_1348_length_40824_cov_12.005887	Caudovirales	1	Siphoviridae	0.666666666666667
B19_NODE_1349_length_40823_cov_24.093259	Caudovirales	1	Siphoviridae	0.6
B19_NODE_135_length_71363_cov_58.715376	Caudovirales	1	Siphoviridae	0.777777777777778
B19_NODE_1350_length_40814_cov_137.574720	Caudovirales	1	Siphoviridae	0.75
B19_NODE_1351_length_40813_cov_26.178959	Caudovirales	1	Siphoviridae	1
B19_NODE_1354_length_40746_cov_12.666339	Caudovirales	1	Siphoviridae	0.5
B19_NODE_1355_length_40711_cov_399.784558	Caudovirales	1	Unassigned	NA
B19_NODE_1356_length_40693_cov_35.206285	Caudovirales	1	Siphoviridae	0.818181818181818
B19_NODE_1357_length_40690_cov_48.004897	Caudovirales	0.485714285714286	Podoviridae	0.333333333333333
B19_NODE_1358_length_40690_cov_43.926000	Caudovirales	0.444444444444444	Siphoviridae	0.454545454545455
B19_NODE_136_length_71284_cov_19.200943	Caudovirales	0.5	Unassigned	NA
B19_NODE_1361_length_40669_cov_48.457133	Caudovirales	1	Unassigned	NA
B19_NODE_1362_length_40665_cov_217.576754	Caudovirales	1	Siphoviridae	1
B19_NODE_1363_length_40660_cov_79.188474	Caudovirales	0.5	Siphoviridae	0.555555555555556
B19_NODE_1364_length_40647_cov_15.731252	Caudovirales	1	Siphoviridae	0.571428571428571
B19_NODE_1365_length_40631_cov_27.058384	Caudovirales	0.428571428571429	Unassigned	0.333333333333333
B19_NODE_1366_length_40623_cov_93.633899	Unassigned	1	Unassigned	1
B19_NODE_1367_length_40602_cov_10.051890_fragment_1	Caudovirales	0.428571428571429	Siphoviridae	0.444444444444444
B19_NODE_1368_length_40592_cov_11.184547	Caudovirales	1	Siphoviridae	1
B19_NODE_1369_length_40581_cov_32.337462	Caudovirales	0.482758620689655	Podoviridae	0.35
B19_NODE_137_length_71136_cov_101.558982	Caudovirales	0.5	Siphoviridae	0.909090909090909
B19_NODE_1370_length_40572_cov_19.956068	Caudovirales	0.5	Podoviridae	0.75
B19_NODE_1371_length_40549_cov_21.794266	Caudovirales	1	Myoviridae	0.428571428571429
B19_NODE_1372_length_40546_cov_13.571189	Caudovirales	0.5	Siphoviridae	0.625
B19_NODE_1374_length_40543_cov_18.019413	Caudovirales	1	Siphoviridae	0.75
B19_NODE_1376_length_40523_cov_56.353761	Caudovirales	1	Siphoviridae	0.571428571428571
B19_NODE_1377_length_40517_cov_13.257303	Caudovirales	1	Unassigned	0.444444444444444
B19_NODE_1379_length_40511_cov_27.304133	Caudovirales	0.5	Siphoviridae	0.818181818181818
B19_NODE_138_length_70935_cov_72.256913	Caudovirales	0.466666666666667	Myoviridae	0.384615384615385
B19_NODE_1380_length_40491_cov_47.255861	Caudovirales	1	Siphoviridae	0.5
B19_NODE_1381_length_40484_cov_16.304855	Caudovirales	1	Myoviridae	0.5
B19_NODE_1382_length_40483_cov_307.877412	Caudovirales	1	Siphoviridae	0.666666666666667
B19_NODE_1383_length_40481_cov_145.886459	Caudovirales	1	Siphoviridae	0.545454545454545
B19_NODE_1385_length_40472_cov_13.023703	Caudovirales	1	Siphoviridae	0.666666666666667
B19_NODE_1386_length_40434_cov_17.590901	Caudovirales	1	Podoviridae	0.45
B19_NODE_1388_length_40409_cov_13.301482	Caudovirales	0.5	Siphoviridae	0.4
B19_NODE_1389_length_40401_cov_15.922099	Caudovirales	0.482758620689655	Podoviridae	0.428571428571429
B19_NODE_139_length_70806_cov_26.889599	Caudovirales	0.5	Myoviridae	0.375
B19_NODE_1390_length_40385_cov_22.829159	Caudovirales	1	Siphoviridae	0.75
B19_NODE_1391_length_40367_cov_15.265777	Caudovirales	1	Siphoviridae	0.642857142857143
B19_NODE_1392_length_40338_cov_13.453020	Caudovirales	0.5	Unassigned	0.3
B19_NODE_1393_length_40326_cov_14.244270	Caudovirales	0.4	Unassigned	0.285714285714286
B19_NODE_1394_length_40321_cov_15.945140	Caudovirales	1	Podoviridae	0.466666666666667
B19_NODE_1395_length_40291_cov_19.618302	Caudovirales	0.5	Siphoviridae	0.571428571428571
B19_NODE_1396_length_40261_cov_17.460702	Caudovirales	1	Myoviridae	0.5
B19_NODE_1397_length_40214_cov_24.267935	Caudovirales	0.416666666666667	Podoviridae	0.333333333333333
B19_NODE_1398_length_40211_cov_49.246738	Caudovirales	1	Unassigned	NA
B19_NODE_1399_length_40207_cov_15.553048	Caudovirales	1	Siphoviridae	0.666666666666667
B19_NODE_14_length_116150_cov_21.350075	Caudovirales	0.466666666666667	Siphoviridae	0.458333333333333
B19_NODE_140_length_70699_cov_18.202891	Caudovirales	0.5	Myoviridae	0.363636363636364
B19_NODE_1400_length_40203_cov_12.846543	Caudovirales	0.5	Siphoviridae	0.555555555555556
B19_NODE_1401_length_40191_cov_12.023869	Caudovirales	0.473684210526316	Siphoviridae	0.363636363636364
B19_NODE_1402_length_40168_cov_7.457109	Caudovirales	0.5	Siphoviridae	0.833333333333333
B19_NODE_1404_length_40156_cov_16.452408	Caudovirales	0.5	Siphoviridae	0.8
B19_NODE_1405_length_40148_cov_14.647295	Caudovirales	0.5	Siphoviridae	0.428571428571429
B19_NODE_1407_length_40134_cov_37.576262	Caudovirales	1	Siphoviridae	0.5
B19_NODE_1408_length_40122_cov_36.656600	Caudovirales	0.5	Siphoviridae	0.428571428571429
B19_NODE_1409_length_40096_cov_11.612872	Caudovirales	0.5	Siphoviridae	0.666666666666667
B19_NODE_1410_length_40066_cov_15.159231	Caudovirales	0.5	Podoviridae	0.380952380952381
B19_NODE_1412_length_40058_cov_76.318551	Caudovirales	1	Siphoviridae	0.8
B19_NODE_1413_length_40054_cov_21.189730	Caudovirales	1	Siphoviridae	1
B19_NODE_1415_length_40042_cov_13.343662	Caudovirales	0.45	Myoviridae	0.25
B19_NODE_1416_length_40035_cov_92.592196	Caudovirales	0.5	Podoviridae	0.421052631578947
B19_NODE_1419_length_40003_cov_12.241063	Caudovirales	1	Siphoviridae	0.7
B19_NODE_142_length_70558_cov_14.800250	Caudovirales	0.45	Siphoviridae	0.5
B19_NODE_1420_length_40001_cov_50.558804	Caudovirales	0.4375	Unassigned	0.25
B19_NODE_1421_length_40000_cov_42.878082	Caudovirales	1	Siphoviridae	1
B19_NODE_1422_length_39988_cov_21.759122	Caudovirales	0.473684210526316	Siphoviridae	0.636363636363636
B19_NODE_1423_length_39988_cov_10.389828	Caudovirales	1	Unassigned	0.428571428571429
B19_NODE_1424_length_39974_cov_64.283524	Caudovirales	1	Siphoviridae	0.833333333333333
B19_NODE_1426_length_39966_cov_12.940317	Caudovirales	1	Siphoviridae	0.8
B19_NODE_1428_length_39955_cov_18.842907	Caudovirales	0.5	Siphoviridae	0.625
B19_NODE_1429_length_39953_cov_112.550704	Caudovirales	1	Siphoviridae	0.5
B19_NODE_143_length_70532_cov_76.263292	Caudovirales	0.444444444444444	Siphoviridae	0.454545454545455
B19_NODE_1430_length_39947_cov_12.063471	Caudovirales	0.5	Siphoviridae	0.666666666666667
B19_NODE_1431_length_39939_cov_20.338808	Caudovirales	0.5	Unassigned	0.375
B19_NODE_1432_length_39929_cov_12.283543	Caudovirales	1	Siphoviridae	0.8
B19_NODE_1433_length_39928_cov_19.474055	Caudovirales	0.5	Myoviridae	0.363636363636364
B19_NODE_1435_length_39925_cov_14.728618	no_order_Phycodnaviridae	0.5	Phycodnaviridae	0.428571428571429
B19_NODE_1436_length_39898_cov_14.421078	Caudovirales	0.45	Siphoviridae	0.5
B19_NODE_1438_length_39892_cov_15.740518	Caudovirales	0.5	Siphoviridae	0.666666666666667
B19_NODE_1439_length_39889_cov_44.253301	Caudovirales	0.466666666666667	Myoviridae	0.333333333333333
B19_NODE_144_length_70492_cov_23.891761	Caudovirales	0.5	Unassigned	0.333333333333333
B19_NODE_1441_length_39869_cov_12.895615	Caudovirales	1	Siphoviridae	0.857142857142857
B19_NODE_1442_length_39853_cov_81.039298	Caudovirales	1	Podoviridae	0.416666666666667
B19_NODE_1443_length_39827_cov_12.141104	Caudovirales	0.5	Siphoviridae	0.666666666666667
B19_NODE_1445_length_39818_cov_25.480145	Caudovirales	0.461538461538462	Podoviridae	0.363636363636364
B19_NODE_1447_length_39774_cov_34.038848	Caudovirales	0.461538461538462	Podoviridae	0.333333333333333
B19_NODE_1448_length_39768_cov_30.414902	Caudovirales	1	Siphoviridae	0.6
B19_NODE_1449_length_39765_cov_11.181642	Caudovirales	1	Unassigned	NA
B19_NODE_145_length_70399_cov_18.940905	Caudovirales	0.464285714285714	Siphoviridae	0.466666666666667
B19_NODE_1451_length_39739_cov_12.734528	Caudovirales	1	Siphoviridae	0.714285714285714
B19_NODE_1453_length_39734_cov_65.535724	Caudovirales	0.5	Siphoviridae	0.692307692307692
B19_NODE_1456_length_39712_cov_139.879567	Caudovirales	1	Siphoviridae	0.545454545454545
B19_NODE_1457_length_39699_cov_26.867470	Caudovirales	1	Myoviridae	0.347826086956522
B19_NODE_1458_length_39692_cov_79.644272	Caudovirales	1	Siphoviridae	0.625
B19_NODE_1459_length_39676_cov_12.877742	Caudovirales	0.5	Siphoviridae	0.5
B19_NODE_146_length_70079_cov_58.221581	Caudovirales	0.473684210526316	Siphoviridae	0.333333333333333
B19_NODE_1460_length_39667_cov_19.748056	Caudovirales	1	Siphoviridae	1
B19_NODE_1462_length_39643_cov_49.456950	Caudovirales	1	Siphoviridae	0.833333333333333
B19_NODE_1463_length_39639_cov_23.179517	Caudovirales	0.5	Siphoviridae	0.615384615384615
B19_NODE_1464_length_39627_cov_286.928384	Caudovirales	0.5	Siphoviridae	0.6
B19_NODE_1465_length_39624_cov_11.106169	Caudovirales	1	Unassigned	NA
B19_NODE_1466_length_39622_cov_26.944423	Caudovirales	0.5	Podoviridae	0.421052631578947
B19_NODE_1468_length_39601_cov_118.305998	Unassigned	NA	Unassigned	NA
B19_NODE_1469_length_39597_cov_18.662207	Caudovirales	0.5	Siphoviridae	0.555555555555556
B19_NODE_147_length_69976_cov_14.478740	Caudovirales	0.5	Unassigned	0.285714285714286
B19_NODE_1470_length_39590_cov_45.275705_fragment_1	Caudovirales	1	Podoviridae	0.5
B19_NODE_1471_length_39588_cov_74.243822	Caudovirales	0.5	Siphoviridae	0.5
B19_NODE_1472_length_39576_cov_25.718378	Caudovirales	1	Siphoviridae	0.666666666666667
B19_NODE_1474_length_39540_cov_20.899962	Caudovirales	0.5	Siphoviridae	0.857142857142857
B19_NODE_1475_length_39535_cov_965.079616	Caudovirales	1	Siphoviridae	0.833333333333333
B19_NODE_1476_length_39520_cov_14.007374	Caudovirales	0.5	Siphoviridae	0.7
B19_NODE_1478_length_39518_cov_128.188759	Caudovirales	0.470588235294118	Siphoviridae	0.4
B19_NODE_1479_length_39506_cov_17.217079	Caudovirales	0.5	Siphoviridae	0.714285714285714
B19_NODE_148_length_69944_cov_10.217302	Caudovirales	0.444444444444444	Unassigned	0.375
B19_NODE_1480_length_39495_cov_16.568966	Caudovirales	1	Unassigned	NA
B19_NODE_1481_length_39482_cov_14.191163	Caudovirales	1	Podoviridae	0.4375
B19_NODE_1483_length_39475_cov_368.322907	Caudovirales	1	Siphoviridae	0.916666666666667
B19_NODE_1486_length_39464_cov_207.412621	Caudovirales	0.484848484848485	Siphoviridae	0.611111111111111
B19_NODE_1487_length_39461_cov_21.804497	Caudovirales	1	Myoviridae	0.5
B19_NODE_1488_length_39450_cov_55.878893	Caudovirales	1	Siphoviridae	0.5
B19_NODE_1489_length_39440_cov_16.764530	Caudovirales	0.5	Unassigned	0.375
B19_NODE_1491_length_39402_cov_33.681068	Caudovirales	1	Podoviridae	0.4375
B19_NODE_1492_length_39389_cov_27.366553	Caudovirales	1	Unassigned	0.4
B19_NODE_1493_length_39385_cov_97.875973	Caudovirales	0.5	Siphoviridae	0.625
B19_NODE_1495_length_39377_cov_23.329968	Caudovirales	0.5	Siphoviridae	0.5
B19_NODE_1496_length_39371_cov_11.516965	Caudovirales	1	Unassigned	NA
B19_NODE_1497_length_39362_cov_20.640446	Caudovirales	1	Siphoviridae	0.6
B19_NODE_1498_length_39360_cov_16.200534	Caudovirales	0.5	Siphoviridae	0.6875
B19_NODE_1499_length_39357_cov_11.496056	Caudovirales	0.5	Unassigned	0.4
B19_NODE_150_length_69808_cov_14.863848	Caudovirales	0.482758620689655	Siphoviridae	0.4
B19_NODE_1501_length_39314_cov_23.263965	Caudovirales	1	Podoviridae	0.461538461538462
B19_NODE_1502_length_39299_cov_56.016920	Caudovirales	0.5	Siphoviridae	0.666666666666667
B19_NODE_1503_length_39295_cov_24.254281	Caudovirales	1	Siphoviridae	0.666666666666667
B19_NODE_1504_length_39288_cov_20.474983	Caudovirales	1	Siphoviridae	0.5
B19_NODE_1505_length_39286_cov_15.696592	Caudovirales	1	Podoviridae	0.454545454545455
B19_NODE_1508_length_39278_cov_20.618719	Caudovirales	0.428571428571429	Siphoviridae	0.555555555555556
B19_NODE_151_length_69665_cov_23.821089	Caudovirales	0.470588235294118	Siphoviridae	0.444444444444444
B19_NODE_1510_length_39235_cov_38.520980	Caudovirales	0.5	Siphoviridae	0.705882352941177
B19_NODE_1512_length_39233_cov_14.388662	Caudovirales	1	Siphoviridae	0.555555555555556
B19_NODE_1513_length_39231_cov_104.637227	Caudovirales	1	Podoviridae	0.444444444444444
B19_NODE_1514_length_39225_cov_28.359867	Caudovirales	0.5	Siphoviridae	0.5
B19_NODE_1515_length_39216_cov_17.600112	Caudovirales	0.5	Siphoviridae	0.75
B19_NODE_1516_length_39213_cov_17.567623	Caudovirales	1	Podoviridae	0.473684210526316
B19_NODE_1517_length_39208_cov_197.128547	Caudovirales	0.5	Siphoviridae	0.6
B19_NODE_1518_length_39199_cov_3125.292765	Caudovirales	1	Siphoviridae	0.454545454545455
B19_NODE_1519_length_39199_cov_16.168225	Caudovirales	0.5	Siphoviridae	0.8
B19_NODE_152_length_69605_cov_48.043983	Caudovirales	0.461538461538462	Siphoviridae	0.5
B19_NODE_1520_length_39184_cov_12.902093	Caudovirales	1	Siphoviridae	0.5
B19_NODE_1521_length_39182_cov_16.779462	Caudovirales	0.473684210526316	Siphoviridae	0.545454545454545
B19_NODE_1522_length_39179_cov_25.846463	Caudovirales	1	Podoviridae	0.5
B19_NODE_1523_length_39177_cov_10.433465	Caudovirales	1	Siphoviridae	0.875
B19_NODE_1524_length_39176_cov_54.941566	Caudovirales	1	Siphoviridae	0.764705882352941
B19_NODE_1525_length_39174_cov_30.038626	Caudovirales	1	Siphoviridae	0.571428571428571
B19_NODE_1526_length_39170_cov_21.732200_fragment_2	Caudovirales	0.5	Unassigned	0.333333333333333
B19_NODE_1527_length_39164_cov_54.481117	Caudovirales	0.5	Siphoviridae	0.8
B19_NODE_1528_length_39151_cov_50.181502	Caudovirales	0.5	Siphoviridae	0.555555555555556
B19_NODE_1529_length_39133_cov_15.502610	Caudovirales	1	Siphoviridae	0.5
B19_NODE_153_length_69351_cov_31.569124	Caudovirales	1	Siphoviridae	0.5
B19_NODE_1530_length_39129_cov_51.132262	Caudovirales	1	Siphoviridae	0.8
B19_NODE_1531_length_39107_cov_31.498796	Caudovirales	1	Podoviridae	0.4
B19_NODE_1532_length_39096_cov_68.313004	Unassigned	NA	Unassigned	NA
B19_NODE_1533_length_39088_cov_122.135885	Caudovirales	1	Siphoviridae	0.6
B19_NODE_1534_length_39060_cov_18.449224	Caudovirales	1	Siphoviridae	0.571428571428571
B19_NODE_1535_length_39034_cov_10.518946	Caudovirales	1	Myoviridae	0.375
B19_NODE_1537_length_38999_cov_13.606332	Caudovirales	1	Siphoviridae	0.75
B19_NODE_1538_length_38998_cov_45.146625_fragment_1	Caudovirales	1	Siphoviridae	0.625
B19_NODE_1539_length_38978_cov_18.006346	Caudovirales	0.5	Siphoviridae	0.4
B19_NODE_1541_length_38954_cov_23.412324	Caudovirales	1	Unassigned	0.375
B19_NODE_1542_length_38939_cov_20.557299	Caudovirales	0.466666666666667	Myoviridae	0.3
B19_NODE_1543_length_38918_cov_17.808327	Caudovirales	0.5	Siphoviridae	0.8
B19_NODE_1545_length_38895_cov_18.731153	Caudovirales	0.5	Siphoviridae	0.571428571428571
B19_NODE_1546_length_38891_cov_28.899088	Caudovirales	0.5	Unassigned	0.285714285714286
B19_NODE_1547_length_38877_cov_20.240894	Caudovirales	1	Siphoviridae	0.75
B19_NODE_1548_length_38876_cov_50.140285	Caudovirales	1	Siphoviridae	0.882352941176471
B19_NODE_155_length_69068_cov_22.340689	Caudovirales	0.451612903225806	Siphoviridae	0.611111111111111
B19_NODE_1550_length_38872_cov_11.909756	Caudovirales	0.5	Unassigned	NA
B19_NODE_1551_length_38871_cov_20.149474	Caudovirales	1	Siphoviridae	0.875
B19_NODE_1553_length_38860_cov_19.916325	Caudovirales	0.5	Unassigned	0.375
B19_NODE_1554_length_38858_cov_28.706569	Caudovirales	1	Siphoviridae	0.875
B19_NODE_1555_length_38855_cov_19.539742	Caudovirales	0.5	Unassigned	0.285714285714286
B19_NODE_1556_length_38854_cov_70.206474	Caudovirales	1	Siphoviridae	0.714285714285714
B19_NODE_1557_length_38850_cov_59.742106	Caudovirales	1	Siphoviridae	0.526315789473684
B19_NODE_1559_length_38837_cov_27.415373	Caudovirales	0.5	Podoviridae	0.384615384615385
B19_NODE_156_length_68910_cov_23.030789	Caudovirales	1	Siphoviridae	0.555555555555556
B19_NODE_1561_length_38810_cov_124.453000	Caudovirales	0.5	Siphoviridae	0.476190476190476
B19_NODE_1562_length_38805_cov_11.392903	Caudovirales	1	Siphoviridae	0.777777777777778
B19_NODE_1563_length_38782_cov_18.842410	Caudovirales	0.357142857142857	Herpesviridae	0.363636363636364
B19_NODE_1564_length_38779_cov_12.542764	Caudovirales	1	Siphoviridae	0.666666666666667
B19_NODE_1565_length_38751_cov_25.681052	Caudovirales	1	Podoviridae	0.454545454545455
B19_NODE_1566_length_38725_cov_235.957538	Caudovirales	1	Unassigned	0.384615384615385
B19_NODE_1567_length_38715_cov_70.683006_fragment_1	Caudovirales	1	Siphoviridae	0.8
B19_NODE_1568_length_38713_cov_19.687749	Caudovirales	1	Unassigned	0.4
B19_NODE_1569_length_38711_cov_134.329677	Caudovirales	1	Siphoviridae	0.5
B19_NODE_157_length_68841_cov_22.727415	Caudovirales	1	Unassigned	0.461538461538462
B19_NODE_1571_length_38677_cov_30.893325	Caudovirales	1	Siphoviridae	0.571428571428571
B19_NODE_1572_length_38677_cov_9.866889	Caudovirales	1	Siphoviridae	0.833333333333333
B19_NODE_1573_length_38651_cov_28.915017_fragment_2	Caudovirales	1	Unassigned	NA
B19_NODE_1575_length_38647_cov_12.478648	Caudovirales	1	Siphoviridae	0.7
B19_NODE_1576_length_38635_cov_109.904899	Caudovirales	0.5	Siphoviridae	0.6
B19_NODE_1577_length_38578_cov_16.419568	Caudovirales	1	Siphoviridae	0.6
B19_NODE_1578_length_38575_cov_16.076947	Caudovirales	0.5	Siphoviridae	0.454545454545455
B19_NODE_1579_length_38557_cov_15.987325	Caudovirales	1	Podoviridae	0.363636363636364
B19_NODE_1581_length_38533_cov_11.749493	Caudovirales	0.5	Siphoviridae	0.5
B19_NODE_1582_length_38529_cov_12.054088	Caudovirales	1	Siphoviridae	0.666666666666667
B19_NODE_1583_length_38523_cov_43.064859	Caudovirales	1	Myoviridae	0.5
B19_NODE_1584_length_38514_cov_40.932630	Caudovirales	1	Siphoviridae	0.642857142857143
B19_NODE_1585_length_38511_cov_115.994643	Caudovirales	1	Siphoviridae	0.888888888888889
B19_NODE_1586_length_38505_cov_38.396047	Caudovirales	1	Unassigned	0.375
B19_NODE_1587_length_38502_cov_117.140869	Caudovirales	1	Unassigned	0.428571428571429
B19_NODE_1588_length_38498_cov_23.403402	Caudovirales	1	Siphoviridae	0.777777777777778
B19_NODE_1589_length_38479_cov_35.121929	Caudovirales	1	Podoviridae	0.4
B19_NODE_159_length_68167_cov_65.455177_fragment_1	Caudovirales	0.444444444444444	Podoviridae	0.285714285714286
B19_NODE_159_length_68167_cov_65.455177_fragment_2	Caudovirales	1	Siphoviridae	0.6
B19_NODE_1590_length_38473_cov_13.940913	Caudovirales	0.5	Podoviridae	0.428571428571429
B19_NODE_1593_length_38417_cov_15.267635	Caudovirales	0.5	Unassigned	0.4
B19_NODE_1594_length_38413_cov_38.681709	Caudovirales	1	Siphoviridae	0.625
B19_NODE_1595_length_38411_cov_13.009386	Caudovirales	1	Siphoviridae	0.470588235294118
B19_NODE_1596_length_38387_cov_22.303611	Caudovirales	1	Unassigned	NA
B19_NODE_1597_length_38380_cov_22.968167	Caudovirales	1	Unassigned	NA
B19_NODE_1598_length_38352_cov_49.139750	Caudovirales	1	Podoviridae	0.4
B19_NODE_1599_length_38348_cov_59.073408	Caudovirales	0.461538461538462	Siphoviridae	0.5
B19_NODE_16_length_109940_cov_30.262911	Caudovirales	0.4375	Siphoviridae	0.416666666666667
B19_NODE_160_length_68058_cov_55.191786	Caudovirales	1	Siphoviridae	0.75
B19_NODE_1600_length_38348_cov_12.681430	Caudovirales	1	Siphoviridae	0.5
B19_NODE_1601_length_38332_cov_47.711968	Caudovirales	0.48	Podoviridae	0.434782608695652
B19_NODE_1602_length_38331_cov_9.474396	Caudovirales	1	Siphoviridae	0.727272727272727
B19_NODE_1603_length_38319_cov_85.979589	Caudovirales	1	Siphoviridae	0.4375
B19_NODE_1604_length_38312_cov_14.041326	Caudovirales	1	Myoviridae	0.5
B19_NODE_1605_length_38309_cov_18.276154	Caudovirales	0.5	Podoviridae	0.375
B19_NODE_1606_length_38305_cov_24.140758	Caudovirales	1	Siphoviridae	0.666666666666667
B19_NODE_1607_length_38302_cov_12.868905	Caudovirales	0.454545454545455	Siphoviridae	0.428571428571429
B19_NODE_1608_length_38300_cov_25.323729	Caudovirales	1	Siphoviridae	0.666666666666667
B19_NODE_1609_length_38297_cov_16.766853	Caudovirales	0.5	Siphoviridae	0.428571428571429
B19_NODE_161_length_67902_cov_69.491739	Caudovirales	0.5	Siphoviridae	0.571428571428571
B19_NODE_1611_length_38283_cov_11.525165	Caudovirales	0.454545454545455	Siphoviridae	0.571428571428571
B19_NODE_1612_length_38273_cov_29.212596	Caudovirales	1	Siphoviridae	0.8
B19_NODE_1613_length_38266_cov_12.554605	Caudovirales	0.333333333333333	Herpesviridae	0.375
B19_NODE_1614_length_38258_cov_370.939900	Caudovirales	1	Siphoviridae	0.6
B19_NODE_1615_length_38258_cov_25.757584	Caudovirales	0.5	Myoviridae	0.375
B19_NODE_1616_length_38257_cov_11.402021	Caudovirales	0.5	Siphoviridae	0.833333333333333
B19_NODE_1617_length_38245_cov_9.899712	Caudovirales	1	Siphoviridae	0.875
B19_NODE_1619_length_38235_cov_24.229806	Caudovirales	1	Siphoviridae	0.666666666666667
B19_NODE_162_length_67838_cov_19.139829	Caudovirales	0.5	Siphoviridae	0.818181818181818
B19_NODE_1621_length_38217_cov_17.966406	Caudovirales	1	Podoviridae	0.428571428571429
B19_NODE_1623_length_38205_cov_10.760052	Caudovirales	0.5	Siphoviridae	0.6
B19_NODE_1624_length_38192_cov_25.287175	Caudovirales	1	Siphoviridae	0.666666666666667
B19_NODE_1625_length_38191_cov_153.079531	Caudovirales	1	Myoviridae	0.5
B19_NODE_1626_length_38155_cov_43.045906	Caudovirales	1	Siphoviridae	0.461538461538462
B19_NODE_1627_length_38154_cov_24.710859	Caudovirales	1	Siphoviridae	0.75
B19_NODE_1628_length_38137_cov_71.713697	Caudovirales	1	Podoviridae	0.434782608695652
B19_NODE_163_length_67802_cov_58.616322	Caudovirales	0.444444444444444	Unassigned	0.363636363636364
B19_NODE_1631_length_38115_cov_14.137467	Caudovirales	0.481481481481481	Siphoviridae	0.533333333333333
B19_NODE_1632_length_38066_cov_16.484623	Caudovirales	0.5	Siphoviridae	0.75
B19_NODE_1633_length_38058_cov_17.399626	Caudovirales	1	Unassigned	NA
B19_NODE_1634_length_38057_cov_31.761460	Caudovirales	1	Siphoviridae	0.714285714285714
B19_NODE_1635_length_38053_cov_17.099716	Caudovirales	1	Siphoviridae	0.75
B19_NODE_1636_length_38046_cov_243.469269	Caudovirales	0.454545454545455	Unassigned	0.285714285714286
B19_NODE_1638_length_38043_cov_10.320364	Caudovirales	1	Unassigned	NA
B19_NODE_164_length_67756_cov_41.258312	Caudovirales	0.481481481481481	Siphoviridae	0.466666666666667
B19_NODE_1640_length_38006_cov_22.137124	Caudovirales	0.470588235294118	Siphoviridae	0.6
B19_NODE_1641_length_37954_cov_68.645030	Caudovirales	0.5	Siphoviridae	0.777777777777778
B19_NODE_1642_length_37953_cov_13.533748	Caudovirales	1	Siphoviridae	1
B19_NODE_1645_length_37937_cov_16.733515	Caudovirales	1	Unassigned	NA
B19_NODE_1646_length_37923_cov_22.297481	Unassigned	NA	Unassigned	NA
B19_NODE_1647_length_37917_cov_101.028287	Caudovirales	0.5	Siphoviridae	0.769230769230769
B19_NODE_1648_length_37906_cov_19.925180	Caudovirales	1	Podoviridae	0.4375
B19_NODE_1649_length_37903_cov_42.788073	Caudovirales	1	Siphoviridae	0.5
B19_NODE_165_length_67699_cov_25.713323	Caudovirales	0.473684210526316	Siphoviridae	0.454545454545455
B19_NODE_1650_length_37874_cov_11.093551_fragment_2	Caudovirales	1	Myoviridae	0.5
B19_NODE_1651_length_37869_cov_10.885783	Caudovirales	0.461538461538462	Siphoviridae	0.5
B19_NODE_1652_length_37864_cov_61.627285	Caudovirales	0.5	Siphoviridae	0.666666666666667
B19_NODE_1653_length_37839_cov_60.641065	Caudovirales	1	Siphoviridae	1
B19_NODE_1654_length_37833_cov_13.073005	Caudovirales	0.5	Podoviridae	0.454545454545455
B19_NODE_1655_length_37825_cov_40.657162	Caudovirales	1	Myoviridae	0.5
B19_NODE_1656_length_37816_cov_47.547761	Caudovirales	1	Siphoviridae	0.666666666666667
B19_NODE_1657_length_37816_cov_19.591616	Caudovirales	0.5	Siphoviridae	0.8
B19_NODE_1658_length_37812_cov_70.401303	Caudovirales	1	Siphoviridae	0.666666666666667
B19_NODE_1659_length_37799_cov_31.906634	Caudovirales	1	Siphoviridae	0.8
B19_NODE_166_length_67531_cov_17.344611	Caudovirales	0.5	Siphoviridae	0.5
B19_NODE_1661_length_37796_cov_11.905434	Caudovirales	0.5	Siphoviridae	0.428571428571429
B19_NODE_1662_length_37784_cov_11.000610	Caudovirales	1	Myoviridae	0.5
B19_NODE_1663_length_37740_cov_18.925169	Caudovirales	1	Siphoviridae	0.875
B19_NODE_1664_length_37738_cov_11.247592	Caudovirales	1	Podoviridae	0.428571428571429
B19_NODE_1665_length_37736_cov_120.831188	Caudovirales	0.5	Siphoviridae	0.4
B19_NODE_1666_length_37727_cov_52.789499	Caudovirales	1	Siphoviridae	0.6
B19_NODE_1667_length_37727_cov_43.651970	Caudovirales	1	Unassigned	NA
B19_NODE_1668_length_37726_cov_16.047782	Unassigned	1	Unassigned	1
B19_NODE_167_length_67455_cov_34.694644	Caudovirales	0.444444444444444	Myoviridae	0.4
B19_NODE_1670_length_37721_cov_12.645675	Caudovirales	1	Unassigned	NA
B19_NODE_1671_length_37713_cov_50.847151	Caudovirales	1	Unassigned	NA
B19_NODE_1673_length_37704_cov_12.479907	Caudovirales	1	Siphoviridae	0.714285714285714
B19_NODE_1674_length_37668_cov_27.241220	Caudovirales	1	Unassigned	NA
B19_NODE_1675_length_37666_cov_55.400654	Caudovirales	1	Siphoviridae	0.6
B19_NODE_1676_length_37664_cov_10.312797	Caudovirales	0.5	Siphoviridae	0.785714285714286
B19_NODE_1677_length_37658_cov_12.614366_fragment_1	Caudovirales	0.5	Unassigned	NA
B19_NODE_1678_length_37624_cov_11.584737	Caudovirales	0.5	Siphoviridae	0.5
B19_NODE_1679_length_37614_cov_17.685428	Caudovirales	0.5	Siphoviridae	0.571428571428571
B19_NODE_168_length_67380_cov_33.098017	Caudovirales	1	Siphoviridae	0.869565217391304
B19_NODE_1681_length_37558_cov_12.272058	Caudovirales	1	Podoviridae	0.5
B19_NODE_1682_length_37546_cov_25.186471_fragment_1	Caudovirales	1	Unassigned	NA
B19_NODE_1683_length_37545_cov_20.924700	Caudovirales	1	Siphoviridae	0.833333333333333
B19_NODE_1684_length_37508_cov_14.479187	Caudovirales	0.5	Siphoviridae	0.5
B19_NODE_1685_length_37498_cov_16.207916	Caudovirales	1	Siphoviridae	1
B19_NODE_1686_length_37480_cov_35.016112	Caudovirales	0.5	Siphoviridae	0.5
B19_NODE_1687_length_37468_cov_18.306979	Caudovirales	1	Siphoviridae	1
B19_NODE_1688_length_37458_cov_18.037644_fragment_1	Caudovirales	1	Unassigned	0.428571428571429
B19_NODE_1689_length_37456_cov_17.682442	Caudovirales	1	Siphoviridae	0.666666666666667
B19_NODE_169_length_67218_cov_24.545628	Caudovirales	0.5	Podoviridae	0.333333333333333
B19_NODE_1691_length_37441_cov_57.249478	Caudovirales	1	Siphoviridae	0.5
B19_NODE_1693_length_37395_cov_11.572309	Caudovirales	1	Siphoviridae	0.5
B19_NODE_1694_length_37385_cov_32.160621	Caudovirales	0.461538461538462	Siphoviridae	0.375
B19_NODE_1695_length_37365_cov_253.018494	Caudovirales	0.488372093023256	Podoviridae	0.375
B19_NODE_1696_length_37357_cov_17.077422	Caudovirales	0.454545454545455	Myoviridae	0.3
B19_NODE_1699_length_37289_cov_27.420959	Caudovirales	1	Podoviridae	0.46875
B19_NODE_17_length_109505_cov_40.226907	Caudovirales	0.488888888888889	Siphoviridae	0.5
B19_NODE_170_length_67125_cov_14.283286	Caudovirales	1	Siphoviridae	0.6
B19_NODE_1700_length_37286_cov_13.719427	Caudovirales	0.5	Siphoviridae	0.454545454545455
B19_NODE_1701_length_37280_cov_60.272048	Caudovirales	1	Siphoviridae	0.571428571428571
B19_NODE_1702_length_37278_cov_26.700642	Caudovirales	1	Siphoviridae	0.666666666666667
B19_NODE_1703_length_37277_cov_28.870641	Caudovirales	1	Myoviridae	0.5
B19_NODE_1704_length_37266_cov_20.282363	Caudovirales	0.416666666666667	Siphoviridae	0.5
B19_NODE_1705_length_37266_cov_17.388138	Caudovirales	0.5	Siphoviridae	0.75
B19_NODE_1706_length_37263_cov_21.616131	Caudovirales	0.5	Unassigned	NA
B19_NODE_1707_length_37244_cov_33.251768	Caudovirales	0.5	Unassigned	0.333333333333333
B19_NODE_1708_length_37218_cov_14.748163	Caudovirales	0.464285714285714	Podoviridae	0.388888888888889
B19_NODE_1709_length_37214_cov_43.063457	Caudovirales	0.5	Unassigned	0.333333333333333
B19_NODE_171_length_67058_cov_14.826008	Caudovirales	1	Siphoviridae	0.466666666666667
B19_NODE_1711_length_37191_cov_57.864848	Caudovirales	1	Unassigned	0.411764705882353
B19_NODE_1712_length_37150_cov_135.784769	Caudovirales	1	Siphoviridae	0.818181818181818
B19_NODE_1715_length_37102_cov_10.682187	Unassigned	1	Unassigned	1
B19_NODE_1717_length_37081_cov_87.777508	Caudovirales	1	Siphoviridae	0.8
B19_NODE_1718_length_37079_cov_14.559286	Unassigned	1	Unassigned	1
B19_NODE_1719_length_37071_cov_34.658499	Caudovirales	0.5	Myoviridae	0.75
B19_NODE_172_length_66996_cov_105.270044	Caudovirales	0.5	Siphoviridae	0.4
B19_NODE_1720_length_37057_cov_12.875601	Caudovirales	1	Podoviridae	1
B19_NODE_1721_length_37028_cov_14.923187	Caudovirales	1	Podoviridae	0.5
B19_NODE_1722_length_37019_cov_30.001596	Unassigned	NA	Unassigned	NA
B19_NODE_1723_length_37012_cov_15.064967	Caudovirales	1	Siphoviridae	0.818181818181818
B19_NODE_1724_length_36996_cov_134.189654	Caudovirales	1	Siphoviridae	0.6
B19_NODE_1725_length_36977_cov_13.273983	Caudovirales	1	Siphoviridae	0.833333333333333
B19_NODE_1726_length_36973_cov_51.649521	Caudovirales	0.5	Siphoviridae	0.666666666666667
B19_NODE_1727_length_36971_cov_12.263680_fragment_1	Caudovirales	1	Myoviridae	0.428571428571429
B19_NODE_1728_length_36926_cov_14.331751	Caudovirales	0.5	Siphoviridae	0.5
B19_NODE_1729_length_36920_cov_33.738315	Caudovirales	0.5	Myoviridae	0.4
B19_NODE_1730_length_36920_cov_18.291333	Caudovirales	1	Siphoviridae	0.666666666666667
B19_NODE_1731_length_36907_cov_12.639178	Caudovirales	0.5	Siphoviridae	0.5
B19_NODE_1732_length_36894_cov_186.058796	Caudovirales	0.5	Siphoviridae	0.5
B19_NODE_1733_length_36867_cov_11.528415	Caudovirales	1	Myoviridae	0.5
B19_NODE_1734_length_36862_cov_23.823566	Caudovirales	1	Podoviridae	0.466666666666667
B19_NODE_1735_length_36860_cov_13.321587	Caudovirales	1	Siphoviridae	0.5
B19_NODE_1737_length_36843_cov_31.334702	Caudovirales	0.5	Unassigned	NA
B19_NODE_1738_length_36838_cov_13.192344	Caudovirales	0.470588235294118	Siphoviridae	0.5
B19_NODE_1739_length_36826_cov_73.251720	Caudovirales	0.5	Podoviridae	0.444444444444444
B19_NODE_174_length_66713_cov_25.178208	Caudovirales	0.5	Siphoviridae	0.55
B19_NODE_1740_length_36814_cov_17.100356	Caudovirales	1	Podoviridae	0.428571428571429
B19_NODE_1741_length_36803_cov_35.835909	Caudovirales	1	Podoviridae	0.419354838709677
B19_NODE_1742_length_36795_cov_36.556941	Caudovirales	1	Siphoviridae	0.666666666666667
B19_NODE_1743_length_36795_cov_27.413963	Caudovirales	1	Siphoviridae	0.6
B19_NODE_1744_length_36783_cov_16.643024	Caudovirales	0.5	Siphoviridae	0.5
B19_NODE_1745_length_36772_cov_50.631315	Caudovirales	1	Siphoviridae	0.8
B19_NODE_1747_length_36738_cov_18.095494	Caudovirales	1	Myoviridae	0.444444444444444
B19_NODE_1749_length_36727_cov_27.111338	Caudovirales	1	Siphoviridae	0.8
B19_NODE_175_length_66674_cov_18.728876	Caudovirales	0.5	Siphoviridae	0.684210526315789
B19_NODE_1750_length_36722_cov_37.693321	Unassigned	1	Unassigned	1
B19_NODE_1752_length_36687_cov_26.533959	Caudovirales	0.375	Unassigned	NA
B19_NODE_1754_length_36646_cov_17.243666	Caudovirales	1	Siphoviridae	0.8
B19_NODE_1755_length_36628_cov_11.754764	Caudovirales	0.5	Siphoviridae	0.555555555555556
B19_NODE_1756_length_36602_cov_279.532739	Caudovirales	1	Podoviridae	0.464285714285714
B19_NODE_1757_length_36583_cov_17.108410	Caudovirales	1	Myoviridae	0.454545454545455
B19_NODE_1760_length_36560_cov_180.391974	Caudovirales	1	Siphoviridae	0.625
B19_NODE_1761_length_36555_cov_24.270301	Caudovirales	0.5	Unassigned	NA
B19_NODE_1763_length_36535_cov_18.196135	Caudovirales	1	Unassigned	NA
B19_NODE_1764_length_36511_cov_52.778144	Caudovirales	1	Siphoviridae	0.615384615384615
B19_NODE_1765_length_36475_cov_60.815376	Caudovirales	1	Siphoviridae	1
B19_NODE_1766_length_36475_cov_47.329462	Caudovirales	1	Siphoviridae	1
B19_NODE_1767_length_36471_cov_160.886671	Caudovirales	1	Siphoviridae	0.666666666666667
B19_NODE_1768_length_36430_cov_43.331986	Caudovirales	1	Siphoviridae	0.5
B19_NODE_1769_length_36427_cov_413.562658	Caudovirales	0.5	Podoviridae	0.382352941176471
B19_NODE_177_length_66637_cov_176.311285	Caudovirales	0.5	Siphoviridae	0.545454545454545
B19_NODE_1770_length_36404_cov_14.326474	Caudovirales	1	Siphoviridae	0.75
B19_NODE_1771_length_36400_cov_14.375567	Caudovirales	1	Siphoviridae	0.75
B19_NODE_1774_length_36363_cov_13.932549	Caudovirales	1	Siphoviridae	1
B19_NODE_1775_length_36360_cov_16.953477	Caudovirales	1	Siphoviridae	1
B19_NODE_1777_length_36353_cov_17.684721	Caudovirales	0.5	Siphoviridae	0.666666666666667
B19_NODE_1778_length_36350_cov_25.391982	Caudovirales	1	Siphoviridae	0.857142857142857
B19_NODE_1779_length_36348_cov_22.187584	Caudovirales	0.461538461538462	Siphoviridae	0.625
B19_NODE_178_length_66598_cov_16.702433	Caudovirales	0.5	Myoviridae	0.454545454545455
B19_NODE_1780_length_36339_cov_35.079925	Caudovirales	0.454545454545455	Siphoviridae	0.428571428571429
B19_NODE_1781_length_36333_cov_13.344672	Caudovirales	0.5	Unassigned	NA
B19_NODE_1782_length_36326_cov_37.650492	Caudovirales	0.5	Unassigned	0.285714285714286
B19_NODE_1783_length_36297_cov_56.109569	Caudovirales	1	Podoviridae	0.571428571428571
B19_NODE_1785_length_36283_cov_64.212294	Caudovirales	1	Myoviridae	0.5
B19_NODE_1787_length_36257_cov_15.519336	Caudovirales	1	Siphoviridae	0.875
B19_NODE_1788_length_36233_cov_13.840704	Caudovirales	1	Myoviridae	0.428571428571429
B19_NODE_179_length_66530_cov_43.040421	Caudovirales	0.458333333333333	Siphoviridae	0.538461538461538
B19_NODE_1790_length_36192_cov_12.774884	Caudovirales	0.5	Unassigned	NA
B19_NODE_1791_length_36173_cov_11.147350	Caudovirales	0.5	Siphoviridae	0.833333333333333
B19_NODE_1792_length_36165_cov_54.802465	Unassigned	1	Unassigned	1
B19_NODE_1794_length_36151_cov_14.744459	Caudovirales	1	Myoviridae	0.444444444444444
B19_NODE_1796_length_36121_cov_22.711030	Caudovirales	0.454545454545455	Siphoviridae	0.571428571428571
B19_NODE_1797_length_36092_cov_8.986569	Caudovirales	1	Siphoviridae	0.8
B19_NODE_1798_length_36088_cov_20.040851	Caudovirales	0.5	Siphoviridae	0.8
B19_NODE_1799_length_36068_cov_14.255297	Caudovirales	1	Siphoviridae	0.6
B19_NODE_18_length_109355_cov_24.594163	Caudovirales	1	Siphoviridae	0.608695652173913
B19_NODE_180_length_66461_cov_28.312984	Caudovirales	1	Siphoviridae	0.5
B19_NODE_1800_length_36038_cov_47.711030	Caudovirales	0.5	Podoviridae	0.666666666666667
B19_NODE_1801_length_36011_cov_19.241935	Caudovirales	1	Siphoviridae	0.666666666666667
B19_NODE_1802_length_35997_cov_33.899672	Caudovirales	0.5	Siphoviridae	0.625
B19_NODE_1803_length_35994_cov_17.596344	Caudovirales	1	Siphoviridae	1
B19_NODE_1805_length_35977_cov_12.738628	Caudovirales	0.5	Siphoviridae	0.636363636363636
B19_NODE_1806_length_35964_cov_70.805731	Caudovirales	0.48780487804878	Podoviridae	0.333333333333333
B19_NODE_1808_length_35952_cov_12.951249	Caudovirales	0.5	Siphoviridae	0.666666666666667
B19_NODE_181_length_66445_cov_25.053848	Caudovirales	0.5	Siphoviridae	0.736842105263158
B19_NODE_1810_length_35951_cov_13.699437	Caudovirales	1	Siphoviridae	0.5
B19_NODE_1811_length_35940_cov_15.313724	Caudovirales	1	Unassigned	NA
B19_NODE_1813_length_35910_cov_11.706122	Caudovirales	0.5	Siphoviridae	0.5
B19_NODE_1815_length_35901_cov_35.005524	Caudovirales	1	Siphoviridae	0.666666666666667
B19_NODE_1816_length_35875_cov_35.548409	Caudovirales	0.333333333333333	Herpesviridae	0.333333333333333
B19_NODE_1817_length_35868_cov_26.687292	Caudovirales	0.5	Unassigned	0.285714285714286
B19_NODE_1818_length_35840_cov_17.942350	Unassigned	NA	Herpesviridae	0.4
B19_NODE_1819_length_35800_cov_10.121360	Caudovirales	1	Unassigned	0.444444444444444
B19_NODE_182_length_66334_cov_26.091583	Caudovirales	0.485714285714286	Podoviridae	0.434782608695652
B19_NODE_1820_length_35790_cov_49.815923	Caudovirales	0.5	Podoviridae	0.4
B19_NODE_1821_length_35752_cov_240.670308	Caudovirales	0.5	Podoviridae	0.434782608695652
B19_NODE_1823_length_35715_cov_10.497112	Caudovirales	1	Siphoviridae	0.75
B19_NODE_1824_length_35710_cov_62.948591	Caudovirales	1	Siphoviridae	0.428571428571429
B19_NODE_1826_length_35644_cov_12.964989	Caudovirales	0.5	Siphoviridae	0.5
B19_NODE_1827_length_35621_cov_18.944666	Caudovirales	1	Myoviridae	0.37037037037037
B19_NODE_1828_length_35612_cov_196.009534	Caudovirales	1	Podoviridae	0.407407407407407
B19_NODE_1829_length_35593_cov_9.519613	Caudovirales	0.5	Siphoviridae	0.5
B19_NODE_183_length_66201_cov_28.843135	Caudovirales	0.5	Unassigned	0.285714285714286
B19_NODE_1831_length_35591_cov_65.454469	Caudovirales	1	Siphoviridae	0.6
B19_NODE_1832_length_35498_cov_21.082245	Caudovirales	0.466666666666667	Siphoviridae	0.777777777777778
B19_NODE_1833_length_35489_cov_23.146582	Caudovirales	1	Siphoviridae	0.909090909090909
B19_NODE_1834_length_35463_cov_73.290273	Caudovirales	1	Podoviridae	0.428571428571429
B19_NODE_1835_length_35462_cov_25.182647	Caudovirales	0.5	Unassigned	NA
B19_NODE_1836_length_35453_cov_18.323069	Caudovirales	0.466666666666667	Siphoviridae	0.555555555555556
B19_NODE_1837_length_35451_cov_15.582721	Caudovirales	1	Siphoviridae	0.8
B19_NODE_1838_length_35408_cov_105.658699	Caudovirales	1	Podoviridae	0.448275862068966
B19_NODE_1841_length_35376_cov_41.730727	Caudovirales	0.5	Siphoviridae	0.7
B19_NODE_1842_length_35376_cov_9.694912	Caudovirales	0.454545454545455	Siphoviridae	0.375
B19_NODE_1843_length_35339_cov_46.354552	Caudovirales	1	Podoviridae	0.6
B19_NODE_1844_length_35317_cov_16.381062_fragment_1	Caudovirales	0.5	Myoviridae	0.333333333333333
B19_NODE_1845_length_35309_cov_20.783230	Caudovirales	1	Siphoviridae	1
B19_NODE_1846_length_35308_cov_93.163873	Caudovirales	1	Podoviridae	0.5
B19_NODE_1847_length_35305_cov_18.841277	Caudovirales	1	Siphoviridae	0.75
B19_NODE_1848_length_35303_cov_19.129738	Caudovirales	0.48	Siphoviridae	0.785714285714286
B19_NODE_1850_length_35289_cov_56.239825	Caudovirales	0.5	Siphoviridae	0.909090909090909
B19_NODE_1853_length_35265_cov_101.788214	Caudovirales	1	Siphoviridae	0.5
B19_NODE_1855_length_35241_cov_57.853351	Caudovirales	0.5	Siphoviridae	0.5
B19_NODE_1856_length_35234_cov_12.089343	Caudovirales	1	Podoviridae	0.470588235294118
B19_NODE_1857_length_35206_cov_16.217576	Unassigned	1	Unassigned	1
B19_NODE_1858_length_35203_cov_82.129623	Caudovirales	1	Siphoviridae	0.818181818181818
B19_NODE_1859_length_35201_cov_24.327178	Caudovirales	1	Myoviridae	0.5
B19_NODE_186_length_65792_cov_44.878425	Caudovirales	0.5	Siphoviridae	0.4
B19_NODE_1860_length_35174_cov_10.229505	Unassigned	1	Unassigned	1
B19_NODE_1861_length_35159_cov_9.055977	Caudovirales	0.5	Myoviridae	0.466666666666667
B19_NODE_1864_length_35137_cov_53.561171	Caudovirales	1	Podoviridae	0.5
B19_NODE_1865_length_35132_cov_16.804316	Caudovirales	1	Siphoviridae	0.5
B19_NODE_1866_length_35126_cov_9.517750	Caudovirales	1	Siphoviridae	0.8
B19_NODE_1868_length_35092_cov_31.312327	Caudovirales	1	Siphoviridae	0.7
B19_NODE_1869_length_35046_cov_17.280501	Caudovirales	0.5	Siphoviridae	0.666666666666667
B19_NODE_187_length_65724_cov_185.024608	Caudovirales	0.470588235294118	Siphoviridae	0.333333333333333
B19_NODE_1870_length_35039_cov_141.215641	Caudovirales	0.5	Podoviridae	0.4
B19_NODE_1871_length_35033_cov_37.307393	Caudovirales	0.5	Podoviridae	0.4375
B19_NODE_1872_length_35028_cov_12.488377	Caudovirales	1	Unassigned	NA
B19_NODE_1873_length_35011_cov_24.528722	Caudovirales	1	Podoviridae	0.461538461538462
B19_NODE_1874_length_35001_cov_20.383449	Caudovirales	0.5	Podoviridae	0.4
B19_NODE_1875_length_34975_cov_182.366982	Caudovirales	1	Siphoviridae	0.785714285714286
B19_NODE_1878_length_34947_cov_106.023157	Caudovirales	1	Siphoviridae	0.571428571428571
B19_NODE_1879_length_34947_cov_17.321334	Caudovirales	0.5	Siphoviridae	0.666666666666667
B19_NODE_188_length_65719_cov_36.276301	Caudovirales	1	Siphoviridae	0.5
B19_NODE_1880_length_34916_cov_17.799920	Caudovirales	1	Unassigned	0.333333333333333
B19_NODE_1881_length_34866_cov_14.915199	Caudovirales	1	Unassigned	NA
B19_NODE_1882_length_34854_cov_16.194517	Caudovirales	0.5	Myoviridae	0.4375
B19_NODE_1883_length_34847_cov_12.553489	Caudovirales	1	Siphoviridae	0.777777777777778
B19_NODE_1886_length_34835_cov_22.383870	Caudovirales	1	Siphoviridae	0.823529411764706
B19_NODE_1887_length_34831_cov_19.749166	Caudovirales	0.5	Siphoviridae	0.75
B19_NODE_1888_length_34828_cov_95.179708	Caudovirales	1	Siphoviridae	0.857142857142857
B19_NODE_1889_length_34820_cov_11.699238	Caudovirales	0.5	Podoviridae	0.4
B19_NODE_1892_length_34743_cov_9.371685	Caudovirales	0.5	Siphoviridae	0.615384615384615
B19_NODE_1894_length_34729_cov_12.937734	Caudovirales	1	Siphoviridae	0.538461538461538
B19_NODE_1895_length_34714_cov_31.071843	Caudovirales	1	Siphoviridae	0.5
B19_NODE_1896_length_34705_cov_18.076190	Caudovirales	0.416666666666667	Siphoviridae	0.428571428571429
B19_NODE_1897_length_34653_cov_45.616365	Caudovirales	1	Podoviridae	0.421052631578947
B19_NODE_1898_length_34646_cov_204.225290	Caudovirales	1	Siphoviridae	0.888888888888889
B19_NODE_1899_length_34642_cov_665.201723	Caudovirales	1	Myoviridae	0.428571428571429
B19_NODE_19_length_107305_cov_16.037846	Caudovirales	0.470588235294118	Siphoviridae	0.368421052631579
B19_NODE_190_length_65552_cov_25.171672	Caudovirales	0.5	Siphoviridae	0.368421052631579
B19_NODE_1904_length_34588_cov_59.061564	Caudovirales	0.5	Siphoviridae	0.571428571428571
B19_NODE_1905_length_34567_cov_59.196598	Caudovirales	1	Siphoviridae	1
B19_NODE_1906_length_34541_cov_17.894827	Caudovirales	1	Siphoviridae	0.461538461538462
B19_NODE_1908_length_34525_cov_18.319408	Caudovirales	0.482758620689655	Siphoviridae	0.6875
B19_NODE_1909_length_34501_cov_15.035186	Caudovirales	1	Siphoviridae	0.571428571428571
B19_NODE_191_length_65552_cov_14.357207	Caudovirales	0.5	Siphoviridae	0.705882352941177
B19_NODE_1910_length_34479_cov_60.826691	Caudovirales	0.5	Siphoviridae	0.857142857142857
B19_NODE_1911_length_34463_cov_33.146972	Caudovirales	1	Podoviridae	0.5
B19_NODE_1912_length_34452_cov_11.570806	Caudovirales	0.454545454545455	Podoviridae	0.333333333333333
B19_NODE_1913_length_34451_cov_10.841871	Caudovirales	1	Siphoviridae	0.75
B19_NODE_1914_length_34416_cov_12.554553	Caudovirales	0.5	Podoviridae	0.411764705882353
B19_NODE_1915_length_34411_cov_56.845762	Caudovirales	1	Siphoviridae	0.5
B19_NODE_1916_length_34386_cov_11.929918	Caudovirales	0.5	Unassigned	0.333333333333333
B19_NODE_1917_length_34343_cov_22.096010	Caudovirales	0.5	Siphoviridae	0.5
B19_NODE_1919_length_34324_cov_66.248796	Caudovirales	1	Siphoviridae	0.8
B19_NODE_1920_length_34292_cov_11.272629	Caudovirales	1	Siphoviridae	0.571428571428571
B19_NODE_1921_length_34252_cov_13.478697	Caudovirales	1	Podoviridae	0.5
B19_NODE_1922_length_34247_cov_15.500117	Caudovirales	0.5	Siphoviridae	0.714285714285714
B19_NODE_1923_length_34243_cov_22.070961	Caudovirales	1	Siphoviridae	0.666666666666667
B19_NODE_1924_length_34229_cov_34.020425	Caudovirales	1	Podoviridae	0.454545454545455
B19_NODE_1925_length_34228_cov_28.635180	Caudovirales	1	Siphoviridae	0.8
B19_NODE_1927_length_34190_cov_10.735872	Unassigned	NA	Unassigned	NA
B19_NODE_1928_length_34178_cov_15.214753	Caudovirales	1	Siphoviridae	0.75
B19_NODE_1929_length_34161_cov_20.723714	Caudovirales	0.5	Siphoviridae	0.882352941176471
B19_NODE_193_length_65494_cov_126.011996	Caudovirales	0.5	Siphoviridae	0.571428571428571
B19_NODE_1930_length_34121_cov_12.646891	Caudovirales	1	Siphoviridae	0.6
B19_NODE_1931_length_34120_cov_15.912227	Caudovirales	0.5	Siphoviridae	0.5
B19_NODE_1932_length_34118_cov_18.061533	Caudovirales	1	Siphoviridae	0.777777777777778
B19_NODE_1933_length_34117_cov_26.463185	Caudovirales	0.5	Myoviridae	0.428571428571429
B19_NODE_1934_length_34098_cov_16.249097	Caudovirales	0.461538461538462	Siphoviridae	0.625
B19_NODE_1935_length_34088_cov_13.865307	Caudovirales	1	Siphoviridae	1
B19_NODE_1936_length_34076_cov_19.874813	Caudovirales	0.5	Podoviridae	0.375
B19_NODE_1937_length_34045_cov_55.407179	Caudovirales	0.5	Phycodnaviridae	0.333333333333333
B19_NODE_1938_length_34030_cov_55.760530	Caudovirales	1	Siphoviridae	0.388888888888889
B19_NODE_194_length_65335_cov_40.237423	Caudovirales	1	Siphoviridae	0.8
B19_NODE_1941_length_33939_cov_13.811209	Caudovirales	1	Unassigned	NA
B19_NODE_1943_length_33925_cov_49.024240	Caudovirales	1	Siphoviridae	0.5
B19_NODE_1944_length_33914_cov_12.216634	Caudovirales	0.5	Siphoviridae	0.5
B19_NODE_1945_length_33911_cov_13.015005	Caudovirales	0.5	Siphoviridae	0.833333333333333
B19_NODE_1947_length_33879_cov_189.219253	Unassigned	1	Unassigned	1
B19_NODE_1949_length_33856_cov_10.698411	Caudovirales	0.5	Siphoviridae	0.5
B19_NODE_1950_length_33853_cov_14.288301	Caudovirales	1	Siphoviridae	0.5
B19_NODE_1951_length_33842_cov_12.489360	Caudovirales	0.5	Siphoviridae	0.571428571428571
B19_NODE_1952_length_33838_cov_56.408045	Caudovirales	1	Siphoviridae	0.666666666666667
B19_NODE_1955_length_33792_cov_9.922192	Caudovirales	0.5	Unassigned	0.4
B19_NODE_1956_length_33790_cov_28.190929	Caudovirales	1	Siphoviridae	0.833333333333333
B19_NODE_1957_length_33789_cov_28.976078	Unassigned	1	Unassigned	1
B19_NODE_1958_length_33783_cov_37.551826	Caudovirales	1	Unassigned	NA
B19_NODE_196_length_65248_cov_20.913104	Caudovirales	1	Siphoviridae	0.571428571428571
B19_NODE_1960_length_33776_cov_27.047863	Caudovirales	1	Siphoviridae	0.666666666666667
B19_NODE_1961_length_33755_cov_23.820148	Caudovirales	0.5	Myoviridae	0.4
B19_NODE_1962_length_33732_cov_32.140452	Caudovirales	1	Podoviridae	0.459459459459459
B19_NODE_1963_length_33721_cov_12.932246	Caudovirales	1	Siphoviridae	0.9
B19_NODE_1965_length_33699_cov_67.736714	Caudovirales	1	Podoviridae	0.454545454545455
B19_NODE_1966_length_33677_cov_10.453632	Caudovirales	1	Myoviridae	0.4
B19_NODE_1967_length_33673_cov_20.285026_fragment_1	Caudovirales	1	Podoviridae	0.461538461538462
B19_NODE_1968_length_33617_cov_10.921429	Caudovirales	1	Myoviridae	0.416666666666667
B19_NODE_1969_length_33604_cov_36.823810	Caudovirales	1	Siphoviridae	0.5
B19_NODE_197_length_65154_cov_20.267454	Caudovirales	0.5	Siphoviridae	0.666666666666667
B19_NODE_1972_length_33522_cov_19.552096	Caudovirales	1	Siphoviridae	0.714285714285714
B19_NODE_1973_length_33510_cov_10.902048	Caudovirales	0.5	Podoviridae	0.333333333333333
B19_NODE_1974_length_33450_cov_16.665429	Caudovirales	1	Unassigned	NA
B19_NODE_1979_length_33384_cov_44.984818	Caudovirales	1	Siphoviridae	1
B19_NODE_198_length_65136_cov_27.030132	Caudovirales	0.5	Siphoviridae	0.4
B19_NODE_1981_length_33370_cov_421.526970	Caudovirales	1	Siphoviridae	0.9
B19_NODE_1984_length_33327_cov_12.112647	Caudovirales	0.5	Unassigned	0.3
B19_NODE_1986_length_33287_cov_14.926426	Unassigned	1	Unassigned	1
B19_NODE_1987_length_33282_cov_82.776026	Caudovirales	1	Unassigned	NA
B19_NODE_1988_length_33276_cov_24.697571	Caudovirales	1	Unassigned	NA
B19_NODE_1989_length_33258_cov_8.550914	Caudovirales	1	Siphoviridae	0.777777777777778
B19_NODE_199_length_65055_cov_15.519277	Caudovirales	0.423076923076923	Unassigned	0.3125
B19_NODE_1990_length_33253_cov_7.661847	Caudovirales	1	Podoviridae	0.5
B19_NODE_1991_length_33209_cov_35.123153	Caudovirales	1	Siphoviridae	1
B19_NODE_1992_length_33192_cov_18.530646	Caudovirales	1	Myoviridae	0.5
B19_NODE_1993_length_33179_cov_10.530914	Caudovirales	0.5	Unassigned	0.4
B19_NODE_1995_length_33158_cov_10.574963	Caudovirales	1	Podoviridae	0.75
B19_NODE_1996_length_33144_cov_13.218502	Caudovirales	1	Siphoviridae	0.666666666666667
B19_NODE_1997_length_33139_cov_31.840981	Caudovirales	1	Siphoviridae	1
B19_NODE_1998_length_33125_cov_11.229120	Caudovirales	1	Siphoviridae	1
B19_NODE_2_length_229167_cov_106.839031	Caudovirales	1	Siphoviridae	0.78125
B19_NODE_20_length_105867_cov_109.811089	Caudovirales	0.48780487804878	Myoviridae	0.411764705882353
B19_NODE_200_length_65038_cov_20.278057	Caudovirales	0.5	Siphoviridae	0.882352941176471
B19_NODE_2002_length_33062_cov_18.784228	Caudovirales	1	Siphoviridae	0.666666666666667
B19_NODE_2003_length_33033_cov_13.240767	Caudovirales	0.5	Siphoviridae	0.75
B19_NODE_2004_length_33005_cov_37.002094	Caudovirales	0.5	Siphoviridae	0.888888888888889
B19_NODE_2005_length_32984_cov_14.770871	Caudovirales	0.5	Siphoviridae	0.5
B19_NODE_2007_length_32971_cov_35.184439	Caudovirales	1	Siphoviridae	0.75
B19_NODE_2009_length_32958_cov_40.362095_fragment_1	Caudovirales	1	Podoviridae	0.5
B19_NODE_201_length_64995_cov_35.131013	Caudovirales	0.5	Siphoviridae	0.470588235294118
B19_NODE_2010_length_32947_cov_14.058951	Caudovirales	0.5	Unassigned	NA
B19_NODE_2012_length_32907_cov_10.994673	Caudovirales	1	Podoviridae	0.466666666666667
B19_NODE_2013_length_32897_cov_17.258297	Caudovirales	0.5	Unassigned	0.333333333333333
B19_NODE_2014_length_32884_cov_19.694112	Caudovirales	1	Siphoviridae	0.888888888888889
B19_NODE_2015_length_32847_cov_14.272566	Caudovirales	0.5	Siphoviridae	0.916666666666667
B19_NODE_2016_length_32817_cov_10.202613	Caudovirales	1	Podoviridae	0.5
B19_NODE_2017_length_32813_cov_24.665761	Caudovirales	1	Siphoviridae	0.833333333333333
B19_NODE_2018_length_32810_cov_14.043200	Caudovirales	1	Unassigned	NA
B19_NODE_202_length_64819_cov_52.959808	Caudovirales	0.487179487179487	Myoviridae	0.464285714285714
B19_NODE_2021_length_32761_cov_13.514890	Caudovirales	1	Siphoviridae	0.625
B19_NODE_2022_length_32737_cov_75.643045	Unassigned	1	Unassigned	1
B19_NODE_2023_length_32737_cov_14.098097	Caudovirales	0.5	Siphoviridae	0.571428571428571
B19_NODE_2024_length_32732_cov_1743.616917	Caudovirales	0.5	Myoviridae	0.5
B19_NODE_2025_length_32690_cov_22.730933	Caudovirales	0.5	Podoviridae	0.444444444444444
B19_NODE_2026_length_32690_cov_10.068332_fragment_1	Caudovirales	1	Siphoviridae	0.5
B19_NODE_2027_length_32685_cov_21.672786	Caudovirales	0.454545454545455	Podoviridae	0.333333333333333
B19_NODE_2029_length_32672_cov_13.959898	Caudovirales	1	Siphoviridae	0.5
B19_NODE_203_length_64814_cov_41.897157	Caudovirales	0.486486486486487	Siphoviridae	0.736842105263158
B19_NODE_2030_length_32670_cov_32.424314	Caudovirales	1	Siphoviridae	0.9
B19_NODE_2031_length_32669_cov_17.437542	Caudovirales	0.5	Siphoviridae	0.666666666666667
B19_NODE_2032_length_32650_cov_90.547845	Caudovirales	0.5	Siphoviridae	0.428571428571429
B19_NODE_2033_length_32552_cov_28.810106	Caudovirales	0.5	Myoviridae	0.4
B19_NODE_2034_length_32544_cov_11.840531	Caudovirales	1	Siphoviridae	1
B19_NODE_2035_length_32521_cov_18.044385	Caudovirales	1	Siphoviridae	0.6
B19_NODE_2036_length_32517_cov_10.923110	Caudovirales	0.5	Myoviridae	0.4
B19_NODE_2037_length_32511_cov_12.144904	Caudovirales	1	Myoviridae	0.4
B19_NODE_2038_length_32509_cov_10.143958	Caudovirales	0.5	Myoviridae	0.481481481481481
B19_NODE_204_length_64809_cov_50.445424	Caudovirales	0.481481481481481	Siphoviridae	0.533333333333333
B19_NODE_2041_length_32383_cov_16.937330	Caudovirales	1	Podoviridae	0.666666666666667
B19_NODE_2042_length_32379_cov_25.170926	Caudovirales	1	Unassigned	NA
B19_NODE_2043_length_32375_cov_50.891677	Caudovirales	1	Myoviridae	0.368421052631579
B19_NODE_2044_length_32346_cov_10.750085	Caudovirales	1	Siphoviridae	1
B19_NODE_2045_length_32338_cov_110.162222	Unassigned	NA	Unassigned	NA
B19_NODE_2046_length_32335_cov_11.494331	Caudovirales	1	Myoviridae	1
B19_NODE_2048_length_32245_cov_18.209071	Caudovirales	0.5	Unassigned	0.384615384615385
B19_NODE_205_length_64651_cov_38.613598	Caudovirales	1	Siphoviridae	0.777777777777778
B19_NODE_2050_length_32206_cov_20.976268	Caudovirales	0.5	Siphoviridae	0.666666666666667
B19_NODE_2055_length_32070_cov_30.804498	Caudovirales	1	Podoviridae	0.5
B19_NODE_2056_length_32062_cov_11.175274	Caudovirales	0.5	Myoviridae	0.444444444444444
B19_NODE_2057_length_32037_cov_15.142236	Caudovirales	0.5	Unassigned	0.375
B19_NODE_2059_length_32017_cov_10.694575	Caudovirales	0.5	Myoviridae	0.5
B19_NODE_206_length_64574_cov_37.185976	Caudovirales	1	Siphoviridae	0.571428571428571
B19_NODE_2060_length_32012_cov_96.656695	Caudovirales	0.5	Siphoviridae	0.375
B19_NODE_2061_length_31995_cov_16.161960	Caudovirales	0.5	Podoviridae	0.357142857142857
B19_NODE_2062_length_31978_cov_10.398427	Caudovirales	0.5	Podoviridae	0.384615384615385
B19_NODE_2064_length_31963_cov_10.271405	Caudovirales	1	Siphoviridae	0.5
B19_NODE_2065_length_31945_cov_1414.331201	Caudovirales	1	Myoviridae	0.5
B19_NODE_2066_length_31901_cov_30.313729	Caudovirales	1	Podoviridae	0.5
B19_NODE_2067_length_31895_cov_14.595729_fragment_1	Caudovirales	0.5	Podoviridae	0.5
B19_NODE_2068_length_31888_cov_9.970754	Caudovirales	1	Podoviridae	0.428571428571429
B19_NODE_2069_length_31870_cov_24.111928	Caudovirales	1	Unassigned	NA
B19_NODE_207_length_64550_cov_16.553252	Caudovirales	0.5	Unassigned	0.4
B19_NODE_2070_length_31868_cov_17.551598	Caudovirales	0.5	Unassigned	0.333333333333333
B19_NODE_2071_length_31863_cov_46.305929	Caudovirales	1	Siphoviridae	1
B19_NODE_2072_length_31829_cov_24.173853	Caudovirales	1	Siphoviridae	1
B19_NODE_2073_length_31817_cov_14.913104	Unassigned	NA	Phycodnaviridae	0.428571428571429
B19_NODE_2074_length_31801_cov_9.486392	Caudovirales	1	Myoviridae	0.444444444444444
B19_NODE_2076_length_31772_cov_26.300754	Caudovirales	1	Siphoviridae	0.5
B19_NODE_2077_length_31767_cov_14.301305	Caudovirales	0.476190476190476	Siphoviridae	0.545454545454545
B19_NODE_208_length_64528_cov_14.706575	Caudovirales	0.5	Myoviridae	0.416666666666667
B19_NODE_2080_length_31739_cov_21.194199	Caudovirales	0.5	Siphoviridae	0.5
B19_NODE_2081_length_31732_cov_12.904663	Caudovirales	0.5	Myoviridae	0.416666666666667
B19_NODE_2086_length_31683_cov_910.998008	Caudovirales	0.4	Unassigned	NA
B19_NODE_2087_length_31670_cov_14.949929	Caudovirales	1	Podoviridae	0.481481481481481
B19_NODE_2088_length_31600_cov_12.385925	Caudovirales	0.5	Siphoviridae	0.5
B19_NODE_2089_length_31585_cov_61.021059	Caudovirales	1	Myoviridae	0.5
B19_NODE_209_length_64518_cov_16.041931	Caudovirales	0.5	Siphoviridae	0.4
B19_NODE_2092_length_31559_cov_13.334180	Caudovirales	1	Siphoviridae	0.833333333333333
B19_NODE_2096_length_31501_cov_151.075972	Caudovirales	1	Myoviridae	0.5
B19_NODE_2097_length_31484_cov_43.051577	Caudovirales	1	Siphoviridae	0.9
B19_NODE_2099_length_31437_cov_19.421675	Caudovirales	1	Podoviridae	0.5
B19_NODE_21_length_105384_cov_17.834044	Caudovirales	0.384615384615385	Pithoviridae	0.333333333333333
B19_NODE_210_length_64513_cov_25.909321_fragment_2	Caudovirales	0.478260869565217	Myoviridae	0.45
B19_NODE_2101_length_31374_cov_13.491587	Caudovirales	1	Podoviridae	0.466666666666667
B19_NODE_2102_length_31327_cov_26.187356	Caudovirales	1	Siphoviridae	0.6
B19_NODE_2107_length_31229_cov_14.274107	Caudovirales	0.5	Siphoviridae	0.714285714285714
B19_NODE_2108_length_31229_cov_11.749727	Caudovirales	0.444444444444444	Myoviridae	0.444444444444444
B19_NODE_2109_length_31219_cov_640.496374	Caudovirales	1	Siphoviridae	1
B19_NODE_211_length_64500_cov_13.193250	Caudovirales	1	Myoviridae	0.5
B19_NODE_2112_length_31184_cov_8.318963	Caudovirales	1	Myoviridae	0.444444444444444
B19_NODE_2115_length_31117_cov_18.781727	Caudovirales	0.5	Siphoviridae	0.6
B19_NODE_2117_length_31051_cov_19.383017	Caudovirales	0.5	Siphoviridae	0.6
B19_NODE_212_length_64493_cov_62.910891	Caudovirales	1	Unassigned	0.4
B19_NODE_2120_length_31003_cov_30.026108	Caudovirales	1	Podoviridae	0.45
B19_NODE_2123_length_30954_cov_11.412311	Caudovirales	1	Podoviridae	0.4
B19_NODE_2128_length_30906_cov_32.907426	Unassigned	NA	Herpesviridae	0.4
B19_NODE_213_length_64441_cov_15.124188	Caudovirales	0.487179487179487	Myoviridae	0.423076923076923
B19_NODE_2132_length_30837_cov_13.443051	Caudovirales	0.5	Siphoviridae	0.6
B19_NODE_2134_length_30814_cov_25.294580	Caudovirales	1	Podoviridae	0.454545454545455
B19_NODE_2135_length_30812_cov_13.879117	Caudovirales	0.5	Siphoviridae	0.875
B19_NODE_2136_length_30791_cov_50.607854	Caudovirales	0.5	Unassigned	NA
B19_NODE_2138_length_30775_cov_10.179785	Caudovirales	0.5	Siphoviridae	0.7
B19_NODE_214_length_64439_cov_21.150301	Caudovirales	1	Siphoviridae	0.615384615384615
B19_NODE_2140_length_30740_cov_9.655728	Caudovirales	1	Unassigned	NA
B19_NODE_2142_length_30729_cov_26.223577	Caudovirales	0.5	Podoviridae	0.363636363636364
B19_NODE_2143_length_30701_cov_14.083991	Caudovirales	1	Siphoviridae	1
B19_NODE_2144_length_30683_cov_51.194267	Caudovirales	1	Unassigned	NA
B19_NODE_2145_length_30677_cov_36.035791	Caudovirales	0.5	Myoviridae	0.333333333333333
B19_NODE_2146_length_30668_cov_11.485415	Caudovirales	1	Myoviridae	0.4
B19_NODE_2147_length_30659_cov_10.398902	Caudovirales	0.5	Myoviridae	0.454545454545455
B19_NODE_2149_length_30633_cov_13.809700	Caudovirales	0.5	Myoviridae	0.333333333333333
B19_NODE_215_length_64438_cov_44.748955	Caudovirales	1	Siphoviridae	0.555555555555556
B19_NODE_2150_length_30631_cov_24.698816	Caudovirales	0.5	Podoviridae	0.454545454545455
B19_NODE_2151_length_30618_cov_14.783758	Caudovirales	1	Siphoviridae	0.916666666666667
B19_NODE_2152_length_30605_cov_11.049296	Caudovirales	1	Podoviridae	0.5
B19_NODE_2153_length_30604_cov_13.469835	Caudovirales	1	Myoviridae	1
B19_NODE_2154_length_30580_cov_52.274103	Caudovirales	0.5	Siphoviridae	0.8
B19_NODE_2155_length_30565_cov_16.879974	Caudovirales	1	Unassigned	NA
B19_NODE_2156_length_30549_cov_13.390536_fragment_1	Caudovirales	1	Siphoviridae	0.5
B19_NODE_2158_length_30536_cov_49.222696_fragment_1	Caudovirales	1	Siphoviridae	1
B19_NODE_2159_length_30432_cov_15.745827	Caudovirales	1	Siphoviridae	1
B19_NODE_216_length_64401_cov_34.289187	Caudovirales	0.5	Siphoviridae	0.555555555555556
B19_NODE_2162_length_30380_cov_13.092894	Caudovirales	1	Siphoviridae	0.75
B19_NODE_2163_length_30378_cov_10.368367	Caudovirales	0.5	Siphoviridae	0.777777777777778
B19_NODE_2164_length_30372_cov_12.129663	Caudovirales	1	Siphoviridae	0.5
B19_NODE_2165_length_30351_cov_22.479337	Caudovirales	0.5	Myoviridae	0.357142857142857
B19_NODE_2166_length_30346_cov_14.881879	Caudovirales	0.5	Siphoviridae	0.6
B19_NODE_2167_length_30344_cov_10.263396	Caudovirales	0.5	Siphoviridae	0.714285714285714
B19_NODE_2170_length_30324_cov_14.209026	Caudovirales	1	Siphoviridae	0.5
B19_NODE_2171_length_30323_cov_9.784756_fragment_1	Unassigned	1	Unassigned	1
B19_NODE_2172_length_30282_cov_54.142158	Unassigned	NA	Unassigned	NA
B19_NODE_2173_length_30275_cov_12.348147	Caudovirales	0.416666666666667	Siphoviridae	0.625
B19_NODE_2174_length_30271_cov_10.331248	Caudovirales	1	Siphoviridae	0.5
B19_NODE_2176_length_30256_cov_53.924340	Unassigned	NA	Unassigned	NA
B19_NODE_2177_length_30250_cov_11.696605	Caudovirales	1	Myoviridae	0.4
B19_NODE_2178_length_30209_cov_12.864396	Caudovirales	0.5	Unassigned	NA
B19_NODE_2179_length_30183_cov_27.407030	Caudovirales	1	Siphoviridae	1
B19_NODE_218_length_64057_cov_15.422487	Caudovirales	0.454545454545455	Myoviridae	0.3125
B19_NODE_2180_length_30179_cov_18.437724	Caudovirales	0.5	Podoviridae	0.833333333333333
B19_NODE_2182_length_30173_cov_19.693174	Caudovirales	1	Siphoviridae	0.9
B19_NODE_2183_length_30160_cov_126.285434	Caudovirales	1	Siphoviridae	0.5
B19_NODE_2185_length_30114_cov_8.959247	Caudovirales	0.5	Siphoviridae	0.666666666666667
B19_NODE_2186_length_30101_cov_13.702456	Caudovirales	1	Siphoviridae	0.833333333333333
B19_NODE_2187_length_30101_cov_12.043400	Caudovirales	0.5	Siphoviridae	0.714285714285714
B19_NODE_2188_length_30076_cov_43.316545	Caudovirales	0.5	Siphoviridae	0.545454545454545
B19_NODE_2189_length_30068_cov_13.838737	Caudovirales	0.5	Mimiviridae	0.375
B19_NODE_2190_length_30061_cov_15.815737	Caudovirales	1	Siphoviridae	0.857142857142857
B19_NODE_2191_length_30059_cov_48.441908	Caudovirales	1	Siphoviridae	0.6
B19_NODE_2192_length_30017_cov_44.470830	Caudovirales	0.5	Siphoviridae	0.875
B19_NODE_2197_length_29966_cov_16.589348	Caudovirales	0.5	Siphoviridae	0.4
B19_NODE_22_length_102447_cov_13.123183	Caudovirales	0.5	Myoviridae	0.4
B19_NODE_220_length_63913_cov_18.376930	Caudovirales	1	Myoviridae	0.5
B19_NODE_2200_length_29917_cov_17.569352	Caudovirales	1	Podoviridae	0.388888888888889
B19_NODE_2201_length_29899_cov_9.899008	Unassigned	NA	Unassigned	NA
B19_NODE_2202_length_29894_cov_35.038339	Caudovirales	1	Siphoviridae	0.454545454545455
B19_NODE_2203_length_29891_cov_116.060933	Caudovirales	0.428571428571429	Podoviridae	0.4
B19_NODE_2204_length_29885_cov_133.249413	Caudovirales	1	Unassigned	NA
B19_NODE_2205_length_29854_cov_10.921340	Caudovirales	0.5	Podoviridae	0.666666666666667
B19_NODE_2206_length_29830_cov_15.928766	Caudovirales	0.5	Siphoviridae	0.375
B19_NODE_2207_length_29819_cov_27.756585	Caudovirales	0.5	Unassigned	0.4
B19_NODE_2208_length_29769_cov_10.176819	Caudovirales	0.5	Siphoviridae	0.444444444444444
B19_NODE_2209_length_29768_cov_13.189412	Caudovirales	1	Unassigned	NA
B19_NODE_221_length_63904_cov_16.850804	Caudovirales	1	Siphoviridae	0.739130434782609
B19_NODE_2210_length_29754_cov_22.541163	Caudovirales	0.5	Unassigned	0.4
B19_NODE_2211_length_29747_cov_6.998013	Caudovirales	1	Siphoviridae	0.571428571428571
B19_NODE_2212_length_29734_cov_12.773476	Caudovirales	1	Siphoviridae	0.6
B19_NODE_2213_length_29703_cov_14.198293	Caudovirales	1	Siphoviridae	0.5
B19_NODE_2214_length_29689_cov_9.968415	Caudovirales	0.5	Siphoviridae	0.555555555555556
B19_NODE_2215_length_29652_cov_75.816198	Caudovirales	1	Siphoviridae	0.666666666666667
B19_NODE_2217_length_29620_cov_15.566887	Caudovirales	1	Siphoviridae	0.6
B19_NODE_2218_length_29583_cov_11.575352	Caudovirales	1	Unassigned	NA
B19_NODE_222_length_63863_cov_26.342167	Caudovirales	0.5	Siphoviridae	0.545454545454545
B19_NODE_2220_length_29567_cov_11.395737	Caudovirales	1	Siphoviridae	0.5
B19_NODE_2221_length_29551_cov_15.758916	Caudovirales	1	Unassigned	NA
B19_NODE_2222_length_29539_cov_23.754681	Caudovirales	1	Podoviridae	1
B19_NODE_2223_length_29522_cov_27.325652	Caudovirales	0.5	Myoviridae	0.444444444444444
B19_NODE_2224_length_29503_cov_12.613522	Unassigned	1	Unassigned	1
B19_NODE_2225_length_29499_cov_9.247453	Caudovirales	1	Siphoviridae	0.666666666666667
B19_NODE_2226_length_29498_cov_12.466630	Caudovirales	0.5	Podoviridae	0.454545454545455
B19_NODE_2227_length_29461_cov_15.630075	Caudovirales	0.5	Podoviridae	0.466666666666667
B19_NODE_2228_length_29450_cov_12.626365	Caudovirales	0.5	Siphoviridae	0.8
B19_NODE_2229_length_29444_cov_50.886352	Caudovirales	1	Myoviridae	0.4
B19_NODE_223_length_63808_cov_15.793672	Caudovirales	0.5	Siphoviridae	0.555555555555556
B19_NODE_2230_length_29435_cov_23.315895	Caudovirales	0.5	Myoviridae	0.4
B19_NODE_2231_length_29407_cov_59.356023	Caudovirales	1	Podoviridae	0.5
B19_NODE_2232_length_29401_cov_11.068357	Caudovirales	0.5	Siphoviridae	0.75
B19_NODE_2233_length_29390_cov_17.623862	Caudovirales	1	Siphoviridae	1
B19_NODE_2234_length_29385_cov_35.093658	Caudovirales	0.5	Unassigned	NA
B19_NODE_2236_length_29374_cov_10.632082	Caudovirales	1	Unassigned	0.428571428571429
B19_NODE_2237_length_29367_cov_12.623635	Caudovirales	0.5	Siphoviridae	0.666666666666667
B19_NODE_2238_length_29338_cov_12.927671	Caudovirales	1	Myoviridae	0.5
B19_NODE_2239_length_29332_cov_220.024593	Caudovirales	0.5	Siphoviridae	0.846153846153846
B19_NODE_224_length_63745_cov_51.508149	Caudovirales	0.478260869565217	Myoviridae	0.428571428571429
B19_NODE_2240_length_29324_cov_41.481160	Caudovirales	0.5	Unassigned	NA
B19_NODE_2241_length_29323_cov_11.630415	Caudovirales	1	Siphoviridae	0.75
B19_NODE_2242_length_29321_cov_16.772706	Caudovirales	1	Siphoviridae	0.857142857142857
B19_NODE_2244_length_29294_cov_18.033106	Caudovirales	0.5	Siphoviridae	0.666666666666667
B19_NODE_2247_length_29238_cov_26.229860	Caudovirales	1	Siphoviridae	0.444444444444444
B19_NODE_2249_length_29202_cov_10.183552	Caudovirales	1	Myoviridae	0.5
B19_NODE_225_length_63654_cov_201.268102	Caudovirales	0.5	Siphoviridae	0.733333333333333
B19_NODE_2251_length_29200_cov_20.722834	Caudovirales	0.5	Unassigned	NA
B19_NODE_2254_length_29165_cov_16.677602	Unassigned	1	Unassigned	1
B19_NODE_2255_length_29146_cov_16.204187	Caudovirales	0.5	Unassigned	0.333333333333333
B19_NODE_2256_length_29142_cov_116.850517	Caudovirales	1	Siphoviridae	0.5
B19_NODE_2258_length_29130_cov_13.198624	Caudovirales	1	Unassigned	NA
B19_NODE_2259_length_29121_cov_10.916672	Caudovirales	0.5	Myoviridae	0.333333333333333
B19_NODE_226_length_63571_cov_33.555088	Caudovirales	1	Siphoviridae	0.611111111111111
B19_NODE_2261_length_28971_cov_11.384043	Caudovirales	0.5	Siphoviridae	0.666666666666667
B19_NODE_2265_length_28906_cov_63.859000	Caudovirales	1	Siphoviridae	0.909090909090909
B19_NODE_2266_length_28893_cov_14.799813	Unassigned	1	Unassigned	1
B19_NODE_2267_length_28875_cov_11.015614	Caudovirales	1	Siphoviridae	0.8
B19_NODE_2268_length_28824_cov_10.332267	Caudovirales	1	Unassigned	NA
B19_NODE_2270_length_28816_cov_34.705643	Caudovirales	0.5	Siphoviridae	0.428571428571429
B19_NODE_2271_length_28803_cov_52.135731	Caudovirales	1	Siphoviridae	1
B19_NODE_2272_length_28803_cov_14.293794	Caudovirales	1	Siphoviridae	1
B19_NODE_2273_length_28784_cov_40.637474	Caudovirales	1	Siphoviridae	0.727272727272727
B19_NODE_2274_length_28769_cov_12.521105	Caudovirales	0.5	Podoviridae	0.8
B19_NODE_2275_length_28765_cov_14.600627	Caudovirales	1	Myoviridae	0.5
B19_NODE_2276_length_28765_cov_10.227726	Caudovirales	1	Siphoviridae	0.714285714285714
B19_NODE_2278_length_28743_cov_173.763664	Caudovirales	0.5	Siphoviridae	0.833333333333333
B19_NODE_228_length_63428_cov_18.256750	Caudovirales	0.5	Siphoviridae	0.583333333333333
B19_NODE_2281_length_28710_cov_41.231513	Caudovirales	1	Myoviridae	0.4
B19_NODE_2282_length_28698_cov_13.968090	Caudovirales	0.5	Myoviridae	0.444444444444444
B19_NODE_2283_length_28686_cov_12.695470	Caudovirales	1	Siphoviridae	0.8
B19_NODE_2284_length_28662_cov_29.835949	Caudovirales	1	Siphoviridae	0.615384615384615
B19_NODE_2286_length_28646_cov_43.310098	Caudovirales	0.5	Unassigned	0.416666666666667
B19_NODE_2287_length_28638_cov_19.416821	Caudovirales	1	Myoviridae	0.5
B19_NODE_2288_length_28633_cov_91.646126	Caudovirales	1	Siphoviridae	0.6
B19_NODE_2289_length_28631_cov_9.432601	Caudovirales	1	Myoviridae	0.5
B19_NODE_229_length_63407_cov_568.896846	Caudovirales	0.5	Siphoviridae	0.833333333333333
B19_NODE_2297_length_28446_cov_100.063893	Caudovirales	1	Siphoviridae	0.666666666666667
B19_NODE_2298_length_28443_cov_16.693180	Caudovirales	1	Siphoviridae	0.8
B19_NODE_2299_length_28434_cov_31.431763	Caudovirales	0.5	Myoviridae	0.4
B19_NODE_23_length_102362_cov_55.416110	Caudovirales	0.5	Siphoviridae	0.476190476190476
B19_NODE_2301_length_28421_cov_12.122400	Caudovirales	1	Siphoviridae	0.666666666666667
B19_NODE_2303_length_28387_cov_10.227022	Caudovirales	1	Siphoviridae	0.5
B19_NODE_2305_length_28383_cov_13.197296	Caudovirales	0.5	Podoviridae	0.454545454545455
B19_NODE_2308_length_28359_cov_13.091471	Caudovirales	1	Podoviridae	0.666666666666667
B19_NODE_2309_length_28357_cov_65.510176	Caudovirales	0.5	Podoviridae	0.428571428571429
B19_NODE_231_length_63272_cov_175.120632	Caudovirales	0.5	Podoviridae	0.476190476190476
B19_NODE_2310_length_28353_cov_34.255919	Caudovirales	1	Podoviridae	0.428571428571429
B19_NODE_2311_length_28309_cov_21.507433	Caudovirales	1	Myoviridae	0.4
B19_NODE_2313_length_28291_cov_14.620484	Caudovirales	1	Siphoviridae	0.5
B19_NODE_2315_length_28284_cov_9.849977	Caudovirales	1	Siphoviridae	0.6
B19_NODE_2317_length_28237_cov_14.438187	Caudovirales	1	Unassigned	NA
B19_NODE_2318_length_28225_cov_37.097125	Caudovirales	0.5	Podoviridae	0.454545454545455
B19_NODE_2319_length_28218_cov_13.475908	Caudovirales	1	Siphoviridae	1
B19_NODE_232_length_63152_cov_17.899361	Caudovirales	1	Siphoviridae	0.625
B19_NODE_2321_length_28191_cov_82.076592	Caudovirales	1	Unassigned	NA
B19_NODE_2323_length_28174_cov_14.336250	Caudovirales	1	Podoviridae	0.4
B19_NODE_2326_length_28166_cov_39.710505	Caudovirales	0.5	Siphoviridae	0.666666666666667
B19_NODE_2328_length_28126_cov_43.014356	Caudovirales	1	Siphoviridae	0.8
B19_NODE_2329_length_28104_cov_25.305287	Caudovirales	1	Podoviridae	0.625
B19_NODE_233_length_63147_cov_44.053858	Caudovirales	1	Siphoviridae	0.5
B19_NODE_2330_length_28103_cov_42.411865	Caudovirales	1	Siphoviridae	0.75
B19_NODE_2332_length_28089_cov_44.827353	Caudovirales	1	Siphoviridae	0.875
B19_NODE_2333_length_28048_cov_50.431394	Caudovirales	0.5	Unassigned	0.285714285714286
B19_NODE_2334_length_28047_cov_20.454809	Caudovirales	1	Podoviridae	0.466666666666667
B19_NODE_2338_length_27985_cov_19.028285	Caudovirales	1	Myoviridae	0.444444444444444
B19_NODE_234_length_63109_cov_19.014321	Caudovirales	1	Podoviridae	0.454545454545455
B19_NODE_2340_length_27923_cov_9.809889	Caudovirales	0.461538461538462	Siphoviridae	0.444444444444444
B19_NODE_2342_length_27902_cov_10.343664	Caudovirales	1	Siphoviridae	0.833333333333333
B19_NODE_2346_length_27853_cov_15.005144	Caudovirales	0.4	Unassigned	NA
B19_NODE_2347_length_27848_cov_16.154967	Caudovirales	0.5	Siphoviridae	0.555555555555556
B19_NODE_2349_length_27779_cov_52.853196	Caudovirales	1	Siphoviridae	0.666666666666667
B19_NODE_235_length_63087_cov_33.803846	Caudovirales	0.5	Siphoviridae	0.586206896551724
B19_NODE_2352_length_27750_cov_16.441379	Caudovirales	1	Siphoviridae	0.9
B19_NODE_2353_length_27732_cov_10.960978	Caudovirales	1	Unassigned	0.4
B19_NODE_2358_length_27684_cov_9.632958	Caudovirales	1	Podoviridae	0.5
B19_NODE_2361_length_27669_cov_18.151698	Caudovirales	1	Podoviridae	1
B19_NODE_2366_length_27556_cov_10.116941	Caudovirales	1	Myoviridae	0.5
B19_NODE_2368_length_27537_cov_44.359362	Caudovirales	1	Siphoviridae	0.857142857142857
B19_NODE_2369_length_27527_cov_11.321418	Caudovirales	1	Unassigned	NA
B19_NODE_237_length_63019_cov_32.477622	Caudovirales	0.466666666666667	Siphoviridae	0.375
B19_NODE_2370_length_27515_cov_13.259650	Caudovirales	1	Siphoviridae	0.75
B19_NODE_2371_length_27509_cov_10.570482	Caudovirales	0.5	Siphoviridae	0.5
B19_NODE_2372_length_27508_cov_16.275198	Caudovirales	0.5	Siphoviridae	0.625
B19_NODE_2375_length_27473_cov_16.872018	Caudovirales	0.428571428571429	Siphoviridae	0.4
B19_NODE_2377_length_27444_cov_10.847968	Caudovirales	0.478260869565217	Podoviridae	0.4
B19_NODE_2379_length_27416_cov_36.315120	Caudovirales	1	Siphoviridae	1
B19_NODE_238_length_62903_cov_56.015195	Caudovirales	1	Siphoviridae	0.666666666666667
B19_NODE_2381_length_27406_cov_8.652700	Caudovirales	1	Siphoviridae	0.75
B19_NODE_2382_length_27405_cov_54.901316	Caudovirales	1	Siphoviridae	0.8
B19_NODE_2384_length_27365_cov_8.307397	Caudovirales	0.5	Myoviridae	0.428571428571429
B19_NODE_2386_length_27328_cov_19.308107	Caudovirales	1	Siphoviridae	0.75
B19_NODE_2387_length_27320_cov_9.117733	Unassigned	NA	Unassigned	NA
B19_NODE_2389_length_27274_cov_12.658070	Caudovirales	1	Podoviridae	1
B19_NODE_239_length_62854_cov_39.163347	Caudovirales	1	Unassigned	NA
B19_NODE_2391_length_27254_cov_11.686827	Caudovirales	1	Siphoviridae	0.714285714285714
B19_NODE_2395_length_27232_cov_12.676565	Caudovirales	1	Siphoviridae	0.75
B19_NODE_2397_length_27171_cov_25.622548	Caudovirales	0.5	Siphoviridae	0.444444444444444
B19_NODE_2398_length_27156_cov_32.295303	Caudovirales	0.5	Podoviridae	0.416666666666667
B19_NODE_2400_length_27134_cov_11.505632	Unassigned	1	Unassigned	1
B19_NODE_2401_length_27117_cov_17.905846	Caudovirales	1	Siphoviridae	0.666666666666667
B19_NODE_2402_length_27109_cov_14.899165	Caudovirales	1	Siphoviridae	1
B19_NODE_2404_length_27084_cov_31.935662	Caudovirales	1	Siphoviridae	0.75
B19_NODE_2405_length_27079_cov_24.969065	Caudovirales	0.5	Siphoviridae	0.75
B19_NODE_2406_length_27071_cov_9.317775	Caudovirales	1	Podoviridae	0.4
B19_NODE_2409_length_27024_cov_9.285810	Caudovirales	0.5	Podoviridae	0.8
B19_NODE_241_length_62756_cov_49.114081	Caudovirales	0.5	Myoviridae	0.45
B19_NODE_2410_length_26969_cov_16.144906	Caudovirales	1	Myoviridae	0.5
B19_NODE_2411_length_26955_cov_33.462193	Caudovirales	0.5	Siphoviridae	0.666666666666667
B19_NODE_2412_length_26946_cov_46.403704	Caudovirales	0.333333333333333	Unassigned	NA
B19_NODE_2413_length_26928_cov_50.645629	Caudovirales	1	Myoviridae	0.5
B19_NODE_2414_length_26914_cov_19.448751	Unassigned	1	Unassigned	1
B19_NODE_2416_length_26889_cov_27.745658	Caudovirales	1	Siphoviridae	0.666666666666667
B19_NODE_2417_length_26881_cov_19.386416	Caudovirales	0.4	Myoviridae	0.4
B19_NODE_2418_length_26868_cov_23.508559	Caudovirales	1	Siphoviridae	0.666666666666667
B19_NODE_2419_length_26868_cov_18.984411	Caudovirales	1	Siphoviridae	0.833333333333333
B19_NODE_242_length_62719_cov_16.787406	Caudovirales	1	Siphoviridae	0.785714285714286
B19_NODE_2422_length_26858_cov_15.428198	Caudovirales	1	Siphoviridae	0.5
B19_NODE_2423_length_26847_cov_9.636347	Caudovirales	1	Podoviridae	0.37037037037037
B19_NODE_2424_length_26843_cov_10.624421	Caudovirales	0.5	Myoviridae	0.428571428571429
B19_NODE_2426_length_26829_cov_11.139053	Unassigned	1	Unassigned	1
B19_NODE_2427_length_26824_cov_15.260787	Caudovirales	1	Siphoviridae	0.909090909090909
B19_NODE_243_length_62677_cov_19.145364	Caudovirales	0.482758620689655	Siphoviridae	0.6875
B19_NODE_2430_length_26797_cov_15.086979	Caudovirales	1	Siphoviridae	1
B19_NODE_2432_length_26775_cov_11.572455	Caudovirales	1	Podoviridae	0.454545454545455
B19_NODE_2433_length_26772_cov_117.240746	Caudovirales	1	Unassigned	NA
B19_NODE_2435_length_26762_cov_52.634553	Caudovirales	1	Unassigned	NA
B19_NODE_2436_length_26745_cov_36.754140	Caudovirales	1	Siphoviridae	1
B19_NODE_2437_length_26743_cov_15.395946	Caudovirales	1	Podoviridae	0.5
B19_NODE_2438_length_26730_cov_12.260019	Caudovirales	1	Siphoviridae	0.5
B19_NODE_244_length_62672_cov_12.904770	Caudovirales	0.5	Siphoviridae	0.722222222222222
B19_NODE_2441_length_26648_cov_9.073027	Caudovirales	1	Myoviridae	0.5
B19_NODE_2445_length_26590_cov_24.870247	Caudovirales	0.5	Myoviridae	0.421052631578947
B19_NODE_2446_length_26576_cov_18.810942	Caudovirales	0.5	Siphoviridae	0.75
B19_NODE_2447_length_26575_cov_13.164857	Caudovirales	1	Myoviridae	0.5
B19_NODE_2449_length_26541_cov_15.709394	Caudovirales	1	Podoviridae	0.4
B19_NODE_245_length_62649_cov_28.454309	Caudovirales	0.478260869565217	Siphoviridae	0.461538461538462
B19_NODE_2451_length_26511_cov_17.925688	Caudovirales	1	Podoviridae	0.481481481481481
B19_NODE_2452_length_26504_cov_10.877954	Caudovirales	1	Siphoviridae	1
B19_NODE_2454_length_26495_cov_10.909909	Caudovirales	1	Siphoviridae	1
B19_NODE_2455_length_26492_cov_14.366153	Caudovirales	0.5	Unassigned	NA
B19_NODE_2456_length_26461_cov_11.481860	Caudovirales	0.5	Myoviridae	0.428571428571429
B19_NODE_246_length_62470_cov_15.223744	Caudovirales	0.5	Siphoviridae	0.714285714285714
B19_NODE_2461_length_26390_cov_35.287906	Caudovirales	1	Siphoviridae	1
B19_NODE_2463_length_26359_cov_13.840481	Caudovirales	1	Siphoviridae	1
B19_NODE_2466_length_26335_cov_15.049467	Caudovirales	0.5	Unassigned	0.285714285714286
B19_NODE_2467_length_26329_cov_20.707506	Caudovirales	1	Siphoviridae	0.545454545454545
B19_NODE_2468_length_26324_cov_11.740264	Caudovirales	1	Unassigned	0.461538461538462
B19_NODE_2469_length_26320_cov_29.771521	Caudovirales	0.5	Podoviridae	0.428571428571429
B19_NODE_247_length_62465_cov_17.935523	Caudovirales	0.5	Siphoviridae	0.6
B19_NODE_2470_length_26295_cov_25.158803	Caudovirales	1	Siphoviridae	1
B19_NODE_2471_length_26289_cov_12.124190	Caudovirales	1	Podoviridae	0.5
B19_NODE_2473_length_26267_cov_13.350298	Caudovirales	1	Siphoviridae	0.692307692307692
B19_NODE_2474_length_26239_cov_15.121295	Caudovirales	0.5	Siphoviridae	0.416666666666667
B19_NODE_2475_length_26224_cov_9.868509	Caudovirales	1	Siphoviridae	0.8
B19_NODE_2476_length_26214_cov_16.675676	Caudovirales	1	Podoviridae	0.857142857142857
B19_NODE_2477_length_26206_cov_46.096287	Caudovirales	1	Unassigned	0.333333333333333
B19_NODE_2478_length_26193_cov_278.379333	Caudovirales	1	Siphoviridae	0.833333333333333
B19_NODE_248_length_62367_cov_49.541084_fragment_1	Caudovirales	1	Siphoviridae	0.545454545454545
B19_NODE_2482_length_26115_cov_8.895318	Caudovirales	0.5	Siphoviridae	0.625
B19_NODE_2483_length_26112_cov_15.617109	Unassigned	1	Unassigned	1
B19_NODE_2486_length_26080_cov_20.403958	Caudovirales	0.5	Marseilleviridae	0.333333333333333
B19_NODE_2487_length_26068_cov_11.538808	Caudovirales	1	Myoviridae	0.5
B19_NODE_2488_length_26067_cov_26.635937	Unassigned	1	Unassigned	1
B19_NODE_2489_length_26040_cov_71.365519	Caudovirales	1	Podoviridae	0.375
B19_NODE_249_length_62244_cov_37.908135	Caudovirales	1	Siphoviridae	0.875
B19_NODE_2492_length_26004_cov_9.290339	Unassigned	NA	Unassigned	NA
B19_NODE_2493_length_25975_cov_11.895602	Caudovirales	0.5	Siphoviridae	0.4
B19_NODE_2494_length_25967_cov_10.672507	Caudovirales	0.5	Podoviridae	0.333333333333333
B19_NODE_2495_length_25963_cov_9.537788	Caudovirales	0.5	Siphoviridae	0.5
B19_NODE_2496_length_25953_cov_9.965750	Caudovirales	1	Siphoviridae	1
B19_NODE_2497_length_25949_cov_11.016606	Caudovirales	1	Siphoviridae	0.666666666666667
B19_NODE_2499_length_25912_cov_25.605909	Caudovirales	0.5	Siphoviridae	0.857142857142857
B19_NODE_25_length_101697_cov_12.102005	Caudovirales	1	Siphoviridae	0.466666666666667
B19_NODE_250_length_62196_cov_14.217409	Caudovirales	0.5	Unassigned	0.285714285714286
B19_NODE_2502_length_25891_cov_28.115459	Caudovirales	1	Myoviridae	0.5
B19_NODE_2503_length_25890_cov_11.990826	Caudovirales	0.5	Podoviridae	0.333333333333333
B19_NODE_2504_length_25874_cov_16.266006	Caudovirales	1	Unassigned	0.444444444444444
B19_NODE_2505_length_25871_cov_25.681128	Caudovirales	0.5	Siphoviridae	0.857142857142857
B19_NODE_2506_length_25847_cov_13.330413	Caudovirales	1	Siphoviridae	1
B19_NODE_2508_length_25823_cov_9.085726	Caudovirales	1	Myoviridae	0.5
B19_NODE_251_length_62048_cov_16.598116	Caudovirales	0.488372093023256	Unassigned	0.409090909090909
B19_NODE_2512_length_25801_cov_6.695603	Caudovirales	1	Podoviridae	0.4
B19_NODE_2513_length_25800_cov_28.824393	Caudovirales	1	Siphoviridae	1
B19_NODE_2514_length_25793_cov_17.097171_fragment_1	Caudovirales	1	Podoviridae	0.428571428571429
B19_NODE_2515_length_25789_cov_15.174905	Caudovirales	1	Siphoviridae	1
B19_NODE_2516_length_25786_cov_29.717267	Caudovirales	1	Myoviridae	1
B19_NODE_2517_length_25757_cov_28.916971	Caudovirales	0.5	Siphoviridae	0.857142857142857
B19_NODE_2518_length_25753_cov_13.240602	Caudovirales	1	Siphoviridae	0.642857142857143
B19_NODE_2519_length_25741_cov_23.181344	Caudovirales	1	Siphoviridae	0.555555555555556
B19_NODE_2520_length_25738_cov_8.494140	Caudovirales	0.5	Siphoviridae	0.666666666666667
B19_NODE_2521_length_25711_cov_9.974743	Caudovirales	0.5	Siphoviridae	0.75
B19_NODE_2522_length_25710_cov_93.628221	Caudovirales	1	Siphoviridae	1
B19_NODE_2525_length_25661_cov_10.055534	Caudovirales	0.428571428571429	Unassigned	NA
B19_NODE_2526_length_25647_cov_8.855267	Caudovirales	1	Siphoviridae	1
B19_NODE_2527_length_25642_cov_70.721265	Caudovirales	1	Siphoviridae	1
B19_NODE_253_length_61948_cov_27.683631	Caudovirales	0.5	Siphoviridae	0.428571428571429
B19_NODE_2530_length_25605_cov_11.420039	Caudovirales	1	Siphoviridae	0.888888888888889
B19_NODE_2531_length_25602_cov_15.860023	Caudovirales	1	Podoviridae	0.5
B19_NODE_2532_length_25601_cov_19.957019	Caudovirales	0.5	Podoviridae	0.4375
B19_NODE_2536_length_25541_cov_10.049164	Caudovirales	0.5	Myoviridae	0.333333333333333
B19_NODE_254_length_61936_cov_55.523392	Caudovirales	0.5	Podoviridae	0.434782608695652
B19_NODE_2540_length_25493_cov_43.750665	Caudovirales	0.5	Siphoviridae	0.833333333333333
B19_NODE_2541_length_25490_cov_9.276823	Caudovirales	0.5	Unassigned	0.333333333333333
B19_NODE_2542_length_25483_cov_10.483404	Caudovirales	0.5	Siphoviridae	0.5
B19_NODE_2544_length_25466_cov_13.242139	Caudovirales	0.444444444444444	Siphoviridae	0.333333333333333
B19_NODE_2545_length_25465_cov_11.508028	Unassigned	NA	Herpesviridae	0.4
B19_NODE_2546_length_25452_cov_66.671933	Caudovirales	1	Unassigned	NA
B19_NODE_2548_length_25444_cov_13.886289	Unassigned	NA	Unassigned	NA
B19_NODE_2549_length_25443_cov_17.166496	Caudovirales	1	Podoviridae	0.857142857142857
B19_NODE_255_length_61835_cov_16.848478	Caudovirales	0.5	Myoviridae	0.307692307692308
B19_NODE_2551_length_25438_cov_23.793957	Caudovirales	1	Siphoviridae	0.75
B19_NODE_2552_length_25431_cov_9.142418	Caudovirales	1	Siphoviridae	0.8
B19_NODE_2553_length_25430_cov_10.307744	Caudovirales	1	Siphoviridae	1
B19_NODE_2554_length_25429_cov_243.515449	Caudovirales	1	Siphoviridae	0.8
B19_NODE_2555_length_25396_cov_9.326230	Caudovirales	1	Siphoviridae	1
B19_NODE_2556_length_25392_cov_11.342227	Caudovirales	0.5	Podoviridae	0.454545454545455
B19_NODE_2557_length_25386_cov_13.507244	Caudovirales	0.5	Podoviridae	0.769230769230769
B19_NODE_2558_length_25381_cov_18.093975	Caudovirales	0.5	Unassigned	0.4
B19_NODE_2559_length_25377_cov_46.131269	Caudovirales	0.5	Siphoviridae	0.75
B19_NODE_256_length_61793_cov_51.136933	Caudovirales	0.488372093023256	Myoviridae	0.346153846153846
B19_NODE_2560_length_25377_cov_12.878959	Caudovirales	0.5	Siphoviridae	0.6
B19_NODE_2561_length_25373_cov_11.892567	Caudovirales	0.5	Unassigned	0.375
B19_NODE_2563_length_25369_cov_13.953030	Caudovirales	0.5	Siphoviridae	0.5
B19_NODE_2565_length_25347_cov_34.323462	Caudovirales	1	Myoviridae	0.5
B19_NODE_2566_length_25331_cov_14.261869	Caudovirales	1	Siphoviridae	0.888888888888889
B19_NODE_2567_length_25306_cov_9.131282	Caudovirales	1	Unassigned	NA
B19_NODE_2568_length_25297_cov_10.637905	Caudovirales	0.5	Siphoviridae	0.571428571428571
B19_NODE_2569_length_25297_cov_10.503169	Caudovirales	1	Unassigned	NA
B19_NODE_2573_length_25248_cov_14.653197	Caudovirales	1	Unassigned	NA
B19_NODE_2574_length_25246_cov_7.509626	Caudovirales	1	Siphoviridae	0.714285714285714
B19_NODE_2575_length_25240_cov_30.108080	Caudovirales	1	Siphoviridae	0.666666666666667
B19_NODE_2576_length_25216_cov_9.879496	Caudovirales	1	Podoviridae	1
B19_NODE_2578_length_25196_cov_12.105883	Caudovirales	1	Podoviridae	0.444444444444444
B19_NODE_2579_length_25183_cov_12.389884	Unassigned	NA	Unassigned	NA
B19_NODE_2583_length_25145_cov_13.057314	Caudovirales	1	Unassigned	NA
B19_NODE_2584_length_25144_cov_40.170354	Caudovirales	1	Unassigned	0.454545454545455
B19_NODE_2585_length_25119_cov_13.374362	Unassigned	1	Unassigned	1
B19_NODE_2588_length_25110_cov_10.102135	Caudovirales	1	Siphoviridae	0.6
B19_NODE_2589_length_25108_cov_21.232866	Caudovirales	1	Siphoviridae	1
B19_NODE_259_length_61609_cov_76.894093	Caudovirales	0.5	Siphoviridae	0.703703703703704
B19_NODE_2590_length_25092_cov_40.938771	Caudovirales	0.5	Unassigned	NA
B19_NODE_2591_length_25087_cov_8.397451	Caudovirales	1	Unassigned	NA
B19_NODE_2592_length_25073_cov_10.508674	Unassigned	NA	Unassigned	NA
B19_NODE_2593_length_25072_cov_11.271136	Caudovirales	1	Siphoviridae	1
B19_NODE_2595_length_25066_cov_9.281396	Caudovirales	1	Siphoviridae	0.666666666666667
B19_NODE_2597_length_25046_cov_13.991077	Caudovirales	1	Podoviridae	0.384615384615385
B19_NODE_2599_length_25039_cov_43.098943	Caudovirales	1	Unassigned	0.428571428571429
B19_NODE_26_length_101198_cov_14.719140	Caudovirales	0.464285714285714	Siphoviridae	0.5625
B19_NODE_260_length_61583_cov_17.850442	Caudovirales	0.454545454545455	Unassigned	0.285714285714286
B19_NODE_2600_length_25016_cov_37.110092	Caudovirales	0.5	Phycodnaviridae	0.363636363636364
B19_NODE_2601_length_24973_cov_17.998796	Caudovirales	0.5	Siphoviridae	0.833333333333333
B19_NODE_2602_length_24968_cov_24.187091	Caudovirales	1	Siphoviridae	0.666666666666667
B19_NODE_2604_length_24959_cov_13.031682	Caudovirales	1	Siphoviridae	0.8
B19_NODE_2607_length_24949_cov_11.736523	Caudovirales	1	Siphoviridae	0.888888888888889
B19_NODE_2608_length_24947_cov_9.481118	Caudovirales	0.5	Mimiviridae	0.4
B19_NODE_2609_length_24942_cov_9.747820	Caudovirales	0.5	Podoviridae	0.4
B19_NODE_261_length_61571_cov_15.281130	Caudovirales	0.444444444444444	Unassigned	0.333333333333333
B19_NODE_2610_length_24929_cov_9.760875	Caudovirales	0.5	Myoviridae	0.4
B19_NODE_2615_length_24872_cov_21.339364	Caudovirales	1	Siphoviridae	0.666666666666667
B19_NODE_2616_length_24846_cov_37.758461	Caudovirales	1	Siphoviridae	1
B19_NODE_2618_length_24823_cov_10.223312	Caudovirales	0.5	Siphoviridae	0.8
B19_NODE_2625_length_24786_cov_12.216611	Caudovirales	0.444444444444444	Siphoviridae	0.5
B19_NODE_2626_length_24783_cov_22.695972	Caudovirales	1	Siphoviridae	0.666666666666667
B19_NODE_2627_length_24754_cov_11.960930	Unassigned	1	Unassigned	1
B19_NODE_2628_length_24735_cov_108.319895	Caudovirales	1	Podoviridae	0.4
B19_NODE_2629_length_24727_cov_11.741083	Caudovirales	1	Unassigned	NA
B19_NODE_263_length_61337_cov_60.253419	Caudovirales	1	Siphoviridae	0.65
B19_NODE_2630_length_24693_cov_19.458398	Caudovirales	1	Podoviridae	0.8
B19_NODE_2632_length_24691_cov_12.461560	Caudovirales	1	Siphoviridae	0.666666666666667
B19_NODE_2634_length_24685_cov_12.431912	Caudovirales	0.5	Podoviridae	0.375
B19_NODE_2636_length_24676_cov_15.199667	Caudovirales	1	Siphoviridae	0.428571428571429
B19_NODE_2637_length_24673_cov_33.906451	Caudovirales	0.5	Podoviridae	0.461538461538462
B19_NODE_2641_length_24643_cov_19.863592	Caudovirales	0.5	Unassigned	NA
B19_NODE_2642_length_24642_cov_10.775206	Caudovirales	0.5	Podoviridae	0.466666666666667
B19_NODE_2643_length_24641_cov_16.879078	Caudovirales	0.4	Siphoviridae	0.428571428571429
B19_NODE_2645_length_24629_cov_14.543501	Caudovirales	1	Siphoviridae	0.833333333333333
B19_NODE_2647_length_24606_cov_27.631339	Caudovirales	1	Siphoviridae	0.666666666666667
B19_NODE_265_length_60966_cov_12.182496	Caudovirales	0.428571428571429	Siphoviridae	0.4
B19_NODE_2650_length_24582_cov_28.748481	Caudovirales	0.5	Myoviridae	0.357142857142857
B19_NODE_2654_length_24546_cov_17.435956	Unassigned	1	Unassigned	1
B19_NODE_2655_length_24522_cov_9.057179	Caudovirales	1	Siphoviridae	0.6
B19_NODE_2658_length_24491_cov_16.612334	Caudovirales	0.5	Siphoviridae	0.916666666666667
B19_NODE_2659_length_24477_cov_11.695561	Caudovirales	1	Myoviridae	0.5
B19_NODE_266_length_60957_cov_19.059982	Caudovirales	1	Siphoviridae	0.833333333333333
B19_NODE_2660_length_24472_cov_22.673383	Caudovirales	0.461538461538462	Myoviridae	0.454545454545455
B19_NODE_2661_length_24471_cov_11.870167	Caudovirales	1	Unassigned	0.4
B19_NODE_2662_length_24467_cov_45.489186	Caudovirales	1	Siphoviridae	0.5
B19_NODE_2663_length_24456_cov_9.204869	Caudovirales	1	Podoviridae	0.444444444444444
B19_NODE_2664_length_24447_cov_11.742129	Caudovirales	0.5	Siphoviridae	0.714285714285714
B19_NODE_267_length_60918_cov_197.302072	Caudovirales	0.5	Podoviridae	0.4
B19_NODE_2673_length_24309_cov_9.775047	Caudovirales	0.5	Podoviridae	0.7
B19_NODE_2674_length_24300_cov_12.851763	Caudovirales	0.5	Siphoviridae	0.6
B19_NODE_2677_length_24216_cov_11.686271	Caudovirales	1	Siphoviridae	1
B19_NODE_2678_length_24215_cov_8.242012	Caudovirales	1	Siphoviridae	0.857142857142857
B19_NODE_2679_length_24198_cov_10.050077	Caudovirales	1	Unassigned	NA
B19_NODE_268_length_60918_cov_24.134400	Caudovirales	1	Siphoviridae	0.714285714285714
B19_NODE_2684_length_24158_cov_12.244866	Caudovirales	1	Siphoviridae	0.666666666666667
B19_NODE_2687_length_24135_cov_24.134427	Caudovirales	0.5	Siphoviridae	0.444444444444444
B19_NODE_2688_length_24135_cov_21.212708	Caudovirales	1	Unassigned	NA
B19_NODE_269_length_60900_cov_46.296130	Caudovirales	0.5	Siphoviridae	0.75
B19_NODE_2694_length_24113_cov_10.680896	Unassigned	NA	Unassigned	NA
B19_NODE_2695_length_24089_cov_14.028709	Unassigned	1	Unassigned	1
B19_NODE_27_length_99318_cov_37.806474	Caudovirales	0.5	Siphoviridae	0.555555555555556
B19_NODE_270_length_60835_cov_36.585686	Caudovirales	0.409090909090909	Siphoviridae	0.5
B19_NODE_2700_length_24025_cov_25.969754	Caudovirales	1	Siphoviridae	0.666666666666667
B19_NODE_2703_length_24004_cov_19.458349	Caudovirales	1	Podoviridae	1
B19_NODE_2707_length_23955_cov_31.496151	Caudovirales	1	Podoviridae	0.5
B19_NODE_2708_length_23953_cov_12.550548	Caudovirales	1	Siphoviridae	1
B19_NODE_271_length_60767_cov_14.294950	Caudovirales	1	Siphoviridae	0.538461538461538
B19_NODE_2711_length_23918_cov_9.863093	Caudovirales	1	Myoviridae	0.5
B19_NODE_2712_length_23917_cov_32.879935	Caudovirales	0.5	Myoviridae	0.375
B19_NODE_2715_length_23856_cov_14.165413	Unassigned	1	Unassigned	1
B19_NODE_2718_length_23783_cov_30.053565	Caudovirales	1	Siphoviridae	0.75
B19_NODE_272_length_60734_cov_28.846982	Caudovirales	1	Siphoviridae	0.523809523809524
B19_NODE_2720_length_23774_cov_12.695813	Caudovirales	1	Siphoviridae	0.75
B19_NODE_2721_length_23769_cov_12.526440	Caudovirales	0.5	Podoviridae	0.666666666666667
B19_NODE_2722_length_23768_cov_46.455151	Caudovirales	1	Siphoviridae	0.6
B19_NODE_2723_length_23765_cov_7.592408	Caudovirales	1	Myoviridae	0.5
B19_NODE_2724_length_23758_cov_10.900181	Caudovirales	1	Siphoviridae	0.5
B19_NODE_2726_length_23744_cov_9.243911	Caudovirales	1	Podoviridae	0.363636363636364
B19_NODE_2727_length_23735_cov_9.753421	Caudovirales	1	Podoviridae	1
B19_NODE_2729_length_23714_cov_8.919227	Caudovirales	1	Podoviridae	0.833333333333333
B19_NODE_273_length_60466_cov_11.482727	Caudovirales	0.5	Siphoviridae	0.5
B19_NODE_2731_length_23659_cov_10.706321	Caudovirales	1	Podoviridae	0.75
B19_NODE_2732_length_23637_cov_10.766262	Caudovirales	1	Unassigned	NA
B19_NODE_2734_length_23622_cov_9.582976	Caudovirales	1	Siphoviridae	1
B19_NODE_2735_length_23617_cov_21.642984	Unassigned	1	Unassigned	1
B19_NODE_2736_length_23614_cov_10.649858	Caudovirales	0.5	Podoviridae	0.375
B19_NODE_2737_length_23612_cov_11.198370	Caudovirales	0.5	Podoviridae	0.428571428571429
B19_NODE_2739_length_23594_cov_27.747950	Caudovirales	1	Siphoviridae	1
B19_NODE_274_length_60429_cov_20.520920	Caudovirales	0.5	Myoviridae	0.384615384615385
B19_NODE_2746_length_23504_cov_12.605143	Caudovirales	1	Siphoviridae	0.75
B19_NODE_2747_length_23503_cov_253.894618	Caudovirales	1	Siphoviridae	0.666666666666667
B19_NODE_2748_length_23503_cov_10.447501	Caudovirales	0.5	Siphoviridae	0.5
B19_NODE_2749_length_23499_cov_10.700350	Caudovirales	0.5	Podoviridae	0.454545454545455
B19_NODE_275_length_60412_cov_10.854234	Caudovirales	0.5	Siphoviridae	0.444444444444444
B19_NODE_2751_length_23485_cov_12.431114	Caudovirales	1	Siphoviridae	1
B19_NODE_2752_length_23478_cov_9.416044	Caudovirales	1	Siphoviridae	0.666666666666667
B19_NODE_2753_length_23458_cov_10.915951	Unassigned	1	Unassigned	1
B19_NODE_2754_length_23436_cov_27.636714	Caudovirales	1	Podoviridae	0.5
B19_NODE_2755_length_23432_cov_67.424391	Caudovirales	0.5	Unassigned	NA
B19_NODE_2757_length_23431_cov_11.444815	Caudovirales	1	Siphoviridae	0.714285714285714
B19_NODE_276_length_60356_cov_22.055969	Caudovirales	0.48	Siphoviridae	0.277777777777778
B19_NODE_2766_length_23300_cov_9.135384	Caudovirales	1	Siphoviridae	1
B19_NODE_2767_length_23298_cov_15.377619	Caudovirales	1	Siphoviridae	0.75
B19_NODE_2769_length_23242_cov_9.699702	Caudovirales	1	Siphoviridae	0.6
B19_NODE_2770_length_23220_cov_55.208332	Caudovirales	1	Myoviridae	0.5
B19_NODE_2771_length_23209_cov_26.484409	Unassigned	1	Unassigned	1
B19_NODE_2772_length_23202_cov_10.216097	Caudovirales	1	Siphoviridae	1
B19_NODE_2773_length_23180_cov_11.752259	Caudovirales	0.5	Siphoviridae	0.666666666666667
B19_NODE_2776_length_23167_cov_423.668441	Unassigned	NA	Unassigned	NA
B19_NODE_2778_length_23161_cov_31.882022	Caudovirales	0.4	Unassigned	NA
B19_NODE_278_length_60252_cov_38.140356	Caudovirales	1	Siphoviridae	0.928571428571429
B19_NODE_2780_length_23152_cov_15.348990	Caudovirales	0.5	Podoviridae	0.5
B19_NODE_2781_length_23140_cov_14.077843	Caudovirales	1	Unassigned	NA
B19_NODE_2782_length_23123_cov_15.799853	Caudovirales	1	Siphoviridae	0.666666666666667
B19_NODE_2783_length_23123_cov_10.778698	Caudovirales	0.444444444444444	Unassigned	0.4
B19_NODE_2785_length_23110_cov_44.488831	Caudovirales	1	Siphoviridae	0.8
B19_NODE_2788_length_23077_cov_12.423465	Caudovirales	1	Myoviridae	1
B19_NODE_2789_length_23076_cov_10.185787	Caudovirales	1	Unassigned	NA
B19_NODE_2791_length_23064_cov_30.559172	Caudovirales	1	Podoviridae	0.444444444444444
B19_NODE_2792_length_23042_cov_46.578501	Caudovirales	1	Siphoviridae	0.615384615384615
B19_NODE_2793_length_23040_cov_11.704416	Caudovirales	1	Siphoviridae	0.666666666666667
B19_NODE_2794_length_23006_cov_10.925929	Caudovirales	1	Siphoviridae	1
B19_NODE_2796_length_22999_cov_19.231477	Caudovirales	1	Myoviridae	0.5
B19_NODE_2798_length_22981_cov_14.266204	Caudovirales	1	Unassigned	NA
B19_NODE_28_length_98873_cov_69.281356	Caudovirales	0.488888888888889	Siphoviridae	0.439024390243902
B19_NODE_280_length_60195_cov_71.933106	Caudovirales	0.5	Myoviridae	0.428571428571429
B19_NODE_2801_length_22973_cov_11.446941	Caudovirales	1	Myoviridae	0.428571428571429
B19_NODE_2802_length_22972_cov_9.767291	Caudovirales	1	Siphoviridae	0.666666666666667
B19_NODE_2805_length_22954_cov_9.543648	Caudovirales	0.5	Siphoviridae	0.833333333333333
B19_NODE_2807_length_22944_cov_15.985277	Caudovirales	1	Siphoviridae	0.666666666666667
B19_NODE_281_length_60126_cov_13.023206	Caudovirales	1	Unassigned	NA
B19_NODE_2812_length_22912_cov_11.789999	Caudovirales	1	Siphoviridae	0.833333333333333
B19_NODE_2813_length_22909_cov_10.879802	Caudovirales	0.5	Podoviridae	0.666666666666667
B19_NODE_2815_length_22905_cov_27.496805	Caudovirales	0.4	Unassigned	NA
B19_NODE_2818_length_22870_cov_8.812492	Caudovirales	0.5	Siphoviridae	0.6
B19_NODE_282_length_60063_cov_13.445157	Caudovirales	0.5	Podoviridae	0.432432432432432
B19_NODE_2820_length_22864_cov_19.280240	Unassigned	1	Unassigned	1
B19_NODE_2821_length_22856_cov_14.378668	Caudovirales	1	Siphoviridae	0.833333333333333
B19_NODE_2825_length_22827_cov_8.556297	Caudovirales	0.5	Siphoviridae	0.5
B19_NODE_2826_length_22826_cov_18.704932	Caudovirales	1	Siphoviridae	0.5
B19_NODE_2827_length_22817_cov_8.884764	Unassigned	NA	Siphoviridae	0.5
B19_NODE_2829_length_22801_cov_16.300932	Caudovirales	1	Siphoviridae	0.666666666666667
B19_NODE_283_length_59930_cov_15.505052	Caudovirales	0.48	Siphoviridae	0.48
B19_NODE_2831_length_22765_cov_10.535579	Caudovirales	1	Unassigned	NA
B19_NODE_2832_length_22750_cov_12.803701	Caudovirales	0.5	Siphoviridae	0.583333333333333
B19_NODE_2834_length_22730_cov_37.834179	Caudovirales	1	Siphoviridae	0.666666666666667
B19_NODE_2835_length_22721_cov_205.341878	Caudovirales	0.5	Podoviridae	0.333333333333333
B19_NODE_2838_length_22698_cov_10.001634	Caudovirales	1	Siphoviridae	1
B19_NODE_2839_length_22690_cov_9.960725	Caudovirales	0.5	Siphoviridae	0.6
B19_NODE_284_length_59907_cov_21.338167	Caudovirales	0.466666666666667	Phycodnaviridae	0.307692307692308
B19_NODE_2841_length_22684_cov_9.714393	Caudovirales	1	Unassigned	NA
B19_NODE_2843_length_22680_cov_10.274519	Caudovirales	1	Siphoviridae	0.6
B19_NODE_2844_length_22678_cov_26.897405	Caudovirales	1	Siphoviridae	1
B19_NODE_2845_length_22666_cov_27.445801	Caudovirales	0.5	Siphoviridae	0.8
B19_NODE_2847_length_22661_cov_7.597717	Caudovirales	1	Myoviridae	0.5
B19_NODE_2849_length_22635_cov_8.576041	Herpesvirales	0.428571428571429	Herpesviridae	0.428571428571429
B19_NODE_2851_length_22617_cov_13.573043	Caudovirales	1	Siphoviridae	0.833333333333333
B19_NODE_2853_length_22599_cov_19.029365	Caudovirales	1	Siphoviridae	0.666666666666667
B19_NODE_2854_length_22591_cov_13.384407	Caudovirales	1	Siphoviridae	1
B19_NODE_2857_length_22558_cov_11.172155	Caudovirales	1	Unassigned	NA
B19_NODE_2859_length_22541_cov_95.229743	Caudovirales	1	Siphoviridae	1
B19_NODE_286_length_59696_cov_319.944300	Caudovirales	0.454545454545455	Siphoviridae	0.428571428571429
B19_NODE_2862_length_22536_cov_12.290379	Caudovirales	1	Unassigned	NA
B19_NODE_2864_length_22534_cov_9.723342	Caudovirales	1	Siphoviridae	0.9
B19_NODE_2866_length_22495_cov_13.989037	Caudovirales	1	Podoviridae	0.8
B19_NODE_2868_length_22446_cov_10.413202	Caudovirales	1	Siphoviridae	0.6
B19_NODE_287_length_59622_cov_24.887689	Caudovirales	0.454545454545455	Unassigned	0.285714285714286
B19_NODE_2871_length_22362_cov_8.417672_fragment_1	Caudovirales	1	Unassigned	NA
B19_NODE_2872_length_22357_cov_8.862748	Caudovirales	1	Siphoviridae	0.666666666666667
B19_NODE_2874_length_22350_cov_21.260597	Caudovirales	0.473684210526316	Siphoviridae	0.727272727272727
B19_NODE_2875_length_22340_cov_21.444245	Caudovirales	1	Siphoviridae	1
B19_NODE_2876_length_22326_cov_10.919088	Caudovirales	0.5	Siphoviridae	0.625
B19_NODE_2877_length_22320_cov_7.405345	Caudovirales	0.5	Podoviridae	0.375
B19_NODE_288_length_59512_cov_39.069916	Caudovirales	0.472222222222222	Siphoviridae	0.4
B19_NODE_2880_length_22292_cov_28.418806	Caudovirales	0.5	Siphoviridae	0.75
B19_NODE_2881_length_22286_cov_13.904368	Caudovirales	0.444444444444444	Siphoviridae	0.666666666666667
B19_NODE_2882_length_22283_cov_25.740687	Caudovirales	1	Podoviridae	1
B19_NODE_2885_length_22265_cov_347.792886	Caudovirales	0.5	Siphoviridae	0.8
B19_NODE_2889_length_22223_cov_10.012901	Caudovirales	0.5	Unassigned	NA
B19_NODE_289_length_59507_cov_14.573925	Caudovirales	0.478260869565217	Siphoviridae	0.538461538461538
B19_NODE_2890_length_22219_cov_13.634588	Caudovirales	1	Siphoviridae	1
B19_NODE_2891_length_22203_cov_16.803820	Caudovirales	0.5	Siphoviridae	0.666666666666667
B19_NODE_2893_length_22168_cov_64.869850	Caudovirales	1	Siphoviridae	0.666666666666667
B19_NODE_2894_length_22162_cov_15.262406	Unassigned	1	Unassigned	1
B19_NODE_2896_length_22153_cov_10.912119	Caudovirales	0.5	Unassigned	NA
B19_NODE_2898_length_22138_cov_12.976951	Caudovirales	0.5	Podoviridae	0.461538461538462
B19_NODE_29_length_98607_cov_26.122615	Caudovirales	0.5	Siphoviridae	0.423076923076923
B19_NODE_290_length_59472_cov_25.551559	Caudovirales	0.5	Myoviridae	0.5
B19_NODE_2900_length_22113_cov_12.578022	Caudovirales	1	Unassigned	0.428571428571429
B19_NODE_2903_length_22087_cov_17.461692	Caudovirales	0.5	Siphoviridae	0.7
B19_NODE_2904_length_22066_cov_11.656445	Caudovirales	1	Siphoviridae	0.555555555555556
B19_NODE_2907_length_22036_cov_148.595196	Caudovirales	1	Siphoviridae	0.571428571428571
B19_NODE_2908_length_22036_cov_10.966744	Caudovirales	0.5	Siphoviridae	0.625
B19_NODE_291_length_59398_cov_360.751698	Caudovirales	0.45	Myoviridae	0.333333333333333
B19_NODE_2916_length_21967_cov_10.307092	no_order_Phycodnaviridae	0.666666666666667	Phycodnaviridae	0.5
B19_NODE_2917_length_21964_cov_10.092930	Caudovirales	1	Podoviridae	0.5
B19_NODE_2918_length_21954_cov_11.222156	Caudovirales	1	Siphoviridae	0.666666666666667
B19_NODE_292_length_59393_cov_9.712629	Caudovirales	0.5	Siphoviridae	0.461538461538462
B19_NODE_2921_length_21943_cov_14.773255	Caudovirales	0.5	Podoviridae	0.4
B19_NODE_2922_length_21941_cov_108.164809	Caudovirales	0.5	Podoviridae	0.444444444444444
B19_NODE_2923_length_21938_cov_9.060732	Unassigned	NA	Unassigned	NA
B19_NODE_2926_length_21925_cov_10.498445	Caudovirales	1	Podoviridae	1
B19_NODE_2927_length_21920_cov_9.214544	Caudovirales	1	Unassigned	NA
B19_NODE_2929_length_21911_cov_43.843750	Caudovirales	1	Podoviridae	0.5
B19_NODE_293_length_59311_cov_26.194461	Caudovirales	1	Siphoviridae	0.555555555555556
B19_NODE_2932_length_21891_cov_11.133175	Caudovirales	1	Siphoviridae	0.666666666666667
B19_NODE_2934_length_21879_cov_10.213022	Unassigned	1	Unassigned	1
B19_NODE_2935_length_21872_cov_21.992712	Caudovirales	1	Siphoviridae	0.666666666666667
B19_NODE_2937_length_21857_cov_8.928814	Caudovirales	0.5	Myoviridae	0.5
B19_NODE_2939_length_21853_cov_10.138728	Caudovirales	0.5	Siphoviridae	0.571428571428571
B19_NODE_294_length_59254_cov_523.696464	Caudovirales	0.5	Siphoviridae	0.833333333333333
B19_NODE_2941_length_21841_cov_27.335353	Caudovirales	1	Siphoviridae	0.785714285714286
B19_NODE_2942_length_21833_cov_19.935531	Caudovirales	1	Siphoviridae	0.5
B19_NODE_2947_length_21806_cov_37.392074	Caudovirales	0.5	Unassigned	0.428571428571429
B19_NODE_2948_length_21803_cov_12.331433	Caudovirales	1	Siphoviridae	0.6
B19_NODE_2949_length_21787_cov_38.917587	Caudovirales	0.5	Siphoviridae	0.5
B19_NODE_295_length_59217_cov_83.848095	Caudovirales	0.5	Siphoviridae	0.5
B19_NODE_2951_length_21782_cov_11.993096	Caudovirales	1	Podoviridae	0.461538461538462
B19_NODE_2954_length_21763_cov_10.298922	Caudovirales	0.416666666666667	Siphoviridae	0.375
B19_NODE_2956_length_21761_cov_20.057680	Caudovirales	1	Myoviridae	0.5
B19_NODE_2957_length_21755_cov_10.294424	Caudovirales	0.5	Unassigned	NA
B19_NODE_296_length_59090_cov_16.168544	Caudovirales	0.5	Siphoviridae	0.5
B19_NODE_2960_length_21722_cov_34.088383	Caudovirales	1	Siphoviridae	0.75
B19_NODE_2965_length_21690_cov_15.767922	Caudovirales	0.5	Siphoviridae	0.666666666666667
B19_NODE_2967_length_21674_cov_20.820436	Unassigned	1	Unassigned	1
B19_NODE_2968_length_21648_cov_20.459593	Caudovirales	0.5	Siphoviridae	0.5
B19_NODE_2969_length_21643_cov_24.570132	Caudovirales	1	Siphoviridae	1
B19_NODE_297_length_58999_cov_56.324104	Caudovirales	0.5	Siphoviridae	0.555555555555556
B19_NODE_2975_length_21570_cov_10.280734	Caudovirales	1	Siphoviridae	0.666666666666667
B19_NODE_298_length_58817_cov_22.897604	Caudovirales	0.5	Siphoviridae	0.666666666666667
B19_NODE_2980_length_21529_cov_45.055136	Caudovirales	1	Myoviridae	0.444444444444444
B19_NODE_2983_length_21491_cov_16.505738	Caudovirales	1	Siphoviridae	0.888888888888889
B19_NODE_2985_length_21485_cov_235.123145	Caudovirales	0.5	Myoviridae	0.5
B19_NODE_2988_length_21471_cov_10.001401	Caudovirales	0.5	Siphoviridae	0.8
B19_NODE_299_length_58812_cov_13.204912	Caudovirales	0.5	Siphoviridae	0.833333333333333
B19_NODE_2991_length_21449_cov_15.457698	Unassigned	1	Unassigned	1
B19_NODE_2992_length_21447_cov_35.312640	Caudovirales	0.5	Siphoviridae	0.4
B19_NODE_2993_length_21446_cov_13.039596	Caudovirales	1	Podoviridae	0.428571428571429
B19_NODE_2994_length_21446_cov_12.917208	Caudovirales	0.5	Siphoviridae	0.5
B19_NODE_2996_length_21427_cov_14.080526	Caudovirales	0.5	Myoviridae	0.4
B19_NODE_2998_length_21409_cov_11.506556	Caudovirales	1	Siphoviridae	1
B19_NODE_2999_length_21398_cov_11.384154	Caudovirales	0.5	Siphoviridae	0.5
B19_NODE_30_length_97634_cov_47.458234	Caudovirales	1	Podoviridae	0.392857142857143
B19_NODE_300_length_58718_cov_19.724068	Caudovirales	0.481481481481481	Siphoviridae	0.466666666666667
B19_NODE_3000_length_21392_cov_16.338192	Caudovirales	1	Siphoviridae	0.555555555555556
B19_NODE_3001_length_21389_cov_9.216274	Caudovirales	0.5	Siphoviridae	0.5
B19_NODE_3005_length_21374_cov_10.962616	Caudovirales	0.5	Siphoviridae	0.909090909090909
B19_NODE_3008_length_21343_cov_102.945885	Caudovirales	1	Myoviridae	0.5
B19_NODE_301_length_58680_cov_33.754388	Caudovirales	0.5	Siphoviridae	0.75
B19_NODE_3012_length_21310_cov_13.092731	Caudovirales	1	Unassigned	0.4
B19_NODE_3014_length_21293_cov_10.711272	Caudovirales	1	Siphoviridae	0.833333333333333
B19_NODE_3019_length_21233_cov_25.603976	Caudovirales	1	Unassigned	NA
B19_NODE_3020_length_21226_cov_10.395163	Caudovirales	1	Siphoviridae	0.75
B19_NODE_3023_length_21204_cov_14.154806	Caudovirales	0.461538461538462	Siphoviridae	0.625
B19_NODE_3025_length_21194_cov_18.496760	Caudovirales	1	Podoviridae	0.5
B19_NODE_3026_length_21186_cov_13.141404	Caudovirales	1	Myoviridae	0.428571428571429
B19_NODE_3027_length_21170_cov_10.585034	Caudovirales	1	Siphoviridae	0.6
B19_NODE_3029_length_21128_cov_9.989940	Herpesvirales	0.375	Herpesviridae	0.428571428571429
B19_NODE_303_length_58052_cov_118.854458	Caudovirales	1	Siphoviridae	0.666666666666667
B19_NODE_3031_length_21116_cov_10.188785	Caudovirales	0.5	Siphoviridae	0.5
B19_NODE_3033_length_21106_cov_7.917914	Caudovirales	1	Myoviridae	0.428571428571429
B19_NODE_3034_length_21101_cov_17.251639	Caudovirales	0.5	Siphoviridae	0.714285714285714
B19_NODE_3036_length_21065_cov_332.553927	Caudovirales	1	Siphoviridae	0.888888888888889
B19_NODE_304_length_58048_cov_24.902281	Caudovirales	0.481481481481481	Siphoviridae	0.5
B19_NODE_3040_length_21043_cov_10.215409	Herpesvirales	1	Herpesviridae	1
B19_NODE_3042_length_21039_cov_10.273828	Caudovirales	1	Podoviridae	1
B19_NODE_3044_length_21032_cov_7.487915	Unassigned	NA	Unassigned	NA
B19_NODE_3045_length_21031_cov_10.135059	Unassigned	NA	Unassigned	NA
B19_NODE_3048_length_21017_cov_9.516077	Caudovirales	0.5	Siphoviridae	0.6
B19_NODE_3049_length_21013_cov_14.592423	Caudovirales	0.5	Siphoviridae	0.666666666666667
B19_NODE_305_length_58016_cov_15.196477	Caudovirales	1	Podoviridae	0.454545454545455
B19_NODE_3050_length_21013_cov_8.600439	Caudovirales	1	Podoviridae	0.416666666666667
B19_NODE_3052_length_20993_cov_12.734836	Caudovirales	1	Siphoviridae	0.714285714285714
B19_NODE_3053_length_20989_cov_17.026225	Caudovirales	1	Siphoviridae	0.5
B19_NODE_3054_length_20980_cov_11.981888	Caudovirales	0.5	Myoviridae	0.416666666666667
B19_NODE_3055_length_20979_cov_10.943988	Caudovirales	1	Unassigned	NA
B19_NODE_3057_length_20973_cov_16.490200	Caudovirales	0.5	Podoviridae	0.444444444444444
B19_NODE_3058_length_20966_cov_15.230644	Caudovirales	1	Siphoviridae	0.75
B19_NODE_306_length_57983_cov_21.953632	Caudovirales	0.482758620689655	Siphoviridae	0.5
B19_NODE_3060_length_20948_cov_27.068923	Caudovirales	0.5	Siphoviridae	0.833333333333333
B19_NODE_3061_length_20942_cov_17.791593	Caudovirales	1	Podoviridae	0.444444444444444
B19_NODE_3065_length_20926_cov_15.651814	Caudovirales	1	Unassigned	NA
B19_NODE_3066_length_20920_cov_11.317805	Caudovirales	1	Siphoviridae	1
B19_NODE_3067_length_20908_cov_24.526255	Caudovirales	1	Siphoviridae	0.666666666666667
B19_NODE_3068_length_20905_cov_21.539281	Caudovirales	1	Siphoviridae	1
B19_NODE_3070_length_20896_cov_14.958399	Caudovirales	1	Podoviridae	0.428571428571429
B19_NODE_3074_length_20878_cov_49.777698	Herpesvirales	1	Herpesviridae	1
B19_NODE_3075_length_20874_cov_9.809117	Unassigned	1	Unassigned	1
B19_NODE_3077_length_20870_cov_41.238242	Caudovirales	1	Podoviridae	1
B19_NODE_3079_length_20851_cov_11.958790	Unassigned	1	Unassigned	1
B19_NODE_308_length_57851_cov_12.242318	Caudovirales	1	Siphoviridae	0.666666666666667
B19_NODE_3081_length_20833_cov_9.217682	Unassigned	1	Unassigned	1
B19_NODE_3083_length_20827_cov_16.116840	Caudovirales	1	Siphoviridae	1
B19_NODE_3084_length_20827_cov_15.731321	Caudovirales	0.5	Myoviridae	0.4
B19_NODE_3087_length_20789_cov_104.907543	Caudovirales	1	Siphoviridae	0.75
B19_NODE_3088_length_20787_cov_9.864991	Unassigned	1	Unassigned	1
B19_NODE_309_length_57840_cov_16.978507	Caudovirales	1	Myoviridae	0.476190476190476
B19_NODE_3093_length_20741_cov_9.565358	Caudovirales	1	Siphoviridae	0.666666666666667
B19_NODE_3095_length_20711_cov_11.651723	Caudovirales	1	Podoviridae	0.5
B19_NODE_3098_length_20685_cov_9.691323	Caudovirales	1	Podoviridae	0.5
B19_NODE_31_length_97326_cov_18.360385	Caudovirales	0.5	Unassigned	0.407407407407407
B19_NODE_310_length_57824_cov_26.148696	Caudovirales	0.5	Siphoviridae	0.666666666666667
B19_NODE_3102_length_20674_cov_23.462244	Caudovirales	1	Podoviridae	0.5
B19_NODE_3103_length_20673_cov_16.219662	Caudovirales	1	Podoviridae	0.5
B19_NODE_3104_length_20669_cov_91.412681	Caudovirales	1	Unassigned	0.4
B19_NODE_3105_length_20655_cov_8.802864	Herpesvirales	0.4	Herpesviridae	0.4
B19_NODE_3106_length_20654_cov_25.362688	Caudovirales	1	Siphoviridae	1
B19_NODE_3107_length_20650_cov_54.973052	Caudovirales	1	Myoviridae	0.4
B19_NODE_311_length_57794_cov_13.242592	Caudovirales	0.5	Siphoviridae	0.5
B19_NODE_3110_length_20632_cov_13.239053	Caudovirales	1	Siphoviridae	0.8
B19_NODE_3111_length_20622_cov_8.774396	Caudovirales	1	Unassigned	0.4375
B19_NODE_3113_length_20611_cov_12.945709	Caudovirales	1	Unassigned	NA
B19_NODE_3114_length_20608_cov_8.803873	Caudovirales	1	Siphoviridae	0.571428571428571
B19_NODE_3116_length_20593_cov_49.480865	Caudovirales	1	Podoviridae	0.4
B19_NODE_3117_length_20583_cov_9.532638	Caudovirales	1	Siphoviridae	1
B19_NODE_3119_length_20569_cov_13.211124	Caudovirales	1	Siphoviridae	0.75
B19_NODE_312_length_57512_cov_177.752650	Caudovirales	1	Siphoviridae	0.5
B19_NODE_3120_length_20568_cov_9.228635	Caudovirales	1	Siphoviridae	0.5
B19_NODE_3122_length_20554_cov_11.539929	Caudovirales	1	Siphoviridae	0.833333333333333
B19_NODE_3126_length_20528_cov_11.107703	Caudovirales	1	Siphoviridae	0.444444444444444
B19_NODE_3127_length_20526_cov_11.599922	Caudovirales	1	Podoviridae	0.5
B19_NODE_3129_length_20520_cov_10.768238	Caudovirales	0.5	Siphoviridae	0.8
B19_NODE_313_length_57407_cov_25.755545	Caudovirales	0.5	Podoviridae	0.409090909090909
B19_NODE_3131_length_20501_cov_18.414360	Caudovirales	0.5	Siphoviridae	0.75
B19_NODE_3133_length_20495_cov_10.619325	Caudovirales	1	Siphoviridae	0.625
B19_NODE_3134_length_20493_cov_43.677464	Caudovirales	1	Unassigned	NA
B19_NODE_3135_length_20493_cov_9.409042	Unassigned	1	Unassigned	1
B19_NODE_314_length_57365_cov_16.326662	Caudovirales	1	Siphoviridae	0.833333333333333
B19_NODE_3141_length_20440_cov_36.462742	Caudovirales	1	Unassigned	0.4
B19_NODE_3142_length_20436_cov_10.260586	Caudovirales	0.5	Unassigned	NA
B19_NODE_3145_length_20421_cov_14.461063	Caudovirales	0.466666666666667	Siphoviridae	0.75
B19_NODE_3146_length_20419_cov_10.175850	Caudovirales	1	Unassigned	NA
B19_NODE_3148_length_20408_cov_18.437724	Unassigned	1	Unassigned	1
B19_NODE_3149_length_20405_cov_72.469287	Caudovirales	1	Siphoviridae	0.8
B19_NODE_315_length_57355_cov_43.705969	Caudovirales	0.488888888888889	Podoviridae	0.346153846153846
B19_NODE_3150_length_20402_cov_11.113481	Caudovirales	1	Myoviridae	0.5
B19_NODE_3153_length_20379_cov_8.866365	Caudovirales	1	Podoviridae	0.5
B19_NODE_3155_length_20372_cov_15.556972	Caudovirales	1	Siphoviridae	1
B19_NODE_3156_length_20371_cov_12.703928	Caudovirales	1	Siphoviridae	1
B19_NODE_3157_length_20369_cov_25.717141	Caudovirales	1	Siphoviridae	1
B19_NODE_3158_length_20369_cov_17.294772	Caudovirales	1	Siphoviridae	0.8
B19_NODE_316_length_57332_cov_31.508372	Caudovirales	1	Siphoviridae	0.5
B19_NODE_3160_length_20355_cov_15.770788	Caudovirales	1	Podoviridae	1
B19_NODE_3161_length_20353_cov_12.799734	Caudovirales	1	Siphoviridae	0.5
B19_NODE_3162_length_20353_cov_10.928614	Caudovirales	1	Unassigned	NA
B19_NODE_3164_length_20344_cov_9.863670	Caudovirales	1	Siphoviridae	0.909090909090909
B19_NODE_3165_length_20343_cov_10.507541	Caudovirales	1	Siphoviridae	0.857142857142857
B19_NODE_3166_length_20340_cov_13.769534	Caudovirales	1	Myoviridae	0.375
B19_NODE_317_length_57319_cov_44.871106	Caudovirales	1	Siphoviridae	1
B19_NODE_3171_length_20309_cov_20.128962	Unassigned	1	Unassigned	1
B19_NODE_3174_length_20290_cov_13.683716	Caudovirales	0.5	Siphoviridae	0.7
B19_NODE_3176_length_20264_cov_30.931417	Caudovirales	0.5	Myoviridae	0.428571428571429
B19_NODE_3178_length_20217_cov_7.587144	Caudovirales	0.5	Myoviridae	0.428571428571429
B19_NODE_3179_length_20215_cov_11.461161	Caudovirales	1	Siphoviridae	1
B19_NODE_318_length_57251_cov_34.772991	Caudovirales	0.48	Unassigned	0.333333333333333
B19_NODE_3180_length_20205_cov_12.602432	Caudovirales	1	Unassigned	NA
B19_NODE_3182_length_20186_cov_11.754359	Caudovirales	1	Siphoviridae	1
B19_NODE_3183_length_20179_cov_13.319718	Caudovirales	1	Siphoviridae	0.75
B19_NODE_3184_length_20174_cov_60.529002	Caudovirales	1	Unassigned	NA
B19_NODE_3186_length_20155_cov_90.497463	Caudovirales	1	Unassigned	NA
B19_NODE_3188_length_20152_cov_9.035776	Caudovirales	0.5	Siphoviridae	0.666666666666667
B19_NODE_3189_length_20151_cov_14.046925	Caudovirales	0.5	Siphoviridae	0.75
B19_NODE_3191_length_20142_cov_8.710410	Caudovirales	1	Siphoviridae	0.454545454545455
B19_NODE_3192_length_20134_cov_38.924299	Caudovirales	1	Siphoviridae	1
B19_NODE_3193_length_20126_cov_28.393852	Caudovirales	1	Siphoviridae	0.666666666666667
B19_NODE_3197_length_20113_cov_15.984495	Caudovirales	1	Siphoviridae	0.5
B19_NODE_3198_length_20112_cov_60.304283	Caudovirales	1	Unassigned	NA
B19_NODE_32_length_96528_cov_14.904377	Caudovirales	0.44	Siphoviridae	0.466666666666667
B19_NODE_320_length_57199_cov_11.751820	Caudovirales	0.5	Siphoviridae	0.818181818181818
B19_NODE_3202_length_20081_cov_18.316089	Caudovirales	1	Podoviridae	0.428571428571429
B19_NODE_3207_length_20066_cov_10.773625	Caudovirales	0.5	Podoviridae	0.333333333333333
B19_NODE_3208_length_20055_cov_11.788950	Caudovirales	1	Siphoviridae	1
B19_NODE_321_length_57167_cov_33.358349	Caudovirales	1	Siphoviridae	0.777777777777778
B19_NODE_3210_length_20009_cov_14.096322	Caudovirales	1	Siphoviridae	1
B19_NODE_3212_length_19986_cov_7.867292	Caudovirales	1	Siphoviridae	0.5
B19_NODE_3214_length_19965_cov_8.634103	Caudovirales	1	Siphoviridae	0.75
B19_NODE_3215_length_19960_cov_23.024366	Caudovirales	1	Siphoviridae	1
B19_NODE_3219_length_19942_cov_15.023080	Caudovirales	1	Podoviridae	0.4
B19_NODE_3220_length_19941_cov_37.048879	Caudovirales	1	Siphoviridae	1
B19_NODE_3221_length_19936_cov_12.931241	Caudovirales	1	Myoviridae	0.5
B19_NODE_323_length_57103_cov_33.844885	Caudovirales	0.5	Unassigned	0.416666666666667
B19_NODE_3230_length_19883_cov_9.151705	Caudovirales	1	Myoviridae	0.454545454545455
B19_NODE_3231_length_19879_cov_14.744451	Caudovirales	1	Myoviridae	0.5
B19_NODE_3232_length_19878_cov_12.338243	Unassigned	1	Unassigned	1
B19_NODE_3233_length_19873_cov_45.401605	Caudovirales	0.5	Podoviridae	0.4375
B19_NODE_3234_length_19869_cov_14.775815	Caudovirales	1	Siphoviridae	0.9
B19_NODE_3236_length_19861_cov_25.658740	Caudovirales	1	Siphoviridae	0.833333333333333
B19_NODE_3237_length_19854_cov_7.734482	Caudovirales	0.5	Siphoviridae	0.428571428571429
B19_NODE_3238_length_19853_cov_22.401303	Caudovirales	1	Myoviridae	0.5
B19_NODE_324_length_56986_cov_11.903743	Caudovirales	0.454545454545455	Siphoviridae	0.428571428571429
B19_NODE_3240_length_19850_cov_8.414196	Caudovirales	1	Siphoviridae	0.833333333333333
B19_NODE_3243_length_19840_cov_9.023503	Caudovirales	1	Myoviridae	0.5
B19_NODE_3245_length_19829_cov_9.398402	Caudovirales	1	Siphoviridae	0.666666666666667
B19_NODE_3248_length_19811_cov_15.899676	Caudovirales	1	Siphoviridae	0.571428571428571
B19_NODE_3251_length_19796_cov_34.296084	Caudovirales	1	Siphoviridae	0.666666666666667
B19_NODE_3254_length_19788_cov_20.100846	Caudovirales	0.5	Siphoviridae	0.875
B19_NODE_3255_length_19787_cov_19.070545	Caudovirales	1	Siphoviridae	0.75
B19_NODE_3257_length_19780_cov_11.842636	Caudovirales	1	Unassigned	NA
B19_NODE_3258_length_19776_cov_8.607880	Caudovirales	1	Siphoviridae	0.666666666666667
B19_NODE_326_length_56963_cov_150.598264	Caudovirales	0.482758620689655	Siphoviridae	0.5625
B19_NODE_3260_length_19774_cov_11.423247	Caudovirales	0.4	Unassigned	0.4
B19_NODE_3261_length_19768_cov_9.286816	Caudovirales	1	Unassigned	NA
B19_NODE_3266_length_19739_cov_15.883459	Caudovirales	1	Siphoviridae	0.8
B19_NODE_3267_length_19738_cov_13.199309	Caudovirales	0.5	Podoviridae	0.666666666666667
B19_NODE_3268_length_19728_cov_7.579119	Caudovirales	1	Myoviridae	0.416666666666667
B19_NODE_3269_length_19717_cov_14.018513	Unassigned	1	Unassigned	1
B19_NODE_327_length_56934_cov_203.280525	Caudovirales	0.5	Myoviridae	0.416666666666667
B19_NODE_3270_length_19710_cov_25.726177	Caudovirales	1	Siphoviridae	0.5
B19_NODE_3271_length_19700_cov_20.821889	Caudovirales	1	Unassigned	1
B19_NODE_3272_length_19699_cov_9.464620	Caudovirales	1	Unassigned	NA
B19_NODE_3273_length_19685_cov_10.208915	Caudovirales	1	Podoviridae	1
B19_NODE_3279_length_19648_cov_11.254172	Caudovirales	1	Unassigned	0.4
B19_NODE_328_length_56907_cov_174.511732	Caudovirales	1	Siphoviridae	0.7
B19_NODE_3284_length_19618_cov_10.623933	Caudovirales	1	Siphoviridae	0.6
B19_NODE_3285_length_19598_cov_9.526531	Caudovirales	1	Siphoviridae	0.833333333333333
B19_NODE_3288_length_19557_cov_11.555430	Caudovirales	0.5	Myoviridae	0.454545454545455
B19_NODE_329_length_56885_cov_17.799455	Caudovirales	0.384615384615385	Siphoviridae	0.444444444444444
B19_NODE_3291_length_19537_cov_9.963607	Caudovirales	0.428571428571429	Siphoviridae	0.4
B19_NODE_3292_length_19536_cov_21.786869	Unassigned	1	Unassigned	1
B19_NODE_3293_length_19531_cov_11.612446	Caudovirales	0.444444444444444	Podoviridae	0.444444444444444
B19_NODE_3297_length_19499_cov_9.625026	Caudovirales	1	Unassigned	NA
B19_NODE_3299_length_19493_cov_17.196059	Caudovirales	1	Myoviridae	0.5
B19_NODE_330_length_56821_cov_9.729556	Caudovirales	1	Unassigned	NA
B19_NODE_3300_length_19490_cov_59.121019	Caudovirales	1	Siphoviridae	1
B19_NODE_3301_length_19484_cov_13.161099	Caudovirales	1	Siphoviridae	1
B19_NODE_331_length_56807_cov_69.032915	Caudovirales	1	Siphoviridae	1
B19_NODE_3312_length_19395_cov_18.686401	Caudovirales	1	Unassigned	0.333333333333333
B19_NODE_3314_length_19388_cov_11.992914	Caudovirales	1	Siphoviridae	0.666666666666667
B19_NODE_3316_length_19386_cov_10.219906	Caudovirales	1	Siphoviridae	1
B19_NODE_3318_length_19360_cov_17.840352	Caudovirales	1	Podoviridae	0.454545454545455
B19_NODE_332_length_56631_cov_22.285810	Caudovirales	0.363636363636364	Unassigned	0.25
B19_NODE_3320_length_19356_cov_42.168178	Caudovirales	1	Siphoviridae	1
B19_NODE_3322_length_19344_cov_9.125356	Caudovirales	1	Siphoviridae	0.6
B19_NODE_3325_length_19323_cov_13.217718	Unassigned	1	Unassigned	1
B19_NODE_3326_length_19310_cov_9.079356	Caudovirales	0.4	Unassigned	NA
B19_NODE_3327_length_19308_cov_16.250143	Caudovirales	1	Siphoviridae	0.666666666666667
B19_NODE_3328_length_19301_cov_51.898524	Caudovirales	1	Siphoviridae	0.666666666666667
B19_NODE_333_length_56615_cov_88.672153	Caudovirales	0.481481481481481	Siphoviridae	0.733333333333333
B19_NODE_3331_length_19294_cov_11.795883	Caudovirales	0.5	Siphoviridae	0.8
B19_NODE_3332_length_19292_cov_29.507408	Caudovirales	1	Siphoviridae	1
B19_NODE_3333_length_19289_cov_21.744255	Caudovirales	1	Unassigned	NA
B19_NODE_3335_length_19263_cov_12.370887	Caudovirales	1	Siphoviridae	0.666666666666667
B19_NODE_3336_length_19249_cov_7.846567	Caudovirales	1	Unassigned	0.333333333333333
B19_NODE_3337_length_19243_cov_11.163227	Caudovirales	0.5	Podoviridae	0.466666666666667
B19_NODE_3338_length_19218_cov_10.009967	Caudovirales	0.473684210526316	Podoviridae	0.375
B19_NODE_334_length_56421_cov_11.129032	Caudovirales	1	Siphoviridae	0.5
B19_NODE_3340_length_19201_cov_13.972893	Caudovirales	0.5	Siphoviridae	0.833333333333333
B19_NODE_3342_length_19188_cov_75.014948	Caudovirales	1	Siphoviridae	0.666666666666667
B19_NODE_3343_length_19176_cov_10.230793	Caudovirales	1	Myoviridae	0.5
B19_NODE_3346_length_19151_cov_16.652336	Caudovirales	1	Siphoviridae	1
B19_NODE_3347_length_19138_cov_10.020018	Caudovirales	1	Podoviridae	0.4
B19_NODE_335_length_56267_cov_48.968911	Caudovirales	1	Siphoviridae	0.875
B19_NODE_3350_length_19123_cov_16.307846	Caudovirales	0.5	Siphoviridae	0.8
B19_NODE_3356_length_19073_cov_16.473709	Caudovirales	1	Siphoviridae	1
B19_NODE_3357_length_19067_cov_10.357248	Caudovirales	1	Siphoviridae	0.857142857142857
B19_NODE_3359_length_19055_cov_11.090105	Caudovirales	1	Siphoviridae	0.8
B19_NODE_336_length_56258_cov_33.950270	Caudovirales	1	Siphoviridae	0.5
B19_NODE_3360_length_19054_cov_10.091321	Unassigned	1	Unassigned	1
B19_NODE_3367_length_19013_cov_7.240057	Caudovirales	0.5	Podoviridae	0.454545454545455
B19_NODE_3369_length_19012_cov_8.612966	Caudovirales	0.5	Siphoviridae	0.5
B19_NODE_337_length_56140_cov_12.458269	Caudovirales	1	Unassigned	0.428571428571429
B19_NODE_3373_length_18978_cov_58.798658	Caudovirales	1	Unassigned	NA
B19_NODE_3377_length_18949_cov_17.756060	Caudovirales	0.5	Podoviridae	0.357142857142857
B19_NODE_3378_length_18944_cov_10.620626	Caudovirales	1	Podoviridae	0.428571428571429
B19_NODE_3379_length_18942_cov_13.823476	Caudovirales	0.5	Siphoviridae	0.875
B19_NODE_3381_length_18936_cov_8.776972	Unassigned	1	Unassigned	1
B19_NODE_3382_length_18935_cov_13.371186	Caudovirales	0.5	Unassigned	0.4
B19_NODE_3383_length_18928_cov_10.136120	Caudovirales	0.5	Siphoviridae	0.571428571428571
B19_NODE_3384_length_18927_cov_15.203635	Caudovirales	1	Siphoviridae	0.8
B19_NODE_3388_length_18902_cov_12.318035	Caudovirales	1	Siphoviridae	0.5
B19_NODE_3389_length_18898_cov_12.065807	Caudovirales	1	Siphoviridae	1
B19_NODE_339_length_56039_cov_15.155455	Caudovirales	0.5	Siphoviridae	0.625
B19_NODE_3390_length_18896_cov_90.076164	Caudovirales	1	Siphoviridae	0.571428571428571
B19_NODE_3391_length_18893_cov_9.408111	Caudovirales	1	Siphoviridae	0.625
B19_NODE_3393_length_18890_cov_11.010990	Caudovirales	1	Podoviridae	0.5
B19_NODE_3394_length_18890_cov_10.581418	Caudovirales	1	Siphoviridae	0.875
B19_NODE_3396_length_18880_cov_11.229004	Caudovirales	1	Podoviridae	0.5
B19_NODE_340_length_56021_cov_48.057106	Caudovirales	0.416666666666667	Myoviridae	0.363636363636364
B19_NODE_3400_length_18866_cov_9.062517	Caudovirales	0.5	Siphoviridae	0.666666666666667
B19_NODE_3402_length_18847_cov_10.063697	Caudovirales	1	Siphoviridae	1
B19_NODE_3403_length_18836_cov_29.661307	Caudovirales	1	Siphoviridae	0.666666666666667
B19_NODE_3405_length_18824_cov_14.390644	Caudovirales	1	Myoviridae	0.4
B19_NODE_341_length_55996_cov_49.436013	Caudovirales	0.5	Siphoviridae	0.6
B19_NODE_3411_length_18786_cov_63.410389	Caudovirales	1	Siphoviridae	1
B19_NODE_3412_length_18781_cov_16.034604	Caudovirales	1	Unassigned	NA
B19_NODE_3413_length_18781_cov_11.019652	Caudovirales	0.5	Myoviridae	0.428571428571429
B19_NODE_3414_length_18776_cov_11.839058	Caudovirales	1	Siphoviridae	1
B19_NODE_3416_length_18765_cov_9.148103	Caudovirales	0.470588235294118	Siphoviridae	0.625
B19_NODE_3419_length_18760_cov_59.364234	Unassigned	1	Unassigned	1
B19_NODE_342_length_55868_cov_15.135864	Caudovirales	0.5	Siphoviridae	0.5
B19_NODE_3426_length_18706_cov_20.135435	Unassigned	1	Unassigned	1
B19_NODE_3428_length_18703_cov_15.726834	Caudovirales	1	Siphoviridae	0.666666666666667
B19_NODE_3429_length_18703_cov_10.689296	Caudovirales	1	Siphoviridae	0.666666666666667
B19_NODE_343_length_55862_cov_29.558192	Caudovirales	0.428571428571429	Siphoviridae	0.416666666666667
B19_NODE_3430_length_18686_cov_17.278997	Caudovirales	0.5	Siphoviridae	0.666666666666667
B19_NODE_3431_length_18684_cov_10.651672	Caudovirales	1	Unassigned	NA
B19_NODE_3432_length_18680_cov_10.281664	Caudovirales	1	Siphoviridae	0.454545454545455
B19_NODE_3433_length_18671_cov_11.404276	Unassigned	1	Unassigned	1
B19_NODE_3435_length_18664_cov_14.408243	Caudovirales	0.5	Podoviridae	0.428571428571429
B19_NODE_3438_length_18648_cov_18.109665	Caudovirales	1	Siphoviridae	1
B19_NODE_344_length_55836_cov_26.514512	Caudovirales	0.5	Siphoviridae	0.461538461538462
B19_NODE_3440_length_18637_cov_169.391562	Caudovirales	1	Podoviridae	1
B19_NODE_3441_length_18637_cov_33.573566	Unassigned	1	Unassigned	1
B19_NODE_3443_length_18629_cov_10.018682	Caudovirales	1	Podoviridae	1
B19_NODE_3444_length_18625_cov_9.329833	Caudovirales	1	Siphoviridae	0.8
B19_NODE_345_length_55788_cov_11.981788	Caudovirales	0.5	Siphoviridae	0.5
B19_NODE_3453_length_18604_cov_18.113052	Caudovirales	1	Siphoviridae	0.5
B19_NODE_3454_length_18593_cov_8.407272	Caudovirales	1	Siphoviridae	0.666666666666667
B19_NODE_3455_length_18586_cov_13.615617	Caudovirales	1	Podoviridae	0.4
B19_NODE_3461_length_18568_cov_9.489818	Caudovirales	1	Unassigned	NA
B19_NODE_3462_length_18565_cov_204.803079	Caudovirales	1	Siphoviridae	0.666666666666667
B19_NODE_3464_length_18528_cov_11.538570	Caudovirales	1	Siphoviridae	0.8
B19_NODE_3465_length_18521_cov_11.804993	Caudovirales	1	Podoviridae	0.470588235294118
B19_NODE_3466_length_18516_cov_7.541737	Caudovirales	1	Unassigned	NA
B19_NODE_3469_length_18510_cov_11.824709	Caudovirales	1	Podoviridae	1
B19_NODE_3473_length_18484_cov_23.623528	Caudovirales	1	Unassigned	NA
B19_NODE_3474_length_18484_cov_19.243583	Caudovirales	1	Myoviridae	0.5
B19_NODE_3475_length_18478_cov_7.468111	Caudovirales	1	Siphoviridae	1
B19_NODE_3477_length_18477_cov_11.459179	Caudovirales	1	Siphoviridae	0.75
B19_NODE_3480_length_18463_cov_153.060463	Caudovirales	1	Siphoviridae	1
B19_NODE_3484_length_18438_cov_16.719523	Caudovirales	1	Unassigned	NA
B19_NODE_3485_length_18437_cov_20.216679	Unassigned	NA	Unassigned	NA
B19_NODE_3487_length_18432_cov_9.436415	Caudovirales	1	Unassigned	NA
B19_NODE_349_length_55501_cov_17.523338	Caudovirales	1	Siphoviridae	0.5
B19_NODE_3494_length_18410_cov_8.736039	Caudovirales	0.5	Siphoviridae	0.6
B19_NODE_3495_length_18400_cov_17.458108	Caudovirales	1	Siphoviridae	0.75
B19_NODE_3499_length_18353_cov_7.035742	Caudovirales	1	Siphoviridae	0.75
B19_NODE_35_length_94545_cov_101.346439	Caudovirales	0.5	Siphoviridae	0.5625
B19_NODE_350_length_55474_cov_17.264278	Caudovirales	1	Siphoviridae	0.6875
B19_NODE_3504_length_18330_cov_24.072613	Unassigned	NA	Unassigned	NA
B19_NODE_3505_length_18330_cov_9.108564	Unassigned	1	Unassigned	1
B19_NODE_3506_length_18330_cov_8.319015	Caudovirales	0.5	Siphoviridae	0.777777777777778
B19_NODE_3508_length_18317_cov_34.458931	Caudovirales	1	Podoviridae	0.5
B19_NODE_351_length_55349_cov_15.765182	Caudovirales	1	Myoviridae	0.5
B19_NODE_3511_length_18305_cov_221.484548	Caudovirales	1	Siphoviridae	0.833333333333333
B19_NODE_3515_length_18277_cov_30.263034	Caudovirales	1	Siphoviridae	0.666666666666667
B19_NODE_3516_length_18269_cov_12.168167	Caudovirales	0.5	Siphoviridae	0.6
B19_NODE_352_length_55337_cov_27.525976	Caudovirales	1	Myoviridae	0.5
B19_NODE_3523_length_18217_cov_12.001927	Caudovirales	1	Siphoviridae	0.666666666666667
B19_NODE_3526_length_18200_cov_10.538330	Caudovirales	1	Podoviridae	0.454545454545455
B19_NODE_3527_length_18194_cov_13.432383	Caudovirales	1	Podoviridae	0.928571428571429
B19_NODE_3528_length_18194_cov_12.987100	Caudovirales	1	Unassigned	NA
B19_NODE_353_length_55337_cov_12.998209	Caudovirales	1	Siphoviridae	0.6
B19_NODE_3530_length_18179_cov_8.072666	Unassigned	1	Unassigned	1
B19_NODE_3531_length_18177_cov_84.209855	Caudovirales	1	Siphoviridae	0.6
B19_NODE_3532_length_18176_cov_43.474091	Caudovirales	1	Podoviridae	0.375
B19_NODE_3533_length_18173_cov_40.721216	Caudovirales	1	Podoviridae	1
B19_NODE_3535_length_18171_cov_8.749724	Caudovirales	1	Podoviridae	0.75
B19_NODE_354_length_55316_cov_12.757659	Caudovirales	0.5	Podoviridae	0.393939393939394
B19_NODE_3540_length_18143_cov_7.834421	Caudovirales	0.5	Siphoviridae	0.428571428571429
B19_NODE_3541_length_18139_cov_19.805187	Caudovirales	1	Podoviridae	1
B19_NODE_3544_length_18135_cov_18.870796	Caudovirales	0.5	Siphoviridae	0.875
B19_NODE_3547_length_18127_cov_9.787129	Caudovirales	1	Myoviridae	1
B19_NODE_3549_length_18121_cov_11.385893	Caudovirales	1	Podoviridae	0.75
B19_NODE_355_length_55309_cov_65.814891	Caudovirales	1	Siphoviridae	0.875
B19_NODE_3550_length_18118_cov_10.610751	Caudovirales	0.5	Podoviridae	0.857142857142857
B19_NODE_3554_length_18101_cov_10.915327	Caudovirales	1	Unassigned	NA
B19_NODE_356_length_55290_cov_31.740925	Caudovirales	0.491228070175439	Siphoviridae	0.655172413793103
B19_NODE_3561_length_18067_cov_11.248112	Unassigned	NA	Unassigned	NA
B19_NODE_3563_length_18063_cov_11.669203	Caudovirales	0.5	Unassigned	0.4
B19_NODE_3564_length_18062_cov_8.807131	Caudovirales	1	Myoviridae	0.5
B19_NODE_3566_length_18056_cov_9.565857	Unassigned	1	Unassigned	1
B19_NODE_3567_length_18047_cov_11.001167	Caudovirales	1	Siphoviridae	0.857142857142857
B19_NODE_3569_length_18037_cov_10.934045	Caudovirales	1	Siphoviridae	0.75
B19_NODE_3571_length_18037_cov_8.823156	Caudovirales	1	Siphoviridae	1
B19_NODE_3572_length_18036_cov_12.439686	Caudovirales	1	Unassigned	NA
B19_NODE_3573_length_18030_cov_15.716439	Caudovirales	0.5	Siphoviridae	0.5
B19_NODE_3574_length_18028_cov_8.806988	Caudovirales	0.5	Unassigned	NA
B19_NODE_3576_length_18021_cov_51.864800	Caudovirales	1	Myoviridae	0.384615384615385
B19_NODE_3577_length_18021_cov_10.872815	Caudovirales	1	Siphoviridae	1
B19_NODE_358_length_55279_cov_14.831160	Caudovirales	1	Myoviridae	0.5
B19_NODE_3585_length_17998_cov_14.975199	Caudovirales	1	Siphoviridae	0.666666666666667
B19_NODE_3587_length_17990_cov_9.743797	Caudovirales	1	Siphoviridae	0.75
B19_NODE_3591_length_17975_cov_151.718192	Caudovirales	1	Podoviridae	0.428571428571429
B19_NODE_3594_length_17965_cov_44.539308	Caudovirales	0.5	Unassigned	0.333333333333333
B19_NODE_36_length_94446_cov_29.248763	Caudovirales	0.5	Siphoviridae	0.684210526315789
B19_NODE_360_length_55117_cov_15.643239	Caudovirales	0.5	Siphoviridae	0.727272727272727
B19_NODE_3601_length_17937_cov_10.328766	Caudovirales	1	Siphoviridae	0.8
B19_NODE_3604_length_17917_cov_296.800302	Caudovirales	1	Podoviridae	1
B19_NODE_3605_length_17916_cov_11.907956	Caudovirales	1	Siphoviridae	0.8
B19_NODE_361_length_55091_cov_46.922378	Caudovirales	0.48780487804878	Siphoviridae	0.380952380952381
B19_NODE_3610_length_17897_cov_12.575944	Caudovirales	0.5	Siphoviridae	0.714285714285714
B19_NODE_3611_length_17889_cov_22.341202	Caudovirales	1	Siphoviridae	0.666666666666667
B19_NODE_3613_length_17882_cov_11.436024	Caudovirales	1	Siphoviridae	0.857142857142857
B19_NODE_3615_length_17862_cov_10.938844	Caudovirales	1	Myoviridae	0.5
B19_NODE_3617_length_17860_cov_14.992306	Caudovirales	0.5	Podoviridae	0.444444444444444
B19_NODE_3619_length_17853_cov_11.173840	Caudovirales	1	Siphoviridae	0.6
B19_NODE_362_length_55063_cov_11.777160	Caudovirales	0.5	Unassigned	0.3
B19_NODE_3623_length_17842_cov_21.032833	Caudovirales	1	Siphoviridae	1
B19_NODE_3624_length_17834_cov_18.720175	Caudovirales	1	Podoviridae	0.444444444444444
B19_NODE_3626_length_17825_cov_52.492178	Caudovirales	1	Podoviridae	1
B19_NODE_3628_length_17819_cov_7.978045	Caudovirales	1	Siphoviridae	1
B19_NODE_3629_length_17817_cov_10.708760	Caudovirales	1	Siphoviridae	1
B19_NODE_363_length_55024_cov_15.517655	Caudovirales	1	Myoviridae	0.470588235294118
B19_NODE_3630_length_17815_cov_11.686824	Caudovirales	1	Siphoviridae	1
B19_NODE_3633_length_17793_cov_10.159432	Caudovirales	0.5	Siphoviridae	0.571428571428571
B19_NODE_3639_length_17773_cov_19.552207	Caudovirales	1	Siphoviridae	0.666666666666667
B19_NODE_364_length_54968_cov_101.267896	Caudovirales	0.5	Siphoviridae	0.555555555555556
B19_NODE_3640_length_17770_cov_1403.035958	Caudovirales	1	Siphoviridae	0.75
B19_NODE_3642_length_17762_cov_21.720224	Caudovirales	1	Myoviridae	0.5
B19_NODE_3643_length_17756_cov_11.233716	Caudovirales	1	Siphoviridae	1
B19_NODE_3644_length_17751_cov_8.148791	Caudovirales	1	Siphoviridae	1
B19_NODE_3647_length_17741_cov_12.871593	Caudovirales	0.5	Podoviridae	0.428571428571429
B19_NODE_365_length_54919_cov_14.337963	Caudovirales	0.5	Myoviridae	0.384615384615385
B19_NODE_3651_length_17713_cov_8.417318	Caudovirales	0.5	Siphoviridae	0.428571428571429
B19_NODE_3652_length_17712_cov_8.388911	Unassigned	1	Unassigned	1
B19_NODE_3653_length_17709_cov_10.897474	Caudovirales	1	Podoviridae	0.4
B19_NODE_3656_length_17704_cov_16.928608	Caudovirales	1	Siphoviridae	0.666666666666667
B19_NODE_366_length_54869_cov_45.612271	Caudovirales	0.476190476190476	Siphoviridae	0.421052631578947
B19_NODE_3661_length_17689_cov_25.553816	Caudovirales	1	Siphoviridae	0.5
B19_NODE_3665_length_17672_cov_17.593404	Caudovirales	1	Siphoviridae	1
B19_NODE_3666_length_17654_cov_13.406614	Caudovirales	1	Siphoviridae	0.5
B19_NODE_3672_length_17631_cov_14.932635	Caudovirales	0.5	Podoviridae	0.75
B19_NODE_3673_length_17622_cov_11.057266	Caudovirales	0.5	Myoviridae	0.428571428571429
B19_NODE_3674_length_17619_cov_8.345024	Caudovirales	1	Myoviridae	1
B19_NODE_3675_length_17614_cov_28.518594	Caudovirales	0.454545454545455	Siphoviridae	0.666666666666667
B19_NODE_3677_length_17614_cov_13.209294	Caudovirales	1	Podoviridae	0.428571428571429
B19_NODE_3678_length_17609_cov_14.486043	Caudovirales	1	Podoviridae	0.5
B19_NODE_3679_length_17605_cov_9.687009	Caudovirales	1	Siphoviridae	0.5
B19_NODE_3681_length_17603_cov_8.973273	Caudovirales	1	Podoviridae	0.375
B19_NODE_3684_length_17585_cov_24.101997	Caudovirales	0.5	Podoviridae	0.666666666666667
B19_NODE_3685_length_17579_cov_7.867667	Caudovirales	1	Siphoviridae	0.714285714285714
B19_NODE_3688_length_17562_cov_11.299823	Caudovirales	1	Siphoviridae	1
B19_NODE_3690_length_17546_cov_11.460180	Caudovirales	1	Siphoviridae	0.857142857142857
B19_NODE_3694_length_17528_cov_23.142735	Caudovirales	1	Siphoviridae	1
B19_NODE_37_length_94071_cov_42.279846	Caudovirales	0.452830188679245	Myoviridae	0.371428571428571
B19_NODE_3705_length_17483_cov_11.563059	Caudovirales	1	Unassigned	NA
B19_NODE_3710_length_17469_cov_7.462674	Unassigned	1	Unassigned	1
B19_NODE_3711_length_17463_cov_9.082893	Caudovirales	1	Podoviridae	0.4
B19_NODE_3713_length_17463_cov_8.158605	Caudovirales	1	Podoviridae	0.4
B19_NODE_3714_length_17460_cov_8.911520	Caudovirales	1	Unassigned	NA
B19_NODE_372_length_54633_cov_27.769852	Caudovirales	0.485714285714286	Myoviridae	0.428571428571429
B19_NODE_3720_length_17421_cov_26.245940	Unassigned	NA	Herpesviridae	0.4
B19_NODE_3721_length_17419_cov_9.778507	Caudovirales	1	Siphoviridae	0.666666666666667
B19_NODE_3722_length_17416_cov_13.500202	Caudovirales	1	Siphoviridae	0.666666666666667
B19_NODE_3726_length_17406_cov_12.336407	Unassigned	1	Unassigned	1
B19_NODE_3727_length_17404_cov_29.929910	Caudovirales	1	Siphoviridae	0.555555555555556
B19_NODE_373_length_54562_cov_15.364302	Caudovirales	0.5	Siphoviridae	0.384615384615385
B19_NODE_3732_length_17372_cov_12.563146	Caudovirales	1	Siphoviridae	0.8
B19_NODE_3735_length_17355_cov_27.753757	Caudovirales	0.5	Podoviridae	0.4
B19_NODE_3737_length_17352_cov_8.459964	Unassigned	NA	Unassigned	NA
B19_NODE_3738_length_17349_cov_50.946108	Unassigned	1	Unassigned	1
B19_NODE_3739_length_17344_cov_9.344323	Unassigned	1	Unassigned	1
B19_NODE_3740_length_17341_cov_12.590131	Caudovirales	1	Siphoviridae	0.75
B19_NODE_3742_length_17323_cov_9.394719	Caudovirales	1	Myoviridae	1
B19_NODE_3743_length_17316_cov_8.207172	Caudovirales	1	Siphoviridae	0.666666666666667
B19_NODE_3745_length_17309_cov_13.017909	Caudovirales	1	Siphoviridae	1
B19_NODE_3746_length_17307_cov_12.367725	Caudovirales	0.5	Podoviridae	0.416666666666667
B19_NODE_375_length_54547_cov_15.198580_fragment_1	Caudovirales	0.5	Siphoviridae	0.666666666666667
B19_NODE_3756_length_17279_cov_11.160474	Caudovirales	1	Siphoviridae	1
B19_NODE_3759_length_17263_cov_19.797943	Caudovirales	1	Unassigned	NA
B19_NODE_376_length_54529_cov_163.387414	Caudovirales	1	Siphoviridae	0.75
B19_NODE_3761_length_17258_cov_10.451549	Caudovirales	1	Podoviridae	0.6
B19_NODE_3763_length_17247_cov_15.050489	Caudovirales	1	Unassigned	NA
B19_NODE_3764_length_17246_cov_10.896457	Caudovirales	1	Unassigned	NA
B19_NODE_3767_length_17216_cov_9.378125	Caudovirales	1	Siphoviridae	0.666666666666667
B19_NODE_3768_length_17216_cov_7.699726	Caudovirales	0.5	Unassigned	0.4
B19_NODE_377_length_54473_cov_69.286486	Caudovirales	1	Podoviridae	0.411764705882353
B19_NODE_3773_length_17193_cov_9.655094	Caudovirales	1	Unassigned	NA
B19_NODE_3774_length_17189_cov_8.900782	Caudovirales	1	Podoviridae	0.8
B19_NODE_3775_length_17180_cov_16.868964	Caudovirales	1	Podoviridae	0.666666666666667
B19_NODE_3776_length_17177_cov_10.832379	Caudovirales	1	Siphoviridae	0.666666666666667
B19_NODE_3777_length_17176_cov_11.802465	Caudovirales	0.5	Unassigned	NA
B19_NODE_378_length_54374_cov_12.881110	Caudovirales	1	Unassigned	NA
B19_NODE_3780_length_17166_cov_11.666530	Caudovirales	1	Siphoviridae	0.8
B19_NODE_3781_length_17163_cov_10.773206	Caudovirales	1	Siphoviridae	0.5
B19_NODE_3786_length_17148_cov_9.192067	Unassigned	1	Unassigned	1
B19_NODE_3787_length_17147_cov_25.186930	Caudovirales	1	Siphoviridae	1
B19_NODE_3788_length_17140_cov_8.589113	Caudovirales	1	Myoviridae	1
B19_NODE_3789_length_17128_cov_13.009489	Caudovirales	1	Siphoviridae	0.714285714285714
B19_NODE_3790_length_17127_cov_21.506619	Caudovirales	1	Podoviridae	1
B19_NODE_3791_length_17126_cov_80.862340	Caudovirales	1	Siphoviridae	1
B19_NODE_3795_length_17115_cov_9.893904	Caudovirales	1	Siphoviridae	0.909090909090909
B19_NODE_3796_length_17112_cov_20.162866	Caudovirales	1	Siphoviridae	0.714285714285714
B19_NODE_3797_length_17107_cov_9.572895	Caudovirales	1	Siphoviridae	1
B19_NODE_3798_length_17103_cov_8.450434	Caudovirales	1	Podoviridae	0.5
B19_NODE_38_length_93123_cov_103.713360	Caudovirales	1	Siphoviridae	0.80952380952381
B19_NODE_380_length_54195_cov_31.231271	Caudovirales	1	Siphoviridae	0.714285714285714
B19_NODE_3800_length_17089_cov_31.012681	Caudovirales	1	Siphoviridae	0.75
B19_NODE_3804_length_17080_cov_8.456858	Caudovirales	1	Unassigned	NA
B19_NODE_3808_length_17067_cov_11.694510	Caudovirales	1	Siphoviridae	0.833333333333333
B19_NODE_3809_length_17055_cov_29.073118	Caudovirales	1	Siphoviridae	0.625
B19_NODE_381_length_54170_cov_13.765222	Caudovirales	0.5	Podoviridae	0.421052631578947
B19_NODE_3810_length_17051_cov_21.907861	Caudovirales	1	Siphoviridae	0.857142857142857
B19_NODE_3811_length_17041_cov_6.916578	Caudovirales	1	Unassigned	NA
B19_NODE_3812_length_17030_cov_8.073049	Caudovirales	1	Siphoviridae	0.5
B19_NODE_3816_length_17015_cov_12.214269	Caudovirales	1	Podoviridae	0.5
B19_NODE_3817_length_17010_cov_17.305338	Caudovirales	1	Siphoviridae	1
B19_NODE_3818_length_17010_cov_10.634090	Caudovirales	1	Unassigned	0.4
B19_NODE_3819_length_17007_cov_25.551852	Unassigned	1	Unassigned	1
B19_NODE_3824_length_16990_cov_11.776498	Caudovirales	1	Siphoviridae	1
B19_NODE_3830_length_16963_cov_11.424769	Caudovirales	0.5	Podoviridae	0.352941176470588
B19_NODE_3833_length_16952_cov_11.203231	Caudovirales	1	Podoviridae	0.5
B19_NODE_3835_length_16944_cov_8.770028	Caudovirales	1	Siphoviridae	1
B19_NODE_3836_length_16940_cov_24.012023	Caudovirales	1	Myoviridae	0.4
B19_NODE_3837_length_16930_cov_12.434430	Caudovirales	1	Podoviridae	0.470588235294118
B19_NODE_3838_length_16921_cov_16.526088	Caudovirales	1	Siphoviridae	0.8
B19_NODE_384_length_54075_cov_13.674324	Caudovirales	0.472222222222222	Siphoviridae	0.55
B19_NODE_3841_length_16908_cov_10.626713	Unassigned	1	Unassigned	1
B19_NODE_3842_length_16901_cov_12.359729	Caudovirales	0.5	Siphoviridae	0.714285714285714
[truncated: 54,871 more rows]
