# Supplementary material for: Response of soil viral communities to land use changes
Source: Nat Commun. 2022 Oct 12;13:6027. doi: 10.1038/s41467-022-33771-2 (PMC9556555; doi:10.1038/s41467-022-33771-2)
Supplement: Supplementary file 13 — source data [file 41467_2022_33771_MOESM13_ESM.zip › source_data/Figure 6_microdiverisity/Figure6b_microdiversity_pNpS_populations.tsv]

B19 C14 C15 C24 C25 CB19 CC14 CC15 CC24 CC25 CG11 CG12 CG13 CG21 CG22 CG23 Ch10 Ch9 CJ6 CJ7 CR17 CS18 CSK1 CSK2 CT1 CT5 CX8 CZ16 CZ20 G11 G12 G13 G21 G22 G23 h10 h9 J6 J7 R17 S18 SK1 SK2 T1 T2 T5 X8 Z16 Z20 contigs classified
multi 0.188905855007986 0.209367169460595 0.19640230306971 0.159824694730346 0.180673037323497 0.223768465655197 0.213588392860405 0.320562127469958 0.216864302421538 0.156792751117113 0.179755639183369 0.2172370712309 0.1836194297739 0.181626671858864 0.194423141011232 0.187191616613922 0.239881274000018 0.254378111665232 0.281441585677604 0.188170300186089 0.247244926627292 0.202497584947945 0.…
regional 0.217022989811337 0.220485562809706 0.221277652457258 0.17506076363214 0.167851916881583 0.24221359370918 0.225722516983203 0.359067359093255 0.233225690609517 0.190081198557906 0.227498622846974 0.224770463827155 0.198163965531651 0.157515601154103 0.21639501595712 0.184379779277234 0.236564585302108 0.252577731329321 0.261385268582015 0.205482773487385 0.281764847539597 0.2209352946052…
local 0.252191149776985 0.234769215428169 0.236845522019449 0.164157510949498 0.179054242086368 0.284346744072596 0.26478653494459 0.459695962819372 0.205974353573021 0.217634654902302 0.22157484294554 0.265871554770513 0.244894471059515 0.200139297525986 0.251848294012871 0.240489359047154 0.280961737568436 0.296266408354693 0.27444757034488 0.213612181923819 0.323750126849306 0.267380348917883 …
