# Supplementary material for: Response of soil viral communities to land use changes
Source: Nat Commun. 2022 Oct 12;13:6027. doi: 10.1038/s41467-022-33771-2 (PMC9556555; doi:10.1038/s41467-022-33771-2)
Supplement: Supplementary file 13 — source data [file 41467_2022_33771_MOESM13_ESM.zip › source_data/Figure 6_microdiverisity/Figure6de_c1.clusters]

Cluster	Size	Density	Internal weight	External weight	Quality	P-value	Members
VC_1	11	55.95	3077	1.216e+04	0.2016	0.984880	Achromobacter~phage~JWX Achromobacter~phage~83-24 C15_NODE_906_length_19139_cov_151 CG11_NODE_66_length_67165_cov_15 T1_NODE_173_length_66413_cov_10 T2_NODE_2900_length_13674_cov_180 Z20_NODE_184_length_66827_cov_20 CS18_NODE_1090_length_24826_cov_6 CT2_NODE_1528_length_27610_cov_84 T1_NODE_203_length_62363_cov_71 CT2_NODE_495_length_49499_cov_7
VC_2	18	169.1	2.587e+04	3.933e+04	0.3966	0.00452467	Achromobacter~phage~phiAxp-1 Acinetobacter~phage~IMEAB3 Acinetobacter~phage~Loki Burkholderia~phage~vB_BceS_KL1 G11_NODE_378_length_45904_cov_350 G11_NODE_412_length_44766_cov_14 G13_NODE_182_length_49300_cov_30 G13_NODE_201_length_47990_cov_13 Paracoccus~phage~vB_PmaS-R3 Pseudomonas~phage~73 Pseudomonas~phage~PaMx42 Pseudomonas~phage~vB_Pae-Kakheti25 Pseudomonas~phage~vB_PaeS_SCH_Ab26 Rhodobacte…
VC_3	43	34.25	3.093e+04	6.766e+04	0.3135	0.226200	Alphaproteobacteria~virus~phiJl001 C15_NODE_176_length_45645_cov_11 C15_NODE_442_length_32356_cov_9 C15_NODE_473_length_30851_cov_17 CB19_NODE_319_length_43809_cov_13 CC24_NODE_112_length_64633_cov_123 CG11_NODE_30_length_80434_cov_14 CG11_NODE_96_length_62703_cov_10 CG13_NODE_404_length_40031_cov_12 CR17_NODE_20_length_89084_cov_44 CT2_NODE_3308_length_16175_cov_18 CT2_NODE_33_length_106294_cov_…
VC_4	11	22.70	1248	5246	0.1916	0.999750	B19_NODE_229_length_63407_cov_568 C15_NODE_906_length_19139_cov_151 CG11_NODE_66_length_67165_cov_15 T2_NODE_2900_length_13674_cov_180 CG11_NODE_135_length_57817_cov_10 B19_NODE_3120_length_20568_cov_9 C15_NODE_1320_length_14858_cov_9 CC24_NODE_274_length_42319_cov_218 CT5_NODE_1550_length_18511_cov_17 G11_NODE_2274_length_14528_cov_5 S18_NODE_981_length_46881_cov_14
VC_5	20	180.3	3.425e+04	4.848e+04	0.4138	0.00198312	CG12_NODE_90_length_47337_cov_44 CZ20_NODE_47_length_63708_cov_39 G13_NODE_105_length_59997_cov_62 G21_NODE_127_length_62697_cov_113 Pseudomonas~phage~NP1 Pseudomonas~phage~PaMx25 X8_NODE_48_length_60912_cov_43 h9_NODE_172_length_56616_cov_24 Alteromonas~phage~vB_AcoS-R7M Enterobacteria~phage~9g Enterobacteria~phage~JenK1 Enterobacteria~phage~JenP1 Enterobacteria~phage~JenP2 Escherichia~phage~CAj…
VC_6	8	58.30	1632	8396	0.1625	0.958439	C15_NODE_176_length_45645_cov_11 Ch10_NODE_1668_length_11727_cov_15 G11_NODE_1359_length_21511_cov_26 G11_NODE_1929_length_16567_cov_7 S18_NODE_4586_length_19051_cov_8 Z16_NODE_3962_length_10684_cov_11 S18_NODE_10120_length_10373_cov_7 h10_NODE_3770_length_10710_cov_11
VC_7	4	63.68	382.1	2232	0.1457	0.992931	C15_NODE_906_length_19139_cov_151 CG11_NODE_66_length_67165_cov_15 T2_NODE_2900_length_13674_cov_180 CC24_NODE_274_length_42319_cov_218
VC_8	8	215.3	6029	8336	0.4192	0.215449	CR17_NODE_20_length_89084_cov_44 CT2_NODE_33_length_106294_cov_13 CT2_NODE_70_length_92492_cov_10 SK1_NODE_20_length_94326_cov_36 CT2_NODE_1160_length_35820_cov_18 R17_NODE_561_length_35110_cov_30 SK1_NODE_572_length_37542_cov_9 SK1_NODE_737_length_31319_cov_8
VC_9	32	88.27	4.378e+04	1.013e+05	0.3016	0.931056	Alphaproteobacteria~virus~phiJl001 CC24_NODE_112_length_64633_cov_123 CC24_NODE_123_length_60668_cov_12 CG11_NODE_96_length_62703_cov_10 CG13_NODE_404_length_40031_cov_12 G11_NODE_55_length_72757_cov_32 Pseudomonas~phage~LKO4 Pseudomonas~phage~MP1412 Pseudomonas~phage~PAE1 Pseudomonas~virus~M6 Pseudomonas~virus~Yua h10_NODE_87_length_67256_cov_20 B19_NODE_1414_length_40054_cov_21 B19_NODE_149_len…
VC_10	3	164.4	493.1	4794	0.09316	0.985452	G12_NODE_123_length_47577_cov_21 Pseudomonas~phage~PMBT14 G22_NODE_761_length_28620_cov_9
VC_11	6	37.22	558.2	2330	0.1925	0.984681	CT2_NODE_1473_length_28793_cov_10 SK1_NODE_1531_length_18600_cov_10 SK1_NODE_619_length_35671_cov_48 T2_NODE_78_length_77940_cov_18 SK1_NODE_1034_length_23068_cov_50 SK1_NODE_1071_length_22573_cov_5
VC_12	4	119.8	718.6	4948	0.1266	0.943824	CJ7_NODE_2217_length_15056_cov_14 h9_NODE_194_length_53937_cov_28 h9_NODE_308_length_48398_cov_10 CG13_NODE_2271_length_10636_cov_9
VC_13	4	53.75	322.5	2034	0.1364	0.764757	CT2_NODE_593_length_46588_cov_231 CJ7_NODE_566_length_38195_cov_7 CT2_NODE_3259_length_16331_cov_6 T2_NODE_2447_length_15665_cov_13
VC_14	3	49.34	148.0	1036	0.1244	0.985452	CZ16_NODE_264_length_43426_cov_19 CZ16_NODE_676_length_24910_cov_54 G13_NODE_791_length_23089_cov_217
VC_15	3	58.16	174.5	1419	0.1091	0.985452	Ch10_NODE_1668_length_11727_cov_15 S18_NODE_10120_length_10373_cov_7 h10_NODE_3770_length_10710_cov_11
VC_16	9	108.7	3915	1.804e+04	0.1781	0.998216	G11_NODE_107_length_63180_cov_164 SK1_NODE_21_length_94305_cov_26 CT2_NODE_311_length_60606_cov_11 T2_NODE_742_length_38153_cov_17 T2_NODE_79_length_77605_cov_25 G11_NODE_2982_length_11736_cov_53 SK1_NODE_985_length_23771_cov_46 T2_NODE_2861_length_13792_cov_10 CT1_NODE_443_length_22434_cov_10
VC_17	4	96.07	576.4	1303	0.3055	0.903035	G11_NODE_1119_length_25525_cov_16 G13_NODE_1455_length_13887_cov_20 Z20_NODE_3657_length_19156_cov_87 G11_NODE_1176_length_24474_cov_13
VC_18	31	31.04	1.444e+04	3.628e+04	0.2843	0.693862	G11_NODE_151_length_59056_cov_17 h9_NODE_85_length_65342_cov_24 S18_NODE_1624_length_41300_cov_52 J7_NODE_641_length_35323_cov_16 CB19_NODE_414_length_41412_cov_61 Ch10_NODE_105_length_49598_cov_10 CJ6_NODE_133_length_62546_cov_18 h9_NODE_79_length_66880_cov_9 J7_NODE_142_length_64630_cov_23 Z20_NODE_1245_length_42083_cov_7 CT5_NODE_40_length_71509_cov_25 J7_NODE_449_length_41729_cov_13 CB19_NODE…
VC_19	96	24.06	1.097e+05	1.027e+05	0.5160	0.00000	G11_NODE_107_length_63180_cov_164 G11_NODE_169_length_56465_cov_13 G11_NODE_293_length_48411_cov_13 G11_NODE_721_length_35926_cov_8 R17_NODE_178_length_52489_cov_39 SK1_NODE_21_length_94305_cov_26 Z16_NODE_2428_length_16071_cov_9 Z20_NODE_2220_length_29942_cov_10 Z20_NODE_799_length_46398_cov_17 CT2_NODE_311_length_60606_cov_11 G13_NODE_75_length_68048_cov_64 T2_NODE_742_length_38153_cov_17 T2_NO…
VC_20	10	46.25	2081	1.052e+04	0.1649	0.977423	C15_NODE_176_length_45645_cov_11 Ch10_NODE_1668_length_11727_cov_15 G11_NODE_1359_length_21511_cov_26 G11_NODE_1929_length_16567_cov_7 G13_NODE_2059_length_10501_cov_7 S18_NODE_4586_length_19051_cov_8 Z16_NODE_3516_length_11858_cov_9 Z16_NODE_3962_length_10684_cov_11 S18_NODE_10120_length_10373_cov_7 h10_NODE_3770_length_10710_cov_11
VC_21	8	23.25	651.0	2441	0.2095	0.973985	G21_NODE_115_length_64916_cov_18 S18_NODE_4945_length_17997_cov_17 Z20_NODE_396_length_54720_cov_10 B19_NODE_471_length_51313_cov_11 h9_NODE_362_length_46569_cov_70 CG22_NODE_451_length_20910_cov_11 CZ16_NODE_1476_length_12551_cov_8 J7_NODE_541_length_38486_cov_19
VC_22	6	86.38	1296	9955	0.1151	0.998474	G12_NODE_123_length_47577_cov_21 Pseudomonas~phage~PMBT14 Pseudomonas~phage~PaMx28 Pseudomonas~phage~PaMx74 CB19_NODE_571_length_37218_cov_55 G22_NODE_761_length_28620_cov_9
VC_23	88	26.80	1.026e+05	1.111e+05	0.4796	0.00000	R17_NODE_130_length_60058_cov_20 G11_NODE_101_length_63702_cov_10 CG13_NODE_328_length_43449_cov_33 CC24_NODE_485_length_30378_cov_16 R17_NODE_120_length_60888_cov_84 SK1_NODE_111_length_63693_cov_10 B19_NODE_2166_length_30346_cov_14 B19_NODE_2395_length_27232_cov_12 C14_NODE_36_length_68908_cov_24 C14_NODE_65_length_57121_cov_22 C24_NODE_44_length_64767_cov_43 C25_NODE_65_length_63234_cov_56 CC2…
VC_24	2	600.0	600.0	4689	0.1133	0.979387	Roseobacter~phage~RDJL~Phi~1 Roseobacter~phage~RDJL~Phi~2
VC_25	2	37.63	37.63	120.3	0.2323	0.658454	S18_NODE_1728_length_40488_cov_17 CG11_NODE_145_length_56745_cov_19
VC_26	6	81.61	1224	5105	0.1931	0.851023	C15_NODE_906_length_19139_cov_151 CG11_NODE_66_length_67165_cov_15 CT2_NODE_593_length_46588_cov_231 T1_NODE_173_length_66413_cov_10 T2_NODE_2900_length_13674_cov_180 Z20_NODE_184_length_66827_cov_20
VC_27	6	23.97	359.5	4292	0.07710	0.998474	h10_NODE_3490_length_11437_cov_9 J7_NODE_969_length_25633_cov_46 C15_NODE_2382_length_10119_cov_8 R17_NODE_2118_length_11074_cov_10 T5_NODE_1551_length_19796_cov_7 Z20_NODE_5835_length_13236_cov_5
VC_28	70	117.1	2.829e+05	2201	0.9918	0.00000	Achromobacter~phage~phiAxp-3 Achromobacter~phage~JWAlpha Acinetobacter~phage~Presley Delftia~phage~RG-2014 Dinoroseobacter~phage~DFL12phi1 Dinoroseobacter~phage~DS-1410Ws-06 Enterobacter~phage~EcP1 Erwinia~phage~Ea9-2 Erwinia~phage~phiEaP-8 Erwinia~phage~vB_EamP-S6 Erwinia~phage~vB_EamP_Frozen Escherichia~phage~Bp4 Escherichia~phage~EC1-UPM Escherichia~phage~ECBP1 Escherichia~phage~IME11 Escheric…
VC_29	11	500.5	2.753e+04	4.681e+04	0.3702	0.00623073	Pseudomonas~phage~DL64 Pseudomonas~phage~KPP21 Pseudomonas~phage~LIT1 Pseudomonas~phage~LUZ7 Pseudomonas~phage~PA26 Pseudomonas~phage~PEV2 Pseudomonas~phage~Pa2 Pseudomonas~phage~YH30 Pseudomonas~phage~YH6 Pseudomonas~phage~vB_PaeP_C2-10_Ab09 Pseudomonas~phage~vB_PaeP_MAG4
VC_30	6	385.7	5786	2.463e+04	0.1902	0.998499	Pseudoalteromonas~phage~pYD6-A Vibrio~phage~1.026.O._10N.222.49.C7 Vibrio~phage~1.097.O._10N.286.49.B3 Vibrio~phage~VBP32 Vibrio~phage~VBP47 Vibrio~phage~vB_VspP_pVa5
VC_31	9	406.9	1.465e+04	4.171e+04	0.2598	0.999853	Dinoroseobacter~phage~DFL12phi1 Dinoroseobacter~phage~DS-1410Ws-06 Roseobacter~phage~RD-1410W1-01 Roseovarius~Plymouth~podovirus~1 Ruegeria~phage~vB_RpoP-V12 Ruegeria~phage~vB_RpoP-V13 Silicibacter~phage~DSS3phi2 Sulfitobacter~phage~EE36phi1 Sulfitobacter~phage~phiCB2047-B
VC_32	5	496.7	4967	2.592e+04	0.1607	0.996692	Escherichia~phage~Pollock Klebsiella~phage~KpCHEMY26 Klebsiella~phage~Pylas Salmonella~phage~FSL~SP-058 Salmonella~phage~FSL~SP-076
VC_33	4	600.0	3600	2.188e+04	0.1413	0.995529	Pectobacterium~phage~Nepra Pectobacterium~phage~phiA41 Pectobacterium~phage~vB_PatP_CB1 Pectobacterium~phage~vB_PatP_CB4
VC_34	4	598.9	3593	1.297e+04	0.2169	0.993495	Vibrio~phage~1.169.O._10N.261.52.B1 Vibrio~phage~1.188.A._10N.286.51.A6 Vibrio~phage~1.224.A._10N.261.48.B1 Vibrio~phage~1.261.O._10N.286.51.A7
VC_35	4	536.0	3216	1.909e+04	0.1442	0.993216	Vibrio~phage~JA-1 Vibrio~phage~JSF3 Vibrio~phage~VCO139 Vibrio~phage~phi~1
VC_36	2	94.68	94.68	187.6	0.3307	0.658454	Caulobacter~phage~Seuss Achromobacter~phage~JWF
VC_37	2	576.6	576.6	384.9	0.5972	0.110336	Pseudomonas~phage~Lana Pseudomonas~phage~PMBT3
VC_38	2	43.94	43.94	1210	0.03494	0.979387	C24_NODE_1583_length_16753_cov_15 C24_NODE_1799_length_15224_cov_75
VC_39	2	131.3	131.3	1684	0.07218	0.979387	G11_NODE_1821_length_17272_cov_16 G11_NODE_3602_length_10223_cov_11
VC_40	4	223.3	1340	6462	0.1715	0.903035	Rhizobium~phage~RHEph04 Rhizobium~phage~RHEph06 X8_NODE_829_length_21344_cov_18 h9_NODE_1737_length_19322_cov_6
VC_41	20	396.0	7.524e+04	5.921e+04	0.5594	3.39220e-08	Bacteriophage~sp. Enterobacter~phage~Enc34 Klebsiella~phage~KPN~N137 Klebsiella~phage~Seifer Klebsiella~phage~Soft Proteus~phage~pPM_01 Providencia~phage~Redjac Salmonella~phage~118970_sal1 Salmonella~phage~35 Salmonella~phage~37 Salmonella~phage~BP12C Salmonella~phage~BSPM4 Salmonella~phage~KFS-SE1 Salmonella~phage~ST-101 Salmonella~phage~Siskin Salmonella~virus~Chi Salmonella~virus~FSLSP030 Sal…
VC_42	28	554.8	2.097e+05	4469	0.9789	0.00000	Staphylococcus~phage~SA1 Citrobacter~phage~Michonne Citrobacter~phage~Moogle Citrobacter~phage~Mordin Enterobacteriaphage~UAB_Phi87 Erwinia~phage~phiEa104 Erwinia~phage~phiEa21-4 Erwinia~phage~vB_Eam-MM7 Escherichia~phage~EC6 Escherichia~phage~HY02 Escherichia~phage~JH2 Escherichia~phage~SUSP1 Escherichia~phage~SUSP2 Escherichia~phage~vB_EcoM-VpaE1 Escherichia~phage~vB_EcoM_AYO145A Escherichia~ph…
VC_43	3	255.5	766.6	0.000	0.9922	0.0318013	Acidianus~bottle-shaped~virus~2 Acidianus~bottle-shaped~virus Acidianus~bottle-shaped~virus~3
VC_44	6	330.3	4954	457.5	0.9134	0.00253743	Acidianus~filamentous~virus~9 Sulfolobus~islandicus~filamentous~virus Acidianus~filamentous~virus~3 Acidianus~filamentous~virus~6 Acidianus~filamentous~virus~7 Acidianus~filamentous~virus~8
VC_45	12	279.2	1.843e+04	4150	0.8153	1.82925e-05	Sulfolobus~islandicus~rod-shaped~virus~1 Sulfolobus~islandicus~rod-shaped~virus~11 Sulfolobus~islandicus~rod-shaped~virus~2 Sulfolobus~islandicus~rod-shaped~virus~4 Sulfolobus~islandicus~rod-shaped~virus~5 Sulfolobus~islandicus~rod-shaped~virus~6 Sulfolobus~islandicus~rod-shaped~virus~7 Sulfolobus~islandicus~rod-shaped~virus~8 Sulfolobus~islandicus~rudivirus~3 Stygiolobus~rod-shaped~virus Sulfolo…
VC_46	2	207.4	207.4	341.9	0.3748	0.110336	Acidianus~filamentous~virus~2 Sulfolobales~Beppu~filamentous~virus~3
VC_47	4	293.0	1758	845.3	0.6732	0.0151914	Sulfolobus~monocaudavirus~SMV1 Sulfolobus~monocaudavirus~SMV2 Sulfolobus~monocaudavirus~SMV3 Sulfolobus~monocaudavirus~SMV4
VC_48	9	139.3	5015	557.6	0.8971	0.000199130	Acidianus~spindle-shaped~virus~1 Sulfolobus~spindle-shaped~virus~1 Sulfolobus~spindle-shaped~virus~2 Sulfolobus~spindle-shaped~virus~4 Sulfolobus~spindle-shaped~virus~5 Sulfolobus~spindle-shaped~virus~6 Sulfolobus~spindle-shaped~virus~7 Sulfolobus~virus~Kamchatka~1 Sulfolobus~virus~Ragged~Hills
VC_49	2	283.8	283.8	245.0	0.5326	0.110336	Sulfolobales~virus~YNP1 Sulfolobales~Virus~YNP2
VC_50	2	433.9	433.9	213.3	0.6663	0.110336	Sulfolobus~virus~STSV1 Sulfolobus~virus~STSV2
VC_51	58	513.7	8.491e+05	2.532e+05	0.7702	0.00000	Cyanophage~P-RSM1 Cyanophage~P-RSM6 Cyanophage~P-TIM40 Cyanophage~S-RIM12 Cyanophage~S-RIM32 Cyanophage~S-RIM44 Cyanophage~S-RIM50 Cyanophage~S-TIM4 Cyanophage~Syn30 Prochlorococcus~phage~MED4-213 Prochlorococcus~phage~P-HM1 Prochlorococcus~phage~P-HM2 Prochlorococcus~phage~P-RSM4 Prochlorococcus~phage~P-SSM2 Prochlorococcus~phage~P-SSM3 Prochlorococcus~phage~P-SSM4 Prochlorococcus~phage~P-SSM7 P…
VC_52	24	126.9	3.501e+04	1.963e+05	0.1513	1.00000	Acidovorax~phage~ACP17 C24_NODE_51_length_62955_cov_18 CG11_NODE_8_length_167654_cov_9 CG13_NODE_53_length_84607_cov_23 CS1_NODE_18_length_180548_cov_11 CS2_NODE_11_length_176667_cov_10 CT1_NODE_120_length_56536_cov_21 Caulobacter~phage~Cr30 J7_NODE_75_length_72716_cov_21 J7_NODE_8_length_157716_cov_14 Pelagibacter~phage~HTVC008M Pseudomonas~phage~pf16 Rhizobium~phage~vB_RleM_P10VF Sinorhizobium~…
VC_53	2	363.6	363.6	4701	0.07173	0.979387	CT1_NODE_236_length_39631_cov_21 T1_NODE_777_length_41503_cov_53
VC_54	11	22.84	1256	9110	0.1209	0.999681	CS1_NODE_2182_length_13491_cov_4 CS2_NODE_946_length_30426_cov_11 CT2_NODE_1331_length_31587_cov_8 G11_NODE_930_length_29412_cov_7 J7_NODE_420_length_43052_cov_15 SK1_NODE_2332_length_14224_cov_7 T1_NODE_1622_length_23642_cov_46 T1_NODE_83_length_83644_cov_10 T2_NODE_1406_length_22294_cov_11 CS1_NODE_1728_length_16392_cov_9 SK1_NODE_962_length_24220_cov_6
VC_55	5	224.1	2241	4.108e+04	0.05172	0.952654	CS1_NODE_18_length_180548_cov_11 CS2_NODE_11_length_176667_cov_10 CT1_NODE_120_length_56536_cov_21 CT1_NODE_236_length_39631_cov_21 T1_NODE_777_length_41503_cov_53
VC_56	14	21.33	1941	2.252e+04	0.07927	0.999568	CG11_NODE_730_length_36427_cov_7 CG11_NODE_8_length_167654_cov_9 CS1_NODE_2182_length_13491_cov_4 CS2_NODE_946_length_30426_cov_11 CT2_NODE_1331_length_31587_cov_8 G11_NODE_930_length_29412_cov_7 J7_NODE_247_length_52571_cov_24 J7_NODE_420_length_43052_cov_15 SK1_NODE_2332_length_14224_cov_7 T1_NODE_1622_length_23642_cov_46 T1_NODE_83_length_83644_cov_10 T2_NODE_1406_length_22294_cov_11 CS1_NODE_…
VC_57	4	16.11	96.68	2769	0.03364	0.903035	CG13_NODE_462_length_38562_cov_41 G13_NODE_85_length_64420_cov_8 G13_NODE_828_length_22109_cov_14 G13_NODE_173_length_49910_cov_14
VC_58	2	35.21	35.21	139.2	0.1974	0.658454	G13_NODE_828_length_22109_cov_14 G13_NODE_173_length_49910_cov_14
VC_59	8	40.52	1135	1.821e+04	0.05861	0.999679	C25_NODE_1885_length_13490_cov_53 CG11_NODE_3144_length_11763_cov_8 CS1_NODE_709_length_31479_cov_20 CT1_NODE_236_length_39631_cov_21 G13_NODE_456_length_35844_cov_11 J7_NODE_140_length_64952_cov_17 T1_NODE_777_length_41503_cov_53 T2_NODE_2122_length_17272_cov_11
VC_60	10	374.9	1.687e+04	1.426e+04	0.5416	9.13355e-05	Campylobacter~phage~CP30A Campylobacter~phage~PC14 Campylobacter~phage~vB_CjeM_Los1 Campylobacter~virus~CP21 Campylobacter~virus~CP220 Campylobacter~virus~CP81 Campylobacter~virus~CPX Campylobacter~virus~CPt10 Campylobacter~virus~IBB35 Campylobacter~virus~NCTC12673
VC_61	4	600.0	3600	8889	0.2881	0.916825	Campylobacter~virus~CP21 Campylobacter~virus~CP220 Campylobacter~virus~CPt10 Campylobacter~virus~IBB35
VC_62	60	569.3	1.008e+06	2.662e+04	0.9742	0.00000	Vibrio~phage~vB_VchM_Kuja Vibrio~phage~VAP7 Aeromonas~phage~phiA8-29 Dickeya~phage~RC-2014 Dickeya~virus~Limestone Enterobacter~phage~EspM4VN Erwinia~phage~phiEa2809 Erwinia~phage~vB_EamM-Bue1 Escherichia~phage~ECML-4 Escherichia~phage~EP75 Escherichia~phage~FEC14 Escherichia~phage~PhaxI Escherichia~phage~vB_EcoM_KWBSE43-6 Escherichia~virus~CBA120 Klebsiella~phage~Magnus Klebsiella~phage~May Kleb…
VC_63	2	3.746	3.746	435.3	0.008454	0.979387	G11_NODE_2506_length_13442_cov_7 SK1_NODE_3121_length_11050_cov_8
VC_64	7	17.53	368.1	3313	0.09961	0.999299	G11_NODE_930_length_29412_cov_7 SK1_NODE_2332_length_14224_cov_7 T1_NODE_83_length_83644_cov_10 T2_NODE_1406_length_22294_cov_11 CS1_NODE_1728_length_16392_cov_9 SK1_NODE_962_length_24220_cov_6 G13_NODE_786_length_23276_cov_11
VC_65	2	5.960	5.960	450.3	0.01295	0.979387	G13_NODE_1051_length_18097_cov_8 G13_NODE_1503_length_13538_cov_10
VC_66	2	600.0	600.0	1.141e+04	0.04993	0.979387	Rhizobium~phage~vB_RleM_P10VF Sinorhizobium~phage~phiM9
VC_67	3	265.3	795.9	765.0	0.5080	0.0952151	Sphingomonas~phage~PAU Tenacibaculum~phage~PTm1 Tenacibaculum~phage~pT24
VC_68	4	14.75	88.47	192.5	0.3062	0.667497	CS2_NODE_3590_length_10885_cov_11 CT1_NODE_1076_length_10709_cov_21 CT2_NODE_3417_length_15757_cov_9 T1_NODE_3851_length_12851_cov_6
VC_69	41	346.8	2.844e+05	6.254e+05	0.3126	0.798046	Vibrio~phage~KVP40 Vibrio~phage~VH7D Vibrio~phage~ValKK3 Vibrio~phage~nt-1 Aeromonas~phage~AS-gz Aeromonas~phage~AS-sw Aeromonas~phage~AS-zj Aeromonas~phage~Aes012 Aeromonas~phage~Aes508 Aeromonas~phage~CC2 Aeromonas~phage~PX29 Aeromonas~phage~phiAS4 Aeromonas~phage~phiAS5 Aeromonas~virus~25 Aeromonas~virus~31 Aeromonas~virus~44RR2 Aeromonas~virus~65 Aeromonas~virus~Aeh1 Citrobacter~phage~IME-CF2…
VC_70	6	178.3	2674	2107	0.5579	0.0226638	B19_NODE_2487_length_26068_cov_11 B19_NODE_167_length_67455_cov_34 B19_NODE_37_length_94071_cov_42 B19_NODE_93_length_75909_cov_21 CG13_NODE_633_length_31965_cov_11 h10_NODE_2_length_131854_cov_32
VC_71	9	448.6	1.615e+04	2.418e+04	0.4003	0.000206148	Acinetobacter~phage~AP22 Acinetobacter~phage~AB1 Acinetobacter~phage~AbP2 Acinetobacter~phage~IME-AB2 Acinetobacter~phage~LZ35 Acinetobacter~phage~WCHABP1 Acinetobacter~phage~WCHABP12 Acinetobacter~phage~YMC-13-01-C62 Acinetobacter~phage~YMC11/12/R2315
VC_72	2	208.1	208.1	2235	0.08503	0.979387	C14_NODE_361_length_36399_cov_32 G11_NODE_689_length_36850_cov_38
VC_73	119	78.84	5.536e+05	2.750e+05	0.6679	0.00000	Aeromonas~phage~vB_AsaM-56 C14_NODE_682_length_24200_cov_15 C14_NODE_89_length_51525_cov_18 C14_NODE_95_length_51016_cov_30 C24_NODE_213_length_45348_cov_89 C24_NODE_226_length_44919_cov_26 C24_NODE_34_length_68434_cov_11 C25_NODE_1615_length_15179_cov_8 C25_NODE_279_length_44170_cov_17 C25_NODE_923_length_23496_cov_22 CC14_NODE_302_length_25642_cov_17 CC15_NODE_3_length_71291_cov_95 CG11_NODE_15…
VC_74	7	122.7	2577	1273	0.6669	0.00108251	CB19_NODE_392_length_41898_cov_581 S18_NODE_1594_length_41500_cov_10 CG23_NODE_181_length_43319_cov_33 J7_NODE_903_length_27410_cov_23 Vibrio~phage~VBM1 h10_NODE_2067_length_17686_cov_65 h10_NODE_2375_length_15822_cov_67
VC_75	7	15.94	334.7	3735	0.08197	0.999299	J7_NODE_3834_length_10072_cov_5 CG13_NODE_2265_length_10664_cov_7 CZ20_NODE_1101_length_13311_cov_18 S18_NODE_7249_length_13574_cov_6 T2_NODE_1783_length_19453_cov_11 SK1_NODE_2294_length_14382_cov_9 G11_NODE_1325_length_21975_cov_59
VC_76	3	107.0	321.1	965.5	0.2484	0.985452	CG22_NODE_253_length_32738_cov_67 CG21_NODE_279_length_39041_cov_63 CB19_NODE_536_length_38171_cov_29
VC_77	4	4.948	29.69	331.1	0.08051	0.843839	CS1_NODE_2655_length_11077_cov_28 CT1_NODE_368_length_26795_cov_27 CT1_NODE_953_length_11961_cov_14 CT2_NODE_1978_length_22235_cov_41
VC_78	18	101.1	1.546e+04	3.709e+04	0.2940	0.970116	CS2_NODE_203_length_60840_cov_9 C24_NODE_658_length_29880_cov_15 CT2_NODE_187_length_66718_cov_15 S18_NODE_86_length_86157_cov_71 SK1_NODE_127_length_62016_cov_22 T1_NODE_448_length_48429_cov_28 CS1_NODE_75_length_89032_cov_13 CS2_NODE_1316_length_22295_cov_60 CT1_NODE_274_length_35708_cov_15 CT1_NODE_295_length_33344_cov_8 CT2_NODE_1569_length_26976_cov_6 SK1_NODE_91_length_67199_cov_45 T1_NODE_…
VC_79	58	66.72	1.103e+05	1.066e+05	0.5083	0.00000	B19_NODE_108_length_73680_cov_23 B19_NODE_259_length_61609_cov_76 B19_NODE_66_length_81380_cov_19 B19_NODE_78_length_79516_cov_14 B19_NODE_8_length_124463_cov_57 C15_NODE_218_length_43553_cov_14 CC14_NODE_1275_length_10358_cov_17 CC14_NODE_9_length_66235_cov_57 CC24_NODE_202_length_48250_cov_23 CG11_NODE_316_length_46987_cov_7 CG11_NODE_57_length_68820_cov_88 CG13_NODE_215_length_49036_cov_15 CG1…
VC_80	3	149.5	448.4	4050	0.09954	0.985452	C14_NODE_761_length_22282_cov_13 CG22_NODE_385_length_23525_cov_9 G12_NODE_285_length_38259_cov_41
VC_81	18	34.05	5210	9818	0.3459	0.268633	G12_NODE_711_length_20359_cov_15 CC25_NODE_142_length_34083_cov_11 CG13_NODE_230_length_47525_cov_80 CG13_NODE_258_length_46188_cov_104 CG13_NODE_259_length_46126_cov_110 G12_NODE_358_length_33971_cov_36 G13_NODE_481_length_34971_cov_57 CG12_NODE_95_length_46294_cov_114 CG13_NODE_265_length_46027_cov_302 G12_NODE_183_length_43637_cov_300 CJ7_NODE_2402_length_14224_cov_6 CG13_NODE_646_length_31452…
VC_82	3	169.9	509.8	1359	0.2720	0.668740	Acinetobacter~phage~vB_AbaS_TRS1 Acinetobacter~phage~YMC11/11/R3177 Acinetobacter~phage~YMC/09/02/B1251
VC_83	24	29.14	8042	2.392e+04	0.2512	0.877993	CS1_NODE_934_length_24016_cov_8 CT2_NODE_2455_length_19552_cov_17 CT2_NODE_3498_length_15509_cov_6 J7_NODE_2690_length_13185_cov_14 T5_NODE_2069_length_15441_cov_6 CS1_NODE_559_length_38377_cov_12 CS1_NODE_604_length_36110_cov_18 S18_NODE_2429_length_33649_cov_7 S18_NODE_2598_length_31779_cov_12 CC24_NODE_955_length_18496_cov_19 CG11_NODE_3007_length_12224_cov_8 G11_NODE_729_length_35781_cov_7 S1…
VC_84	3	31.48	94.45	954.4	0.08954	0.985452	CS1_NODE_2880_length_10129_cov_6 SK1_NODE_1388_length_19590_cov_8 S18_NODE_7886_length_12710_cov_6
VC_85	14	125.1	1.138e+04	8545	0.5704	3.73381e-06	B19_NODE_549_length_49824_cov_22 CG11_NODE_255_length_48701_cov_71 CG11_NODE_873_length_32266_cov_10 CJ6_NODE_127_length_64076_cov_23 CS2_NODE_315_length_49617_cov_17 CG11_NODE_1224_length_24625_cov_8 CT5_NODE_1154_length_24167_cov_17 T1_NODE_520_length_46997_cov_14 Vibrio~phage~X29 CG11_NODE_2543_length_13998_cov_5 CG13_NODE_2006_length_11840_cov_11 CG23_NODE_765_length_19749_cov_35 CJ6_NODE_185…
VC_86	2	60.56	60.56	481.6	0.1109	0.979387	CG23_NODE_2073_length_10063_cov_9 Z20_NODE_7463_length_10840_cov_8
VC_87	23	309.2	7.822e+04	904.7	0.9880	3.22930e-09	Acinetobacter~phage~AbKT21phiIII Acinetobacter~phage~AB3 Acinetobacter~phage~Abp1 Acinetobacter~phage~Fri1 Acinetobacter~phage~IME200 Acinetobacter~phage~Petty Acinetobacter~phage~SH-Ab~15519 Acinetobacter~phage~WCHABP5 Acinetobacter~phage~phiAB1 Acinetobacter~phage~phiAB6 Acinetobacter~phage~vB_AbaP_46-62_Aci07 Acinetobacter~phage~vB_AbaP_AS11 Acinetobacter~phage~vB_AbaP_AS12 Acinetobacter~phage…
VC_88	94	519.7	2.272e+06	6.427e+05	0.7794	0.00000	Acinetobacter~phage~AbTZA1 Acinetobacter~phage~AM101 Acinetobacter~phage~Ac42 Acinetobacter~phage~Acj61 Acinetobacter~phage~Acj9 Acinetobacter~phage~KARL-1 Acinetobacter~phage~ZZ1 Acinetobacter~phage~vB_AbaM_PhT2 Acinetobacter~phage~vB_AbaP_Apostate Acinetobacter~phage~vB_AbaP_Berthold Acinetobacter~phage~vB_AbaP_Kimel Acinetobacter~phage~vB_AbaP_Konradin Acinetobacter~phage~vB_AbaP_Lazarus Acine…
VC_89	16	600.0	7.200e+04	2.588e+05	0.2176	1.00000	Citrobacter~phage~IME-CF2 Citrobacter~phage~Margaery Citrobacter~phage~Miller Citrobacter~phage~vB_CfrM_CfP1 Cronobacter~phage~vB_CsaM_GAP161 Cronobacter~phage~vB_CsaM_leB Cronobacter~phage~vB_CsaM_leE Enterobacter~phage~phiEap-3 Escherichia~phage~Lw1 Escherichia~virus~RB16 Escherichia~virus~RB43 Klebsiella~phage~KP15 Klebsiella~phage~KP27 Klebsiella~phage~Matisse Klebsiella~phage~Miro Klebsiella…
VC_90	4	135.6	813.5	2936	0.2165	0.943824	T5_NODE_70_length_71844_cov_22 B19_NODE_1662_length_37784_cov_11 CT2_NODE_192_length_66275_cov_41 T1_NODE_141_length_69220_cov_10
VC_91	3	33.97	101.9	1042	0.08860	0.985452	CG13_NODE_1310_length_17115_cov_24 h9_NODE_3121_length_12201_cov_10 Z16_NODE_1961_length_18912_cov_35
VC_92	6	59.27	889.0	1.181e+04	0.06993	0.913257	Ch10_NODE_594_length_25594_cov_13 h10_NODE_589_length_43140_cov_61 B19_NODE_150_length_69808_cov_14 G22_NODE_2411_length_11941_cov_10 h10_NODE_1279_length_27531_cov_10 h10_NODE_475_length_44995_cov_16
VC_93	14	118.3	1.076e+04	1.549e+04	0.4095	0.0101608	G11_NODE_143_length_59498_cov_12 C24_NODE_33_length_68479_cov_61 R17_NODE_81_length_66423_cov_134 S18_NODE_169_length_71351_cov_22 R17_NODE_113_length_62249_cov_34 T2_NODE_114_length_69565_cov_18 Z16_NODE_79_length_71014_cov_37 G11_NODE_914_length_29955_cov_7 T5_NODE_95_length_67937_cov_13 CG13_NODE_87_length_68058_cov_27 R17_NODE_139_length_58480_cov_15 T5_NODE_890_length_34908_cov_8 G11_NODE_56…
VC_94	12	88.70	5854	1.230e+04	0.3221	0.511515	SK1_NODE_398_length_43385_cov_23 T1_NODE_1560_length_24528_cov_26 T1_NODE_2213_length_19386_cov_13 T1_NODE_2414_length_18356_cov_11 CT2_NODE_1262_length_33194_cov_10 CT2_NODE_880_length_41740_cov_34 SK1_NODE_456_length_41597_cov_26 SK1_NODE_478_length_40929_cov_141 CT2_NODE_1523_length_27737_cov_43 CT2_NODE_508_length_49104_cov_281 CT2_NODE_886_length_41661_cov_53 T2_NODE_639_length_40952_cov_141
VC_95	23	40.93	1.035e+04	1.643e+04	0.3859	0.00693625	CS1_NODE_265_length_49506_cov_30 Ch9_NODE_286_length_28538_cov_9 Pseudomonas~phage~PS-1 Pseudomonas~phage~YMC11/02/R656 CG23_NODE_152_length_45465_cov_26 CJ7_NODE_386_length_43203_cov_25 CS1_NODE_1257_length_20212_cov_7 B19_NODE_2758_length_23429_cov_12 B19_NODE_2260_length_29064_cov_14 B19_NODE_383_length_54129_cov_14 CG12_NODE_430_length_17744_cov_2366 CG12_NODE_439_length_17597_cov_17 CG12_NOD…
VC_96	52	96.28	1.277e+05	4.024e+04	0.7599	0.00000	CG13_NODE_140_length_57368_cov_34 CR17_NODE_44_length_64717_cov_413 CT2_NODE_134_length_72776_cov_28 C14_NODE_28_length_73656_cov_38 CS1_NODE_395_length_43495_cov_12 CT2_NODE_501_length_49217_cov_8 SK1_NODE_68_length_73160_cov_39 CS2_NODE_99_length_78548_cov_77 C24_NODE_8_length_98324_cov_14 SK1_NODE_52_length_78772_cov_18 R17_NODE_35_length_110529_cov_78 CS2_NODE_339_length_48331_cov_111 C24_NOD…
VC_97	39	51.91	3.846e+04	3.788e+04	0.5033	1.15992e-09	B19_NODE_567_length_49485_cov_23 Aeromonas~phage~pIS4-A B19_NODE_757_length_46646_cov_11 C24_NODE_187_length_47154_cov_15 CG13_NODE_1054_length_20440_cov_47 CG13_NODE_1166_length_18663_cov_28 CG13_NODE_2099_length_11392_cov_21 CG13_NODE_832_length_24915_cov_14 CG23_NODE_789_length_19361_cov_16 CJ7_NODE_1823_length_17024_cov_6 CS1_NODE_2281_length_12969_cov_7 CS1_NODE_587_length_36735_cov_13 CS2_N…
VC_98	13	30.56	2384	681.1	0.7712	8.24852e-06	B19_NODE_1769_length_36427_cov_413 C14_NODE_1508_length_13362_cov_11 C14_NODE_218_length_43301_cov_27 CC24_NODE_1725_length_11786_cov_7 CG11_NODE_602_length_39536_cov_12 CG13_NODE_2177_length_11042_cov_11 CG13_NODE_452_length_38795_cov_17 CG13_NODE_999_length_21510_cov_15 G11_NODE_844_length_31624_cov_8 G12_NODE_431_length_29821_cov_60 G12_NODE_518_length_26012_cov_17 G12_NODE_611_length_22692_co…
VC_99	27	62.30	2.187e+04	1.826e+04	0.5442	1.82750e-07	CT1_NODE_135_length_50811_cov_8 G21_NODE_218_length_50617_cov_18 T1_NODE_119_length_72012_cov_24 T2_NODE_100_length_73158_cov_82 SK1_NODE_78_length_70321_cov_14 T2_NODE_507_length_43968_cov_17 C24_NODE_342_length_40832_cov_12 CR17_NODE_79_length_59373_cov_18 T1_NODE_202_length_62576_cov_20 T1_NODE_297_length_55591_cov_13 T2_NODE_97_length_73419_cov_21 CT1_NODE_571_length_18713_cov_11 C24_NODE_686…
VC_100	68	77.46	1.765e+05	7.964e+04	0.6887	0.00000	CT1_NODE_208_length_41627_cov_611 T5_NODE_446_length_46319_cov_10 J7_NODE_115_length_66817_cov_8 C25_NODE_562_length_34778_cov_14 C25_NODE_825_length_25805_cov_10 CG23_NODE_247_length_39303_cov_37 G21_NODE_259_length_47066_cov_12 CS1_NODE_14_length_223522_cov_60 CS2_NODE_433_length_44761_cov_9 G12_NODE_209_length_42072_cov_149 S18_NODE_98_length_83271_cov_12 T1_NODE_157_length_67455_cov_669 CS1_N…
VC_101	2	16.88	16.88	137.7	0.1065	0.979387	CT1_NODE_871_length_12933_cov_9 CZ16_NODE_1231_length_14828_cov_11
VC_102	4	28.89	173.3	1666	0.09384	0.992931	G12_NODE_483_length_27706_cov_41 G13_NODE_393_length_38446_cov_15 CG13_NODE_468_length_38329_cov_179 CG13_NODE_1419_length_15951_cov_11
VC_103	2	34.24	34.24	34.31	0.4719	0.110336	CT2_NODE_4325_length_13215_cov_106 G21_NODE_2215_length_14393_cov_7
VC_104	5	562.3	5623	6715	0.4554	0.00609289	Acinetobacter~phage~vB_AbaM_Acibel004 Acinetobacter~phage~vB_AbaM_B09_Aci01-1 Acinetobacter~phage~vB_AbaM_B09_Aci02-2 Acinetobacter~phage~vB_AbaM_B09_Aci05 Acinetobacter~phage~vB_AbaM_phiAbaA1
VC_105	6	41.74	626.1	855.4	0.4192	0.0641026	Bacillus~phage~0305phi8-36 C14_NODE_4_length_112737_cov_27 CG11_NODE_10_length_126185_cov_28 G11_NODE_195_length_53158_cov_12 G11_NODE_19_length_95330_cov_8 Ch10_NODE_70_length_53414_cov_17
VC_106	6	27.65	414.7	642.8	0.3878	0.0327761	CG13_NODE_1407_length_16035_cov_27 CG13_NODE_946_length_22455_cov_23 CT5_NODE_1062_length_26748_cov_19 G13_NODE_268_length_44033_cov_48 G11_NODE_1423_length_20816_cov_13 G11_NODE_2739_length_12509_cov_9
VC_107	2	81.61	81.61	167.2	0.3228	0.658454	G13_NODE_1579_length_13045_cov_9 CJ6_NODE_1425_length_12607_cov_40
VC_108	2	158.3	158.3	1218	0.1148	0.658454	CG22_NODE_237_length_33726_cov_28 C25_NODE_548_length_35121_cov_49
VC_109	7	93.70	1968	1.447e+04	0.1196	0.989275	B19_NODE_60_length_84560_cov_130 CG13_NODE_1001_length_21482_cov_26 CG13_NODE_47_length_90322_cov_235 CG13_NODE_80_length_71108_cov_148 CT5_NODE_370_length_45727_cov_19 G11_NODE_778_length_33907_cov_9 G13_NODE_268_length_44033_cov_48
VC_110	26	411.0	1.336e+05	3.460e+04	0.7940	0.00000	Pseudomonas~phage~C11 Pseudomonas~phage~CHA_P1 Pseudomonas~phage~JG004 Pseudomonas~phage~K5 Pseudomonas~phage~K8 Pseudomonas~phage~KPP10 Pseudomonas~phage~PA10 Pseudomonas~phage~PAK_P1 Pseudomonas~phage~PAK_P2 Pseudomonas~phage~PAK_P3 Pseudomonas~phage~PAK_P4 Pseudomonas~phage~PAK_P5 Pseudomonas~phage~PaP1 Pseudomonas~phage~PaoP5 Pseudomonas~phage~VCM Pseudomonas~phage~Zigelbrucke Pseudomonas~pha…
VC_111	5	600.0	6000	7845	0.4330	0.00374748	Rheinheimera~phage~vB_RspM_Barba18A Rheinheimera~phage~vB_RspM_Barba19A Rheinheimera~phage~vB_RspM_Barba21A Rheinheimera~phage~vB_RspM_Barba5S Rheinheimera~phage~vB_RspM_Barba8S
VC_112	4	54.90	329.4	4268	0.07152	0.992931	CT2_NODE_4148_length_13682_cov_5 CT2_NODE_1663_length_25336_cov_42 CT2_NODE_4242_length_13417_cov_12 T2_NODE_1780_length_19460_cov_26
VC_113	127	41.67	3.334e+05	1.268e+05	0.7240	0.00000	B19_NODE_1525_length_39174_cov_30 h10_NODE_939_length_36215_cov_32 CT5_NODE_754_length_37374_cov_16 B19_NODE_1384_length_40473_cov_52 B19_NODE_1154_length_42666_cov_19 B19_NODE_1406_length_40139_cov_21 B19_NODE_1440_length_39885_cov_63 B19_NODE_1455_length_39721_cov_23 B19_NODE_818_length_45994_cov_10 C14_NODE_369_length_36027_cov_33 C14_NODE_477_length_30512_cov_13 C15_NODE_745_length_21692_cov_…
VC_114	6	600.0	9000	2.800e+04	0.2431	0.999217	Enterobacteria~phage~phi92 Escherichia~phage~ESCO13 Escherichia~phage~ESCO5 Escherichia~phage~vB_EcoM_Schickermooser Klebsiella~phage~ZCKP1 Escherichia~phage~phAPEC8
VC_115	10	184.4	8297	1.625e+04	0.3378	0.285375	Pseudoalteromonas~phage~SL20 Pseudoalteromonas~phage~H101 Vibrio~phage~11895-B1 Shewanella~sp.~phage~1/4 Shewanella~sp.~phage~1/40 Vibrio~phage~ICP1 Vibrio~phage~PWH3a-P1 Vibrio~phage~eugene~12A10 Vibrio~phage~helene~12B3 Vibrio~phage~qdvp001
VC_116	7	600.0	1.260e+04	8717	0.5907	0.000528788	Cronobacter~phage~vB_CsaM_GAP32 Klebsiella~phage~vB_KleM_RaK2 Pectobacterium~phage~CBB Serratia~phage~BF Yersinia~phage~fHe-Yen9-04 Escherichia~phage~121Q Escherichia~phage~PBECO4
VC_117	4	66.73	400.4	704.5	0.3598	0.442617	Bacillus~phage~0305phi8-36 CG11_NODE_10_length_126185_cov_28 G11_NODE_19_length_95330_cov_8 Ch10_NODE_70_length_53414_cov_17
VC_118	2	34.83	34.83	60.70	0.3500	0.658454	G11_NODE_114_length_62318_cov_8 S18_NODE_6807_length_14217_cov_5
VC_119	4	31.01	186.1	398.8	0.3138	0.442617	C14_NODE_4_length_112737_cov_27 C15_NODE_1443_length_13995_cov_6 G11_NODE_195_length_53158_cov_12 S18_NODE_5571_length_16358_cov_6
VC_120	3	135.8	407.3	500.2	0.4459	0.0952151	CG21_NODE_1_length_195842_cov_35 CJ7_NODE_3_length_186770_cov_13 G21_NODE_18_length_176372_cov_11
VC_121	10	489.2	2.201e+04	7894	0.7356	9.13355e-05	Caulobacter~phage~CcrColossus Caulobacter~phage~CcrPW Caulobacter~phage~CcrBL9 Caulobacter~phage~CcrSC Caulobacter~phage~CcrBL10 Caulobacter~virus~Karma Caulobacter~virus~Magneto Caulobacter~virus~Rogue Caulobacter~virus~Swift Caulobacter~virus~phiCbK
VC_122	67	472.9	1.046e+06	1.355e+05	0.8852	0.00000	Enterobacteria~phage~DT571/2 Escherichia~phage~APCEc03 Escherichia~phage~Gostya9 Escherichia~phage~OSYSP Escherichia~phage~SP15 Escherichia~phage~fp01 Escherichia~phage~phiLLS Escherichia~phage~saus132 Escherichia~phage~slur09 Escherichia~phage~vB_EcoS_AKFV33 Escherichia~phage~vB_EcoS_FFH_1 Escherichia~phage~vB_EcoS_HdH2 Escherichia~virus~DT57C Escherichia~virus~EPS7 Escherichia~virus~T5 Escheric…
VC_123	3	410.1	1230	4559	0.2123	0.808633	R17_NODE_6_length_373888_cov_26 CS2_NODE_1_length_400389_cov_14 CT2_NODE_9_length_129846_cov_21
VC_124	49	45.75	5.381e+04	1.616e+04	0.7679	0.00000	h9_NODE_951_length_34000_cov_18 B19_NODE_595_length_48886_cov_16 h10_NODE_786_length_39495_cov_239 X8_NODE_377_length_38530_cov_30 B19_NODE_1601_length_38332_cov_47 B19_NODE_1590_length_38473_cov_13 B19_NODE_2532_length_25601_cov_19 B19_NODE_5381_length_12421_cov_11 B19_NODE_6290_length_10839_cov_8 C14_NODE_406_length_34095_cov_14 C15_NODE_1204_length_15967_cov_10 C24_NODE_2955_length_10794_cov_6…
VC_125	8	48.38	1355	6559	0.1708	0.958439	CG23_NODE_152_length_45465_cov_26 S18_NODE_1985_length_38338_cov_30 B19_NODE_2758_length_23429_cov_12 B19_NODE_2260_length_29064_cov_14 B19_NODE_3111_length_20622_cov_8 B19_NODE_383_length_54129_cov_14 CG13_NODE_1670_length_13957_cov_7 CG13_NODE_980_length_21820_cov_17
VC_126	31	264.7	1.231e+05	3.123e+04	0.7973	0.00000	Escherichia~phage~K1-dep(4) Escherichia~phage~K1-ind(2) Escherichia~phage~K1ind1 Escherichia~phage~VB_EcoS-Golestan G21_NODE_357_length_43786_cov_14 Raoultella~phage~RP180 Salmonella~phage~BPS11Q3 Salmonella~phage~Ent1 Salmonella~phage~FSL~SP-031 Salmonella~phage~FSL~SP-101 Salmonella~phage~Jersey Salmonella~phage~LSPA1 Salmonella~phage~MA12 Salmonella~phage~SE2 Salmonella~phage~SETP13 Salmonella…
VC_127	4	9.520	57.12	483.2	0.1042	0.992931	CT1_NODE_871_length_12933_cov_9 CT2_NODE_2465_length_19507_cov_24 CZ16_NODE_1231_length_14828_cov_11 G22_NODE_1550_length_16417_cov_16
VC_128	31	64.83	3.014e+04	5.128e+04	0.3699	0.00743370	Roseobacter~phage~RDJL~Phi~1 Roseobacter~phage~RDJL~Phi~2 B19_NODE_149_length_69879_cov_29 C14_NODE_40_length_67637_cov_29 CG23_NODE_49_length_64154_cov_26 CJ6_NODE_115_length_67239_cov_206 CR17_NODE_61_length_61544_cov_8 CT5_NODE_64_length_66940_cov_24 G11_NODE_252_length_49880_cov_8 G11_NODE_45_length_74803_cov_17 J7_NODE_99_length_68852_cov_78 S18_NODE_4658_length_18836_cov_5 T5_NODE_65_length…
VC_129	19	44.77	7655	2442	0.7553	7.27809e-08	Arthrobacter~phage~Anjali Actinomyces~virus~Av1 Arthrobacter~phage~Mendel Bifidobacterium~phage~BadAargau2 Bifidobacterium~phage~BadAztec1 CC14_NODE_495_length_18660_cov_283 CC14_NODE_528_length_17979_cov_200 CG13_NODE_1409_length_16023_cov_20 CT2_NODE_2371_length_19994_cov_16 G11_NODE_1847_length_17120_cov_7 G13_NODE_1026_length_18516_cov_16 G13_NODE_1049_length_18180_cov_13 G13_NODE_2079_length…
VC_130	8	86.39	2419	1968	0.5494	0.000469553	Bacillus~phage~Aurora Bacillus~phage~Claudi Bacillus~phage~MG-B1 Bacillus~phage~Stitch Bacillus~phage~VMY22 Bacillus~virus~B103 Bacillus~virus~GA1 Bacillus~virus~phi29
VC_131	4	118.0	707.8	261.5	0.7243	0.0151914	CG13_NODE_1242_length_17768_cov_13 CG13_NODE_1309_length_17137_cov_10 CG13_NODE_1319_length_17014_cov_7 G13_NODE_1135_length_17032_cov_24
VC_132	2	185.0	185.0	585.6	0.2388	0.979387	Streptococcus~phage~CP-7 Streptococcus~phage~Cp1
VC_133	8	85.10	2383	508.9	0.8195	0.000465487	Clostridium~phage~CPS2 Clostridium~phage~phiCP7R Clostridium~phage~phiCPV4 Clostridium~phage~phiZP2 Clostridium~phage~CPS1 Clostridium~phage~CPD2 Clostridium~phage~CpV1 Clostridium~phage~phi24R
VC_134	4	135.4	812.2	715.4	0.5289	0.0147005	Clostridium~phage~CPS1 Clostridium~phage~CPD2 Clostridium~phage~CpV1 Clostridium~phage~phi24R
VC_135	28	121.7	4.600e+04	2.560e+04	0.6419	0.00000	B19_NODE_3618_length_17855_cov_24 Actinoplanes~phage~phiAsp2 B19_NODE_414_length_52848_cov_186 B19_NODE_523_length_50275_cov_16 C14_NODE_61_length_59400_cov_51 C14_NODE_90_length_51499_cov_16 C15_NODE_482_length_30560_cov_9 C24_NODE_80_length_58135_cov_45 CB19_NODE_98_length_55110_cov_19 CC14_NODE_36_length_50442_cov_122 CC24_NODE_906_length_19173_cov_18 CC25_NODE_173_length_31248_cov_30 CG23_NOD…
VC_136	10	186.2	8377	1.820e+04	0.3149	0.879339	B19_NODE_414_length_52848_cov_186 B19_NODE_523_length_50275_cov_16 C14_NODE_90_length_51499_cov_16 CB19_NODE_98_length_55110_cov_19 CC14_NODE_36_length_50442_cov_122 CG23_NODE_398_length_31243_cov_12 CZ16_NODE_151_length_52596_cov_19 J7_NODE_241_length_53005_cov_10 Z16_NODE_1514_length_22884_cov_9 Z16_NODE_367_length_49523_cov_11
VC_137	18	116.3	1.779e+04	2.411e+04	0.4242	0.000915362	C24_NODE_5_length_106241_cov_80 C25_NODE_89_length_58644_cov_12 CZ20_NODE_55_length_60209_cov_46 S18_NODE_447_length_57430_cov_88 Z16_NODE_218_length_58077_cov_13 Z16_NODE_407_length_48311_cov_102 Z20_NODE_285_length_60099_cov_26 Z20_NODE_306_length_58574_cov_25 Z20_NODE_2044_length_31943_cov_6 J7_NODE_642_length_35311_cov_7 Z16_NODE_188_length_60343_cov_102 C24_NODE_101_length_54831_cov_13 C24_N…
VC_138	7	248.8	5226	1.794e+04	0.2255	0.999299	CC14_NODE_242_length_28837_cov_14 Z20_NODE_3509_length_19941_cov_12 G21_NODE_183_length_54153_cov_8 J7_NODE_193_length_58288_cov_11 J7_NODE_208_length_57065_cov_12 J7_NODE_209_length_56412_cov_17 Z16_NODE_261_length_55448_cov_36
VC_139	8	151.0	4228	1.786e+04	0.1912	0.998619	CZ20_NODE_14_length_89584_cov_305 CZ20_NODE_4_length_103062_cov_71 CZ20_NODE_8_length_95327_cov_33 J7_NODE_29_length_96132_cov_18 J7_NODE_40_length_88324_cov_12 Z16_NODE_877_length_35619_cov_15 Z20_NODE_57_length_91788_cov_16 h9_NODE_14_length_102824_cov_22
VC_140	4	250.6	1504	6199	0.1950	0.903035	CZ20_NODE_14_length_89584_cov_305 CZ20_NODE_8_length_95327_cov_33 J7_NODE_29_length_96132_cov_18 J7_NODE_707_length_33142_cov_7
VC_141	20	37.88	7197	1.274e+04	0.3603	0.0339341	Z20_NODE_4871_length_15268_cov_13 CG11_NODE_591_length_39652_cov_72 X8_NODE_388_length_37959_cov_63 C15_NODE_382_length_35477_cov_28 CC14_NODE_64_length_45172_cov_38 CG22_NODE_363_length_24537_cov_17 C24_NODE_321_length_41362_cov_160 h9_NODE_1270_length_26007_cov_55 C14_NODE_637_length_25383_cov_40 R17_NODE_881_length_22259_cov_21 X8_NODE_221_length_44552_cov_50 Z20_NODE_1340_length_41060_cov_25 …
VC_142	5	43.77	437.7	1425	0.2338	0.952654	C15_NODE_546_length_27853_cov_8 Ch10_NODE_636_length_24576_cov_13 CC25_NODE_235_length_25602_cov_10 CG13_NODE_1890_length_12526_cov_10 CJ6_NODE_654_length_24249_cov_703
VC_143	35	49.25	2.930e+04	2.314e+04	0.5580	0.00000	G12_NODE_262_length_39312_cov_21 Z16_NODE_655_length_41330_cov_17 Ch9_NODE_163_length_40011_cov_25 G11_NODE_559_length_40303_cov_32 Z16_NODE_706_length_40030_cov_87 CZ16_NODE_344_length_40250_cov_114 CC14_NODE_133_length_39170_cov_50 CC14_NODE_176_length_34734_cov_111 CG11_NODE_993_length_29420_cov_26 Ch9_NODE_229_length_34694_cov_26 h9_NODE_1045_length_31257_cov_39 CG13_NODE_1284_length_17401_co…
VC_144	22	113.5	2.622e+04	3.088e+04	0.4588	8.26589e-06	C24_NODE_5_length_106241_cov_80 C25_NODE_89_length_58644_cov_12 CZ20_NODE_55_length_60209_cov_46 J7_NODE_335_length_46902_cov_19 S18_NODE_447_length_57430_cov_88 Z16_NODE_218_length_58077_cov_13 Z16_NODE_407_length_48311_cov_102 Z20_NODE_285_length_60099_cov_26 Z20_NODE_306_length_58574_cov_25 Z20_NODE_311_length_58396_cov_13 Z16_NODE_167_length_61708_cov_243 Z20_NODE_286_length_59892_cov_23 CZ20…
VC_145	10	143.3	6447	1.771e+04	0.2666	0.977423	S18_NODE_447_length_57430_cov_88 Z16_NODE_218_length_58077_cov_13 Z16_NODE_407_length_48311_cov_102 Z20_NODE_285_length_60099_cov_26 Z20_NODE_2044_length_31943_cov_6 Z16_NODE_188_length_60343_cov_102 C24_NODE_101_length_54831_cov_13 CT2_NODE_1412_length_29950_cov_11 CT2_NODE_315_length_60410_cov_23 Z16_NODE_1051_length_30986_cov_16
VC_146	2	42.67	42.67	740.1	0.05423	0.979387	Z20_NODE_143_length_71903_cov_83 CG12_NODE_704_length_12235_cov_11
VC_147	64	49.46	9.971e+04	4.664e+04	0.6807	0.00000	h10_NODE_812_length_39046_cov_15 J7_NODE_55_length_77608_cov_22 S18_NODE_131_length_75111_cov_13 C14_NODE_402_length_34391_cov_39 CG11_NODE_139_length_57347_cov_7 S18_NODE_2334_length_34783_cov_40 Z16_NODE_862_length_36135_cov_31 S18_NODE_2106_length_37161_cov_29 G21_NODE_121_length_63239_cov_10 B19_NODE_1685_length_37498_cov_16 B19_NODE_137_length_71136_cov_101 B19_NODE_72_length_80758_cov_37 C1…
VC_148	3	63.64	190.9	959.4	0.1651	0.959572	Aeribacillus~phage~AP45 Deep-sea~thermophilic~phage~D6E Geobacillus~virus~E2
VC_149	142	46.47	4.652e+05	3.600e+05	0.5635	0.00000	B19_NODE_1324_length_40966_cov_47 B19_NODE_358_length_55279_cov_14 B19_NODE_784_length_46340_cov_15 Ch10_NODE_130_length_47533_cov_26 B19_NODE_908_length_44965_cov_14 B19_NODE_1107_length_43046_cov_12 B19_NODE_1007_length_43954_cov_19 B19_NODE_1861_length_35159_cov_9 B19_NODE_202_length_64819_cov_52 B19_NODE_2038_length_32509_cov_10 B19_NODE_210_length_64513_cov_25 B19_NODE_2796_length_22999_cov_…
VC_150	5	248.0	2480	3121	0.4419	0.0183569	Bacillus~phage~BceA1 Bacillus~phage~Waukesha92 Bacillus~phage~phi4J1 Bacillus~phage~vB_BtS_BMBtp3 Staphylococcus~phage~SpaA1
VC_151	6	382.7	5741	775.3	0.8794	0.00253743	Bacillus~phage~Page Bacillus~phage~Palmer Bacillus~phage~Pascal Bacillus~phage~Pavlov Bacillus~phage~Pony Bacillus~phage~Pookie
VC_152	3	238.7	716.2	1812	0.2827	0.808633	Enterococcus~phage~phiFL3A Enterococcus~phage~phiFL1A Enterococcus~phage~phiFL2A
VC_153	112	58.42	3.631e+05	3.033e+05	0.5447	0.00000	C15_NODE_681_length_23261_cov_8 CC14_NODE_76_length_43632_cov_43 G11_NODE_1557_length_19362_cov_6 B19_NODE_2096_length_31501_cov_151 B19_NODE_5902_length_11544_cov_8 B19_NODE_753_length_46675_cov_350 B19_NODE_837_length_45797_cov_13 C14_NODE_190_length_44811_cov_99 C14_NODE_893_length_19680_cov_13 C15_NODE_319_length_38616_cov_11 C24_NODE_183_length_47489_cov_14 C24_NODE_482_length_36218_cov_33 C…
VC_154	2	5.514	5.514	86.92	0.05718	0.979387	CJ7_NODE_3738_length_10144_cov_4 G21_NODE_2133_length_14762_cov_7
VC_155	4	245.6	1474	2415	0.3782	0.232562	Clostridium~phage~phiCT19406B Clostridium~phage~phiCTC2B Clostridium~phage~phiCT453B Clostridium~phage~phiCT19406C
VC_156	2	304.3	304.3	785.2	0.2783	0.979387	Geobacillus~phage~GBSV1 Bacillus~virus~1
VC_157	6	193.3	2900	2603	0.5258	0.00653261	Listeria~phage~vB_LmoS_188 Listeria~phage~LP-030-3 Listeria~phage~A118 Listeria~phage~A500 Listeria~phage~vB_LmoS_293 Listeria~phage~A006
VC_158	2	146.6	146.6	570.0	0.2034	0.979387	Lactobacillus~phage~PLE2 Lactobacillus~phage~iA2
VC_159	28	190.0	7.183e+04	8.570e+04	0.4558	8.20998e-08	Staphylococcus~phage~23MRA Staphylococcus~phage~3~AJ-2017 Staphylococcus~phage~IME1361_01 Staphylococcus~phage~JS01 Staphylococcus~phage~PVL Staphylococcus~phage~SA1014ruMSSAST7 Staphylococcus~phage~SA345ruMSSAST8 Staphylococcus~phage~SA7 Staphylococcus~phage~SA780ruMSSAST101 Staphylococcus~phage~StauST398-4 Staphylococcus~phage~phiN315 Staphylococcus~phage~phiNM3 Staphylococcus~phage~phiSa2wa_st…
VC_160	84	105.3	3.672e+05	5.431e+04	0.8708	0.00000	Staphylococcus~phage~23MRA Staphylococcus~phage~3~AJ-2017 Staphylococcus~phage~B166 Staphylococcus~phage~IME1361_01 Staphylococcus~phage~JS01 Staphylococcus~phage~PVL Staphylococcus~phage~SA1014ruMSSAST7 Staphylococcus~phage~SA12 Staphylococcus~phage~SA345ruMSSAST8 Staphylococcus~phage~SA7 Staphylococcus~phage~SA780ruMSSAST101 Staphylococcus~phage~StauST398-4 Staphylococcus~phage~TEM123 Staphyloc…
VC_161	14	122.3	1.113e+04	1.307e+04	0.4595	4.27338e-05	Lactobacillus~phage~CL1 Lactobacillus~phage~CL2 Lactobacillus~phage~PLE3 Lactobacillus~phage~iLp1308 Lactobacillus~phage~iLp84 Lactobacillus~phage~A2 Lactobacillus~phage~BH1 Lactobacillus~phage~J-1 Lactobacillus~phage~LJ Lactobacillus~phage~Lrm1 Lactobacillus~phage~PL-1 Lactobacillus~phage~Lc-Nu Lactobacillus~phage~phiAT3 Lactobacillus~phage~T25
VC_162	6	18.36	275.5	7957	0.03341	0.468093	Z16_NODE_423_length_47787_cov_23 B19_NODE_2081_length_31732_cov_12 Ch9_NODE_47_length_50663_cov_78 B19_NODE_1207_length_42032_cov_21 h10_NODE_686_length_41454_cov_25 B19_NODE_3563_length_18063_cov_11
VC_163	4	600.0	3600	2.100e+04	0.1463	0.995529	Aeromonas~phage~2_L372X Aeromonas~phage~2-L372D Aeromonas~phage~4_L372D Aeromonas~phage~4_L372XY
VC_164	35	307.3	1.829e+05	2.846e+04	0.8650	0.00000	Enterobacteria~phage~phi92 Escherichia~phage~ESCO13 Escherichia~phage~ESCO5 Escherichia~phage~vB_EcoM_Schickermooser Klebsiella~phage~ZCKP1 Escherichia~phage~phAPEC8 Aeromonas~phage~2_L372X Aeromonas~phage~2-L372D Aeromonas~phage~4_L372D Aeromonas~phage~4_L372XY Cronobacter~phage~CR3 Cronobacter~phage~CR8 Cronobacter~phage~CR9 Cronobacter~phage~PBES~02 Cronobacter~phage~vB_CsaM_GAP31 Erwinia~phag…
VC_165	14	211.3	1.923e+04	1.824e+04	0.5128	3.73381e-06	Aeromonas~phage~Ahp1 Aeromonas~phage~25AhydR2PP Aeromonas~phage~CF7 Aeromonas~phage~ZPAH7 Aeromonas~phage~phiAS7 Cronobacter~phage~Dev-CD-23823 Cronobacter~phage~vB_CskP_GAP227 Pectobacterium~phage~Arno160 Pectobacterium~phage~PP2 Salmonella~phage~vB_SpuP_Spp16 Yersinia~phage~fHe-Yen3-01 Yersinia~phage~phi80-18 Yersinia~phage~phiR8-01 Yersinia~phage~vB_YenP_ISAO8
VC_166	5	279.7	2797	8298	0.2518	0.996692	Rhizobium~phage~RHEph02 Agrobacterium~phage~Atu_ph03 Agrobacterium~phage~Atu_ph02 Rhizobium~phage~RHEph08 Rhizobium~phage~RHEph09
VC_167	40	99.53	7.763e+04	3.843e+04	0.6684	0.00000	Aquamicrobium~phage~P14 B19_NODE_1022_length_43783_cov_20 Burkholderia~phage~Bp-AMP1 Burkholderia~phage~JG068 C25_NODE_268_length_44600_cov_171 CG13_NODE_303_length_44517_cov_53 CG13_NODE_385_length_41027_cov_17 Caulobacter~phage~Lullwater Caulobacter~phage~Percy Ch10_NODE_148_length_46487_cov_21 Curvibacter~phage~P26059B Escherichia~phage~PGT2 Escherichia~phage~phiKT G12_NODE_176_length_44034_co…
VC_168	17	409.3	5.566e+04	2.276e+04	0.7094	3.50779e-07	Pseudomonas~phage~DL62 Pseudomonas~phage~LKD16 Pseudomonas~phage~LUZ19 Pseudomonas~phage~MPK6 Pseudomonas~phage~MPK7 Pseudomonas~phage~PAXYB1 Pseudomonas~phage~PT2 Pseudomonas~phage~PT5 Pseudomonas~phage~RLP Pseudomonas~phage~phiKMV Pseudomonas~phage~phiNFS Pseudomonas~phage~phikF77 Pseudomonas~phage~vB_Pae-TbilisiM32 Pseudomonas~phage~vB_PaeP_130_113 Pseudomonas~phage~vB_PaeP_PAO1_1-15pyo Pseudo…
VC_169	17	297.1	4.040e+04	4.101e+04	0.4960	5.01765e-07	Dickeya~phage~BF25/12 Pectobacterium~phage~Clickz Pectobacterium~phage~Gaspode Pectobacterium~phage~Khlen Pectobacterium~phage~Koot Pectobacterium~phage~Lelidair Pectobacterium~phage~Nobby Pectobacterium~phage~PP16 Pectobacterium~phage~PP90 Pectobacterium~phage~PPWS2 Pectobacterium~phage~Peat1 Pectobacterium~phage~PhiM1 Pectobacterium~phage~Phoria Pectobacterium~phage~Zenivior Pectobacterium~phag…
VC_170	4	223.2	1339	1.100e+04	0.1085	0.992931	Enterobacteria~phage~J8-65 Escherichia~phage~Lidtsur G22_NODE_410_length_41617_cov_30 Pantoea~phage~LIMEzero
VC_171	21	321.0	6.741e+04	4.447e+04	0.6023	1.56603e-08	Escherichia~phage~Minorna Klebsiella~phage~myPSH1235 Shigella~phage~HRP29 Klebsiella~phage~F19 Klebsiella~phage~KP-Rio/2015 Klebsiella~phage~KPV811 Klebsiella~phage~KpV475 Klebsiella~phage~NTUH-K2044-K1-1 Shigella~phage~SFN6B Enterobacter~phage~phiKDA1 Klebsiella~phage~AltoGao Klebsiella~phage~KP34 Klebsiella~phage~Kp2 Klebsiella~phage~KpV41 Klebsiella~phage~KpV71 Klebsiella~phage~phiBO1E Klebsie…
VC_172	2	37.69	37.69	560.9	0.06255	0.979387	G11_NODE_1170_length_24535_cov_7 G11_NODE_2930_length_11879_cov_5
VC_173	2	236.1	236.1	5141	0.04388	0.979387	Ralstonia~phage~RSB3 Ralstonia~virus~phiAp1
VC_174	8	346.3	9695	1.118e+04	0.4641	0.000469553	Aeromonas~phage~4_4572 Aeromonas~phage~LAh9 Aeromonas~phage~LAh_6 Aeromonas~phage~LAh_8 Cronobacter~phage~vB_CsaP_009 Cronobacter~phage~vB_CsaP_GAP52 Proteus~phage~Privateer Salmonella~phage~7-11
VC_175	6	595.2	8928	8152	0.5224	0.00213336	Escherichia~phage~172-1 Escherichia~phage~ECBP2 Escherichia~phage~KBNP1711 Escherichia~phage~NJ01 Escherichia~phage~vB_EcoP_SU10 Escherichia~virus~phiEco32
VC_176	13	368.9	2.877e+04	8449	0.7725	8.22111e-06	Pseudomonas~phage~Bjorn Pseudomonas~phage~DL54 Pseudomonas~phage~NV1 Pseudomonas~phage~PaP4 Pseudomonas~phage~PhiCHU Pseudomonas~phage~TL Pseudomonas~phage~UFV-P2 Pseudomonas~phage~phiIBB-PAA2 Pseudomonas~phage~tf Pseudomonas~phage~vB_PaeP_C2-10_Ab22 Pseudomonas~phage~vB_PaeP_p2-10_Or1 Pseudomonas~virus~LUZ24 Pseudomonas~virus~PaP3
VC_177	10	304.3	1.369e+04	1.022e+05	0.1182	0.999933	Vibrio~phage~Ceto Vibrio~phage~JSF10 Vibrio~phage~JSF12 Vibrio~phage~Thalassa Vibrio~phage~pVp-1 Vibrio~phage~phi~3 Aeromonas~phage~AhSzw-1 Aeromonas~phage~AhSzq-1 Vibrio~phage~VspSw_1 Vibrio~phage~vB_VpS_PG07
VC_178	2	600.0	600.0	1.630e+04	0.03550	0.979387	Aeromonas~phage~AhSzw-1 Aeromonas~phage~AhSzq-1
VC_179	14	280.2	2.550e+04	0.000	0.9989	8.42634e-07	Enterobacteria~phage~phiEcoM-GJ1 Aeromonas~phage~pAh6-C Erwinia~phage~Faunus Erwinia~phage~vB_EamM-Y2 Escherichia~phage~Mangalitsa Escherichia~phage~ST32 Escherichia~phage~flopper Myoviridae~sp. Pantoea~phage~vB_PagM_SSEM1 Pectobacterium~phage~PM1 Pectobacterium~phage~PP101 Proteus~phage~Myduc Shewanella~phage~Spp001 Shewanella~phage~SppYZU05
VC_180	3	348.0	1044	4632	0.1837	0.985452	Aeromonas~phage~pAh6-C Shewanella~phage~Spp001 Shewanella~phage~SppYZU05
VC_181	10	65.59	2951	1.100e+04	0.2113	0.939388	B19_NODE_567_length_49485_cov_23 B19_NODE_757_length_46646_cov_11 CJ7_NODE_1823_length_17024_cov_6 G12_NODE_132_length_46973_cov_16 S18_NODE_1985_length_38338_cov_30 B19_NODE_2260_length_29064_cov_14 B19_NODE_3111_length_20622_cov_8 B19_NODE_383_length_54129_cov_14 J7_NODE_1934_length_16247_cov_14 h9_NODE_1699_length_19763_cov_7
VC_182	6	283.8	4256	1.228e+04	0.2571	0.977336	Aeromonas~phage~pIS4-A G12_NODE_479_length_27814_cov_23 Salmonella~phage~64795_sal3 Salmonella~phage~IME207 Salmonella~phage~Vi~II-E1 Vibrio~phage~pYD38-A
VC_183	3	93.38	280.1	4375	0.06010	0.985452	CS1_NODE_1249_length_20291_cov_7 CT1_NODE_343_length_28530_cov_31 CT1_NODE_670_length_16361_cov_29
VC_184	68	265.6	6.050e+05	1.924e+04	0.9690	0.00000	Citrobacter~phage~CF1~DK-2017 Citrobacter~phage~Sazh Citrobacter~virus~Stevie Cronobacter~phage~CS01 Cronobacter~virus~Esp2949-1 Enterobacter~phage~Ec_L1 Enterobacteria~phage~phiJLA23 Enterobacteria~phage~vB_EcoS_IME18 Enterobacteria~phage~vB_EcoS_IME347 Enterobacteria~phage~vB_EcoS_NBD2 Enterobacteria~phage~vB_EcoS_Rogue1 Escherichia~phage~ADB-2 Escherichia~phage~C119 Escherichia~phage~DTL Esche…
VC_185	10	227.4	1.023e+04	2.742e+04	0.2717	0.999343	Enterobacter~phage~Arya Escherichia~phage~vB_EcoM-ep3 Escherichia~phage~vB_EcoM_ECO1230-10 Escherichia~phage~vB_EcoM_ECOO78 Pseudomonas~phage~PPpW-3 CG13_NODE_483_length_37915_cov_23 G11_NODE_613_length_38797_cov_9 G12_NODE_231_length_40979_cov_127 G12_NODE_424_length_30402_cov_17 S18_NODE_1672_length_40996_cov_21
VC_186	6	270.5	4058	7037	0.3653	0.148977	Enterobacteria~phage~IME_EC2 Escherichia~phage~C130_2 Escherichia~phage~Skarpretter Escherichia~phage~Sortsne Klebsiella~phage~vB_KpnS_IME279 Salmonella~phage~Lumpael
VC_187	2	136.7	136.7	623.3	0.1789	0.658454	Listonella~phage~phiHSIC Vibrio~phage~pYD38-B
VC_188	30	117.1	5.092e+04	2.733e+04	0.6502	0.00000	G12_NODE_972_length_15832_cov_185 G13_NODE_290_length_42859_cov_24 S18_NODE_1324_length_43716_cov_20 G12_NODE_249_length_39966_cov_32 B19_NODE_569_length_49471_cov_16 Burkholderia~phage~BcepB1A C25_NODE_884_length_24383_cov_14 CT2_NODE_595_length_46499_cov_12 B19_NODE_2396_length_27191_cov_6 CG12_NODE_153_length_39593_cov_99 CG12_NODE_326_length_22847_cov_74 CG12_NODE_394_length_19440_cov_19 CG13…
VC_189	15	141.7	1.488e+04	1.151e+04	0.5632	2.07141e-06	Klebsiella~phage~JD001 Klebsiella~phage~vB_KpnM_KpV52 Klebsiella~phage~vB_KpnM_KpV79 CS1_NODE_271_length_48636_cov_13 Iodobacter~phage~PhiPLPE CJ6_NODE_527_length_30610_cov_47 Edwardsiella~phage~MSW-3 Edwardsiella~phage~PEi21 Vibrio~phage~CP-T1 Vibrio~phage~vB_VchM-138 G12_NODE_706_length_20542_cov_20 G22_NODE_1554_length_16393_cov_78 G22_NODE_684_length_31570_cov_118 CG13_NODE_1574_length_14760_…
VC_190	3	301.8	905.3	4150	0.1789	0.985452	Mannheimia~phage~vB_MhS_535AP2 Mannheimia~phage~vB_MhS_587AP2 Mannheimia~phage~vB_MhS_1152AP2
VC_191	10	108.6	4885	2.224e+04	0.1800	0.996358	Pantoea~phage~vB_PagM_AAM37 Pantoea~phage~vB_PagM_PSKM Xanthomonas~phage~vB_XveM_DIBBI B19_NODE_718_length_47173_cov_17 B19_NODE_805_length_46132_cov_17 C14_NODE_938_length_18754_cov_29 C15_NODE_888_length_19298_cov_7 C24_NODE_1836_length_15034_cov_21 Erwinia~phage~phiEt88 Pantoea~phage~vB_PagM_LIET2
VC_192	6	125.7	1885	9544	0.1648	0.989880	Phage~Gifsy-1 Phage~Gifsy-2 Salmonella~phage~Fels-1 Enterobacteria~phage~cdtI CT1_NODE_1020_length_11314_cov_7 Enterobacteria~phage~mEp460
VC_193	5	102.5	1025	6912	0.1290	0.952654	B19_NODE_718_length_47173_cov_17 B19_NODE_805_length_46132_cov_17 C14_NODE_938_length_18754_cov_29 C15_NODE_888_length_19298_cov_7 C14_NODE_491_length_30026_cov_54
VC_194	4	33.68	202.1	4051	0.04743	0.905709	CG11_NODE_1074_length_27496_cov_21 G11_NODE_3318_length_10824_cov_60 X8_NODE_452_length_34309_cov_42 CX8_NODE_792_length_16046_cov_7
VC_195	3	2.902	8.707	41.12	0.1560	0.986587	CG13_NODE_2364_length_10264_cov_8 B19_NODE_5082_length_13119_cov_9 CG22_NODE_911_length_13524_cov_9
VC_196	7	34.40	722.4	4280	0.1440	0.994698	Marinomonas~phage~P12026 C24_NODE_418_length_38321_cov_44 CC25_NODE_490_length_16330_cov_33 C25_NODE_398_length_40151_cov_23 CG21_NODE_1653_length_12780_cov_6 CC24_NODE_1037_length_17336_cov_103 Idiomarinaceae~phage~1N2-2
VC_197	4	35.45	212.7	581.3	0.2652	0.557383	Pseudoalteromonas~phage~BS5 Pseudoalteromonas~phage~H105/1 G12_NODE_737_length_19727_cov_18 G12_NODE_333_length_35364_cov_299
VC_198	2	85.83	85.83	710.9	0.1072	0.979387	T2_NODE_1783_length_19453_cov_11 SK1_NODE_2294_length_14382_cov_9
VC_199	12	147.0	9705	1.809e+04	0.3489	0.253360	h10_NODE_677_length_41616_cov_39 C14_NODE_270_length_40224_cov_30 CG12_NODE_121_length_42714_cov_10875 G22_NODE_374_length_42793_cov_11 J7_NODE_503_length_39838_cov_10 Pseudomonas~phage~AF h10_NODE_1273_length_27688_cov_17 h9_NODE_624_length_41318_cov_30 S18_NODE_2179_length_36419_cov_100 C14_NODE_1756_length_12192_cov_8 CB19_NODE_1229_length_19757_cov_9 h10_NODE_787_length_39469_cov_46
VC_200	57	147.6	2.355e+05	6.981e+04	0.7711	0.00000	Burkholderia~phage~KL3 Burkholderia~phage~KS14 Burkholderia~phage~KS5 Burkholderia~phage~ST79 Burkholderia~phage~vB_BceM_AP3 Burkholderia~virus~phi52237 Burkholderia~virus~phiE122 Burkholderia~virus~phiE202 CG12_NODE_2_length_890367_cov_90 CS1_NODE_12_length_246442_cov_65 CS1_NODE_1_length_1764313_cov_62 CS1_NODE_658_length_33597_cov_23 CS1_NODE_871_length_25625_cov_9 CT1_NODE_273_length_35773_co…
VC_201	15	157.9	1.658e+04	1.718e+04	0.4907	1.69572e-06	Aeromonas~virus~phiO18P CT1_NODE_315_length_31241_cov_20 Cronobacter~phage~ESSI-2 Haemophilus~virus~HP1 Haemophilus~virus~HP2 Pasteurella~virus~F108 Pseudoalteromonas~phage~C5a Pseudomonas~phage~phi3 Salinivibrio~phage~SMHB1 Salmonella~phage~SI7 Vibrio~phage~1.202.O._10N.222.45.E8 Vibrio~phage~VPUSM~8 Vibrio~phage~vB_ValM-yong1 Vibrio~virus~K139 Vibrio~virus~Kappa
VC_202	15	110.0	1.155e+04	3.092e+04	0.2718	0.920768	Phage~Gifsy-1 Phage~Gifsy-2 Salmonella~phage~Fels-1 Enterobacteria~phage~cdtI CS1_NODE_1096_length_21678_cov_7 CT1_NODE_150_length_48991_cov_190 Enterobacteria~phage~HK225 Enterobacteria~phage~mEp237 Enterobacteria~phage~phi80 Escherichia~virus~N15 Escherichia~phage~HK629 Escherichia~phage~DE3 Escherichia~virus~Lambda Enterobacteria~phage~mEp460 Escherichia~phage~HK630
VC_203	2	2.065	2.065	0.000	0.3404	0.0969654	Aeropyrum~pernix~ovoid~virus~1 Aeropyrum~globular~virus~1
VC_204	2	402.3	402.3	574.3	0.4102	0.110336	Aggregatibacter~phage~S1249 Haemophilus~phage~Aaphi23
VC_205	28	28.52	1.078e+04	7893	0.5756	0.00000	SK1_NODE_416_length_42911_cov_20 CS1_NODE_764_length_29235_cov_11 T2_NODE_569_length_42613_cov_55 T2_NODE_714_length_39021_cov_36 C24_NODE_479_length_36409_cov_16 CG13_NODE_615_length_32580_cov_78 CS18_NODE_1120_length_24399_cov_7 CS2_NODE_882_length_32304_cov_7 CT2_NODE_1767_length_24156_cov_6 CT2_NODE_3627_length_15143_cov_61 G13_NODE_1444_length_13977_cov_52 T1_NODE_2807_length_16514_cov_6 T1_…
VC_206	7	518.1	1.088e+04	2017	0.8427	0.00108251	Salmonella~phage~BP63 Salmonella~phage~SE13 Salmonella~phage~SE4 Salmonella~phage~UPF_BP2 Salmonella~phage~ZCSE2 Salmonella~phage~birk Salmonella~phage~yarpen
VC_207	6	41.94	629.2	5442	0.1034	0.998474	CG13_NODE_1205_length_18174_cov_9 CG13_NODE_415_length_39622_cov_11 CG13_NODE_477_length_38097_cov_31 CG13_NODE_936_length_22544_cov_38 G13_NODE_440_length_36388_cov_12 CG13_NODE_1193_length_18318_cov_11
VC_208	9	101.5	3655	2969	0.5503	0.00855912	Agrobacterium~phage~7-7-1 G12_NODE_412_length_31117_cov_16 G13_NODE_141_length_52990_cov_67 Z16_NODE_1065_length_30601_cov_20 Z16_NODE_1152_length_28941_cov_13 Z16_NODE_1289_length_26456_cov_36 Z16_NODE_1556_length_22350_cov_14 h9_NODE_793_length_38344_cov_9 h9_NODE_85_length_65342_cov_24
VC_209	41	22.45	1.841e+04	5.702e+04	0.2438	0.998824	C24_NODE_187_length_47154_cov_15 J7_NODE_375_length_45023_cov_20 h10_NODE_380_length_46970_cov_29 CG11_NODE_1074_length_27496_cov_21 B19_NODE_1561_length_38810_cov_124 B19_NODE_2230_length_29435_cov_23 C24_NODE_672_length_29580_cov_120 C25_NODE_2826_length_10096_cov_9 C25_NODE_292_length_43631_cov_25 C25_NODE_487_length_37242_cov_26 CG11_NODE_1767_length_18428_cov_5 CG13_NODE_1448_length_15705_co…
VC_210	5	150.6	1506	9083	0.1421	0.996692	B19_NODE_681_length_47657_cov_90 CB19_NODE_438_length_40837_cov_17 CG11_NODE_304_length_47284_cov_33 CJ7_NODE_1272_length_21108_cov_95 CG11_NODE_2023_length_16740_cov_15
VC_211	5	236.2	2362	1689	0.5816	0.00609289	B19_NODE_1821_length_35752_cov_240 CJ7_NODE_646_length_35358_cov_23 CS18_NODE_673_length_37091_cov_20 Ch9_NODE_185_length_39015_cov_34 S18_NODE_4572_length_19091_cov_14
VC_212	8	131.9	3693	1.485e+04	0.1990	0.997308	C15_NODE_456_length_31746_cov_14 CB19_NODE_86_length_56976_cov_20 CJ7_NODE_42_length_73696_cov_29 G11_NODE_1107_length_25673_cov_21 G22_NODE_109_length_59784_cov_24 J7_NODE_224_length_54361_cov_69 h9_NODE_255_length_50227_cov_19 G22_NODE_1987_length_13802_cov_8
VC_213	3	147.7	443.2	4918	0.08257	0.985452	C24_NODE_185_length_47327_cov_16 CG11_NODE_249_length_49080_cov_38 CT5_NODE_259_length_48847_cov_12
VC_214	7	65.83	1382	1.151e+04	0.1071	0.999299	C24_NODE_672_length_29580_cov_120 CG23_NODE_97_length_53231_cov_201 G21_NODE_547_length_37886_cov_11 C25_NODE_1080_length_20450_cov_11 C25_NODE_274_length_44315_cov_17 CG23_NODE_983_length_16746_cov_23 G21_NODE_462_length_40269_cov_12
VC_215	3	10.06	30.18	93.41	0.2329	0.808633	B19_NODE_1354_length_40746_cov_12 CG22_NODE_351_length_25005_cov_16 CG22_NODE_950_length_13018_cov_18
VC_216	5	132.3	1323	7115	0.1566	0.996692	C25_NODE_487_length_37242_cov_26 h9_NODE_823_length_37768_cov_16 CG22_NODE_190_length_36590_cov_21 G21_NODE_1025_length_25260_cov_13 T5_NODE_802_length_38077_cov_14
VC_217	4	118.3	709.6	5317	0.1176	0.992931	Rhizobium~phage~vB_RglS_P106B h9_NODE_152_length_57828_cov_10 h9_NODE_231_length_51327_cov_34 CJ7_NODE_876_length_27965_cov_7
VC_218	14	42.34	3853	1.608e+04	0.1930	0.987075	CG11_NODE_330_length_46718_cov_32 CB19_NODE_782_length_30106_cov_14 CS18_NODE_291_length_46352_cov_16 CS1_NODE_1638_length_17209_cov_44 CT5_NODE_477_length_43356_cov_10 CT5_NODE_858_length_33047_cov_13 CZ16_NODE_645_length_26322_cov_17 G22_NODE_773_length_28292_cov_11 T1_NODE_162_length_66852_cov_11 h9_NODE_2997_length_12657_cov_9 G22_NODE_678_length_31823_cov_9 S18_NODE_51_length_97367_cov_15 CJ…
VC_219	17	98.79	1.343e+04	1.567e+04	0.4611	0.000368454	CG12_NODE_162_length_38935_cov_198 CG12_NODE_169_length_38314_cov_80 CJ6_NODE_451_length_36033_cov_14 G12_NODE_210_length_42056_cov_65 G12_NODE_336_length_35163_cov_53 CG13_NODE_620_length_32351_cov_13 CG13_NODE_887_length_23557_cov_31 G12_NODE_184_length_43404_cov_36 G12_NODE_371_length_33112_cov_48 G12_NODE_703_length_20575_cov_25 CG11_NODE_1669_length_19354_cov_6 CG13_NODE_1376_length_16393_co…
VC_220	7	73.80	1550	7621	0.1687	0.998917	Z16_NODE_879_length_35565_cov_9 G13_NODE_83_length_64747_cov_17 J7_NODE_323_length_47401_cov_23 CJ7_NODE_2880_length_12491_cov_11 G22_NODE_981_length_23164_cov_8 J7_NODE_142_length_64630_cov_23 J7_NODE_3119_length_11718_cov_27
VC_221	5	64.34	643.4	3183	0.1677	0.734565	X8_NODE_65_length_56167_cov_39 X8_NODE_829_length_21344_cov_18 h9_NODE_1737_length_19322_cov_6 CC14_NODE_1255_length_10494_cov_91 CT2_NODE_2102_length_21403_cov_17
VC_222	5	93.75	937.5	6278	0.1297	0.996692	CG23_NODE_97_length_53231_cov_201 C25_NODE_1080_length_20450_cov_11 C25_NODE_274_length_44315_cov_17 CG23_NODE_983_length_16746_cov_23 G21_NODE_462_length_40269_cov_12
VC_223	4	56.00	336.0	797.9	0.2942	0.156161	C24_NODE_137_length_50901_cov_8 G21_NODE_523_length_38626_cov_14 CG13_NODE_1628_length_14229_cov_6 CS18_NODE_2443_length_13893_cov_5
VC_224	3	30.81	92.42	1499	0.05786	0.331260	C25_NODE_292_length_43631_cov_25 B19_NODE_1354_length_40746_cov_12 CG22_NODE_351_length_25005_cov_16
VC_225	12	83.85	5534	1.474e+04	0.2726	0.857262	CG11_NODE_1103_length_26874_cov_6 CG22_NODE_1169_length_11321_cov_12 Ch10_NODE_170_length_45310_cov_20 h10_NODE_1075_length_32454_cov_14 CC24_NODE_309_length_40054_cov_21 G11_NODE_2604_length_13062_cov_35 S18_NODE_4822_length_18340_cov_16 Z16_NODE_1495_length_23186_cov_29 C24_NODE_782_length_26696_cov_40 CG11_NODE_182_length_53122_cov_16 CG22_NODE_434_length_21688_cov_9 Ch10_NODE_316_length_39630…
VC_226	23	78.48	1.985e+04	3.139e+04	0.3871	0.000202321	SK1_NODE_174_length_55781_cov_10 CT2_NODE_164_length_68971_cov_20 C24_NODE_192_length_47007_cov_15 C24_NODE_61_length_61673_cov_11 G23_NODE_45_length_37363_cov_7 CJ7_NODE_74_length_66008_cov_479 S18_NODE_329_length_62620_cov_13 CB19_NODE_34_length_65906_cov_23 CC25_NODE_23_length_60842_cov_23 CG11_NODE_86_length_63949_cov_16 CG13_NODE_137_length_57553_cov_34 CS1_NODE_211_length_54417_cov_17 S18_N…
VC_227	61	20.53	3.757e+04	5.157e+04	0.4209	3.48123e-08	SK1_NODE_535_length_38920_cov_14 R17_NODE_58_length_76817_cov_45 S18_NODE_424_length_58211_cov_10 Z20_NODE_75_length_84419_cov_7 CZ16_NODE_99_length_59644_cov_20 CT2_NODE_901_length_41327_cov_48 C24_NODE_347_length_40630_cov_12 C25_NODE_204_length_47811_cov_23 CG13_NODE_994_length_21585_cov_29 CG13_NODE_976_length_21859_cov_14 T1_NODE_1180_length_33206_cov_6 CG23_NODE_1207_length_14669_cov_11 CG2…
VC_228	2	21.23	21.23	96.15	0.1749	0.979387	Z16_NODE_1702_length_20921_cov_128 Z16_NODE_2089_length_17885_cov_14
VC_229	4	320.1	1921	2287	0.4556	0.0561756	Proteus~phage~VB_PmiS-Isfahan Salmonella~phage~9NA Salmonella~phage~SP069 Salmonella~phage~vB_SenS_Sasha
VC_230	21	79.48	1.669e+04	2.293e+04	0.4208	0.0117865	CG12_NODE_162_length_38935_cov_198 CG12_NODE_169_length_38314_cov_80 CJ6_NODE_451_length_36033_cov_14 G12_NODE_210_length_42056_cov_65 G12_NODE_336_length_35163_cov_53 Xanthomonas~virus~CP1 Xanthomonas~virus~OP1 Xanthomonas~virus~Xop411 Xanthomonas~virus~Xp10 CG13_NODE_620_length_32351_cov_13 CG13_NODE_887_length_23557_cov_31 G12_NODE_184_length_43404_cov_36 G12_NODE_371_length_33112_cov_48 G12_N…
VC_231	35	40.97	2.438e+04	2.324e+04	0.5111	0.00000	CX8_NODE_131_length_56980_cov_18 CJ7_NODE_90_length_63455_cov_26 Ch10_NODE_1516_length_12673_cov_12 T5_NODE_468_length_45864_cov_13 CG11_NODE_894_length_31794_cov_15 CT5_NODE_1466_length_19392_cov_13 CX8_NODE_339_length_33560_cov_18 CZ16_NODE_549_length_30784_cov_29 T5_NODE_1030_length_29984_cov_7 T5_NODE_1203_length_25394_cov_28 X8_NODE_708_length_23977_cov_20 B19_NODE_3254_length_19788_cov_20 C…
VC_232	6	41.64	624.6	9955	0.05897	0.998474	B19_NODE_203_length_64814_cov_41 SK1_NODE_383_length_44005_cov_43 h10_NODE_2571_length_14874_cov_11 T2_NODE_262_length_56283_cov_74 CS2_NODE_337_length_48451_cov_7 h10_NODE_279_length_49997_cov_13
VC_233	3	117.2	351.7	2443	0.1256	0.985452	C15_NODE_1354_length_14559_cov_10 G11_NODE_1300_length_22253_cov_24 G11_NODE_1699_length_18173_cov_6
VC_234	46	77.74	8.047e+04	2.116e+05	0.2755	0.996429	B19_NODE_908_length_44965_cov_14 CG11_NODE_968_length_29953_cov_7 B19_NODE_202_length_64819_cov_52 B19_NODE_436_length_52186_cov_36 B19_NODE_6071_length_11213_cov_7 C14_NODE_16_length_86047_cov_28 C14_NODE_255_length_41062_cov_38 C14_NODE_814_length_21021_cov_22 C15_NODE_2257_length_10477_cov_5 C15_NODE_92_length_52488_cov_34 C24_NODE_1488_length_17507_cov_13 C24_NODE_2391_length_12510_cov_7 C25_…
VC_235	7	22.05	463.0	879.7	0.3413	0.304640	G12_NODE_72_length_56367_cov_36 C25_NODE_8_length_115738_cov_34 CG21_NODE_548_length_28033_cov_11 J7_NODE_638_length_35385_cov_7 CT2_NODE_22_length_111894_cov_20 CJ7_NODE_19_length_89012_cov_53 CS18_NODE_19_length_85884_cov_39
VC_236	4	43.33	260.0	370.9	0.4069	0.156161	CT5_NODE_781_length_36339_cov_17 X8_NODE_101_length_50736_cov_180 Z20_NODE_455_length_52304_cov_19 CG23_NODE_40_length_67879_cov_17
VC_237	38	88.18	6.199e+04	2.798e+04	0.6884	0.00000	CG11_NODE_176_length_53408_cov_43 G12_NODE_31_length_80020_cov_269 h10_NODE_34_length_82295_cov_16 CG13_NODE_1078_length_20128_cov_9 B19_NODE_329_length_56885_cov_17 CC15_NODE_5_length_52917_cov_77 CG11_NODE_146_length_56730_cov_10 CJ7_NODE_132_length_57286_cov_10 Z16_NODE_247_length_56296_cov_23 CZ20_NODE_72_length_55243_cov_44 G22_NODE_31_length_98291_cov_35 C15_NODE_69_length_59671_cov_12 G11_…
VC_238	7	67.34	1414	2390	0.3704	0.221644	S18_NODE_49_length_98059_cov_80 R17_NODE_34_length_112452_cov_28 CS2_NODE_342_length_48196_cov_14 CT2_NODE_1187_length_35035_cov_20 SK1_NODE_1165_length_21471_cov_11 T2_NODE_938_length_32297_cov_15 CT2_NODE_1320_length_31843_cov_40
VC_239	4	31.11	186.7	2769	0.06299	0.992931	CG11_NODE_2464_length_14429_cov_5 C15_NODE_1899_length_11755_cov_9 G11_NODE_1586_length_19149_cov_13 Z20_NODE_6335_length_12426_cov_6
VC_240	46	47.38	4.904e+04	2.806e+04	0.6353	0.00000	CG11_NODE_291_length_47534_cov_11 CG11_NODE_319_length_46927_cov_35 B19_NODE_2050_length_32206_cov_20 C15_NODE_497_length_29691_cov_7 C24_NODE_471_length_36625_cov_9 C25_NODE_1122_length_19906_cov_15 CB19_NODE_150_length_49942_cov_40 CG11_NODE_244_length_49228_cov_21 CG11_NODE_611_length_39365_cov_8 CG11_NODE_655_length_38490_cov_33 CG23_NODE_1324_length_13827_cov_8 CG23_NODE_799_length_19214_cov…
VC_241	2	60.88	60.88	105.3	0.3577	0.110336	CG21_NODE_144_length_45842_cov_150 CC25_NODE_88_length_39476_cov_17
VC_242	22	52.35	1.209e+04	3.745e+04	0.2439	0.797656	CR17_NODE_61_length_61544_cov_8 C14_NODE_65_length_57121_cov_22 G11_NODE_86_length_66023_cov_7 R17_NODE_94_length_64324_cov_17 CG12_NODE_103_length_44897_cov_50 CJ7_NODE_375_length_43399_cov_15 CZ16_NODE_230_length_45686_cov_18 CZ16_NODE_82_length_64538_cov_88 S18_NODE_284_length_64654_cov_15 S18_NODE_238_length_66818_cov_22 G13_NODE_291_length_42675_cov_12 S18_NODE_435_length_57803_cov_7 C15_NOD…
VC_243	3	5.654	16.96	200.9	0.07577	0.985452	CR17_NODE_954_length_15516_cov_15 J7_NODE_3663_length_10438_cov_12 h10_NODE_2678_length_14389_cov_9
VC_244	3	80.42	241.3	325.9	0.4209	0.0404278	R17_NODE_1489_length_14591_cov_47 R17_NODE_1894_length_12247_cov_35 CR17_NODE_849_length_16880_cov_49
VC_245	11	53.77	2957	7982	0.2698	0.322882	CS1_NODE_47_length_106366_cov_13 G11_NODE_4_length_163145_cov_12 G13_NODE_164_length_50724_cov_24 G13_NODE_37_length_132298_cov_35 Sphingobium~phage~Lacusarx CG13_NODE_824_length_25076_cov_21 G11_NODE_3463_length_10510_cov_8 G11_NODE_717_length_35990_cov_10 G13_NODE_989_length_19051_cov_18 h10_NODE_2137_length_17229_cov_10 h10_NODE_2975_length_13174_cov_9
VC_246	8	43.04	1205	815.3	0.5918	0.000679688	S18_NODE_2060_length_37661_cov_27 T5_NODE_854_length_36480_cov_28 Z16_NODE_176_length_60825_cov_17 Z16_NODE_815_length_37353_cov_32 CB19_NODE_1261_length_19372_cov_37 B19_NODE_244_length_62672_cov_12 B19_NODE_2192_length_30017_cov_44 B19_NODE_4424_length_14919_cov_10
VC_247	4	42.05	252.3	286.5	0.4614	0.0561756	CT5_NODE_781_length_36339_cov_17 B19_NODE_1640_length_38006_cov_22 X8_NODE_101_length_50736_cov_180 Z20_NODE_455_length_52304_cov_19
VC_248	14	15.39	1401	2907	0.3231	0.161607	CC14_NODE_82_length_42959_cov_19 G11_NODE_725_length_35859_cov_10 G22_NODE_1119_length_20946_cov_12 T5_NODE_847_length_36844_cov_9 B19_NODE_168_length_67380_cov_33 C14_NODE_400_length_34411_cov_15 C15_NODE_846_length_19923_cov_10 J7_NODE_2337_length_14367_cov_8 S18_NODE_6995_length_13923_cov_3 T5_NODE_1385_length_22018_cov_9 T5_NODE_2600_length_12336_cov_4 T5_NODE_729_length_40197_cov_44 Z20_NODE…
VC_249	22	49.72	1.149e+04	4.340e+04	0.2091	0.931955	G11_NODE_101_length_63702_cov_10 CG11_NODE_72_length_66117_cov_98 T2_NODE_183_length_63148_cov_16 T5_NODE_126_length_63824_cov_100 CT2_NODE_173_length_67980_cov_9 S18_NODE_197_length_68887_cov_19 J7_NODE_91_length_69943_cov_29 CR17_NODE_51_length_63567_cov_34 S18_NODE_207_length_68300_cov_22 C15_NODE_224_length_43326_cov_78 G22_NODE_199_length_49703_cov_9 h9_NODE_302_length_48617_cov_10 CZ16_NODE…
VC_250	2	68.22	68.22	944.6	0.06709	0.979387	G11_NODE_2134_length_15276_cov_8 S18_NODE_7767_length_12887_cov_7
VC_251	2	35.44	35.44	633.9	0.05263	0.979387	G11_NODE_2196_length_14941_cov_6 h10_NODE_2030_length_17943_cov_8
VC_252	3	194.7	584.1	6520	0.08215	0.985452	G11_NODE_252_length_49880_cov_8 G11_NODE_45_length_74803_cov_17 G21_NODE_251_length_47665_cov_12
VC_253	2	79.72	79.72	433.8	0.1540	0.979387	SK1_NODE_1034_length_23068_cov_50 SK1_NODE_1071_length_22573_cov_5
VC_254	8	49.56	1388	2076	0.3988	0.0156621	G13_NODE_164_length_50724_cov_24 CG13_NODE_824_length_25076_cov_21 G11_NODE_3463_length_10510_cov_8 G11_NODE_717_length_35990_cov_10 G13_NODE_989_length_19051_cov_18 h10_NODE_2137_length_17229_cov_10 h10_NODE_2975_length_13174_cov_9 h10_NODE_3420_length_11644_cov_9
VC_255	18	35.78	5475	1.567e+04	0.2585	0.997685	C15_NODE_366_length_36252_cov_9 S18_NODE_3673_length_23030_cov_10 T5_NODE_1448_length_21088_cov_8 S18_NODE_1540_length_42016_cov_17 CJ7_NODE_1218_length_21653_cov_15 h10_NODE_2093_length_17561_cov_12 CC25_NODE_255_length_24482_cov_20 C15_NODE_764_length_21303_cov_8 C24_NODE_296_length_42531_cov_13 CJ7_NODE_1133_length_22926_cov_14 Ch10_NODE_357_length_38389_cov_12 Ch10_NODE_426_length_34882_cov_1…
VC_256	4	74.52	447.1	2892	0.1336	0.557383	Z16_NODE_912_length_34559_cov_16 T5_NODE_21_length_101140_cov_10 Z16_NODE_174_length_61178_cov_16 T5_NODE_697_length_41203_cov_8
VC_257	4	90.87	545.2	7773	0.06548	0.984809	J7_NODE_1331_length_20423_cov_5 R17_NODE_58_length_76817_cov_45 Z20_NODE_75_length_84419_cov_7 J7_NODE_882_length_27860_cov_7
VC_258	4	275.9	1655	1.410e+04	0.1050	0.992931	Pseudomonas~phage~PaMx28 Pseudomonas~phage~PaMx74 Pseudomonas~phage~PaMx11 Pseudomonas~phage~vB_PaeS_PAO1_Ab18
VC_259	15	20.36	2138	6390	0.2499	0.660849	G11_NODE_1280_length_22626_cov_17 G11_NODE_755_length_34673_cov_12 Z16_NODE_1224_length_27693_cov_16 CR17_NODE_321_length_36878_cov_85 G13_NODE_1556_length_13220_cov_144 S18_NODE_1686_length_40867_cov_12 SK1_NODE_413_length_42946_cov_40 SK1_NODE_678_length_33406_cov_26 G22_NODE_835_length_26869_cov_20 S18_NODE_2094_length_37328_cov_8 S18_NODE_2818_length_29320_cov_8 SK1_NODE_2792_length_12266_cov…
VC_260	103	70.58	3.707e+05	1.687e+05	0.6870	0.00000	B19_NODE_216_length_64401_cov_34 T5_NODE_132_length_63299_cov_21 Z16_NODE_899_length_34916_cov_20 B19_NODE_431_length_52355_cov_15 C15_NODE_45_length_68741_cov_15 G11_NODE_93_length_64990_cov_47 Z20_NODE_178_length_67369_cov_53 B19_NODE_125_length_72167_cov_36 B19_NODE_256_length_61793_cov_51 C14_NODE_35_length_70026_cov_33 C24_NODE_70_length_59573_cov_22 C24_NODE_887_length_24352_cov_21 C25_NODE…
VC_261	18	35.74	5468	1.718e+04	0.2411	0.967905	B19_NODE_351_length_55349_cov_15 CG11_NODE_119_length_60163_cov_12 CG11_NODE_282_length_47687_cov_7 CG12_NODE_130_length_41814_cov_104 CG13_NODE_342_length_42703_cov_125 Ch10_NODE_98_length_50169_cov_386 G11_NODE_3016_length_11622_cov_6 G12_NODE_735_length_19785_cov_28 S18_NODE_1573_length_41632_cov_45 T1_NODE_1592_length_24031_cov_15 X8_NODE_119_length_49350_cov_23 Z16_NODE_792_length_37990_cov_…
VC_262	18	130.8	2.001e+04	5.555e+04	0.2647	0.999854	SK1_NODE_376_length_44343_cov_10 Ch10_NODE_195_length_44478_cov_13 C14_NODE_289_length_39495_cov_24 G21_NODE_352_length_43848_cov_16 Z20_NODE_2285_length_29133_cov_50 B19_NODE_851_length_45655_cov_14 Ch10_NODE_260_length_41916_cov_25 Ch9_NODE_120_length_43008_cov_82 G11_NODE_1790_length_17498_cov_7 G12_NODE_166_length_44498_cov_20 T5_NODE_501_length_45033_cov_22 X8_NODE_516_length_31617_cov_14 Z1…
VC_263	2	136.1	136.1	840.2	0.1388	0.979387	SK1_NODE_2343_length_14186_cov_9 SK1_NODE_1174_length_21417_cov_8
VC_264	3	6.297	18.89	97.19	0.1547	0.904785	CJ7_NODE_1423_length_19590_cov_13 G11_NODE_1214_length_23791_cov_7 CS1_NODE_2340_length_12670_cov_6
VC_265	2	71.42	71.42	1816	0.03776	0.658454	Z16_NODE_1219_length_27795_cov_9 B19_NODE_4325_length_15231_cov_9
VC_266	8	86.74	2429	5075	0.3230	0.479061	Z20_NODE_924_length_45131_cov_19 S18_NODE_1485_length_42448_cov_101 Z16_NODE_481_length_45681_cov_39 Z16_NODE_965_length_33262_cov_32 Z20_NODE_1067_length_43823_cov_87 S18_NODE_1514_length_42179_cov_467 G12_NODE_569_length_23946_cov_17 S18_NODE_4862_length_18203_cov_11
VC_267	2	3.566	3.566	25.04	0.1094	0.658454	G12_NODE_1468_length_11586_cov_10 B19_NODE_4373_length_15086_cov_7
VC_268	7	36.39	764.1	8596	0.08151	0.999299	C14_NODE_127_length_48688_cov_18 Ch9_NODE_735_length_13822_cov_14 CB19_NODE_2471_length_11751_cov_7 h9_NODE_1431_length_23011_cov_7 C15_NODE_163_length_46526_cov_53 T5_NODE_968_length_31862_cov_7 CC14_NODE_283_length_26910_cov_15
VC_269	2	118.9	118.9	739.5	0.1378	0.979387	CC14_NODE_82_length_42959_cov_19 C14_NODE_400_length_34411_cov_15
VC_270	5	37.08	370.8	1011	0.2664	0.582734	CG21_NODE_640_length_25216_cov_27 CG11_NODE_2622_length_13666_cov_8 CG13_NODE_2058_length_11525_cov_27 CG22_NODE_1029_length_12333_cov_10 G21_NODE_781_length_30265_cov_18
VC_271	7	28.04	588.7	1122	0.3414	0.350739	G11_NODE_725_length_35859_cov_10 J7_NODE_2337_length_14367_cov_8 T5_NODE_1385_length_22018_cov_9 T5_NODE_2600_length_12336_cov_4 T5_NODE_729_length_40197_cov_44 Z20_NODE_452_length_52339_cov_17 h10_NODE_1597_length_22374_cov_11
VC_272	2	45.25	45.25	194.2	0.1859	0.979387	G12_NODE_559_length_24407_cov_32 G12_NODE_775_length_18880_cov_15
VC_273	8	65.39	1831	4279	0.2989	0.718238	CC24_NODE_327_length_39076_cov_18 C25_NODE_223_length_46476_cov_88 B19_NODE_680_length_47660_cov_30 T5_NODE_334_length_48770_cov_9 CG12_NODE_116_length_43425_cov_35 G12_NODE_1654_length_10470_cov_9 G12_NODE_650_length_21777_cov_44 G12_NODE_689_length_20879_cov_31
VC_274	18	35.57	5442	2.103e+04	0.2053	0.967905	Pseudomonas~phage~YMC11/02/R656 Pseudomonas~phage~JBD44 Pseudomonas~virus~D3 CG11_NODE_639_length_38763_cov_25 CG12_NODE_660_length_12923_cov_15 CG13_NODE_1208_length_18095_cov_9 CG13_NODE_454_length_38737_cov_26 CS2_NODE_485_length_43388_cov_68 CT2_NODE_4230_length_13455_cov_12 Pseudomonas~phage~PAJU2 Pseudomonas~virus~PMG1 CG12_NODE_779_length_11232_cov_200 CT1_NODE_580_length_18348_cov_16 CG12…
VC_275	8	70.38	1971	1.201e+04	0.1408	0.994959	B19_NODE_718_length_47173_cov_17 B19_NODE_805_length_46132_cov_17 C14_NODE_938_length_18754_cov_29 C15_NODE_888_length_19298_cov_7 C24_NODE_1836_length_15034_cov_21 Erwinia~phage~phiEt88 Pantoea~phage~vB_PagM_LIET2 C14_NODE_491_length_30026_cov_54
VC_276	3	58.71	176.1	1140	0.1332	0.985452	G22_NODE_1119_length_20946_cov_12 T5_NODE_847_length_36844_cov_9 S18_NODE_6995_length_13923_cov_3
VC_277	4	18.17	109.0	724.3	0.1296	0.992931	SK1_NODE_2615_length_13039_cov_5 Z16_NODE_1586_length_22090_cov_8 C15_NODE_58_length_64491_cov_34 T5_NODE_2673_length_12051_cov_6
VC_278	8	19.82	554.9	1005	0.3520	0.356596	B19_NODE_83_length_78999_cov_27 C15_NODE_748_length_21665_cov_50 Z20_NODE_1479_length_39575_cov_10 Z20_NODE_3789_length_18676_cov_6 CG13_NODE_149_length_55683_cov_17 G13_NODE_368_length_39308_cov_16 C14_NODE_888_length_19779_cov_39 C14_NODE_1723_length_12352_cov_14
VC_279	2	156.0	156.0	1123	0.1216	0.979387	T5_NODE_1454_length_21013_cov_14 h9_NODE_1209_length_27344_cov_7
VC_280	3	49.59	148.8	2931	0.04821	0.985452	Z20_NODE_2032_length_32083_cov_11 B19_NODE_6016_length_11332_cov_6 h9_NODE_1107_length_29419_cov_14
VC_281	12	172.5	1.139e+04	3.072e+04	0.2703	0.993989	CG11_NODE_554_length_40540_cov_7 B19_NODE_830_length_45851_cov_39 CB19_NODE_262_length_45219_cov_15 CC14_NODE_364_length_22838_cov_34 CG11_NODE_381_length_45270_cov_41 CG12_NODE_105_length_44677_cov_584 CJ6_NODE_494_length_32296_cov_11 CZ16_NODE_220_length_46337_cov_56 Ch10_NODE_169_length_45346_cov_380 h9_NODE_1075_length_30389_cov_12 CJ7_NODE_917_length_26996_cov_8 Z16_NODE_1136_length_29178_co…
VC_282	34	122.7	6.883e+04	8.579e+04	0.4450	0.00000	C14_NODE_323_length_38131_cov_23 Pseudomonas~phage~PA11 B19_NODE_524_length_50253_cov_13 B19_NODE_742_length_46808_cov_29 C14_NODE_98_length_50856_cov_16 C15_NODE_115_length_49562_cov_69 C24_NODE_151_length_49806_cov_15 CG13_NODE_218_length_48754_cov_17 CG13_NODE_253_length_46519_cov_290 CG13_NODE_347_length_42580_cov_21 CG13_NODE_597_length_33544_cov_76 Citrobacter~phage~CVT22 G12_NODE_109_lengt…
VC_283	20	119.2	2.265e+04	1.110e+04	0.6703	3.39220e-08	C14_NODE_47_length_64507_cov_15 CG11_NODE_69_length_66354_cov_10 C14_NODE_46_length_65158_cov_32 h10_NODE_127_length_61185_cov_16 h9_NODE_74_length_67644_cov_28 C14_NODE_1148_length_16043_cov_10 C14_NODE_1589_length_12895_cov_18 C14_NODE_38_length_67840_cov_37 C14_NODE_45_length_65562_cov_66 CC24_NODE_142_length_55884_cov_20 CG13_NODE_1159_length_18754_cov_11 CG13_NODE_1385_length_16329_cov_37 CG…
VC_284	5	72.06	720.6	146.2	0.8218	0.00583366	Anabaena~phage~A-4L C24_NODE_221_length_45043_cov_12 Cyanophage~PP Phormidium~virus~WMP3 Phormidium~virus~WMP4
VC_285	3	91.16	273.5	1660	0.1410	0.985452	Lactobacillus~phage~LL-H Lactobacillus~phage~phiJB Lactobacillus~phage~phig1e
VC_286	2	28.14	28.14	123.0	0.1814	0.979387	Geobacillus~phage~GBK2 Geobacillus~phage~TP-84
VC_287	5	509.0	5090	3843	0.5692	0.00583366	Brevibacillus~phage~Abouo Brevibacillus~phage~Davies Brevibacillus~phage~Jimmer1 Brevibacillus~phage~Jimmer2 Brevibacillus~phage~Osiris
VC_288	11	241.1	1.326e+04	6950	0.6554	4.07575e-05	Clostridium~phage~phiMMP01 Clostridium~phage~CDKM15 Clostridium~phage~CDKM9 Clostridium~phage~phiCD505 Clostridium~phage~phiMMP02 Clostridium~virus~phiCD27 Clostridium~phage~phiMMP03 Clostridium~virus~phiC2 Clostridium~phage~CDMH1 Clostridium~phage~phiCDHM19 Clostridium~virus~phiCD119
VC_289	16	86.17	1.034e+04	1.940e+04	0.3472	0.242825	Brochothrix~phage~NF5 Enterococcus~phage~EFC-1 Enterococcus~phage~phiEf11 Enterococcus~phage~vB_EfaS_IME197 Lactobacillus~phage~CL1 Lactobacillus~phage~CL2 Lactobacillus~phage~PLE3 Lactobacillus~phage~iLp1308 Lactobacillus~phage~iLp84 Lactococcus~phage~TP901-1 Lactococcus~phage~Tuc2009 Lactococcus~phage~ul36 Streptococcus~virus~9871 Streptococcus~virus~9872 Streptococcus~virus~9873 Streptococcus~…
VC_290	5	218.9	2189	7268	0.2312	0.996692	Lactobacillus~phage~CL1 Lactobacillus~phage~CL2 Lactobacillus~phage~PLE3 Lactobacillus~phage~iLp1308 Lactobacillus~phage~iLp84
VC_291	18	57.00	8721	1.072e+04	0.4477	0.00209631	Lactococcus~phage~TP901-1 Lactococcus~phage~Tuc2009 Lactococcus~phage~ul36 Lactococcus~phage~bIL285 Lactococcus~phage~50101 Lactococcus~phage~63301 Lactococcus~phage~phiLC3 Lactococcus~phage~r1t Streptococcus~phage~315.3 Streptococcus~phage~SM1 Streptococcus~phage~Str-PAP-1 Lactococcus~phage~BM13 Lactococcus~phage~98201 Lactococcus~phage~bIL309 Lactococcus~phage~BK5-T Lactococcus~phage~P335~sensu…
VC_292	3	390.4	1171	1673	0.4109	0.0404278	Oenococcus~phage~phi9805 Oenococcus~phage~phiS11 Oenococcus~phage~phiS13
VC_293	18	148.3	2.269e+04	2.027e+04	0.5278	1.61460e-07	Streptococcus~phage~20617 Streptococcus~phage~TP-778L Streptococcus~phage~TP-J34 Streptococcus~virus~2972 Streptococcus~virus~858 Streptococcus~virus~9871 Streptococcus~virus~9872 Streptococcus~virus~9873 Streptococcus~virus~9874 Streptococcus~virus~ALQ132 Streptococcus~virus~O1205 Streptococcus~virus~Sfi11 Streptococcus~phage~YMC-2011 Streptococcus~virus~DT1 Streptococcus~virus~Sfi19 Streptococc…
VC_294	5	133.4	1334	3617	0.2689	0.798302	Streptococcus~phage~315.6 Streptococcus~phage~P9 Enterococcus~phage~phiFL3A Enterococcus~phage~phiFL1A Enterococcus~phage~phiFL2A
VC_295	11	217.3	1.195e+04	5793	0.6727	4.07575e-05	Streptococcus~phage~DCC1738 Streptococcus~phage~phiARI0004 Streptococcus~phage~phiARI0031 Streptococcus~phage~phiARI0131-1 Streptococcus~phage~phiARI0460-1 Streptococcus~phage~phiARI0462 Streptococcus~phage~phiARI0468-1 Streptococcus~phage~phiARI0468-2 Streptococcus~phage~phiARI0746 Streptococcus~phage~IC1 Streptococcus~phage~K13
VC_296	3	267.3	802.0	464.2	0.6304	0.0404278	Lactobacillus~virus~ATCC8014 Lactobacillus~virus~phiJL1 Pediococcus~phage~cIP1
VC_297	2	33.29	33.29	355.2	0.08483	0.979387	B19_NODE_4221_length_15578_cov_36 G11_NODE_2671_length_12742_cov_6
VC_298	2	120.4	120.4	42.95	0.7194	0.110336	Halorubrum~phage~CGphi46 Archaeal~BJ1~virus
VC_299	2	3.557	3.557	8.439	0.2224	0.658454	Halovirus~HRTV-4 Halovirus~HSTV-1
VC_300	10	514.4	2.315e+04	1.256e+04	0.6479	9.03170e-05	Arthrobacter~phage~BarretLemon Arthrobacter~phage~Abba Arthrobacter~phage~Beans Arthrobacter~phage~Brent Arthrobacter~phage~Jawnski Arthrobacter~phage~Martha Arthrobacter~phage~Piccoletto Arthrobacter~phage~Shade Arthrobacter~phage~Sonny Arthrobacter~phage~Zartrosa
VC_301	6	600.0	9000	9884	0.4763	0.00138921	Arthrobacter~phage~Colucci Arthrobacter~phage~DrYang Arthrobacter~phage~KBurrousTX Arthrobacter~phage~Lymara Arthrobacter~phage~PrincessTrina Arthrobacter~phage~vB_ArtM-ArV1
VC_302	2	359.5	359.5	1799	0.1663	0.979387	Arthrobacter~phage~Mufasa8 Arthrobacter~phage~Sonali
VC_303	18	110.8	1.696e+04	1.430e+04	0.5418	7.84883e-06	C14_NODE_62_length_59255_cov_17 CG13_NODE_525_length_36758_cov_15 G11_NODE_1355_length_21592_cov_8 G13_NODE_587_length_29721_cov_16 J7_NODE_112_length_66960_cov_11 J7_NODE_1828_length_16819_cov_11 S18_NODE_2730_length_30314_cov_7 Z16_NODE_187_length_60364_cov_42 Z16_NODE_2226_length_17158_cov_10 Z16_NODE_275_length_54200_cov_32 h10_NODE_1926_length_18765_cov_7 CG13_NODE_50_length_87095_cov_66 Z16…
VC_304	3	142.3	426.8	2468	0.1471	0.808633	CX8_NODE_474_length_23683_cov_11 CX8_NODE_520_length_21784_cov_12 h10_NODE_434_length_45762_cov_19
VC_305	61	47.17	8.632e+04	6.397e+04	0.5739	0.00000	J7_NODE_640_length_35334_cov_105 Streptomyces~phage~Hiyaa CG12_NODE_210_length_34663_cov_18 C24_NODE_398_length_39031_cov_12 CC14_NODE_130_length_39551_cov_22 CC14_NODE_152_length_37480_cov_29 CG11_NODE_785_length_35132_cov_13 Z16_NODE_798_length_37842_cov_19 Z16_NODE_849_length_36432_cov_11 B19_NODE_1309_length_41060_cov_17 B19_NODE_1213_length_41957_cov_73 C15_NODE_460_length_31538_cov_22 C15_N…
VC_306	20	22.05	4189	5039	0.4520	0.00166809	G12_NODE_742_length_19628_cov_18 CG12_NODE_318_length_23454_cov_77 CC15_NODE_318_length_11786_cov_42 CG11_NODE_1738_length_18673_cov_60 CG13_NODE_2084_length_11447_cov_32 C14_NODE_1514_length_13324_cov_51 C24_NODE_1072_length_21439_cov_28 CG11_NODE_1828_length_17990_cov_5 CG13_NODE_1214_length_18064_cov_39 CG13_NODE_1433_length_15872_cov_13 CG13_NODE_699_length_28955_cov_27 G13_NODE_1510_length_1…
VC_307	6	377.9	5669	5461	0.5088	0.00253743	Arthrobacter~phage~Andrew Arthrobacter~phage~Abidatro Arthrobacter~phage~Coral Arthrobacter~phage~Galaxy Arthrobacter~phage~Kepler Arthrobacter~phage~Kuleana
VC_308	9	462.6	1.665e+04	1.837e+04	0.4752	0.000206148	Arthrobacter~phage~Bennie Arthrobacter~phage~DrRobert Arthrobacter~phage~Glenn Arthrobacter~phage~HunterDalle Arthrobacter~phage~Joann Arthrobacter~phage~Korra Arthrobacter~phage~Preamble Arthrobacter~phage~Pumancara Arthrobacter~phage~Wayne
VC_309	2	317.5	317.5	1604	0.1649	0.979387	Arthrobacter~phage~Maja h10_NODE_896_length_37340_cov_19
VC_310	7	112.8	2368	5612	0.2962	0.874923	CC14_NODE_682_length_15692_cov_13 CG12_NODE_166_length_38686_cov_34 CJ6_NODE_591_length_27048_cov_29 J7_NODE_546_length_38356_cov_56 h10_NODE_996_length_34509_cov_40 h9_NODE_782_length_38543_cov_53 G22_NODE_358_length_43335_cov_20
VC_311	6	25.65	384.8	2229	0.1465	0.993467	CC25_NODE_279_length_23583_cov_13 CG13_NODE_300_length_44683_cov_26 CJ6_NODE_320_length_42012_cov_47 G12_NODE_894_length_16927_cov_21 CG11_NODE_819_length_34102_cov_49 G12_NODE_656_length_21532_cov_62
VC_312	14	19.90	1811	8488	0.1753	0.999568	C15_NODE_1435_length_14029_cov_58 C24_NODE_1591_length_16712_cov_8 C24_NODE_1783_length_15358_cov_10 CC25_NODE_279_length_23583_cov_13 CG13_NODE_2051_length_11588_cov_8 CG13_NODE_300_length_44683_cov_26 CG13_NODE_560_length_35478_cov_24 CJ6_NODE_320_length_42012_cov_47 Ch9_NODE_234_length_34426_cov_17 S18_NODE_2289_length_35184_cov_9 X8_NODE_1525_length_13177_cov_16 Z16_NODE_3654_length_11469_cov…
VC_313	8	14.58	408.4	3054	0.1174	0.999320	C24_NODE_1783_length_15358_cov_10 S18_NODE_2289_length_35184_cov_9 h9_NODE_1034_length_31578_cov_21 h10_NODE_1916_length_18832_cov_8 CG13_NODE_1836_length_12914_cov_12 CC14_NODE_1286_length_10263_cov_30 h10_NODE_1118_length_31195_cov_45 CS1_NODE_2650_length_11098_cov_7
VC_314	12	23.77	1569	3487	0.3089	0.624584	CG12_NODE_176_length_37702_cov_27 CZ16_NODE_385_length_38685_cov_20 Arthrobacter~phage~vB_ArS-ArV2 CG11_NODE_2035_length_16684_cov_9 CG12_NODE_211_length_34661_cov_104 CG12_NODE_807_length_10975_cov_11 CG13_NODE_1773_length_13261_cov_15 CT2_NODE_1022_length_39036_cov_8 CX8_NODE_1140_length_12287_cov_52 G12_NODE_1226_length_13356_cov_17 h9_NODE_2649_length_14099_cov_7 G12_NODE_1268_length_13055_co…
VC_315	2	91.88	91.88	611.1	0.1300	0.979387	CG13_NODE_1428_length_15910_cov_40 G13_NODE_1430_length_14143_cov_33
VC_316	4	31.25	187.5	1388	0.1184	0.992931	CG13_NODE_300_length_44683_cov_26 CJ6_NODE_320_length_42012_cov_47 CG11_NODE_819_length_34102_cov_49 G12_NODE_656_length_21532_cov_62
VC_317	4	83.34	500.0	3579	0.1223	0.969699	CT2_NODE_158_length_69191_cov_21 SK1_NODE_248_length_49386_cov_16 T2_NODE_927_length_32543_cov_31 T2_NODE_1095_length_27547_cov_28
VC_318	2	40.30	40.30	85.25	0.3111	0.658454	R17_NODE_1113_length_17987_cov_43 R17_NODE_620_length_32234_cov_99
VC_319	27	29.46	1.034e+04	1.129e+04	0.4768	4.37223e-06	CX8_NODE_232_length_41859_cov_19 h9_NODE_724_length_39683_cov_34 h9_NODE_777_length_38670_cov_13 CZ20_NODE_867_length_15518_cov_20 Z16_NODE_3737_length_11238_cov_10 G13_NODE_779_length_23431_cov_13 CG12_NODE_198_length_35709_cov_183 CG12_NODE_427_length_17842_cov_19 CG13_NODE_804_length_25732_cov_16 CG13_NODE_2034_length_11683_cov_58 CG12_NODE_227_length_32231_cov_22 CC14_NODE_307_length_25288_co…
VC_320	3	284.9	854.8	1750	0.3274	0.668740	Corynebacterium~phage~BFK20 Corynebacterium~phage~phi673 Corynebacterium~phage~phi674
VC_321	3	392.1	1176	1984	0.3716	0.326548	Gordonia~phage~Gsput1 Gordonia~phage~Splinter Gordonia~phage~Vendetta
VC_322	3	300.0	900.0	3573	0.2009	0.985452	Gordonia~phage~Gustav Gordonia~phage~Mahdia Gordonia~phage~Trine
VC_323	3	369.3	1108	3834	0.2239	0.985452	Microbacterium~phage~Armstrong Microbacterium~phage~Dismas Microbacterium~phage~Eden
VC_324	6	27.63	414.4	1799	0.1862	0.953652	G11_NODE_397_length_45311_cov_20 G12_NODE_812_length_18162_cov_108 CG12_NODE_232_length_31617_cov_86 h10_NODE_1733_length_20759_cov_9 CG11_NODE_3450_length_10905_cov_48 G13_NODE_377_length_39071_cov_54
VC_325	10	339.4	1.527e+04	3.249e+04	0.3196	0.919014	Mycobacterium~phage~Butters Mycobacterium~phage~Carcharodon Mycobacterium~phage~Charlie Mycobacterium~phage~MichelleMyBell Mycobacterium~phage~Panchino Mycobacterium~phage~Phrann Mycobacterium~phage~Pipsqueaks Mycobacterium~phage~Redi Mycobacterium~phage~SkinnyPete Mycobacterium~phage~Xeno
VC_326	8	196.8	5511	1991	0.7330	0.000469553	Propionibacterium~phage~Anatole Propionibacterium~phage~B3 Propionibacterium~phage~PFR1 Propionibacterium~phage~PFR2 Propionibacterium~phage~B22 Propionibacterium~phage~Doucette Propionibacterium~phage~E6 Propionibacterium~phage~G4
VC_327	2	481.6	481.6	1316	0.2674	0.979387	Propionibacterium~phage~PFR1 Propionibacterium~phage~PFR2
VC_328	6	29.19	437.9	771.6	0.3585	0.189239	S18_NODE_1577_length_41612_cov_14 Z20_NODE_3966_length_18047_cov_10 S18_NODE_1289_length_43946_cov_13 h10_NODE_1809_length_19921_cov_10 Z16_NODE_2404_length_16171_cov_8 Z20_NODE_3592_length_19493_cov_8
VC_329	7	24.71	518.8	4074	0.1126	0.998917	G12_NODE_515_length_26058_cov_33 G12_NODE_685_length_20951_cov_79 G13_NODE_929_length_20106_cov_14 G12_NODE_812_length_18162_cov_108 CG12_NODE_232_length_31617_cov_86 h10_NODE_1733_length_20759_cov_9 G13_NODE_377_length_39071_cov_54
VC_330	6	24.93	373.9	1328	0.2182	0.977336	h9_NODE_2108_length_16797_cov_8 Arthrobacter~phage~vB_ArS-ArV2 CT2_NODE_816_length_42683_cov_33 CG13_NODE_1831_length_12938_cov_30 CT2_NODE_1193_length_34889_cov_74 CX8_NODE_1140_length_12287_cov_52
VC_331	100	60.99	3.019e+05	9.260e+04	0.7649	0.00000	Arthrobacter~phage~Jasmine Arthrobacter~phage~Adat B19_NODE_696_length_47448_cov_24 B19_NODE_872_length_45341_cov_100 C14_NODE_151_length_47123_cov_11 C14_NODE_159_length_46425_cov_17 C14_NODE_164_length_46142_cov_34 C14_NODE_195_length_44554_cov_18 C14_NODE_258_length_40851_cov_14 C14_NODE_296_length_39174_cov_28 C14_NODE_386_length_35210_cov_18 C14_NODE_404_length_34252_cov_19 C14_NODE_655_leng…
VC_332	37	47.15	3.140e+04	2.396e+04	0.5664	0.00000	B19_NODE_771_length_46506_cov_44 S18_NODE_887_length_47812_cov_9 X8_NODE_286_length_41967_cov_35 Z16_NODE_552_length_43918_cov_31 Z20_NODE_1237_length_42160_cov_66 C14_NODE_197_length_44432_cov_40 C15_NODE_174_length_45790_cov_19 CT5_NODE_502_length_42900_cov_114 S18_NODE_1248_length_44290_cov_48 S18_NODE_1293_length_43898_cov_30 S18_NODE_1480_length_42483_cov_25 S18_NODE_1737_length_40443_cov_7 …
VC_333	4	178.1	1069	2.229e+04	0.04573	0.992931	B19_NODE_872_length_45341_cov_100 h9_NODE_353_length_46936_cov_38 h9_NODE_470_length_44250_cov_2159 h9_NODE_674_length_40464_cov_21
VC_334	5	161.3	1613	1.051e+04	0.1330	0.996692	S18_NODE_887_length_47812_cov_9 X8_NODE_286_length_41967_cov_35 Z16_NODE_552_length_43918_cov_31 S18_NODE_4275_length_20153_cov_6 T5_NODE_1943_length_16353_cov_10
VC_335	16	65.86	7903	6356	0.5530	1.12272e-06	Arthrobacter~phage~Molivia Arthrobacter~phage~Amigo C14_NODE_18_length_79576_cov_25 C14_NODE_324_length_38066_cov_25 C14_NODE_879_length_20041_cov_12 CG13_NODE_2260_length_10679_cov_400 CG13_NODE_288_length_44981_cov_94 G12_NODE_13_length_122023_cov_34 G12_NODE_168_length_44405_cov_18 G12_NODE_468_length_28204_cov_29 G12_NODE_758_length_19250_cov_16 G13_NODE_106_length_59893_cov_44 G13_NODE_372_l…
VC_336	3	576.1	1728	2760	0.3845	0.671047	C14_NODE_18_length_79576_cov_25 G12_NODE_13_length_122023_cov_34 G13_NODE_43_length_110146_cov_67
VC_337	15	49.28	5174	3974	0.5638	4.06700e-05	C14_NODE_372_length_35980_cov_18 C24_NODE_1231_length_19903_cov_9 CG12_NODE_469_length_16598_cov_44 CG13_NODE_1023_length_21128_cov_104 CG13_NODE_167_length_53262_cov_41 CG13_NODE_802_length_25786_cov_17 Clavibacter~phage~CMP1 Clavibacter~phage~CN1A G12_NODE_375_length_32958_cov_25 G12_NODE_49_length_64783_cov_24 G13_NODE_736_length_24548_cov_42 Microbacterium~phage~vB_MoxS-ISF9 G12_NODE_164_leng…
VC_338	32	40.39	2.003e+04	1.571e+04	0.5595	0.00000	G12_NODE_410_length_31149_cov_41 h10_NODE_3253_length_12213_cov_12 h9_NODE_1214_length_27211_cov_55 Arthrobacter~phage~TripleJ h10_NODE_1251_length_28224_cov_12 X8_NODE_901_length_19861_cov_19 CS1_NODE_382_length_43829_cov_53 CT1_NODE_64_length_83837_cov_55 CT2_NODE_295_length_61302_cov_338 Brevibacterium~phage~LuckyBarnes C14_NODE_2006_length_11103_cov_11 C15_NODE_15_length_112323_cov_24 C24_NOD…
VC_339	87	57.95	2.168e+05	1.076e+05	0.6679	0.00000	Z16_NODE_444_length_47209_cov_56 X8_NODE_416_length_36352_cov_25 h9_NODE_1598_length_20824_cov_45 B19_NODE_3630_length_17815_cov_11 B19_NODE_40_length_92722_cov_343 C14_NODE_767_length_22124_cov_164 CB19_NODE_43_length_65187_cov_19 CB19_NODE_639_length_34880_cov_103 CC14_NODE_350_length_23514_cov_16 CC15_NODE_80_length_22802_cov_29 CG11_NODE_198_length_51910_cov_71 CZ20_NODE_231_length_35410_cov_…
VC_340	12	18.03	1190	4946	0.1932	0.976807	h9_NODE_461_length_44507_cov_51 G13_NODE_199_length_48149_cov_50 h9_NODE_854_length_37085_cov_179 S18_NODE_2351_length_34582_cov_69 C14_NODE_589_length_26823_cov_12 CG13_NODE_1637_length_14175_cov_9 CT2_NODE_151_length_69981_cov_11 SK1_NODE_461_length_41480_cov_23 X8_NODE_1675_length_12178_cov_67 Z16_NODE_1261_length_27001_cov_11 h9_NODE_1437_length_22950_cov_8 h9_NODE_2612_length_14294_cov_8
VC_341	5	170.2	1702	2862	0.3722	0.265435	Arthrobacter~phage~DrManhattan Arthrobacter~phage~Liebe Arthrobacter~phage~Yang G13_NODE_305_length_41996_cov_71 Microbacterium~phage~Zeta1847
VC_342	52	54.32	7.203e+04	6.964e+04	0.5081	0.00000	C25_NODE_20_length_89479_cov_18 C25_NODE_364_length_41226_cov_13 G21_NODE_126_length_62881_cov_40 G21_NODE_45_length_96677_cov_12 G21_NODE_64_length_80286_cov_12 S18_NODE_73_length_89056_cov_15 SK1_NODE_13_length_102164_cov_16 C25_NODE_11_length_104737_cov_17 CR17_NODE_230_length_42181_cov_8 C25_NODE_12_length_100877_cov_94 CG13_NODE_34_length_102636_cov_16 CS1_NODE_61_length_99197_cov_101 G21_NO…
VC_343	23	132.3	3.348e+04	5.898e+04	0.3620	0.189764	C25_NODE_20_length_89479_cov_18 C25_NODE_364_length_41226_cov_13 G21_NODE_126_length_62881_cov_40 G21_NODE_45_length_96677_cov_12 G21_NODE_64_length_80286_cov_12 S18_NODE_73_length_89056_cov_15 SK1_NODE_13_length_102164_cov_16 C25_NODE_11_length_104737_cov_17 C25_NODE_12_length_100877_cov_94 CG13_NODE_34_length_102636_cov_16 CS1_NODE_61_length_99197_cov_101 G21_NODE_41_length_105358_cov_93 SK1_NO…
VC_344	52	59.26	7.857e+04	8.633e+04	0.4762	0.00000	G13_NODE_117_length_57743_cov_30 Z16_NODE_216_length_58293_cov_146 Z20_NODE_1146_length_43060_cov_6 Z20_NODE_308_length_58475_cov_14 Z20_NODE_339_length_57351_cov_15 Z20_NODE_366_length_56004_cov_52 h9_NODE_160_length_57299_cov_20 h9_NODE_178_length_55857_cov_12 G11_NODE_182_length_54995_cov_74 Z16_NODE_200_length_59679_cov_21 Z16_NODE_223_length_57818_cov_29 Z16_NODE_226_length_57662_cov_24 Z16_…
VC_345	105	34.88	1.904e+05	2.867e+05	0.3989	0.000202889	CT2_NODE_492_length_49813_cov_12 S18_NODE_346_length_61677_cov_30 SK1_NODE_160_length_57732_cov_14 S18_NODE_1241_length_44364_cov_14 C24_NODE_1252_length_19607_cov_28 C24_NODE_1316_length_18837_cov_18 C24_NODE_208_length_45620_cov_34 C24_NODE_266_length_43250_cov_42 C24_NODE_307_length_41944_cov_25 C24_NODE_494_length_35645_cov_12 C25_NODE_433_length_38953_cov_54 C25_NODE_786_length_26699_cov_24 …
VC_346	4	172.5	1035	1.011e+04	0.09285	0.992931	CT2_NODE_727_length_44094_cov_28 CZ20_NODE_50_length_62508_cov_54 J7_NODE_161_length_62003_cov_10 S18_NODE_314_length_63134_cov_10
VC_347	19	214.9	3.674e+04	5.623e+04	0.3950	0.00902052	CZ20_NODE_17_length_86943_cov_112 CZ20_NODE_22_length_79689_cov_57 CZ20_NODE_84_length_51169_cov_70 B19_NODE_1330_length_40931_cov_18 C14_NODE_19_length_78806_cov_73 CZ20_NODE_27_length_75660_cov_15 G13_NODE_66_length_71187_cov_13 J7_NODE_258_length_51702_cov_39 J7_NODE_388_length_44409_cov_40 J7_NODE_52_length_80850_cov_51 J7_NODE_59_length_76774_cov_53 T5_NODE_40_length_80632_cov_18 Z16_NODE_45…
VC_348	60	46.18	8.174e+04	2.572e+04	0.7598	0.00000	T1_NODE_359_length_51363_cov_10 Z20_NODE_3138_length_21896_cov_10 CZ16_NODE_130_length_54597_cov_41 B19_NODE_1663_length_37740_cov_18 B19_NODE_1143_length_42781_cov_24 B19_NODE_2419_length_26868_cov_18 B19_NODE_689_length_47508_cov_11 C14_NODE_1547_length_13095_cov_17 C24_NODE_1365_length_18521_cov_29 CB19_NODE_1226_length_19815_cov_96 CB19_NODE_517_length_38583_cov_14 CC14_NODE_104_length_41360_…
VC_349	10	175.4	7893	1.450e+04	0.3521	0.106147	CJ7_NODE_89_length_63506_cov_22 CX8_NODE_335_length_33873_cov_24 CZ20_NODE_52_length_61701_cov_170 CZ20_NODE_59_length_59107_cov_75 CZ20_NODE_81_length_52920_cov_45 J7_NODE_590_length_37125_cov_7 S18_NODE_217_length_67467_cov_10 S18_NODE_358_length_60986_cov_25 Z16_NODE_149_length_63408_cov_210 Z16_NODE_354_length_50096_cov_19
VC_350	3	39.62	118.8	510.1	0.1872	0.985452	C24_NODE_264_length_43324_cov_50 C15_NODE_351_length_36971_cov_21 h10_NODE_564_length_43646_cov_11
VC_351	29	44.15	1.793e+04	2.078e+04	0.4624	3.51036e-07	S18_NODE_1420_length_43057_cov_217 Z16_NODE_125_length_64901_cov_17 B19_NODE_124_length_72191_cov_16 C15_NODE_458_length_31615_cov_39 C24_NODE_19_length_79124_cov_15 C25_NODE_964_length_22556_cov_59 CG11_NODE_1972_length_17095_cov_7 CG22_NODE_912_length_13523_cov_373 CJ7_NODE_1605_length_18342_cov_31 CJ7_NODE_3189_length_11532_cov_9 CT5_NODE_2003_length_14825_cov_158 CX8_NODE_548_length_21020_cov…
VC_352	4	236.7	1420	2248	0.3863	0.0969654	G11_NODE_155_length_58202_cov_12 Z16_NODE_289_length_52874_cov_18 Z20_NODE_2343_length_28532_cov_13 Z20_NODE_322_length_58085_cov_17
VC_353	10	58.69	2641	6480	0.2889	0.939388	h9_NODE_1262_length_26155_cov_10 T5_NODE_752_length_39520_cov_53 CG11_NODE_1229_length_24596_cov_6 CG13_NODE_226_length_47913_cov_26 G12_NODE_472_length_28111_cov_21 R17_NODE_798_length_24392_cov_9 CC14_NODE_331_length_24209_cov_15 CG21_NODE_690_length_23843_cov_10 R17_NODE_1038_length_18988_cov_43 Z16_NODE_2550_length_15561_cov_7
VC_354	14	44.05	4009	3599	0.5250	0.000432352	CT5_NODE_1199_length_23311_cov_19 T5_NODE_1003_length_30711_cov_87 CJ7_NODE_907_length_27175_cov_11 h9_NODE_103_length_62195_cov_28 CG12_NODE_399_length_19168_cov_13 CG13_NODE_749_length_27193_cov_44 G12_NODE_520_length_25843_cov_14 G13_NODE_1214_length_16149_cov_13 G21_NODE_2245_length_14274_cov_9 h9_NODE_271_length_49527_cov_208 Rhodococcus~phage~REQ1 CG11_NODE_3513_length_10773_cov_9 C15_NODE_…
VC_355	23	27.49	6954	6927	0.4993	4.54465e-06	C24_NODE_1828_length_15081_cov_15 CR17_NODE_399_length_31627_cov_10 CR17_NODE_96_length_56736_cov_12 CS2_NODE_239_length_56024_cov_32 CT2_NODE_1971_length_22286_cov_12 CT2_NODE_392_length_56036_cov_12 CT2_NODE_397_length_55636_cov_12 CT2_NODE_740_length_43923_cov_10 G13_NODE_2008_length_10684_cov_129 R17_NODE_1792_length_12792_cov_7 S18_NODE_10200_length_10296_cov_6 S18_NODE_3000_length_27680_cov…
VC_356	2	144.7	144.7	723.0	0.1660	0.979387	Z20_NODE_2770_length_24759_cov_7 S18_NODE_5704_length_16092_cov_26
VC_357	6	353.4	5301	3953	0.5721	0.00253743	Arthrobacter~phage~Constance Arthrobacter~phage~Bridgette Arthrobacter~phage~Eileen Arthrobacter~phage~Judy Arthrobacter~phage~Peas G11_NODE_509_length_41554_cov_10
VC_358	13	47.23	3684	7807	0.3199	0.286342	CJ6_NODE_747_length_21412_cov_18 CZ16_NODE_279_length_42956_cov_26 CG13_NODE_952_length_22339_cov_17 X8_NODE_1276_length_15074_cov_83 h9_NODE_1596_length_20837_cov_7 CX8_NODE_1046_length_13308_cov_10 h10_NODE_3760_length_10727_cov_10 X8_NODE_697_length_24314_cov_368 G12_NODE_327_length_35931_cov_25 CX8_NODE_680_length_17796_cov_8 Ch10_NODE_727_length_21823_cov_16 CJ7_NODE_701_length_33100_cov_13 …
VC_359	62	14.91	2.820e+04	3.932e+04	0.4169	5.89393e-05	C14_NODE_1338_length_14501_cov_15 CJ6_NODE_747_length_21412_cov_18 CZ16_NODE_279_length_42956_cov_26 G11_NODE_950_length_29115_cov_23 G12_NODE_1641_length_10552_cov_10 G12_NODE_515_length_26058_cov_33 G12_NODE_685_length_20951_cov_79 G13_NODE_302_length_42162_cov_19 G13_NODE_480_length_34981_cov_37 X8_NODE_850_length_20786_cov_29 h9_NODE_1120_length_29184_cov_20 h9_NODE_1885_length_18132_cov_8 CJ…
VC_360	14	14.92	1357	4867	0.2171	0.701389	CG11_NODE_3117_length_11856_cov_14 CG11_NODE_2460_length_14442_cov_18 CX8_NODE_666_length_17992_cov_12 h9_NODE_1515_length_21817_cov_64 h9_NODE_1605_length_20740_cov_9 CR17_NODE_833_length_17162_cov_1070 Z20_NODE_6664_length_11871_cov_6 h9_NODE_1205_length_27418_cov_51 CG11_NODE_1906_length_17551_cov_14 h10_NODE_1018_length_33722_cov_17 CJ7_NODE_3107_length_11787_cov_7 X8_NODE_473_length_33484_co…
VC_361	30	70.85	3.082e+04	1.959e+04	0.6107	0.00000	CJ7_NODE_866_length_28361_cov_10 CT5_NODE_269_length_48429_cov_16 Ch9_NODE_336_length_24958_cov_25 G11_NODE_661_length_37766_cov_42 Z16_NODE_1242_length_27286_cov_20 h9_NODE_1704_length_19676_cov_7 B19_NODE_2402_length_27109_cov_14 C14_NODE_87_length_51794_cov_17 CB19_NODE_268_length_45040_cov_27 Ch9_NODE_82_length_45752_cov_18 CG13_NODE_1204_length_18177_cov_10 CT5_NODE_1057_length_26967_cov_25 …
VC_362	2	53.24	53.24	184.9	0.2199	0.658454	CT2_NODE_1193_length_34889_cov_74 CG13_NODE_967_length_22117_cov_16
VC_363	3	19.54	58.61	279.4	0.1704	0.985452	CB19_NODE_1161_length_20775_cov_9 G22_NODE_1391_length_17733_cov_18 h9_NODE_2768_length_13523_cov_42
VC_364	39	23.43	1.736e+04	2.027e+04	0.4604	1.85538e-06	CJ6_NODE_747_length_21412_cov_18 CZ16_NODE_279_length_42956_cov_26 CJ7_NODE_235_length_48164_cov_19 G12_NODE_237_length_40475_cov_21 CT5_NODE_1082_length_26264_cov_13 B19_NODE_3357_length_19067_cov_10 C15_NODE_916_length_18988_cov_13 CB19_NODE_2343_length_12290_cov_13 CB19_NODE_461_length_40092_cov_41 CG13_NODE_952_length_22339_cov_17 CJ6_NODE_373_length_40056_cov_46 X8_NODE_1276_length_15074_cov…
VC_365	22	27.32	6311	1.348e+04	0.3181	0.693102	G11_NODE_1224_length_23591_cov_8 CG12_NODE_427_length_17842_cov_19 G12_NODE_237_length_40475_cov_21 Ch10_NODE_446_length_33234_cov_68 CX8_NODE_443_length_25540_cov_11 Ch9_NODE_243_length_33391_cov_11 CJ7_NODE_2905_length_12408_cov_10 CB19_NODE_1573_length_16314_cov_14 CG12_NODE_478_length_16307_cov_20 CJ7_NODE_1670_length_17916_cov_11 CZ16_NODE_1597_length_11727_cov_14 h9_NODE_1693_length_19821_c…
VC_366	2	143.0	143.0	461.2	0.2351	0.658454	G11_NODE_397_length_45311_cov_20 CG11_NODE_3450_length_10905_cov_48
VC_367	3	31.86	95.57	1396	0.06382	0.959572	CJ7_NODE_1055_length_24200_cov_32 CZ16_NODE_815_length_20948_cov_22 Ch9_NODE_747_length_13650_cov_37
VC_368	4	31.23	187.4	1382	0.1188	0.992931	CG12_NODE_154_length_39524_cov_55 CX8_NODE_207_length_43185_cov_58 X8_NODE_310_length_41078_cov_105 CT2_NODE_4736_length_12139_cov_8
VC_369	64	26.53	5.348e+04	5.456e+04	0.4944	0.00000	B19_NODE_4654_length_14198_cov_15 J7_NODE_1144_length_22402_cov_19 R17_NODE_224_length_48071_cov_24 S18_NODE_1201_length_44783_cov_33 Z20_NODE_1096_length_43524_cov_17 h9_NODE_1519_length_21802_cov_7 h9_NODE_2707_length_13773_cov_237 h9_NODE_3138_length_12134_cov_12 h9_NODE_465_length_44399_cov_16 CZ20_NODE_143_length_43101_cov_35 S18_NODE_1639_length_41213_cov_11 S18_NODE_1810_length_39762_cov_7…
VC_370	2	39.28	39.28	747.2	0.04969	0.979387	S18_NODE_8039_length_12491_cov_13 Z20_NODE_6532_length_12086_cov_19
VC_371	6	32.68	490.2	419.6	0.5318	0.0226638	Z20_NODE_4869_length_15273_cov_6 Z20_NODE_3966_length_18047_cov_10 h9_NODE_790_length_38371_cov_14 S18_NODE_1289_length_43946_cov_13 Z16_NODE_2404_length_16171_cov_8 Z20_NODE_3592_length_19493_cov_8
VC_372	281	38.07	1.498e+06	5.044e+05	0.7478	0.00000	C14_NODE_103_length_50384_cov_37 CG11_NODE_190_length_52527_cov_31 CJ6_NODE_274_length_43623_cov_18 CJ7_NODE_106_length_60762_cov_167 CJ7_NODE_323_length_44905_cov_144 CZ20_NODE_105_length_46552_cov_22 CZ20_NODE_87_length_50183_cov_17 J7_NODE_520_length_39284_cov_77 h9_NODE_350_length_46970_cov_26 h10_NODE_833_length_38585_cov_17 CJ6_NODE_389_length_39177_cov_19 X8_NODE_317_length_40771_cov_138 B…
VC_373	7	25.87	543.3	1521	0.2614	0.350583	CC15_NODE_318_length_11786_cov_42 CG13_NODE_1722_length_13629_cov_21 h9_NODE_3218_length_11866_cov_5 h10_NODE_2623_length_14591_cov_18 G21_NODE_2790_length_12154_cov_8 G13_NODE_1368_length_14582_cov_12 CG13_NODE_1521_length_15097_cov_25
VC_374	67	147.5	3.261e+05	2.680e+05	0.5487	0.00000	Arthrobacter~phage~Circum Arthrobacter~phage~CaptnMurica Arthrobacter~phage~Gordon Arthrobacter~phage~Mudcat B19_NODE_382_length_54169_cov_12 C14_NODE_274_length_40082_cov_21 C24_NODE_261_length_43447_cov_24 C24_NODE_278_length_42982_cov_42 C24_NODE_299_length_42352_cov_18 C24_NODE_691_length_29208_cov_10 C24_NODE_833_length_25376_cov_16 CG13_NODE_205_length_49927_cov_25 CG13_NODE_312_length_4421…
VC_375	4	600.0	3600	2.415e+04	0.1297	0.995529	Lactococcus~phage~P078 Lactococcus~phage~P092 Lactococcus~phage~P118 Lactococcus~phage~P162
VC_376	30	56.22	2.446e+04	4.171e+04	0.3693	0.0163255	CJ7_NODE_687_length_33524_cov_147 Ch9_NODE_202_length_37608_cov_101 CB19_NODE_1483_length_17028_cov_17 CG13_NODE_1283_length_17405_cov_46 G22_NODE_441_length_40817_cov_10 S18_NODE_4689_length_18748_cov_9 CZ16_NODE_1054_length_16638_cov_11 Ch9_NODE_223_length_35283_cov_49 h9_NODE_1053_length_31054_cov_15 CB19_NODE_1388_length_17927_cov_26 Ch10_NODE_973_length_17335_cov_53 CG12_NODE_420_length_1802…
VC_377	13	64.33	5018	2542	0.6615	8.24852e-06	CC25_NODE_87_length_39517_cov_8 CG11_NODE_546_length_40682_cov_74 CT5_NODE_1015_length_28303_cov_21 CC14_NODE_251_length_28677_cov_28 CC14_NODE_467_length_19056_cov_40 G22_NODE_458_length_40331_cov_24 CG21_NODE_139_length_46436_cov_30 B19_NODE_2271_length_28803_cov_52 C24_NODE_829_length_25520_cov_9 CB19_NODE_1014_length_23020_cov_23 CB19_NODE_2294_length_12480_cov_14 CC25_NODE_99_length_38700_co…
VC_378	25	42.09	1.263e+04	2.095e+04	0.3756	0.0371256	CZ20_NODE_1082_length_13556_cov_14 C24_NODE_910_length_23991_cov_9 CZ20_NODE_186_length_39089_cov_29 h9_NODE_651_length_40832_cov_16 CG11_NODE_2578_length_13875_cov_7 CG11_NODE_2627_length_13646_cov_9 Z20_NODE_3987_length_17922_cov_7 C14_NODE_225_length_43009_cov_45 G12_NODE_968_length_15879_cov_13 CG11_NODE_2643_length_13598_cov_12 CG11_NODE_940_length_30707_cov_20 CJ6_NODE_354_length_40767_cov_…
VC_379	12	82.31	5433	1.278e+04	0.2978	0.943824	B19_NODE_3192_length_20134_cov_38 CT2_NODE_2188_length_20912_cov_24 G11_NODE_1415_length_20942_cov_9 Z16_NODE_2603_length_15256_cov_10 Z16_NODE_3438_length_12101_cov_12 Z16_NODE_4016_length_10581_cov_9 Z20_NODE_3496_length_19969_cov_20 Z20_NODE_5552_length_13770_cov_7 h9_NODE_1553_length_21330_cov_133 CT2_NODE_2556_length_19051_cov_18 Z16_NODE_2073_length_18000_cov_10 Z20_NODE_3398_length_20464_c…
VC_380	3	135.6	406.7	2000	0.1686	0.985452	Gordonia~phage~GMA5 Gordonia~phage~GRU3 Gordonia~phage~McGonagall
VC_381	4	87.89	527.3	644.9	0.4468	0.156161	X8_NODE_1230_length_15445_cov_28 CJ7_NODE_2172_length_15240_cov_6 Ch10_NODE_1170_length_15074_cov_24 h9_NODE_2356_length_15500_cov_17
VC_382	18	28.82	4409	6877	0.3894	0.0795777	Z16_NODE_1319_length_25954_cov_39 CC24_NODE_320_length_39599_cov_18 Ch9_NODE_204_length_37329_cov_33 B19_NODE_2767_length_23298_cov_15 B19_NODE_2554_length_25429_cov_243 CJ7_NODE_1154_length_22733_cov_21 X8_NODE_771_length_22427_cov_15 Z16_NODE_1165_length_28823_cov_52 Z16_NODE_1249_length_27165_cov_35 Z16_NODE_1436_length_24056_cov_33 Z16_NODE_1474_length_23405_cov_32 Z20_NODE_2504_length_27083_…
VC_383	23	39.56	1.001e+04	7897	0.5576	3.84646e-07	Arthrobacter~phage~Decurro B19_NODE_4443_length_14879_cov_7 C14_NODE_1314_length_14715_cov_20 CC14_NODE_775_length_14501_cov_38 CC25_NODE_633_length_14486_cov_50 CC25_NODE_634_length_14483_cov_16 CC25_NODE_697_length_13742_cov_40 CJ7_NODE_2195_length_15129_cov_17 CJ7_NODE_2281_length_14796_cov_25 CJ7_NODE_2634_length_13354_cov_39 CJ7_NODE_3158_length_11636_cov_9 CX8_NODE_925_length_14455_cov_73 C…
VC_384	11	46.58	2562	3864	0.3974	0.0127873	CC15_NODE_324_length_11643_cov_37 CG12_NODE_496_length_15879_cov_37 CG12_NODE_518_length_15403_cov_361 CG12_NODE_577_length_14224_cov_39 CJ7_NODE_2195_length_15129_cov_17 CJ7_NODE_2281_length_14796_cov_25 Ch10_NODE_1003_length_16894_cov_29 G22_NODE_1402_length_17649_cov_107 G22_NODE_1548_length_16432_cov_27 h9_NODE_2172_length_16481_cov_44 h9_NODE_2360_length_15486_cov_16
VC_385	11	36.13	1987	437.3	0.8123	4.05689e-05	CG11_NODE_2018_length_16767_cov_19 C14_NODE_1388_length_14094_cov_38 B19_NODE_3944_length_16522_cov_29 CC25_NODE_791_length_12691_cov_211 CC25_NODE_845_length_12251_cov_16 CG22_NODE_782_length_14875_cov_17 CT5_NODE_1787_length_16385_cov_18 Ch10_NODE_1076_length_15966_cov_68 Ch9_NODE_409_length_21059_cov_70 J7_NODE_2030_length_15732_cov_9 h9_NODE_1668_length_20096_cov_903
VC_386	52	52.95	7.022e+04	3.179e+04	0.6877	0.00000	B19_NODE_3643_length_17756_cov_11 CG13_NODE_2376_length_10228_cov_14 CT2_NODE_4697_length_12234_cov_7 CZ20_NODE_1200_length_12470_cov_78 CZ20_NODE_512_length_21487_cov_40 CZ20_NODE_912_length_15046_cov_44 J7_NODE_1150_length_22331_cov_14 Z16_NODE_1567_length_22296_cov_15 Z16_NODE_1629_length_21563_cov_31 Z16_NODE_1649_length_21394_cov_69 Z16_NODE_1653_length_21346_cov_16 Z16_NODE_1660_length_2130…
VC_387	15	65.66	6894	5843	0.5400	9.67615e-06	CG11_NODE_2418_length_14612_cov_19 B19_NODE_2265_length_28906_cov_63 CR17_NODE_1237_length_13075_cov_8 CR17_NODE_800_length_17735_cov_7 CT5_NODE_1077_length_26471_cov_13 CX8_NODE_576_length_19944_cov_18 CZ16_NODE_597_length_28547_cov_47 Ch10_NODE_530_length_28260_cov_26 Ch10_NODE_590_length_25686_cov_19 Ch9_NODE_293_length_27801_cov_14 Z20_NODE_2308_length_28884_cov_14 h9_NODE_1233_length_26851_c…
VC_388	11	62.89	3459	9674	0.2629	0.628667	G13_NODE_144_length_52539_cov_28 Z16_NODE_285_length_53405_cov_11 J7_NODE_179_length_59879_cov_13 J7_NODE_534_length_38759_cov_9 J7_NODE_644_length_35267_cov_8 Microbacterium~phage~MementoMori CC24_NODE_158_length_52679_cov_27 J7_NODE_596_length_36942_cov_2253 Microbacterium~phage~Hendrix C24_NODE_733_length_27917_cov_25 Z16_NODE_459_length_46533_cov_25
VC_389	13	34.42	2684	7966	0.2514	0.967565	G12_NODE_1035_length_15228_cov_28 CC25_NODE_1119_length_10178_cov_36 CC25_NODE_500_length_16215_cov_55 CC25_NODE_966_length_11259_cov_21 CG11_NODE_1986_length_16999_cov_7 CG13_NODE_1358_length_16627_cov_44 CG22_NODE_621_length_17427_cov_19 CJ7_NODE_2007_length_16031_cov_28 G12_NODE_1638_length_10588_cov_550 G12_NODE_824_length_17991_cov_105 h9_NODE_1872_length_18190_cov_10 h9_NODE_1946_length_177…
VC_390	6	56.31	844.7	1211	0.4086	0.0101203	B19_NODE_3923_length_16597_cov_15 CZ20_NODE_844_length_15779_cov_28 Z16_NODE_2443_length_15991_cov_144 Z16_NODE_2847_length_14205_cov_25 Z20_NODE_4527_length_16176_cov_23 h9_NODE_2724_length_13697_cov_27
VC_391	10	75.61	3402	2900	0.5381	0.00141364	Z16_NODE_1719_length_20809_cov_12 Z16_NODE_1770_length_20378_cov_11 Z16_NODE_1790_length_20257_cov_9 Z20_NODE_2636_length_25747_cov_22 Z20_NODE_2945_length_23357_cov_26 Z20_NODE_3338_length_20773_cov_20 Z20_NODE_3888_length_18308_cov_8 Z20_NODE_4216_length_17127_cov_5 Z20_NODE_8212_length_10044_cov_135 Z20_NODE_4658_length_15841_cov_38
VC_392	9	31.43	1131	3222	0.2588	0.968155	C15_NODE_702_length_22715_cov_73 CG13_NODE_1722_length_13629_cov_21 CG13_NODE_1364_length_16514_cov_21 CG13_NODE_1092_length_19849_cov_15 CR17_NODE_468_length_27897_cov_28 G13_NODE_1912_length_11144_cov_247 Z16_NODE_1726_length_20745_cov_17 Z16_NODE_713_length_39872_cov_34 Z16_NODE_95_length_69264_cov_11
VC_393	52	13.80	1.830e+04	2.770e+04	0.3970	4.73150e-05	CB19_NODE_2060_length_13547_cov_8 T5_NODE_1118_length_27731_cov_9 CG11_NODE_1879_length_17741_cov_12 CG12_NODE_186_length_36843_cov_102 CJ6_NODE_633_length_25033_cov_12 Ch10_NODE_297_length_40512_cov_22 CT5_NODE_115_length_58855_cov_19 CB19_NODE_427_length_41103_cov_16 CT5_NODE_633_length_40426_cov_21 CZ16_NODE_309_length_41602_cov_27 CZ16_NODE_308_length_41627_cov_55 CJ6_NODE_448_length_36240_co…
VC_394	2	223.8	223.8	322.4	0.4068	0.110336	Z16_NODE_999_length_32344_cov_11 Z20_NODE_2580_length_26369_cov_6
VC_395	5	359.7	3597	4702	0.4329	0.00609289	Streptomyces~phage~Lilbooboo Streptomyces~phage~Vash Streptomyces~virus~TG1 Streptomyces~virus~phiBT1 Streptomyces~virus~phiC31
VC_396	2	288.1	288.1	1959	0.1280	0.658454	G11_NODE_589_length_39550_cov_22 CZ16_NODE_111_length_57316_cov_93
VC_397	6	77.52	1163	4065	0.2219	0.967224	Streptomyces~phage~AbbeyMikolon Streptomyces~phage~Rowa Streptomyces~phage~SF1 Streptomyces~phage~VWB Streptomyces~phage~SF3 CJ7_NODE_3666_length_10290_cov_6
VC_398	15	461.5	4.846e+04	1483	0.9697	1.67461e-06	Streptomyces~phage~Aaronocolus Streptomyces~phage~Amela Streptomyces~phage~Caliburn Streptomyces~phage~Danzina Streptomyces~phage~Hydra Streptomyces~phage~Izzy Streptomyces~phage~Lannister Streptomyces~phage~Lika Streptomyces~phage~Nanodon Streptomyces~phage~Sujidade Streptomyces~phage~Zemlya Streptomyces~phage~phiCAM Streptomyces~phage~phiELB20 Streptomyces~phage~phiHau3 Streptomyces~phage~R4
VC_399	6	65.18	977.7	2688	0.2659	0.885117	h9_NODE_760_length_38961_cov_86 B19_NODE_3234_length_19869_cov_14 CZ20_NODE_861_length_15552_cov_11 S18_NODE_2222_length_35896_cov_14 X8_NODE_477_length_33180_cov_91 X8_NODE_902_length_19847_cov_634
VC_400	8	9.851	275.8	880.3	0.2353	0.966959	B19_NODE_3896_length_16706_cov_45 B19_NODE_1640_length_38006_cov_22 C24_NODE_176_length_47783_cov_21 G21_NODE_521_length_38648_cov_9 Z20_NODE_1853_length_34712_cov_11 Z20_NODE_971_length_44640_cov_34 Z16_NODE_568_length_43589_cov_12 S18_NODE_7595_length_13110_cov_10
VC_401	18	23.41	3581	1.236e+04	0.2241	0.780873	Z20_NODE_1547_length_38846_cov_93 Z20_NODE_736_length_46903_cov_9 Z20_NODE_2790_length_24593_cov_302 G22_NODE_592_length_35585_cov_66 S18_NODE_3668_length_23059_cov_31 Z16_NODE_2082_length_17948_cov_10 h10_NODE_1390_length_25334_cov_9 Ch10_NODE_713_length_22281_cov_29 S18_NODE_4041_length_21164_cov_16 CX8_NODE_1083_length_12841_cov_13 T5_NODE_2475_length_12959_cov_6 CT5_NODE_2625_length_11348_cov…
VC_402	2	600.0	600.0	136.5	0.8102	0.110336	Arthrobacter~phage~Kitkat Arthrobacter~phage~KellEzio
VC_403	11	170.9	9401	1.184e+04	0.4421	0.0151195	C24_NODE_1_length_147000_cov_43 CS2_NODE_27_length_129660_cov_24 SK1_NODE_4_length_139854_cov_33 Z16_NODE_2_length_136645_cov_16 CT2_NODE_60_length_95019_cov_8 SK1_NODE_139_length_60917_cov_10 T2_NODE_65_length_85889_cov_17 Z20_NODE_293_length_59594_cov_29 CT2_NODE_197_length_66123_cov_8 CT2_NODE_530_length_48281_cov_19 Z16_NODE_370_length_49433_cov_36
VC_404	14	50.78	4621	6878	0.4009	0.0282714	CG13_NODE_138_length_57536_cov_13 CS2_NODE_1106_length_25745_cov_13 CT2_NODE_407_length_55162_cov_24 CT2_NODE_927_length_40964_cov_17 T2_NODE_918_length_32712_cov_14 Z16_NODE_2681_length_14955_cov_21 C15_NODE_1419_length_14111_cov_6 CT2_NODE_2635_length_18695_cov_5 CT2_NODE_3041_length_17061_cov_5 CT2_NODE_3503_length_15488_cov_8 CT2_NODE_4522_length_12734_cov_5 G13_NODE_2048_length_10542_cov_6 T…
VC_405	29	13.73	5573	9101	0.3783	0.0435735	Arthrobacter~phage~Laroye B19_NODE_2052_length_32196_cov_10 C15_NODE_1908_length_11733_cov_6 C15_NODE_479_length_30608_cov_14 C24_NODE_1795_length_15261_cov_9 C24_NODE_529_length_34124_cov_11 C24_NODE_690_length_29239_cov_13 CC14_NODE_190_length_33216_cov_24 CG23_NODE_676_length_21669_cov_22 CG23_NODE_98_length_53220_cov_29 CJ6_NODE_557_length_28736_cov_20 CJ7_NODE_2553_length_13611_cov_7 CJ7_NOD…
VC_406	17	81.49	1.108e+04	1.620e+04	0.4057	0.0115049	B19_NODE_843_length_45746_cov_11 CB19_NODE_228_length_46452_cov_66 CB19_NODE_621_length_35526_cov_8 CJ7_NODE_541_length_39023_cov_10 CT5_NODE_1239_length_22570_cov_9 CT5_NODE_551_length_41976_cov_16 CX8_NODE_205_length_43287_cov_21 Ch10_NODE_227_length_43047_cov_11 G22_NODE_121_length_58070_cov_13 G22_NODE_313_length_44523_cov_17 S18_NODE_2307_length_34977_cov_7 Z16_NODE_134_length_64300_cov_17 C…
VC_407	2	86.65	86.65	382.3	0.1832	0.658454	B19_NODE_18_length_109355_cov_24 T5_NODE_32_length_85624_cov_17
VC_408	5	74.91	749.1	1533	0.3269	0.417266	C15_NODE_479_length_30608_cov_14 CG23_NODE_676_length_21669_cov_22 G11_NODE_422_length_44569_cov_10 Z20_NODE_7325_length_11009_cov_4 G21_NODE_2394_length_13541_cov_8
VC_409	28	57.88	2.188e+04	2.054e+04	0.5152	5.25147e-08	C24_NODE_129_length_51361_cov_9 C24_NODE_588_length_31795_cov_7 C24_NODE_67_length_60403_cov_11 G13_NODE_65_length_71336_cov_31 G21_NODE_177_length_54963_cov_62 R17_NODE_114_length_62194_cov_12 S18_NODE_115_length_77822_cov_12 SK1_NODE_1063_length_22701_cov_9 Z16_NODE_128_length_64708_cov_12 Z20_NODE_1246_length_42080_cov_13 Z20_NODE_1608_length_38225_cov_7 h9_NODE_819_length_37830_cov_17 B19_NOD…
VC_410	32	41.65	2.066e+04	1.211e+04	0.6292	0.00000	C14_NODE_78_length_53628_cov_21 G11_NODE_617_length_38654_cov_5 G21_NODE_1208_length_22415_cov_9 G21_NODE_2590_length_12822_cov_8 S18_NODE_3988_length_21403_cov_7 B19_NODE_1922_length_34247_cov_15 C24_NODE_2004_length_14322_cov_6 CC25_NODE_170_length_31492_cov_17 CG11_NODE_946_length_30641_cov_9 CG11_NODE_958_length_30303_cov_8 CG21_NODE_650_length_24906_cov_14 G11_NODE_919_length_29843_cov_40 G1…
VC_411	2	20.30	20.30	164.3	0.1076	0.979387	C24_NODE_1598_length_16644_cov_6 S18_NODE_4510_length_19248_cov_7
VC_412	19	18.77	3209	6780	0.3201	0.407664	B19_NODE_2052_length_32196_cov_10 C15_NODE_1908_length_11733_cov_6 C24_NODE_1795_length_15261_cov_9 C24_NODE_529_length_34124_cov_11 CC14_NODE_190_length_33216_cov_24 CJ6_NODE_557_length_28736_cov_20 CJ7_NODE_2553_length_13611_cov_7 CJ7_NODE_493_length_40248_cov_18 CT5_NODE_962_length_30095_cov_17 CZ16_NODE_389_length_38601_cov_19 G22_NODE_843_length_26614_cov_11 T5_NODE_1239_length_24708_cov_6 T…
VC_413	6	13.84	207.6	153.1	0.5570	0.0101203	X8_NODE_615_length_27015_cov_37 CS2_NODE_472_length_43635_cov_6 Z20_NODE_1295_length_41523_cov_9 Ch9_NODE_60_length_48887_cov_21 h10_NODE_1363_length_25748_cov_12 X8_NODE_103_length_50594_cov_32
VC_414	15	57.07	5992	5555	0.5176	9.45961e-05	C24_NODE_690_length_29239_cov_13 Z16_NODE_399_length_48436_cov_56 h9_NODE_273_length_49455_cov_31 Z16_NODE_243_length_56467_cov_10 B19_NODE_1555_length_38855_cov_19 C24_NODE_785_length_26578_cov_14 CB19_NODE_1191_length_20376_cov_10 S18_NODE_1204_length_44742_cov_119 S18_NODE_2096_length_37252_cov_16 X8_NODE_79_length_53909_cov_59 Z16_NODE_1851_length_19811_cov_14 Z20_NODE_1847_length_34843_cov_1…
VC_415	4	170.1	1021	4870	0.1730	0.557383	CB19_NODE_228_length_46452_cov_66 CJ7_NODE_541_length_39023_cov_10 T5_NODE_1316_length_23149_cov_7 h9_NODE_1844_length_18410_cov_26
VC_416	7	69.24	1454	1996	0.4197	0.0483488	CG11_NODE_2895_length_12636_cov_179 CT5_NODE_1355_length_20918_cov_19 X8_NODE_608_length_27315_cov_114 T5_NODE_2423_length_13263_cov_52 T5_NODE_1232_length_24810_cov_57 T5_NODE_1883_length_16750_cov_7 T5_NODE_2900_length_11224_cov_5
VC_417	2	49.80	49.80	435.3	0.1018	0.979387	CJ7_NODE_3559_length_10567_cov_8 CJ7_NODE_1905_length_16502_cov_6
VC_418	9	107.2	3861	2.651e+04	0.1271	0.999853	CS2_NODE_232_length_56695_cov_12 CT2_NODE_370_length_57339_cov_9 CT2_NODE_473_length_50684_cov_6 CT5_NODE_122_length_57709_cov_14 T1_NODE_233_length_60116_cov_16 T1_NODE_241_length_59301_cov_14 T1_NODE_334_length_52810_cov_6 T1_NODE_4905_length_10388_cov_5 Z16_NODE_100_length_68170_cov_72
VC_419	9	118.9	4282	8608	0.3317	0.500000	CS1_NODE_750_length_29678_cov_9 CS18_NODE_11_length_96294_cov_35 CS18_NODE_78_length_64667_cov_12 J7_NODE_73_length_72819_cov_31 T2_NODE_189_length_62653_cov_16 T2_NODE_146_length_65594_cov_50 R17_NODE_82_length_66171_cov_21 CG11_NODE_1352_length_22574_cov_5 SK1_NODE_1545_length_18487_cov_7
VC_420	4	47.76	286.5	2570	0.1000	0.992931	CS2_NODE_220_length_58895_cov_14 T1_NODE_20_length_114888_cov_26 CB19_NODE_618_length_35726_cov_28 CS2_NODE_290_length_50966_cov_16
VC_421	7	55.75	1171	2962	0.2823	0.600851	CG11_NODE_3858_length_10045_cov_43 CG21_NODE_1905_length_11527_cov_13 CG23_NODE_967_length_16902_cov_25 CJ7_NODE_102_length_60978_cov_18 G22_NODE_1868_length_14455_cov_13 S18_NODE_4890_length_18147_cov_16 CS18_NODE_3252_length_11016_cov_5
VC_422	2	46.36	46.36	621.9	0.06897	0.658454	G13_NODE_751_length_24162_cov_11 G11_NODE_2489_length_13507_cov_5
VC_423	11	17.69	972.8	2568	0.2731	0.837682	B19_NODE_128_length_71802_cov_19 CG21_NODE_1999_length_11153_cov_8 G21_NODE_231_length_48826_cov_8 J7_NODE_2068_length_15505_cov_6 S18_NODE_4654_length_18853_cov_40 X8_NODE_1576_length_12769_cov_10 X8_NODE_2_length_105796_cov_18 Z16_NODE_2078_length_17990_cov_64 Z20_NODE_171_length_68261_cov_18 Z20_NODE_2705_length_25162_cov_11 h10_NODE_2982_length_13147_cov_8
VC_424	2	368.1	368.1	3318	0.09974	0.979387	B19_NODE_101_length_74818_cov_21 G11_NODE_64_length_70244_cov_12
VC_425	8	76.94	2154	1.081e+04	0.1659	0.997308	CS2_NODE_220_length_58895_cov_14 S18_NODE_228_length_67095_cov_17 S18_NODE_298_length_64130_cov_14 S18_NODE_749_length_49355_cov_17 T1_NODE_1058_length_36580_cov_24 T1_NODE_20_length_114888_cov_26 Z20_NODE_127_length_73510_cov_15 CG23_NODE_79_length_56907_cov_17
VC_426	10	39.53	1779	3937	0.3102	0.515075	Z20_NODE_1843_length_34889_cov_9 Z20_NODE_433_length_53190_cov_27 C24_NODE_102_length_54606_cov_46 G13_NODE_1938_length_10996_cov_7 Z16_NODE_2401_length_16172_cov_12 Z16_NODE_4081_length_10403_cov_15 Z16_NODE_933_length_34090_cov_25 h9_NODE_1432_length_22997_cov_29 CG23_NODE_69_length_58667_cov_46 Z20_NODE_5211_length_14522_cov_11
VC_427	2	408.5	408.5	1405	0.2248	0.979387	Z16_NODE_198_length_59763_cov_15 Z20_NODE_243_length_62558_cov_41
VC_428	16	14.84	1781	3958	0.3085	0.507517	Z20_NODE_2483_length_27270_cov_7 B19_NODE_191_length_65552_cov_14 T1_NODE_2008_length_20630_cov_7 T1_NODE_483_length_47652_cov_8 B19_NODE_463_length_51482_cov_17 B19_NODE_128_length_71802_cov_19 CG21_NODE_1999_length_11153_cov_8 G21_NODE_231_length_48826_cov_8 J7_NODE_2068_length_15505_cov_6 S18_NODE_4654_length_18853_cov_40 X8_NODE_1576_length_12769_cov_10 X8_NODE_2_length_105796_cov_18 Z16_NODE…
VC_429	2	81.75	81.75	357.9	0.1843	0.979387	Z20_NODE_928_length_45076_cov_11 Z20_NODE_586_length_48993_cov_11
VC_430	10	43.81	1971	3800	0.3404	0.192337	CT5_NODE_155_length_54947_cov_20 G11_NODE_891_length_30469_cov_15 X8_NODE_59_length_57573_cov_23 Z16_NODE_898_length_34969_cov_18 G22_NODE_305_length_44825_cov_10 h10_NODE_159_length_57911_cov_12 C15_NODE_304_length_39397_cov_8 CG23_NODE_1506_length_12624_cov_43 Z16_NODE_1714_length_20835_cov_17 CG11_NODE_1211_length_24764_cov_15
VC_431	3	7.948	23.84	446.5	0.05006	0.985452	C24_NODE_2773_length_11324_cov_7 Z16_NODE_1129_length_29413_cov_12 G22_NODE_2308_length_12351_cov_6
VC_432	15	29.67	3116	3995	0.4363	0.00719843	CC15_NODE_318_length_11786_cov_42 CG13_NODE_2084_length_11447_cov_32 C14_NODE_1514_length_13324_cov_51 C24_NODE_1072_length_21439_cov_28 CG11_NODE_1828_length_17990_cov_5 CG13_NODE_1214_length_18064_cov_39 CG13_NODE_1433_length_15872_cov_13 CG13_NODE_699_length_28955_cov_27 G13_NODE_1510_length_13463_cov_17 G13_NODE_1623_length_12729_cov_12 G13_NODE_888_length_20899_cov_218 Z20_NODE_1796_length_3…
VC_433	5	71.72	717.2	321.0	0.6842	0.00609289	CG23_NODE_52_length_63312_cov_41 CG12_NODE_56_length_62735_cov_22 C24_NODE_41_length_65692_cov_16 G21_NODE_1346_length_20672_cov_63 Z20_NODE_239_length_62851_cov_15
VC_434	6	53.78	806.7	2360	0.2538	0.984681	CZ20_NODE_158_length_41309_cov_172 CT5_NODE_1149_length_24261_cov_11 CG11_NODE_515_length_41447_cov_17 CB19_NODE_451_length_40542_cov_13 CC24_NODE_1006_length_17793_cov_8 h9_NODE_2475_length_14960_cov_14
VC_435	13	62.88	4904	4403	0.5254	8.24852e-06	B19_NODE_1659_length_37799_cov_31 C25_NODE_473_length_37804_cov_24 CZ16_NODE_89_length_62264_cov_13 Ch9_NODE_179_length_39360_cov_36 G22_NODE_544_length_37594_cov_9 S18_NODE_1281_length_44058_cov_14 S18_NODE_1729_length_40485_cov_12 Z16_NODE_1499_length_23155_cov_10 h10_NODE_710_length_40958_cov_21 h9_NODE_113_length_61583_cov_76 h9_NODE_1170_length_28241_cov_6 h9_NODE_137_length_59007_cov_10 h9_…
VC_436	19	84.38	1.443e+04	1.045e+04	0.5791	3.01696e-06	C24_NODE_189_length_47125_cov_15 C25_NODE_349_length_41786_cov_35 B19_NODE_360_length_55117_cov_15 C14_NODE_131_length_48468_cov_19 CJ7_NODE_419_length_42351_cov_11 G22_NODE_635_length_33908_cov_30 X8_NODE_71_length_55344_cov_99 Z16_NODE_799_length_37826_cov_12 C14_NODE_884_length_19871_cov_12 C25_NODE_2143_length_12353_cov_9 CG11_NODE_1017_length_28850_cov_6 G11_NODE_1376_length_21317_cov_20 G12…
VC_437	2	143.8	143.8	807.8	0.1505	0.979387	C25_NODE_184_length_48936_cov_10 G21_NODE_276_length_46452_cov_24
VC_438	2	166.6	166.6	44.69	0.7738	0.110336	C25_NODE_560_length_34850_cov_9 G21_NODE_495_length_39362_cov_19
VC_439	2	146.1	146.1	106.6	0.5691	0.110336	CG11_NODE_1949_length_17241_cov_28 G11_NODE_1068_length_26337_cov_7
VC_440	39	45.44	3.367e+04	2463	0.9298	0.00000	CG21_NODE_225_length_41304_cov_64 CS18_NODE_355_length_44567_cov_53 CG21_NODE_197_length_42296_cov_28 CS18_NODE_423_length_43008_cov_55 B19_NODE_1317_length_41000_cov_101 B19_NODE_1294_length_41157_cov_22 C14_NODE_799_length_21437_cov_12 C24_NODE_1564_length_16885_cov_11 C24_NODE_313_length_41678_cov_38 C24_NODE_528_length_34173_cov_11 C25_NODE_379_length_40801_cov_30 C25_NODE_409_length_39712_co…
VC_441	13	34.29	2675	5351	0.3322	0.205962	CG21_NODE_347_length_36128_cov_36 CG22_NODE_311_length_27777_cov_34 CG23_NODE_316_length_35709_cov_49 SK1_NODE_715_length_32188_cov_13 C25_NODE_1339_length_17459_cov_11 C24_NODE_245_length_44198_cov_22 SK1_NODE_415_length_42912_cov_11 h9_NODE_2474_length_14966_cov_17 C24_NODE_397_length_39103_cov_10 C25_NODE_1304_length_17734_cov_8 CC25_NODE_128_length_36120_cov_19 G21_NODE_929_length_26962_cov_6…
VC_442	2	89.58	89.58	1727	0.04921	0.979387	CJ7_NODE_943_length_26242_cov_12 J7_NODE_750_length_31740_cov_7
VC_443	3	9.830	29.49	122.5	0.1867	0.959572	R17_NODE_1326_length_15761_cov_14 T2_NODE_3802_length_10581_cov_15 CZ16_NODE_1271_length_14409_cov_10
VC_444	6	188.5	2828	5582	0.3358	0.344460	CR17_NODE_65_length_60687_cov_15 CR17_NODE_69_length_60251_cov_10 CR17_NODE_87_length_57915_cov_18 CS18_NODE_277_length_46760_cov_11 CS2_NODE_218_length_58984_cov_9 SK1_NODE_170_length_56310_cov_10
VC_445	9	105.4	3794	3103	0.5486	0.00309666	G13_NODE_336_length_40767_cov_14 J7_NODE_381_length_44848_cov_34 h9_NODE_232_length_51307_cov_14 CC14_NODE_23_length_54773_cov_15 C15_NODE_302_length_39574_cov_45 CG11_NODE_192_length_52158_cov_49 CJ7_NODE_441_length_41643_cov_8 J7_NODE_493_length_40105_cov_12 J7_NODE_921_length_26981_cov_11
VC_446	27	63.88	2.242e+04	1.133e+04	0.6633	0.00000	CS2_NODE_43_length_108674_cov_30 SK1_NODE_25_length_93572_cov_22 R17_NODE_735_length_26736_cov_55 S18_NODE_514_length_55311_cov_24 CR17_NODE_10_length_97122_cov_219 T1_NODE_69_length_88111_cov_10 h9_NODE_10_length_105825_cov_35 h9_NODE_75_length_67400_cov_20 S18_NODE_211_length_67737_cov_11 C24_NODE_2082_length_13961_cov_21 C24_NODE_1769_length_15438_cov_34 CR17_NODE_1066_length_14573_cov_8 CR17_…
VC_447	11	55.70	3063	3292	0.4803	0.0178082	CT2_NODE_397_length_55636_cov_12 CT2_NODE_740_length_43923_cov_10 G13_NODE_2008_length_10684_cov_129 S18_NODE_3000_length_27680_cov_14 S18_NODE_5746_length_16000_cov_30 SK1_NODE_286_length_46936_cov_33 SK1_NODE_77_length_70698_cov_48 SK1_NODE_80_length_70201_cov_13 S18_NODE_593_length_52884_cov_26 CT2_NODE_2610_length_18794_cov_9 SK1_NODE_1435_length_19172_cov_6
VC_448	12	57.69	3808	1.041e+04	0.2673	0.996951	CZ20_NODE_1082_length_13556_cov_14 C24_NODE_910_length_23991_cov_9 CZ20_NODE_186_length_39089_cov_29 h9_NODE_651_length_40832_cov_16 G12_NODE_968_length_15879_cov_13 C24_NODE_441_length_37662_cov_17 CG13_NODE_1149_length_18944_cov_31 Z16_NODE_2485_length_15822_cov_10 Z16_NODE_3763_length_11169_cov_15 Z20_NODE_3193_length_21560_cov_18 Z16_NODE_1072_length_30463_cov_95 Z16_NODE_674_length_40863_cov…
VC_449	4	26.41	158.4	2273	0.06494	0.992931	B19_NODE_4291_length_15384_cov_7 C15_NODE_2003_length_11326_cov_7 CG21_NODE_1683_length_12650_cov_5 CG21_NODE_725_length_23219_cov_28
VC_450	8	13.08	366.4	437.9	0.4466	0.0156621	G21_NODE_308_length_45343_cov_25 CJ7_NODE_302_length_45499_cov_32 C25_NODE_648_length_31526_cov_17 CJ6_NODE_253_length_44562_cov_12 C25_NODE_263_length_44709_cov_13 CG21_NODE_170_length_44251_cov_10 G21_NODE_298_length_45948_cov_11 CZ16_NODE_348_length_40105_cov_12
VC_451	9	20.06	722.1	387.3	0.6405	0.000206148	G21_NODE_737_length_31633_cov_13 S18_NODE_2519_length_32622_cov_42 CG22_NODE_249_length_32965_cov_20 B19_NODE_5090_length_13107_cov_39 CG11_NODE_1139_length_26099_cov_6 CB19_NODE_932_length_24926_cov_7 S18_NODE_1715_length_40653_cov_10 S18_NODE_2029_length_37905_cov_20 C25_NODE_376_length_40909_cov_25
VC_452	3	79.32	238.0	597.1	0.2829	0.668740	J7_NODE_27_length_96227_cov_10 Z16_NODE_359_length_49713_cov_12 Z16_NODE_116_length_66193_cov_12
VC_453	3	79.88	239.6	1068	0.1824	0.500000	SK1_NODE_169_length_56426_cov_20 S18_NODE_309_length_63396_cov_12 S18_NODE_3254_length_25574_cov_8
VC_454	4	123.6	741.4	823.0	0.4715	0.0561756	Z16_NODE_927_length_34216_cov_26 Z16_NODE_3573_length_11736_cov_9 Z20_NODE_1691_length_37264_cov_15 Z20_NODE_2751_length_24896_cov_8
VC_455	2	104.0	104.0	482.0	0.1763	0.979387	T5_NODE_877_length_35369_cov_26 B19_NODE_2379_length_27416_cov_36
VC_456	81	47.06	1.525e+05	5.107e+04	0.7485	0.00000	Z20_NODE_3403_length_20434_cov_12 C14_NODE_487_length_30121_cov_25 Arthrobacter~phage~Tank C24_NODE_81_length_58063_cov_29 C25_NODE_200_length_47973_cov_68 C25_NODE_94_length_57824_cov_75 CG11_NODE_157_length_55189_cov_12 CG13_NODE_127_length_59782_cov_30 CG13_NODE_858_length_24185_cov_10 CG13_NODE_876_length_23785_cov_25 CJ6_NODE_306_length_42489_cov_71 CJ7_NODE_718_length_32599_cov_45 G12_NODE_…
VC_457	6	28.71	430.6	1692	0.2017	0.953652	CG13_NODE_26_length_114850_cov_24 CG12_NODE_104_length_44695_cov_17 CC14_NODE_12_length_64992_cov_14 CG13_NODE_421_length_39384_cov_195 CG13_NODE_819_length_25237_cov_9 h9_NODE_110_length_61625_cov_16
VC_458	30	19.39	8433	1.912e+04	0.3054	0.833573	CR17_NODE_102_length_55946_cov_33 Ch9_NODE_594_length_16026_cov_21 X8_NODE_735_length_23248_cov_21 C15_NODE_1609_length_13027_cov_6 C24_NODE_383_length_39470_cov_139 CG11_NODE_3117_length_11856_cov_14 CT5_NODE_808_length_35414_cov_30 CZ16_NODE_1033_length_16895_cov_23 T5_NODE_2871_length_11323_cov_7 h9_NODE_1624_length_20478_cov_21 h9_NODE_649_length_40836_cov_42 CJ7_NODE_829_length_29130_cov_10 …
VC_459	80	35.18	1.112e+05	8.512e+04	0.5659	0.00000	CB19_NODE_62_length_61733_cov_13 CX8_NODE_132_length_56763_cov_11 Z16_NODE_126_length_64838_cov_13 B19_NODE_2678_length_24215_cov_8 B19_NODE_413_length_52878_cov_12 C25_NODE_123_length_54573_cov_12 CB19_NODE_249_length_45644_cov_14 CC15_NODE_6_length_52377_cov_34 CG11_NODE_110_length_61445_cov_9 CG11_NODE_1339_length_22866_cov_8 CJ6_NODE_164_length_54065_cov_190 CJ6_NODE_180_length_52069_cov_16 C…
VC_460	17	36.49	4962	4931	0.4999	0.000533692	Z16_NODE_274_length_54246_cov_32 Z20_NODE_2051_length_31904_cov_59 CG11_NODE_81_length_64549_cov_19 Z16_NODE_177_length_60798_cov_18 Z16_NODE_3434_length_12107_cov_6 X8_NODE_75_length_54846_cov_40 Z20_NODE_312_length_58336_cov_8 CB19_NODE_58_length_62348_cov_12 G21_NODE_609_length_35819_cov_8 Z16_NODE_152_length_63061_cov_17 Z16_NODE_887_length_35332_cov_40 C24_NODE_1964_length_14482_cov_8 Z16_NO…
VC_461	7	104.9	2204	3570	0.3808	0.100668	SK1_NODE_794_length_29228_cov_35 C24_NODE_1075_length_21421_cov_14 CS1_NODE_685_length_32384_cov_62 CS2_NODE_1030_length_28083_cov_16 CS2_NODE_859_length_33223_cov_26 T2_NODE_2112_length_17311_cov_15 CS1_NODE_1729_length_16385_cov_12
VC_462	52	357.9	4.746e+05	3.221e+04	0.9363	0.00000	Gordonia~phage~Sour Mycobacterium~phage~Godines Mycobacterium~phage~Qyrzula Mycobacterium~phage~Rosebush Mycobacterium~virus~TA17a Mycobacterium~phage~39HC Mycobacterium~phage~Adawi Mycobacterium~phage~Akoma Mycobacterium~phage~Apizium Mycobacterium~phage~Athena Mycobacterium~phage~Badfish Mycobacterium~phage~Baee Mycobacterium~phage~Bane1 Mycobacterium~phage~Bernardo Mycobacterium~phage~BrownCNA…
VC_463	10	130.3	5863	2.028e+04	0.2241	0.999616	G13_NODE_103_length_60480_cov_39 G13_NODE_168_length_50006_cov_22 G13_NODE_433_length_36679_cov_16 G13_NODE_492_length_34569_cov_11 G13_NODE_561_length_30924_cov_10 G13_NODE_605_length_29017_cov_12 Microbacterium~phage~Hyperion Microbacterium~phage~OneinaGillian Microbacterium~phage~Squash Z16_NODE_122_length_65179_cov_23
VC_464	4	47.77	286.6	2204	0.1147	0.992931	G12_NODE_513_length_26081_cov_25 Z16_NODE_478_length_45708_cov_9 G12_NODE_1311_length_12748_cov_13 Z16_NODE_3402_length_12197_cov_9
VC_465	4	77.31	463.8	6781	0.06396	0.667497	Z20_NODE_4630_length_15877_cov_7 h9_NODE_126_length_59938_cov_25 Z20_NODE_4005_length_17873_cov_5 Z20_NODE_5319_length_14297_cov_6
VC_466	2	14.85	14.85	562.3	0.02556	0.979387	Z16_NODE_2547_length_15576_cov_73 Z16_NODE_2183_length_17382_cov_7
VC_467	13	110.6	8629	2870	0.7487	8.24852e-06	Z16_NODE_657_length_41319_cov_37 Z16_NODE_803_length_37710_cov_34 CG11_NODE_329_length_46748_cov_13 B19_NODE_972_length_44377_cov_35 CT2_NODE_958_length_40380_cov_13 Z16_NODE_3069_length_13342_cov_20 Z16_NODE_512_length_44960_cov_105 Z16_NODE_519_length_44715_cov_79 Z16_NODE_543_length_44170_cov_23 Z16_NODE_688_length_40448_cov_28 Z16_NODE_781_length_38210_cov_19 Z20_NODE_5708_length_13454_cov_9 …
VC_468	81	47.84	1.550e+05	4.976e+04	0.7564	0.00000	S18_NODE_698_length_50312_cov_23 B19_NODE_814_length_46050_cov_10 Ch10_NODE_210_length_43731_cov_22 Ch9_NODE_127_length_42489_cov_13 G11_NODE_429_length_44295_cov_13 C24_NODE_338_length_40871_cov_9 C24_NODE_677_length_29494_cov_22 C24_NODE_900_length_24217_cov_10 C25_NODE_293_length_43604_cov_12 CB19_NODE_318_length_43838_cov_56 CG11_NODE_533_length_41119_cov_12 CJ7_NODE_509_length_39795_cov_14 C…
VC_469	2	37.74	37.74	479.4	0.07242	0.979387	Z20_NODE_4005_length_17873_cov_5 Z20_NODE_5319_length_14297_cov_6
VC_470	17	28.61	3891	5934	0.3947	0.00152752	B19_NODE_2186_length_30101_cov_13 G21_NODE_257_length_47201_cov_31 CG13_NODE_456_length_38649_cov_16 C15_NODE_283_length_40484_cov_19 C15_NODE_638_length_24410_cov_24 C24_NODE_1592_length_16711_cov_24 C24_NODE_2325_length_12758_cov_8 CC15_NODE_155_length_16787_cov_32 CC25_NODE_149_length_33439_cov_15 CR17_NODE_72_length_59889_cov_34 CX8_NODE_195_length_44447_cov_15 CZ16_NODE_449_length_35727_cov_…
VC_471	2	20.32	20.32	412.9	0.04649	0.979387	CC25_NODE_90_length_39405_cov_114 CG11_NODE_1026_length_28706_cov_128
VC_472	7	444.6	9336	1.283e+04	0.4210	0.00108251	Gordonia~phage~Horus Gordonia~phage~Apricot Gordonia~phage~Asapag Gordonia~phage~Phistory Gordonia~phage~BENtherdunthat Gordonia~phage~Getalong Gordonia~phage~Kenna
VC_473	18	15.80	2417	4901	0.3287	0.430928	R17_NODE_905_length_21542_cov_24 Z16_NODE_1021_length_31853_cov_14 h9_NODE_1791_length_18860_cov_169 h9_NODE_2030_length_17258_cov_69 X8_NODE_872_length_20500_cov_18 h9_NODE_1381_length_23921_cov_10 CR17_NODE_783_length_18007_cov_811 h9_NODE_1972_length_17636_cov_13 R17_NODE_1183_length_17210_cov_10 R17_NODE_1988_length_11655_cov_44 h9_NODE_251_length_50481_cov_515 Ch9_NODE_392_length_22071_cov_1…
VC_474	34	28.41	1.594e+04	1.378e+04	0.5350	0.00000	C14_NODE_266_length_40501_cov_67 CC25_NODE_76_length_41621_cov_15 Z20_NODE_777_length_46571_cov_16 S18_NODE_1027_length_46439_cov_43 Z20_NODE_6945_length_11484_cov_5 h10_NODE_1557_length_22873_cov_11 h10_NODE_973_length_35472_cov_10 C15_NODE_188_length_45039_cov_13 G22_NODE_2959_length_10386_cov_5 h9_NODE_2763_length_13531_cov_6 B19_NODE_2935_length_21872_cov_21 B19_NODE_5493_length_12224_cov_9 C…
VC_475	16	46.89	5626	1.306e+04	0.3005	0.417892	C24_NODE_189_length_47125_cov_15 C25_NODE_349_length_41786_cov_35 Z16_NODE_915_length_34443_cov_26 C24_NODE_155_length_49550_cov_57 T5_NODE_211_length_54456_cov_8 B19_NODE_796_length_46231_cov_25 CC15_NODE_36_length_32512_cov_60 CG23_NODE_343_length_33925_cov_11 G11_NODE_279_length_48861_cov_18 J7_NODE_1106_length_22906_cov_47 SK1_NODE_746_length_30856_cov_27 T5_NODE_93_length_68658_cov_7 Z20_NOD…
VC_476	3	55.77	167.3	2376	0.06563	0.985452	Z20_NODE_1305_length_41387_cov_61 C24_NODE_815_length_25922_cov_13 S18_NODE_3438_length_24207_cov_25
VC_477	2	384.3	384.3	480.9	0.4422	0.110336	h9_NODE_690_length_40222_cov_16 h9_NODE_761_length_38953_cov_37
VC_478	7	56.73	1191	5519	0.1772	0.998353	CG11_NODE_1879_length_17741_cov_12 CJ6_NODE_633_length_25033_cov_12 Ch10_NODE_297_length_40512_cov_22 CJ6_NODE_448_length_36240_cov_48 CB19_NODE_656_length_34403_cov_11 CX8_NODE_524_length_21666_cov_36 CX8_NODE_984_length_13819_cov_8
VC_479	2	23.58	23.58	111.3	0.1698	0.658454	C14_NODE_2070_length_10883_cov_13 G11_NODE_2933_length_11871_cov_8
VC_480	2	93.64	93.64	79.15	0.5297	0.110336	B19_NODE_5862_length_11615_cov_13 B19_NODE_4474_length_14749_cov_15
VC_481	4	38.35	230.1	1420	0.1387	0.992931	G12_NODE_812_length_18162_cov_108 CG12_NODE_232_length_31617_cov_86 h10_NODE_1733_length_20759_cov_9 G13_NODE_377_length_39071_cov_54
VC_482	12	18.69	1233	5969	0.1707	0.996951	CJ6_NODE_369_length_40204_cov_96 CJ7_NODE_629_length_36098_cov_8 h10_NODE_936_length_36303_cov_63 Z20_NODE_1633_length_37998_cov_37 h10_NODE_1119_length_31192_cov_15 CB19_NODE_1052_length_22478_cov_14 G22_NODE_474_length_39772_cov_22 X8_NODE_2119_length_10026_cov_28 C15_NODE_1773_length_12266_cov_6 CJ7_NODE_1004_length_25142_cov_41 h10_NODE_3870_length_10485_cov_13 h9_NODE_3726_length_10508_cov_10
VC_483	2	65.89	65.89	688.7	0.08686	0.979387	G12_NODE_989_length_15653_cov_28 G13_NODE_1204_length_16274_cov_11
VC_484	2	148.6	148.6	1662	0.08192	0.979387	Rhodococcus~phage~REQ2 Rhodococcus~phage~Whack
VC_485	2	180.9	180.9	1485	0.1083	0.658454	h9_NODE_1044_length_31259_cov_45 X8_NODE_1201_length_15783_cov_17
VC_486	6	44.92	673.8	3524	0.1600	0.998474	CJ6_NODE_299_length_42825_cov_16 T5_NODE_1267_length_24182_cov_8 Ch9_NODE_431_length_20187_cov_12 Ch9_NODE_84_length_45633_cov_18 CG13_NODE_2053_length_11576_cov_14 Ch10_NODE_577_length_25996_cov_16
VC_487	4	253.9	1523	1.025e+04	0.1293	0.903035	Z16_NODE_545_length_44160_cov_70 Z20_NODE_344_length_56909_cov_56 CT2_NODE_1619_length_26036_cov_6 CT2_NODE_341_length_58387_cov_84
VC_488	28	9.702	3667	1.311e+04	0.2179	0.667947	CR17_NODE_551_length_24152_cov_27 CC14_NODE_82_length_42959_cov_19 CT2_NODE_264_length_62604_cov_13 SK1_NODE_542_length_38613_cov_9 CC14_NODE_279_length_26994_cov_16 CG12_NODE_435_length_17712_cov_185 CG13_NODE_2385_length_10204_cov_9 CJ6_NODE_1056_length_15892_cov_18 CJ7_NODE_1495_length_19020_cov_7 CZ20_NODE_42_length_66592_cov_212 Ch9_NODE_342_length_24488_cov_14 G22_NODE_481_length_39575_cov_…
VC_489	2	48.93	48.93	493.4	0.08956	0.979387	Z16_NODE_1577_length_22170_cov_8 T5_NODE_2175_length_14790_cov_7
VC_490	19	65.25	1.116e+04	1.296e+04	0.4619	0.000205775	CJ7_NODE_794_length_30266_cov_10 CT5_NODE_770_length_36682_cov_9 G12_NODE_871_length_17327_cov_20 G21_NODE_1508_length_18996_cov_63 Ch10_NODE_563_length_26403_cov_22 Z20_NODE_5438_length_14045_cov_5 CJ6_NODE_296_length_42889_cov_34 h9_NODE_630_length_41208_cov_16 C15_NODE_1487_length_13749_cov_15 CB19_NODE_2054_length_13564_cov_22 CB19_NODE_2123_length_13252_cov_18 CC14_NODE_330_length_24291_cov_…
VC_491	17	75.42	1.026e+04	3.620e+04	0.2206	0.999972	CG13_NODE_1609_length_14440_cov_32 CG13_NODE_2122_length_11275_cov_31 CT1_NODE_214_length_41165_cov_7 CT1_NODE_238_length_39579_cov_40 CT2_NODE_1975_length_22266_cov_7 Enterobacteria~phage~SfI Enterobacteria~phage~SfV Enterobacteria~phage~phiP27 SK1_NODE_1401_length_19501_cov_8 SK1_NODE_457_length_41551_cov_10 Salmonella~phage~118970_sal3 Salmonella~phage~ST64B Shigella~phage~SfII Shigella~phage~…
VC_492	7	5.506	115.6	734.5	0.1338	0.997531	CT2_NODE_1598_length_26471_cov_18 S18_NODE_5790_length_15916_cov_14 CG13_NODE_1417_length_15953_cov_7 CB19_NODE_1391_length_17906_cov_81 CZ16_NODE_1222_length_14916_cov_15 Ch9_NODE_758_length_13480_cov_12 S18_NODE_8501_length_11958_cov_7
VC_493	9	28.46	1025	2502	0.2890	0.834306	CG13_NODE_386_length_41021_cov_20 G12_NODE_572_length_23819_cov_27 CG13_NODE_1040_length_20718_cov_12 G23_NODE_89_length_25223_cov_14 G13_NODE_701_length_25589_cov_37 G12_NODE_213_length_41750_cov_88 G12_NODE_948_length_16162_cov_14 CG12_NODE_231_length_31716_cov_182 Stenotrophomonas~phage~S1
VC_494	2	16.09	16.09	153.0	0.09298	0.979387	h10_NODE_3886_length_10439_cov_21 X8_NODE_1778_length_11618_cov_15
VC_495	5	200.3	2003	1.374e+04	0.1271	0.996692	Halomonas~virus~HAP1 Vibrio~phage~VHML Vibrio~phage~VP585 Vibrio~phage~vB_VpaM_MAR Vibrio~virus~VP882
VC_496	2	97.43	97.43	184.2	0.3411	0.658454	R17_NODE_1149_length_17633_cov_24 R17_NODE_1047_length_18784_cov_41
VC_497	3	137.0	410.9	3020	0.1196	0.985452	Rhizobium~phage~RR1-B CJ7_NODE_487_length_40393_cov_17 Rhodobacter~phage~RcapMu
VC_498	7	38.69	812.4	2867	0.2200	0.449163	CC14_NODE_286_length_26716_cov_27 CG23_NODE_307_length_35940_cov_30 C24_NODE_687_length_29314_cov_14 C24_NODE_586_length_31889_cov_16 C24_NODE_1198_length_20111_cov_17 C25_NODE_1224_length_18614_cov_15 CC25_NODE_825_length_12433_cov_6
VC_499	2	18.28	18.28	114.0	0.1341	0.979387	S18_NODE_5790_length_15916_cov_14 S18_NODE_8501_length_11958_cov_7
VC_500	9	13.23	476.2	2414	0.1637	0.933340	C25_NODE_1199_length_18983_cov_10 CG13_NODE_113_length_61847_cov_14 CR17_NODE_442_length_29393_cov_8 CJ7_NODE_597_length_37217_cov_24 CT5_NODE_1194_length_23350_cov_17 X8_NODE_1253_length_15301_cov_16 C24_NODE_1605_length_16550_cov_9 CJ6_NODE_1111_length_15250_cov_10 Z16_NODE_2619_length_15210_cov_12
VC_501	4	16.86	101.2	287.3	0.2552	0.557383	CG13_NODE_113_length_61847_cov_14 CX8_NODE_737_length_16839_cov_10 CJ6_NODE_1111_length_15250_cov_10 Z16_NODE_2619_length_15210_cov_12
VC_502	2	29.23	29.23	77.45	0.2641	0.658454	CX8_NODE_737_length_16839_cov_10 CJ6_NODE_1111_length_15250_cov_10
VC_503	24	57.74	1.594e+04	1.763e+04	0.4741	1.00287e-06	CG22_NODE_112_length_41925_cov_34 CG21_NODE_1496_length_13664_cov_11 CJ7_NODE_339_length_44415_cov_15 CR17_NODE_195_length_43994_cov_43 h10_NODE_1121_length_31132_cov_16 CJ6_NODE_352_length_40810_cov_31 CT5_NODE_2455_length_12111_cov_9 Ch10_NODE_1349_length_13784_cov_10 Ch9_NODE_79_length_45864_cov_41 G22_NODE_65_length_73006_cov_137 B19_NODE_2213_length_29703_cov_14 CG11_NODE_1610_length_19834_c…
VC_504	10	62.61	2817	6457	0.3031	0.515075	S18_NODE_2446_length_33478_cov_75 Z20_NODE_2015_length_32199_cov_149 Z20_NODE_2687_length_25295_cov_104 Z20_NODE_871_length_45721_cov_7 T5_NODE_2565_length_12540_cov_6 S18_NODE_3607_length_23328_cov_11 S18_NODE_3441_length_24195_cov_44 Z20_NODE_6127_length_12778_cov_119 CZ20_NODE_1381_length_11293_cov_17 S18_NODE_3646_length_23132_cov_7
VC_505	9	8.261	297.4	1307	0.1833	0.701879	Azospirillum~phage~Cd CG13_NODE_113_length_61847_cov_14 CJ7_NODE_271_length_46534_cov_11 CJ7_NODE_2759_length_12882_cov_7 CX8_NODE_737_length_16839_cov_10 CT5_NODE_1175_length_23729_cov_12 C24_NODE_1605_length_16550_cov_9 CJ6_NODE_1111_length_15250_cov_10 Z16_NODE_2619_length_15210_cov_12
VC_506	16	19.74	2369	1.119e+04	0.1743	0.999881	G12_NODE_1630_length_10613_cov_17 C25_NODE_1140_length_19731_cov_10 Ch9_NODE_98_length_44422_cov_52 CG13_NODE_1400_length_16093_cov_21 CG13_NODE_2192_length_10952_cov_10 CT2_NODE_696_length_44600_cov_44 CT2_NODE_778_length_43220_cov_60 CT2_NODE_986_length_39832_cov_57 G12_NODE_670_length_21209_cov_86 CG13_NODE_1921_length_12326_cov_335 G13_NODE_1803_length_11659_cov_10 G13_NODE_690_length_26007_c…
VC_507	25	55.62	1.669e+04	1.726e+04	0.4909	9.22542e-09	B19_NODE_1489_length_39440_cov_16 B19_NODE_1001_length_44052_cov_19 B19_NODE_1625_length_38191_cov_153 B19_NODE_2089_length_31585_cov_61 B19_NODE_5951_length_11474_cov_13 CJ6_NODE_520_length_30918_cov_25 CJ7_NODE_1238_length_21483_cov_10 Ch9_NODE_586_length_16184_cov_11 S18_NODE_1254_length_44234_cov_12 S18_NODE_2248_length_35574_cov_33 S18_NODE_2572_length_31928_cov_21 S18_NODE_2688_length_30743…
VC_508	10	31.32	1409	3681	0.2758	0.807663	B19_NODE_2282_length_28698_cov_13 CB19_NODE_538_length_38094_cov_17 CS18_NODE_570_length_39664_cov_9 h10_NODE_4044_length_10143_cov_41 C24_NODE_3000_length_10676_cov_13 CG21_NODE_2154_length_10532_cov_5 CS18_NODE_416_length_43084_cov_15 G11_NODE_1815_length_17318_cov_46 J7_NODE_2473_length_13883_cov_22 h9_NODE_1155_length_28479_cov_10
VC_509	8	40.65	1138	2449	0.3159	0.752582	C15_NODE_324_length_38343_cov_63 C24_NODE_406_length_38728_cov_42 C24_NODE_424_length_38192_cov_17 G21_NODE_1034_length_25022_cov_26 G21_NODE_1073_length_24555_cov_10 CG21_NODE_453_length_31771_cov_14 G21_NODE_1146_length_23320_cov_8 CG21_NODE_744_length_22872_cov_13
VC_510	6	30.76	461.4	2133	0.1770	0.977336	CB19_NODE_538_length_38094_cov_17 CG13_NODE_540_length_36234_cov_51 G11_NODE_1815_length_17318_cov_46 h9_NODE_1155_length_28479_cov_10 CG23_NODE_1286_length_14076_cov_9 G11_NODE_1632_length_18751_cov_5
VC_511	2	7.362	7.362	23.96	0.2084	0.979387	CG23_NODE_927_length_17392_cov_25 CC25_NODE_680_length_14012_cov_12
VC_512	18	32.00	4895	3085	0.6107	1.61460e-07	S18_NODE_2503_length_32808_cov_393 C24_NODE_331_length_41004_cov_10 C25_NODE_1787_length_14060_cov_16 CG11_NODE_447_length_43141_cov_11 CG11_NODE_738_length_36252_cov_25 CS1_NODE_416_length_42709_cov_43 CT2_NODE_1013_length_39225_cov_22 S18_NODE_2032_length_37873_cov_49 Z20_NODE_2703_length_25166_cov_24 CG21_NODE_1002_length_18294_cov_16 Z20_NODE_3144_length_21853_cov_16 h9_NODE_1529_length_21631…
VC_513	3	58.09	174.3	676.1	0.2035	0.959572	CG13_NODE_540_length_36234_cov_51 CG23_NODE_1286_length_14076_cov_9 G11_NODE_1632_length_18751_cov_5
VC_514	9	50.31	1811	1249	0.5884	0.00235910	CG22_NODE_238_length_33700_cov_15 CG22_NODE_370_length_24237_cov_14 C25_NODE_710_length_29059_cov_18 CG21_NODE_890_length_19882_cov_6 C25_NODE_1085_length_20353_cov_17 G21_NODE_417_length_41698_cov_127 C25_NODE_1528_length_15729_cov_26 CG21_NODE_553_length_27732_cov_11 G21_NODE_1324_length_20947_cov_6
VC_515	33	43.99	2.323e+04	2.180e+04	0.5150	0.00000	CG23_NODE_103_length_52082_cov_79 CS18_NODE_1471_length_19984_cov_16 CS18_NODE_793_length_32326_cov_34 CS1_NODE_427_length_42340_cov_14 CS1_NODE_438_length_41997_cov_419 CT2_NODE_5327_length_10864_cov_7 CT5_NODE_1241_length_22559_cov_15 S18_NODE_1254_length_44234_cov_12 S18_NODE_1992_length_38294_cov_44 S18_NODE_4117_length_20874_cov_8 SK1_NODE_2231_length_14723_cov_10 T1_NODE_1282_length_30487_c…
VC_516	4	70.42	422.5	1099	0.2763	0.903035	CS2_NODE_3144_length_12448_cov_9 T1_NODE_799_length_41091_cov_20 CC24_NODE_513_length_29227_cov_162 h9_NODE_1056_length_30907_cov_11
VC_517	6	77.02	1155	3511	0.2469	0.984681	CT5_NODE_1402_length_20247_cov_55 CZ16_NODE_500_length_33759_cov_12 S18_NODE_2466_length_33237_cov_29 X8_NODE_505_length_32003_cov_47 Z20_NODE_3161_length_21751_cov_5 h10_NODE_3027_length_12995_cov_12
VC_518	2	7.073	7.073	58.99	0.1010	0.979387	CZ16_NODE_1122_length_15796_cov_10 h9_NODE_1410_length_23362_cov_6
VC_519	5	28.05	280.5	1530	0.1541	0.734565	Ch10_NODE_281_length_41232_cov_28 S18_NODE_1767_length_40139_cov_13 CX8_NODE_750_length_16673_cov_9 G12_NODE_1555_length_11042_cov_11 J7_NODE_3618_length_10498_cov_12
VC_520	3	140.5	421.5	1013	0.2926	0.808633	Ch10_NODE_311_length_39728_cov_20 h10_NODE_713_length_40849_cov_28 Z16_NODE_1578_length_22157_cov_12
VC_521	8	38.72	1084	2051	0.3440	0.437413	CG11_NODE_396_length_44544_cov_82 CG11_NODE_491_length_42100_cov_31 T5_NODE_1874_length_16807_cov_7 G22_NODE_1322_length_18464_cov_9 J7_NODE_1663_length_17830_cov_19 B19_NODE_764_length_46586_cov_18 C24_NODE_1539_length_17048_cov_22 Z20_NODE_1887_length_34203_cov_8
VC_522	19	42.45	7260	8542	0.4583	7.37270e-05	CG11_NODE_443_length_43259_cov_10 CG13_NODE_822_length_25093_cov_16 G13_NODE_453_length_35956_cov_60 X8_NODE_423_length_35905_cov_24 G13_NODE_1448_length_13925_cov_12 CJ7_NODE_1698_length_17720_cov_15 G12_NODE_279_length_38551_cov_28 CG11_NODE_1029_length_28622_cov_6 CG13_NODE_1899_length_12490_cov_10 CG13_NODE_759_length_26968_cov_28 G12_NODE_693_length_20758_cov_14 G12_NODE_852_length_17571_cov…
VC_523	2	81.63	81.63	434.1	0.1571	0.979387	J7_NODE_1689_length_17691_cov_15 G22_NODE_119_length_58227_cov_72
VC_524	11	23.32	1283	3337	0.2764	0.346794	S18_NODE_2278_length_35261_cov_6 X8_NODE_528_length_31213_cov_53 T5_NODE_1260_length_24297_cov_7 X8_NODE_768_length_22454_cov_15 h9_NODE_1477_length_22410_cov_186 h9_NODE_763_length_38925_cov_17 C14_NODE_2188_length_10467_cov_10 C24_NODE_1935_length_14589_cov_17 C24_NODE_874_length_24548_cov_31 CC24_NODE_385_length_36361_cov_28 h9_NODE_3040_length_12476_cov_10
VC_525	35	27.92	1.662e+04	1.113e+04	0.5974	0.00000	S18_NODE_1321_length_43751_cov_21 S18_NODE_1802_length_39834_cov_150 S18_NODE_980_length_46891_cov_13 CJ7_NODE_556_length_38602_cov_33 C24_NODE_293_length_42652_cov_15 S18_NODE_2278_length_35261_cov_6 h9_NODE_384_length_46085_cov_11 CG11_NODE_402_length_44387_cov_6 h10_NODE_1674_length_21446_cov_6 C24_NODE_2252_length_13160_cov_5 B19_NODE_4495_length_14698_cov_9 C24_NODE_692_length_29207_cov_24 C…
VC_526	11	47.66	2621	2170	0.5445	6.98858e-05	B19_NODE_1787_length_36257_cov_15 S18_NODE_2357_length_34510_cov_9 B19_NODE_2004_length_33005_cov_37 B19_NODE_2662_length_24467_cov_45 S18_NODE_2679_length_30844_cov_11 S18_NODE_3148_length_26318_cov_69 S18_NODE_4030_length_21216_cov_5 S18_NODE_4228_length_20343_cov_7 T5_NODE_423_length_46758_cov_8 Z20_NODE_1758_length_36243_cov_15 Z20_NODE_3474_length_20092_cov_61
VC_527	9	32.45	1168	1128	0.5048	0.00235910	CS1_NODE_713_length_31147_cov_45 CS2_NODE_686_length_38663_cov_15 CG11_NODE_2743_length_13175_cov_9 CG21_NODE_2148_length_10559_cov_10 T1_NODE_1734_length_22619_cov_12 T1_NODE_3369_length_14348_cov_5 CS2_NODE_849_length_33655_cov_6 G12_NODE_261_length_39338_cov_78 T1_NODE_873_length_40083_cov_16
VC_528	6	45.52	682.8	2401	0.2206	0.953652	S18_NODE_10527_length_10038_cov_26 S18_NODE_8033_length_12499_cov_16 h10_NODE_1674_length_21446_cov_6 S18_NODE_2741_length_30159_cov_26 T5_NODE_730_length_40171_cov_22 Z16_NODE_661_length_41218_cov_13
VC_529	2	190.9	190.9	351.7	0.3493	0.110336	Synechococcus~phage~S-CBS3 Synechococcus~phage~S-CBS1
VC_530	16	46.97	5636	1.283e+04	0.3047	0.552473	T5_NODE_508_length_44954_cov_10 B19_NODE_2563_length_25369_cov_13 S18_NODE_1595_length_41490_cov_10 T5_NODE_1061_length_29348_cov_45 S18_NODE_1449_length_42800_cov_26 S18_NODE_3721_length_22794_cov_14 G11_NODE_751_length_34801_cov_14 G22_NODE_370_length_42874_cov_29 S18_NODE_2509_length_32772_cov_75 S18_NODE_3722_length_22773_cov_13 G11_NODE_1449_length_20540_cov_7 Z16_NODE_948_length_33672_cov_1…
VC_531	3	28.88	86.64	543.8	0.1361	0.808633	Z20_NODE_837_length_45991_cov_14 S18_NODE_2349_length_34611_cov_16 G21_NODE_3258_length_10842_cov_17
VC_532	3	86.77	260.3	284.1	0.4729	0.0404278	G22_NODE_563_length_36969_cov_12 Z20_NODE_1290_length_41552_cov_8 h10_NODE_1972_length_18346_cov_9
VC_533	9	74.69	2689	1771	0.6005	0.000206148	B19_NODE_1002_length_44021_cov_13 B19_NODE_1328_length_40946_cov_52 C14_NODE_446_length_31930_cov_16 CG21_NODE_350_length_35988_cov_34 G21_NODE_981_length_26069_cov_38 S18_NODE_2944_length_28097_cov_8 T5_NODE_422_length_46766_cov_12 Z20_NODE_2336_length_28571_cov_79 h10_NODE_1246_length_28295_cov_11
VC_534	4	66.97	401.8	580.9	0.4056	0.156161	CT5_NODE_755_length_37330_cov_16 G22_NODE_661_length_32889_cov_310 C15_NODE_213_length_43757_cov_8 G22_NODE_299_length_45064_cov_16
VC_535	27	44.89	1.576e+04	2696	0.8514	0.00000	C15_NODE_119_length_49192_cov_29 S18_NODE_2621_length_31500_cov_142 T5_NODE_262_length_50910_cov_14 X8_NODE_107_length_50092_cov_26 B19_NODE_551_length_49783_cov_59 B19_NODE_3720_length_17421_cov_26 C15_NODE_50_length_66437_cov_35 C24_NODE_475_length_36589_cov_15 C24_NODE_722_length_28163_cov_13 C25_NODE_253_length_45018_cov_12 CT5_NODE_606_length_41079_cov_39 G11_NODE_744_length_35308_cov_41 G21…
VC_536	4	117.8	706.8	1352	0.3419	0.557383	B19_NODE_1568_length_38713_cov_19 Z20_NODE_1601_length_38305_cov_73 Z20_NODE_1206_length_42423_cov_18 Z20_NODE_3436_length_20276_cov_6
VC_537	7	74.64	1567	3930	0.2844	0.920068	B19_NODE_1003_length_44010_cov_41 S18_NODE_2689_length_30738_cov_13 T5_NODE_671_length_41861_cov_171 X8_NODE_302_length_41375_cov_15 Z16_NODE_886_length_35409_cov_26 Z20_NODE_1264_length_41837_cov_14 Z20_NODE_2873_length_23966_cov_8
VC_538	2	143.0	143.0	1115	0.1133	0.979387	B19_NODE_1733_length_36867_cov_11 B19_NODE_204_length_64809_cov_50
VC_539	9	155.2	5587	5335	0.5107	0.000396135	B19_NODE_289_length_59507_cov_14 S18_NODE_247_length_66355_cov_69 X8_NODE_358_length_39230_cov_26 Z16_NODE_111_length_66377_cov_40 Z16_NODE_1690_length_20996_cov_9 Z20_NODE_165_length_68888_cov_15 Z20_NODE_189_length_66428_cov_88 Z20_NODE_207_length_65322_cov_28 Z20_NODE_208_length_65313_cov_18
VC_540	18	61.83	9460	8113	0.5372	3.13037e-07	B19_NODE_1003_length_44010_cov_41 C24_NODE_587_length_31847_cov_11 S18_NODE_2689_length_30738_cov_13 SK1_NODE_409_length_42998_cov_39 T5_NODE_671_length_41861_cov_171 X8_NODE_302_length_41375_cov_15 Z16_NODE_497_length_45193_cov_105 Z16_NODE_515_length_44842_cov_166 Z16_NODE_637_length_41982_cov_23 Z16_NODE_649_length_41597_cov_132 Z16_NODE_911_length_34569_cov_193 Z20_NODE_1013_length_44284_cov_…
VC_541	6	38.74	581.0	3391	0.1459	0.998474	B19_NODE_1733_length_36867_cov_11 B19_NODE_204_length_64809_cov_50 C24_NODE_680_length_29442_cov_7 Z16_NODE_1240_length_27331_cov_19 Z16_NODE_17_length_96307_cov_23 Z16_NODE_856_length_36240_cov_11
VC_542	32	45.34	2.249e+04	5389	0.8048	0.00000	S18_NODE_2074_length_37502_cov_54 B19_NODE_2321_length_28191_cov_82 CS18_NODE_391_length_43745_cov_10 CS18_NODE_424_length_42959_cov_19 CS18_NODE_431_length_42699_cov_16 S18_NODE_1015_length_46550_cov_8 S18_NODE_1366_length_43458_cov_125 Z20_NODE_464_length_51879_cov_65 Z20_NODE_922_length_45145_cov_141 B19_NODE_1947_length_33879_cov_189 B19_NODE_1460_length_39667_cov_19 B19_NODE_3772_length_1719…
VC_543	3	38.66	116.0	148.6	0.4287	0.191367	B19_NODE_1005_length_44004_cov_27 C15_NODE_424_length_33334_cov_10 h9_NODE_475_length_44125_cov_356
VC_544	3	4.364	13.09	27.75	0.2795	0.668740	CC25_NODE_1103_length_10293_cov_16 CG13_NODE_2210_length_10868_cov_24 B19_NODE_2724_length_23758_cov_10
VC_545	2	70.07	70.07	172.8	0.2838	0.658454	CR17_NODE_571_length_23604_cov_13 G11_NODE_598_length_39251_cov_13
VC_546	3	46.43	139.3	734.2	0.1584	0.808633	C14_NODE_233_length_42433_cov_13 h10_NODE_423_length_45968_cov_45 h10_NODE_2397_length_15710_cov_29
VC_547	7	224.6	4717	7938	0.3723	0.100668	B19_NODE_1006_length_43974_cov_13 C24_NODE_225_length_44922_cov_99 C25_NODE_289_length_43746_cov_12 G12_NODE_159_length_44894_cov_27 G22_NODE_535_length_37914_cov_10 X8_NODE_137_length_48425_cov_33 h10_NODE_298_length_49400_cov_10
VC_548	32	95.00	4.712e+04	1.640e+04	0.7411	0.00000	B19_NODE_522_length_50281_cov_36 B19_NODE_694_length_47467_cov_15 C14_NODE_104_length_50275_cov_16 C25_NODE_187_length_48580_cov_22 CG11_NODE_390_length_44808_cov_28 CS18_NODE_187_length_51264_cov_45 CS18_NODE_475_length_41670_cov_13 G11_NODE_226_length_51444_cov_19 G11_NODE_230_length_51340_cov_12 G13_NODE_175_length_49835_cov_20 S18_NODE_1163_length_45149_cov_8 S18_NODE_1221_length_44548_cov_9 …
VC_549	23	141.4	3.577e+04	7.075e+04	0.3357	0.500000	B19_NODE_1107_length_43046_cov_12 B19_NODE_210_length_64513_cov_25 B19_NODE_893_length_45133_cov_10 C25_NODE_2087_length_12570_cov_18 C25_NODE_320_length_42802_cov_12 CG22_NODE_410_length_22458_cov_12 CS18_NODE_45_length_72092_cov_9 CS2_NODE_127_length_70907_cov_10 CS2_NODE_129_length_70275_cov_43 CS2_NODE_192_length_62245_cov_18 CS2_NODE_648_length_39505_cov_29 CT2_NODE_2362_length_20039_cov_7 C…
VC_550	29	54.15	2.198e+04	1.304e+04	0.6266	1.54840e-08	C14_NODE_48_length_64065_cov_72 C25_NODE_77_length_61980_cov_31 T5_NODE_138_length_62750_cov_83 Z20_NODE_263_length_61259_cov_349 h10_NODE_1055_length_32950_cov_28 X8_NODE_288_length_41959_cov_31 X8_NODE_357_length_39255_cov_22 C24_NODE_207_length_45651_cov_14 G11_NODE_160_length_57437_cov_7 Z20_NODE_1613_length_38151_cov_23 G11_NODE_504_length_41692_cov_7 h10_NODE_205_length_53603_cov_40 CG22_NO…
VC_551	2	134.1	134.1	6622	0.01984	0.658454	B19_NODE_2796_length_22999_cov_19 CB19_NODE_2546_length_11481_cov_9
VC_552	2	346.0	346.0	5968	0.05476	0.979387	CT5_NODE_122_length_57709_cov_14 Z16_NODE_100_length_68170_cov_72
VC_553	9	106.3	3826	7698	0.3315	0.604459	CG23_NODE_296_length_36565_cov_23 CS18_NODE_108_length_59368_cov_45 Ch10_NODE_377_length_37452_cov_27 J7_NODE_47_length_85084_cov_12 J7_NODE_60_length_76452_cov_11 S18_NODE_2911_length_28376_cov_12 Z16_NODE_424_length_47678_cov_30 Z20_NODE_1669_length_37525_cov_21 h10_NODE_850_length_38188_cov_15
VC_554	7	81.21	1705	7146	0.1924	0.920068	B19_NODE_430_length_52400_cov_20 C14_NODE_837_length_20704_cov_13 CZ16_NODE_134_length_54258_cov_48 Z16_NODE_2450_length_15967_cov_23 S18_NODE_1121_length_45586_cov_8 CG12_NODE_225_length_32470_cov_31 CC14_NODE_258_length_28116_cov_13
VC_555	3	41.22	123.6	564.2	0.1782	0.331260	C14_NODE_146_length_47360_cov_23 G11_NODE_1681_length_18338_cov_6 G11_NODE_1850_length_17087_cov_6
VC_556	13	62.48	4874	3.243e+04	0.1306	0.999990	B19_NODE_718_length_47173_cov_17 B19_NODE_805_length_46132_cov_17 C14_NODE_938_length_18754_cov_29 C15_NODE_888_length_19298_cov_7 C24_NODE_1836_length_15034_cov_21 C24_NODE_265_length_43292_cov_10 CG13_NODE_326_length_43603_cov_89 CG13_NODE_383_length_41066_cov_17 CG13_NODE_434_length_39118_cov_10 Erwinia~phage~phiEt88 G12_NODE_162_length_44743_cov_13 G13_NODE_274_length_43660_cov_22 Pantoea~pha…
VC_557	3	176.0	528.1	1193	0.3057	0.904785	Z16_NODE_164_length_61982_cov_15 G11_NODE_243_length_50494_cov_27 CC14_NODE_239_length_29019_cov_19
VC_558	6	173.6	2604	1.890e+04	0.1211	0.998474	CS2_NODE_232_length_56695_cov_12 CT2_NODE_370_length_57339_cov_9 CT2_NODE_473_length_50684_cov_6 T1_NODE_233_length_60116_cov_16 T1_NODE_241_length_59301_cov_14 T1_NODE_334_length_52810_cov_6
VC_559	16	72.18	8661	1.105e+04	0.4388	0.00106441	CG12_NODE_61_length_58166_cov_49 CG11_NODE_433_length_43476_cov_9 C25_NODE_2773_length_10226_cov_12 CG11_NODE_189_length_52531_cov_54 CG11_NODE_790_length_34838_cov_176 Ch10_NODE_45_length_60334_cov_47 T1_NODE_206_length_62200_cov_21 Ch10_NODE_156_length_46153_cov_26 G12_NODE_525_length_25628_cov_11 Z16_NODE_389_length_48757_cov_10 CG11_NODE_2838_length_12872_cov_129 G11_NODE_2868_length_12098_co…
VC_560	11	40.78	2243	1.463e+04	0.1328	0.999959	C25_NODE_2087_length_12570_cov_18 CS2_NODE_629_length_40142_cov_13 Ch10_NODE_964_length_17419_cov_9 C25_NODE_2623_length_10670_cov_11 CJ7_NODE_3541_length_10595_cov_14 CS18_NODE_3277_length_10958_cov_4 CS2_NODE_1689_length_19828_cov_6 CT2_NODE_5480_length_10617_cov_7 Ch10_NODE_1819_length_10990_cov_7 Ch10_NODE_897_length_18286_cov_8 S18_NODE_2578_length_31888_cov_9
VC_561	3	73.35	220.1	30.16	0.8589	0.0382613	h10_NODE_872_length_37843_cov_9 T5_NODE_981_length_31451_cov_8 CG11_NODE_1122_length_26319_cov_7
VC_562	4	274.8	1649	1692	0.4924	0.0151914	G13_NODE_123_length_57019_cov_26 h10_NODE_149_length_58608_cov_43 h10_NODE_160_length_57776_cov_161 h10_NODE_195_length_54567_cov_175
VC_563	2	120.3	120.3	134.6	0.4647	0.658454	Z16_NODE_184_length_60519_cov_16 CG23_NODE_137_length_46383_cov_13
VC_564	6	28.76	431.4	100.1	0.7937	0.00238591	C14_NODE_191_length_44792_cov_17 CG21_NODE_1465_length_13875_cov_7 CG21_NODE_670_length_24399_cov_10 CG23_NODE_683_length_21479_cov_150 G21_NODE_1977_length_15589_cov_7 G21_NODE_787_length_30125_cov_10
VC_565	7	44.06	925.2	1361	0.4022	0.0483488	G12_NODE_349_length_34615_cov_69 Ch10_NODE_50_length_58648_cov_89 Z20_NODE_2737_length_24979_cov_7 Z20_NODE_337_length_57475_cov_8 CZ16_NODE_578_length_29419_cov_10 CG11_NODE_854_length_32793_cov_8 CG13_NODE_402_length_40143_cov_10
VC_566	3	270.9	812.7	3622	0.1830	0.985452	C14_NODE_78_length_53628_cov_21 Ch10_NODE_57_length_55905_cov_43 G11_NODE_191_length_53899_cov_14
VC_567	2	32.72	32.72	1115	0.02840	0.979387	S18_NODE_6084_length_15397_cov_5 h10_NODE_1219_length_29021_cov_13
VC_568	5	74.95	749.5	460.0	0.6146	0.00609289	Z20_NODE_217_length_64850_cov_12 C24_NODE_1074_length_21423_cov_9 C25_NODE_511_length_36273_cov_14 CG11_NODE_2101_length_16305_cov_7 G21_NODE_948_length_26654_cov_6
VC_569	2	79.47	79.47	1035	0.07102	0.658454	CT2_NODE_2148_length_21205_cov_8 T2_NODE_3549_length_11350_cov_7
VC_570	31	36.36	1.691e+04	4.748e+04	0.2624	0.902385	Rhizobium~phage~RR1-B Burkholderia~phage~KS10 Escherichia~phage~D108 Escherichia~phage~Mu Haemophilus~phage~SuMu Mannheimia~phage~vB_MhM_3927AP2 Shigella~phage~SfMu T5_NODE_693_length_41329_cov_15 Vibrio~phage~martha~12B12 CT2_NODE_1085_length_37693_cov_14 Burkholderia~virus~BcepMu Burkholderia~virus~phiE255 CG13_NODE_683_length_29696_cov_25 CT1_NODE_266_length_37136_cov_69 CG13_NODE_1068_length_…
VC_571	2	78.08	78.08	227.7	0.2520	0.979387	CZ16_NODE_576_length_29523_cov_18 Caulobacter~phage~Sansa
VC_572	84	39.08	1.362e+05	7.693e+04	0.6386	0.00000	CT1_NODE_70_length_78557_cov_51 T5_NODE_151_length_61291_cov_12 B19_NODE_1785_length_36283_cov_64 B19_NODE_1184_length_42262_cov_20 B19_NODE_401_length_53530_cov_35 B19_NODE_873_length_45338_cov_10 Burkholderia~phage~KS10 C15_NODE_162_length_46532_cov_18 C15_NODE_2388_length_10106_cov_9 C24_NODE_1340_length_18627_cov_14 C24_NODE_1862_length_14951_cov_9 C24_NODE_950_length_23153_cov_7 C25_NODE_167…
VC_573	8	83.63	2342	3062	0.4321	0.0330410	Z16_NODE_2712_length_14785_cov_11 S18_NODE_3588_length_23405_cov_69 S18_NODE_1344_length_43575_cov_246 S18_NODE_1135_length_45412_cov_536 S18_NODE_3005_length_27587_cov_388 S18_NODE_8730_length_11683_cov_4 Z20_NODE_4694_length_15777_cov_6 Z20_NODE_7473_length_10827_cov_6
VC_574	4	29.73	178.4	2111	0.07765	0.992931	G11_NODE_1546_length_19497_cov_7 G11_NODE_1051_length_26642_cov_13 J7_NODE_1159_length_22274_cov_19 CC14_NODE_473_length_18981_cov_13
VC_575	10	150.7	6782	3.400e+04	0.1662	0.999933	T5_NODE_187_length_56672_cov_10 CC14_NODE_27_length_53548_cov_56 CG11_NODE_206_length_51589_cov_33 CG12_NODE_82_length_50343_cov_57 CT5_NODE_227_length_49950_cov_79 G11_NODE_253_length_49864_cov_11 G22_NODE_669_length_32518_cov_26 T5_NODE_349_length_48537_cov_52 Z20_NODE_1956_length_33238_cov_28 CG11_NODE_845_length_32969_cov_10
VC_576	5	255.4	2554	4.513e+04	0.05355	0.996692	T5_NODE_195_length_55952_cov_11 T5_NODE_197_length_55623_cov_10 Z16_NODE_253_length_55890_cov_20 Z20_NODE_299_length_58936_cov_10 h10_NODE_1123_length_31103_cov_12
VC_577	4	34.62	207.7	152.3	0.5645	0.151763	Z16_NODE_184_length_60519_cov_16 CG23_NODE_299_length_36272_cov_12 CG23_NODE_137_length_46383_cov_13 Z16_NODE_740_length_39110_cov_18
VC_578	10	178.9	8051	1.152e+04	0.4110	0.0519248	B19_NODE_1065_length_43457_cov_15 CZ20_NODE_37_length_67983_cov_18 Ch10_NODE_4_length_109020_cov_77 S18_NODE_3036_length_27207_cov_9 T1_NODE_1789_length_22178_cov_8 T1_NODE_190_length_64231_cov_27 Z20_NODE_233_length_63140_cov_13 h10_NODE_20_length_96431_cov_43 h10_NODE_7_length_109216_cov_37 h10_NODE_8_length_108737_cov_126
VC_579	5	60.82	608.2	2165	0.2185	0.338052	B19_NODE_1396_length_40261_cov_17 CT5_NODE_127_length_56754_cov_16 T5_NODE_541_length_44253_cov_14 S18_NODE_1352_length_43534_cov_10 G23_NODE_279_length_11842_cov_7
VC_580	16	64.04	7684	842.9	0.8978	7.72448e-07	B19_NODE_1396_length_40261_cov_17 B19_NODE_1009_length_43905_cov_45 C15_NODE_292_length_40024_cov_12 CB19_NODE_377_length_42230_cov_178 CC14_NODE_119_length_40445_cov_27 CT5_NODE_127_length_56754_cov_16 CZ16_NODE_349_length_40090_cov_25 G11_NODE_1067_length_26429_cov_8 G11_NODE_2681_length_12711_cov_11 G23_NODE_222_length_13791_cov_7 S18_NODE_1544_length_41983_cov_14 S18_NODE_2079_length_37408_co…
VC_581	3	89.10	267.3	171.3	0.6012	0.0404278	T5_NODE_541_length_44253_cov_14 S18_NODE_1352_length_43534_cov_10 G23_NODE_279_length_11842_cov_7
VC_582	18	48.17	7370	2.326e+04	0.2403	0.991546	B19_NODE_1908_length_34525_cov_18 CB19_NODE_66_length_61147_cov_23 CX8_NODE_198_length_44042_cov_56 CG12_NODE_84_length_48689_cov_107 G11_NODE_34_length_79084_cov_1226 CT5_NODE_250_length_48931_cov_16 Ch10_NODE_109_length_49214_cov_15 B19_NODE_1848_length_35303_cov_19 B19_NODE_2499_length_25912_cov_25 C15_NODE_1903_length_11741_cov_16 CG11_NODE_1263_length_23991_cov_18 CG11_NODE_1448_length_21454…
VC_583	2	49.90	49.90	283.8	0.1478	0.979387	C24_NODE_521_length_34521_cov_12 CG23_NODE_443_length_29174_cov_75
VC_584	24	70.41	1.943e+04	4.925e+04	0.2828	0.865019	B19_NODE_3005_length_21374_cov_10 T5_NODE_356_length_48302_cov_15 h10_NODE_1102_length_31574_cov_16 h10_NODE_985_length_34925_cov_10 Z20_NODE_1164_length_42894_cov_30 B19_NODE_150_length_69808_cov_14 B19_NODE_2242_length_29321_cov_16 B19_NODE_5536_length_12155_cov_13 CB19_NODE_1175_length_20628_cov_17 CB19_NODE_721_length_32100_cov_24 CC14_NODE_913_length_13162_cov_11 CG11_NODE_2594_length_13800_…
VC_585	6	66.09	991.3	9205	0.09711	0.998474	C15_NODE_269_length_41426_cov_20 CJ6_NODE_79_length_86739_cov_20 T5_NODE_645_length_42309_cov_23 T5_NODE_84_length_69678_cov_14 Z16_NODE_2604_length_15240_cov_19 Z16_NODE_2948_length_13799_cov_31
VC_586	5	11.85	118.5	858.5	0.1201	0.952654	B19_NODE_1010_length_43904_cov_18 C24_NODE_521_length_34521_cov_12 CG23_NODE_443_length_29174_cov_75 CJ7_NODE_2248_length_14924_cov_8 Z16_NODE_3970_length_10666_cov_8
VC_587	9	50.75	1827	9183	0.1657	0.907337	CB19_NODE_313_length_44000_cov_17 G21_NODE_479_length_39752_cov_54 Z20_NODE_678_length_47639_cov_10 C15_NODE_1529_length_13494_cov_8 CC24_NODE_597_length_25924_cov_97 CT5_NODE_2267_length_13184_cov_24 CZ20_NODE_686_length_17960_cov_14 Z20_NODE_3625_length_19326_cov_21 S18_NODE_9315_length_11071_cov_4
VC_588	14	64.41	5861	1.855e+04	0.2398	0.994615	CB19_NODE_313_length_44000_cov_17 CT5_NODE_942_length_30723_cov_23 G21_NODE_479_length_39752_cov_54 Z20_NODE_678_length_47639_cov_10 C15_NODE_2132_length_10895_cov_12 B19_NODE_2202_length_29894_cov_35 B19_NODE_2273_length_28784_cov_40 G11_NODE_1405_length_21085_cov_8 G13_NODE_1960_length_10910_cov_17 C15_NODE_1018_length_17694_cov_27 CT5_NODE_1577_length_18178_cov_12 CT5_NODE_2697_length_11079_co…
VC_589	21	47.47	9968	9745	0.5046	2.97143e-06	C15_NODE_126_length_48514_cov_10 C24_NODE_1333_length_18701_cov_154 C25_NODE_1265_length_18047_cov_36 C25_NODE_1426_length_16532_cov_52 C25_NODE_1487_length_16079_cov_19 G11_NODE_1308_length_22177_cov_10 R17_NODE_1688_length_13426_cov_212 S18_NODE_5134_length_17468_cov_8 T5_NODE_1025_length_30110_cov_56 T5_NODE_970_length_31750_cov_19 Z20_NODE_1801_length_35567_cov_53 Z20_NODE_1942_length_33417_c…
VC_590	8	77.52	2171	1.047e+04	0.1715	0.996297	G21_NODE_2939_length_11714_cov_8 C25_NODE_1079_length_20462_cov_9 CC25_NODE_166_length_31656_cov_18 CG21_NODE_1001_length_18297_cov_27 CG21_NODE_1292_length_15133_cov_152 CG23_NODE_1780_length_11338_cov_11 CG21_NODE_1973_length_11251_cov_6 CG21_NODE_2174_length_10460_cov_9
VC_591	9	52.92	1905	6272	0.2325	0.999604	T5_NODE_428_length_46619_cov_17 C14_NODE_1307_length_14755_cov_29 S18_NODE_6589_length_14539_cov_6 Z20_NODE_2361_length_28402_cov_13 CG11_NODE_2530_length_14068_cov_11 CC25_NODE_922_length_11660_cov_10 CG11_NODE_1829_length_17987_cov_10 Ch10_NODE_1444_length_13128_cov_8 G11_NODE_1354_length_21614_cov_14
VC_592	11	49.87	2743	3513	0.4369	0.00193074	B19_NODE_3746_length_17307_cov_12 CG12_NODE_249_length_29694_cov_64 CG21_NODE_149_length_45504_cov_14 CS2_NODE_805_length_35012_cov_11 G12_NODE_529_length_25582_cov_265 G21_NODE_475_length_39854_cov_69 Z20_NODE_5567_length_13731_cov_11 B19_NODE_5099_length_13069_cov_11 Z20_NODE_2274_length_29235_cov_12 CJ7_NODE_384_length_43242_cov_13 T5_NODE_1721_length_18090_cov_6
VC_593	29	67.23	2.729e+04	1.543e+04	0.6379	0.00000	B19_NODE_1147_length_42741_cov_28 B19_NODE_1011_length_43899_cov_18 B19_NODE_1827_length_35621_cov_18 B19_NODE_5994_length_11371_cov_8 CC25_NODE_116_length_36925_cov_23 CT2_NODE_1047_length_38552_cov_12 CZ20_NODE_1144_length_12901_cov_53 CZ20_NODE_1355_length_11422_cov_11 CZ20_NODE_423_length_24872_cov_8 Ch10_NODE_265_length_41799_cov_19 G11_NODE_632_length_38412_cov_28 J7_NODE_2749_length_12968_…
VC_594	4	23.79	142.7	606.7	0.1884	0.903035	B19_NODE_1481_length_39482_cov_14 C24_NODE_368_length_39998_cov_9 C24_NODE_935_length_23509_cov_10 G21_NODE_3564_length_10160_cov_7
VC_595	43	109.7	9.910e+04	6.168e+04	0.6160	0.00000	B19_NODE_2099_length_31437_cov_19 C14_NODE_220_length_43203_cov_20 CG11_NODE_505_length_41651_cov_113 CJ7_NODE_356_length_43834_cov_23 CJ7_NODE_397_length_42922_cov_11 CJ7_NODE_453_length_41438_cov_10 CJ7_NODE_485_length_40452_cov_11 CJ7_NODE_628_length_36106_cov_18 CS18_NODE_601_length_38807_cov_172 CS2_NODE_617_length_40485_cov_31 CS2_NODE_644_length_39634_cov_23 CT1_NODE_241_length_39462_cov_1…
VC_596	105	23.99	1.310e+05	1.596e+05	0.4504	0.00000	CG13_NODE_813_length_25428_cov_435 G13_NODE_353_length_40097_cov_172 SK1_NODE_376_length_44343_cov_10 C24_NODE_1431_length_17830_cov_7 Ch10_NODE_195_length_44478_cov_13 J7_NODE_1112_length_22833_cov_17 J7_NODE_454_length_41582_cov_263 SK1_NODE_90_length_67265_cov_36 CS18_NODE_449_length_42194_cov_13 C24_NODE_168_length_48592_cov_34 C24_NODE_244_length_44219_cov_262 h10_NODE_333_length_48070_cov_1…
VC_597	46	71.84	7.436e+04	3.276e+04	0.6936	0.00000	C25_NODE_172_length_49635_cov_17 CG21_NODE_67_length_58122_cov_255 CS18_NODE_390_length_43754_cov_69 CS2_NODE_762_length_36742_cov_30 T1_NODE_767_length_41712_cov_8 T1_NODE_788_length_41309_cov_51 T1_NODE_889_length_39730_cov_16 Z20_NODE_2932_length_23466_cov_7 B19_NODE_1297_length_41139_cov_15 C25_NODE_2698_length_10447_cov_12 C25_NODE_546_length_35129_cov_11 CC25_NODE_331_length_21336_cov_41 CG…
VC_598	41	47.29	3.878e+04	5.569e+04	0.4101	0.000975734	B19_NODE_1204_length_42064_cov_14 B19_NODE_2433_length_26772_cov_117 CJ7_NODE_196_length_50053_cov_13 CS18_NODE_529_length_40676_cov_13 Ch10_NODE_293_length_40802_cov_43 Ch10_NODE_304_length_40044_cov_34 Ch10_NODE_432_length_34580_cov_58 Ch10_NODE_434_length_34431_cov_15 S18_NODE_1576_length_41620_cov_9 S18_NODE_1660_length_41082_cov_21 S18_NODE_1861_length_39337_cov_15 SK1_NODE_408_length_43025_…
VC_599	32	55.73	2.764e+04	4823	0.8498	0.00000	S18_NODE_1496_length_42326_cov_12 h10_NODE_631_length_42515_cov_10 CJ7_NODE_466_length_40928_cov_25 Ch10_NODE_231_length_42967_cov_209 T5_NODE_928_length_33339_cov_9 CB19_NODE_781_length_30117_cov_11 CC24_NODE_199_length_48467_cov_11 CT5_NODE_2743_length_10927_cov_34 CT5_NODE_850_length_33446_cov_29 X8_NODE_247_length_43315_cov_32 h10_NODE_714_length_40846_cov_14 B19_NODE_3677_length_17614_cov_13…
VC_600	9	47.79	1720	6035	0.2213	0.993291	Ch10_NODE_434_length_34431_cov_15 CG13_NODE_1603_length_14501_cov_10 CG13_NODE_553_length_35688_cov_29 Z20_NODE_4708_length_15739_cov_9 Z20_NODE_5963_length_13032_cov_6 h10_NODE_1865_length_19350_cov_96 h10_NODE_2072_length_17666_cov_9 h10_NODE_2275_length_16352_cov_27 h10_NODE_2476_length_15344_cov_468
VC_601	8	52.88	1481	2946	0.3333	0.643404	G22_NODE_500_length_39105_cov_14 h10_NODE_1955_length_18505_cov_7 J7_NODE_3336_length_11130_cov_20 S18_NODE_2394_length_33968_cov_9 S18_NODE_2537_length_32396_cov_11 S18_NODE_2867_length_28797_cov_6 T5_NODE_344_length_48595_cov_17 h10_NODE_866_length_37956_cov_17
VC_602	30	55.73	2.424e+04	1.152e+04	0.6767	0.00000	CG23_NODE_261_length_38420_cov_21 J7_NODE_225_length_54264_cov_36 CC15_NODE_333_length_11427_cov_32 CB19_NODE_486_length_39543_cov_20 CG11_NODE_601_length_39551_cov_11 Z20_NODE_1207_length_42413_cov_8 h10_NODE_273_length_50150_cov_25 B19_NODE_2504_length_25874_cov_16 G22_NODE_3028_length_10211_cov_22 X8_NODE_698_length_24296_cov_33 h10_NODE_1371_length_25579_cov_30 CJ7_NODE_420_length_42339_cov_3…
VC_603	5	81.78	817.8	5703	0.1252	0.894962	J7_NODE_835_length_29295_cov_11 S18_NODE_1894_length_39102_cov_59 S18_NODE_3249_length_25589_cov_48 h10_NODE_1879_length_19220_cov_49 h10_NODE_2643_length_14533_cov_13
VC_604	68	58.47	1.332e+05	2.342e+05	0.3624	0.0163880	G12_NODE_116_length_48210_cov_16 G12_NODE_128_length_47213_cov_40 Z16_NODE_384_length_49003_cov_211 B19_NODE_1645_length_37937_cov_16 Ch9_NODE_118_length_43242_cov_86 G21_NODE_664_length_34000_cov_15 S18_NODE_1090_length_45897_cov_228 S18_NODE_1223_length_44516_cov_25 S18_NODE_1362_length_43484_cov_18 S18_NODE_1402_length_43215_cov_11 S18_NODE_1409_length_43156_cov_56 S18_NODE_2546_length_32310_c…
VC_605	24	40.30	1.112e+04	2.361e+04	0.3198	0.528766	Ch10_NODE_434_length_34431_cov_15 S18_NODE_1660_length_41082_cov_21 SK1_NODE_408_length_43025_cov_15 T2_NODE_731_length_38512_cov_18 Z20_NODE_2662_length_25453_cov_9 h10_NODE_1263_length_27863_cov_21 h10_NODE_1382_length_25443_cov_45 h10_NODE_1604_length_22318_cov_15 Z16_NODE_687_length_40457_cov_30 h10_NODE_873_length_37838_cov_24 CC14_NODE_269_length_27460_cov_13 CZ20_NODE_248_length_34284_cov_…
VC_606	13	59.30	4625	1.580e+04	0.2262	0.994828	S18_NODE_1861_length_39337_cov_15 B19_NODE_1598_length_38352_cov_49 CG11_NODE_1207_length_24815_cov_20 S18_NODE_3809_length_22346_cov_5 S18_NODE_6095_length_15382_cov_75 S18_NODE_7769_length_12883_cov_6 Z20_NODE_1174_length_42783_cov_16 Z20_NODE_6108_length_12806_cov_9 Z20_NODE_6355_length_12381_cov_7 Z20_NODE_7194_length_11166_cov_8 Z20_NODE_7257_length_11087_cov_6 B19_NODE_6206_length_10995_cov…
VC_607	5	74.64	746.4	5336	0.1225	0.996692	B19_NODE_1522_length_39179_cov_25 S18_NODE_1953_length_38598_cov_54 S18_NODE_2035_length_37863_cov_50 Z20_NODE_5928_length_13073_cov_12 Z20_NODE_8189_length_10067_cov_7
VC_608	25	39.73	1.192e+04	2.703e+04	0.3056	0.658165	B19_NODE_1204_length_42064_cov_14 Ch10_NODE_434_length_34431_cov_15 S18_NODE_1660_length_41082_cov_21 SK1_NODE_408_length_43025_cov_15 T2_NODE_731_length_38512_cov_18 Z20_NODE_2662_length_25453_cov_9 Z20_NODE_6186_length_12679_cov_7 h10_NODE_1263_length_27863_cov_21 h10_NODE_1382_length_25443_cov_45 h10_NODE_1604_length_22318_cov_15 B19_NODE_2832_length_22750_cov_12 Z16_NODE_687_length_40457_cov_…
VC_609	9	113.6	4090	1.165e+04	0.2596	0.891813	G11_NODE_373_length_46090_cov_22 C24_NODE_16_length_81603_cov_44 R17_NODE_244_length_46646_cov_16 R17_NODE_287_length_44710_cov_23 SK1_NODE_253_length_48961_cov_86 SK1_NODE_56_length_76550_cov_59 CT2_NODE_1194_length_34886_cov_9 SK1_NODE_1894_length_16353_cov_10 T1_NODE_3995_length_12493_cov_6
VC_610	3	69.07	207.2	1634	0.1122	0.985452	h10_NODE_1752_length_20531_cov_129 h10_NODE_2008_length_18074_cov_43 h10_NODE_2989_length_13120_cov_42
VC_611	33	47.19	2.492e+04	6209	0.7988	0.00000	C24_NODE_1480_length_17538_cov_19 B19_NODE_1012_length_43898_cov_13 C24_NODE_1946_length_14548_cov_7 C24_NODE_325_length_41220_cov_17 C24_NODE_601_length_31382_cov_11 C25_NODE_210_length_47322_cov_46 CG11_NODE_1933_length_17358_cov_42 CG23_NODE_1350_length_13659_cov_19 CJ7_NODE_1817_length_17050_cov_25 CJ7_NODE_259_length_46812_cov_13 CJ7_NODE_369_length_43507_cov_35 CS1_NODE_608_length_36042_cov…
VC_612	8	59.59	1669	3573	0.3174	0.718238	C25_NODE_101_length_57009_cov_34 C25_NODE_19_length_90943_cov_47 h10_NODE_164_length_57358_cov_55 CG23_NODE_1700_length_11661_cov_30 SK1_NODE_113_length_63519_cov_9 Z20_NODE_442_length_52626_cov_11 SK1_NODE_115_length_63394_cov_47 T1_NODE_754_length_41917_cov_8
VC_613	10	105.5	4749	1760	0.7274	9.13355e-05	C24_NODE_995_length_22442_cov_16 CG11_NODE_710_length_36878_cov_11 CG12_NODE_755_length_11641_cov_21 G11_NODE_742_length_35441_cov_8 B19_NODE_5237_length_12732_cov_71 CB19_NODE_2277_length_12576_cov_12 CG13_NODE_1154_length_18853_cov_15 CZ20_NODE_726_length_17220_cov_11 G12_NODE_533_length_25491_cov_43 h10_NODE_1942_length_18632_cov_12
VC_614	8	96.80	2710	4426	0.3789	0.0517809	CJ7_NODE_369_length_43507_cov_35 G11_NODE_758_length_34527_cov_7 S18_NODE_1339_length_43615_cov_31 S18_NODE_3902_length_21815_cov_8 SK1_NODE_649_length_34599_cov_20 Z20_NODE_1983_length_32683_cov_7 Z20_NODE_2715_length_25092_cov_9 CS1_NODE_455_length_41501_cov_9
VC_615	9	49.39	1778	1149	0.6038	0.000396135	J7_NODE_846_length_28925_cov_8 C24_NODE_1322_length_18787_cov_7 B19_NODE_3945_length_16510_cov_10 CG11_NODE_917_length_31208_cov_16 CG23_NODE_230_length_40132_cov_22 CG23_NODE_523_length_25843_cov_24 CR17_NODE_844_length_17012_cov_5 CT2_NODE_2033_length_21781_cov_8 CT2_NODE_2103_length_21401_cov_7
VC_616	46	24.67	2.553e+04	1.890e+04	0.5734	0.00000	S18_NODE_151_length_73135_cov_20 B19_NODE_1950_length_33853_cov_14 B19_NODE_1923_length_34243_cov_22 B19_NODE_2255_length_29146_cov_16 B19_NODE_392_length_53924_cov_17 C14_NODE_1011_length_17584_cov_26 C24_NODE_182_length_47542_cov_19 CB19_NODE_600_length_36479_cov_40 CC24_NODE_228_length_46199_cov_17 CC25_NODE_97_length_39045_cov_19 CG23_NODE_473_length_27711_cov_35 CS18_NODE_166_length_52834_co…
VC_617	41	75.56	6.196e+04	7.239e+04	0.4609	0.00000	T1_NODE_189_length_64351_cov_31 Z20_NODE_95_length_77480_cov_43 h10_NODE_6_length_110851_cov_16 C15_NODE_31_length_83988_cov_11 C15_NODE_75_length_58043_cov_32 CT2_NODE_1231_length_33982_cov_6 G11_NODE_48_length_73803_cov_12 T5_NODE_161_length_60600_cov_8 X8_NODE_12_length_85900_cov_28 Z16_NODE_33_length_84942_cov_22 Z16_NODE_92_length_69681_cov_28 h10_NODE_47_length_75685_cov_34 h9_NODE_33_lengt…
VC_618	32	55.28	2.742e+04	8511	0.7618	0.00000	CB19_NODE_293_length_44549_cov_19 CC14_NODE_80_length_43098_cov_18 CG12_NODE_134_length_41408_cov_36 CT5_NODE_338_length_46391_cov_110 S18_NODE_1150_length_45283_cov_380 S18_NODE_1702_length_40756_cov_9 SK1_NODE_462_length_41336_cov_26 T5_NODE_484_length_45551_cov_8 X8_NODE_322_length_40654_cov_70 Z16_NODE_489_length_45452_cov_20 Z16_NODE_531_length_44446_cov_16 Z16_NODE_608_length_42685_cov_13 Z…
VC_619	5	107.5	1075	683.6	0.6078	0.00609289	B19_NODE_1013_length_43885_cov_27 S18_NODE_2266_length_35350_cov_33 S18_NODE_2835_length_29118_cov_39 T5_NODE_1087_length_28536_cov_13 Z20_NODE_3849_length_18427_cov_13
VC_620	3	58.20	174.6	229.6	0.4257	0.0404278	CG11_NODE_2242_length_15584_cov_6 X8_NODE_1923_length_10854_cov_50 h9_NODE_2494_length_14864_cov_38
VC_621	2	32.25	32.25	722.2	0.04252	0.979387	CT5_NODE_242_length_49256_cov_322 CZ16_NODE_341_length_40297_cov_152
VC_622	4	165.0	990.1	4026	0.1971	0.992931	CT5_NODE_338_length_46391_cov_110 S18_NODE_1150_length_45283_cov_380 X8_NODE_322_length_40654_cov_70 X8_NODE_732_length_23278_cov_24
VC_623	2	158.0	158.0	2277	0.06477	0.979387	Z16_NODE_531_length_44446_cov_16 Z20_NODE_1760_length_36216_cov_6
VC_624	7	88.46	1858	3275	0.3609	0.399149	B19_NODE_1015_length_43850_cov_12 B19_NODE_1014_length_43857_cov_130 C25_NODE_342_length_42020_cov_11 CG11_NODE_411_length_44167_cov_43 S18_NODE_4852_length_18242_cov_6 Z20_NODE_1014_length_44282_cov_85 Z20_NODE_1062_length_43868_cov_8
VC_625	37	78.24	5.211e+04	1.174e+04	0.8152	0.00000	B19_NODE_1066_length_43454_cov_14 B19_NODE_1149_length_42726_cov_33 C14_NODE_184_length_45055_cov_37 C14_NODE_209_length_43657_cov_24 C14_NODE_287_length_39596_cov_17 C15_NODE_400_length_34591_cov_14 C15_NODE_416_length_33664_cov_9 C24_NODE_154_length_49617_cov_19 C24_NODE_269_length_43148_cov_47 CG11_NODE_464_length_42676_cov_29 CG13_NODE_555_length_35648_cov_16 CG23_NODE_214_length_40904_cov_18…
VC_626	43	51.79	4.677e+04	3.273e+04	0.5876	0.00000	B19_NODE_1382_length_40483_cov_307 B19_NODE_3261_length_19768_cov_9 C14_NODE_932_length_18889_cov_13 CG11_NODE_401_length_44447_cov_23 CG12_NODE_463_length_16662_cov_47 Ch10_NODE_561_length_26464_cov_11 G22_NODE_359_length_43279_cov_9 G22_NODE_863_length_26164_cov_8 S18_NODE_1044_length_46312_cov_22 S18_NODE_1051_length_46263_cov_28 S18_NODE_1161_length_45174_cov_10 S18_NODE_1220_length_44570_cov…
VC_627	3	177.5	532.4	1473	0.2648	0.808633	CZ20_NODE_190_length_38867_cov_25 S18_NODE_1878_length_39219_cov_21 S18_NODE_2496_length_32926_cov_15
VC_628	6	73.36	1100	5078	0.1777	0.851023	S18_NODE_1120_length_45589_cov_31 C24_NODE_50_length_63194_cov_19 B19_NODE_2820_length_22864_cov_19 B19_NODE_1847_length_35305_cov_18 B19_NODE_5710_length_11894_cov_22 S18_NODE_9204_length_11192_cov_6
VC_629	3	109.9	329.8	647.7	0.3353	0.331260	C25_NODE_56_length_65548_cov_45 C14_NODE_585_length_26982_cov_111 CG13_NODE_1100_length_19679_cov_12
VC_630	47	27.63	2.987e+04	3246	0.8994	0.00000	B19_NODE_1651_length_37869_cov_10 B19_NODE_822_length_45963_cov_18 C25_NODE_443_length_38648_cov_64 CG21_NODE_469_length_31216_cov_14 CG21_NODE_849_length_20423_cov_8 CG22_NODE_106_length_42261_cov_11 CJ6_NODE_399_length_38723_cov_26 CT5_NODE_433_length_44098_cov_17 CT5_NODE_794_length_36019_cov_8 G22_NODE_492_length_39249_cov_13 X8_NODE_297_length_41484_cov_64 Z20_NODE_1597_length_38357_cov_11 S…
VC_631	13	40.05	3124	2058	0.5999	3.16712e-05	C15_NODE_318_length_38630_cov_8 Z20_NODE_1023_length_44219_cov_10 G22_NODE_506_length_38992_cov_13 B19_NODE_1085_length_43324_cov_47 B19_NODE_956_length_44544_cov_51 C15_NODE_122_length_48789_cov_12 C15_NODE_168_length_46193_cov_19 G21_NODE_399_length_42171_cov_15 G21_NODE_687_length_33309_cov_7 G22_NODE_847_length_26489_cov_27 S18_NODE_840_length_48175_cov_10 h10_NODE_1167_length_29892_cov_9 h10…
VC_632	14	24.26	2208	558.6	0.7901	3.73381e-06	CG21_NODE_359_length_35639_cov_5 B19_NODE_973_length_44373_cov_10 CS18_NODE_2298_length_14471_cov_7 CS18_NODE_604_length_38721_cov_29 CS2_NODE_1593_length_20409_cov_13 G11_NODE_475_length_42677_cov_8 S18_NODE_1920_length_38959_cov_22 T1_NODE_945_length_38663_cov_7 B19_NODE_1401_length_40191_cov_12 C15_NODE_1145_length_16450_cov_7 C25_NODE_2230_length_12043_cov_9 G13_NODE_339_length_40665_cov_24 R…
VC_633	5	60.53	605.3	665.8	0.4725	0.0300514	CJ7_NODE_195_length_50090_cov_19 R17_NODE_194_length_50758_cov_106 C25_NODE_88_length_58748_cov_20 CR17_NODE_209_length_43066_cov_24 S18_NODE_3199_length_26023_cov_15
VC_634	2	105.5	105.5	602.6	0.1481	0.979387	G12_NODE_321_length_36132_cov_19 CG22_NODE_212_length_35321_cov_13
VC_635	4	22.25	133.5	487.2	0.2124	0.843839	G22_NODE_392_length_42130_cov_38 R17_NODE_404_length_40367_cov_127 B19_NODE_765_length_46554_cov_13 T5_NODE_2302_length_13933_cov_8
VC_636	2	41.12	41.12	107.5	0.2695	0.658454	S18_NODE_633_length_51526_cov_7 h10_NODE_1805_length_19988_cov_8
VC_637	5	111.9	1119	8545	0.1156	0.952654	B19_NODE_1041_length_43634_cov_14 B19_NODE_944_length_44605_cov_154 Z20_NODE_938_length_45001_cov_38 B19_NODE_2060_length_32012_cov_96 G11_NODE_1251_length_23039_cov_8
VC_638	50	79.45	9.733e+04	5.309e+04	0.6466	0.00000	B19_NODE_1041_length_43634_cov_14 B19_NODE_1017_length_43838_cov_36 B19_NODE_1068_length_43430_cov_29 B19_NODE_1074_length_43383_cov_19 B19_NODE_1092_length_43257_cov_33 B19_NODE_1098_length_43191_cov_74 B19_NODE_1099_length_43149_cov_14 B19_NODE_1105_length_43055_cov_13 B19_NODE_1123_length_42924_cov_60 B19_NODE_1185_length_42253_cov_28 B19_NODE_1306_length_41083_cov_71 B19_NODE_1377_length_4051…
VC_639	45	70.64	6.993e+04	3.406e+04	0.6719	0.00000	B19_NODE_1131_length_42873_cov_12 B19_NODE_1148_length_42737_cov_17 C25_NODE_272_length_44323_cov_9 CG11_NODE_438_length_43309_cov_16 CG11_NODE_517_length_41406_cov_19 CG11_NODE_523_length_41272_cov_17 CG21_NODE_210_length_41810_cov_15 CG22_NODE_116_length_41665_cov_36 CJ6_NODE_298_length_42829_cov_43 Ch10_NODE_234_length_42784_cov_30 G11_NODE_879_length_30903_cov_6 S18_NODE_2407_length_33858_cov…
VC_640	135	13.93	1.260e+05	8.880e+04	0.5859	0.00000	Z20_NODE_1334_length_41144_cov_67 B19_NODE_1170_length_42444_cov_15 B19_NODE_1408_length_40122_cov_36 Z20_NODE_1390_length_40451_cov_56 B19_NODE_344_length_55836_cov_26 B19_NODE_396_length_53741_cov_73 CG11_NODE_540_length_40922_cov_8 CG23_NODE_215_length_40893_cov_25 CS1_NODE_521_length_39420_cov_11 CZ16_NODE_170_length_50522_cov_30 Ch9_NODE_43_length_52127_cov_87 T1_NODE_362_length_51016_cov_11…
VC_641	6	172.8	2592	1.150e+04	0.1837	0.953652	B19_NODE_396_length_53741_cov_73 B19_NODE_421_length_52637_cov_55 C24_NODE_138_length_50760_cov_11 B19_NODE_2164_length_30372_cov_12 S18_NODE_3587_length_23411_cov_9 SK1_NODE_787_length_29415_cov_13
VC_642	6	244.0	3660	1.380e+04	0.2094	0.851023	S18_NODE_421_length_58591_cov_20 T1_NODE_255_length_58415_cov_73 T1_NODE_914_length_39368_cov_7 Z20_NODE_329_length_57751_cov_10 G11_NODE_1628_length_18775_cov_5 B19_NODE_3679_length_17605_cov_9
VC_643	21	45.26	9506	6531	0.5912	2.78009e-07	Z20_NODE_1380_length_40577_cov_8 h10_NODE_662_length_41883_cov_51 S18_NODE_1818_length_39702_cov_15 S18_NODE_2287_length_35199_cov_20 B19_NODE_1347_length_40825_cov_77 CS2_NODE_678_length_38885_cov_54 Z20_NODE_1567_length_38624_cov_7 S18_NODE_2063_length_37657_cov_26 S18_NODE_1662_length_41065_cov_125 B19_NODE_1492_length_39389_cov_27 C25_NODE_393_length_40332_cov_11 CC25_NODE_192_length_29490_co…
VC_644	3	50.17	150.5	170.0	0.4610	0.0404278	C15_NODE_1880_length_11843_cov_7 C14_NODE_1931_length_11341_cov_13 G21_NODE_1299_length_21264_cov_7
VC_645	167	37.56	5.206e+05	2.713e+05	0.6572	0.00000	B19_NODE_1221_length_41880_cov_11 CG11_NODE_1099_length_26953_cov_10 CG12_NODE_195_length_35974_cov_29 CJ6_NODE_528_length_30441_cov_43 CJ7_NODE_563_length_38322_cov_55 CT5_NODE_120_length_58145_cov_312 CT5_NODE_1320_length_21275_cov_28 CT5_NODE_448_length_43702_cov_14 CX8_NODE_236_length_41540_cov_11 CX8_NODE_53_length_124374_cov_18 Ch9_NODE_335_length_24968_cov_13 G22_NODE_1314_length_18559_cov…
VC_646	2	54.52	54.52	299.0	0.1525	0.658454	G22_NODE_99_length_61448_cov_32 B19_NODE_5172_length_12898_cov_18
VC_647	17	51.96	7066	2.641e+04	0.2109	0.999779	Ch10_NODE_56_length_56566_cov_31 G22_NODE_32_length_96125_cov_9 J7_NODE_267_length_50823_cov_32 T5_NODE_25_length_98687_cov_10 h10_NODE_163_length_57389_cov_23 Z16_NODE_82_length_70711_cov_20 CG23_NODE_448_length_28808_cov_88 CG23_NODE_485_length_27224_cov_47 G11_NODE_1201_length_23975_cov_7 G22_NODE_494_length_39243_cov_17 G22_NODE_686_length_31411_cov_9 S18_NODE_180_length_70472_cov_11 T5_NODE_…
VC_648	2	395.3	395.3	275.4	0.5859	0.110336	Z20_NODE_1338_length_41070_cov_12 Z20_NODE_2259_length_29437_cov_6
VC_649	20	32.53	6181	8319	0.4251	0.00152831	B19_NODE_1018_length_43824_cov_18 B19_NODE_3675_length_17614_cov_28 C15_NODE_395_length_34848_cov_100 CG11_NODE_1022_length_28753_cov_6 CG11_NODE_2337_length_15070_cov_7 CG13_NODE_1072_length_20242_cov_12 CG13_NODE_503_length_37309_cov_33 CJ6_NODE_456_length_35498_cov_93 CT5_NODE_616_length_40911_cov_56 CZ20_NODE_438_length_24287_cov_18 Ch10_NODE_769_length_21031_cov_41 Ch9_NODE_122_length_42843_…
VC_650	3	193.6	580.7	3538	0.1408	0.985452	Z16_NODE_1212_length_27967_cov_86 Z16_NODE_1547_length_22464_cov_12 Z16_NODE_796_length_37852_cov_51
VC_651	17	65.79	8948	1.480e+04	0.3763	0.114001	CC25_NODE_237_length_25520_cov_24 CC25_NODE_66_length_43276_cov_151 C15_NODE_296_length_39765_cov_13 CG23_NODE_239_length_39658_cov_51 CG23_NODE_290_length_36978_cov_69 G21_NODE_371_length_43318_cov_40 X8_NODE_52_length_58855_cov_20 C15_NODE_596_length_25913_cov_30 CC14_NODE_563_length_17417_cov_99 CJ7_NODE_2525_length_13717_cov_8 C15_NODE_575_length_26478_cov_16 CC25_NODE_157_length_32646_cov_18…
VC_652	16	67.00	8040	5.083e+04	0.1365	0.998793	C14_NODE_833_length_20785_cov_22 CT5_NODE_1306_length_21482_cov_23 h9_NODE_169_length_56770_cov_33 B19_NODE_1515_length_39216_cov_17 CB19_NODE_719_length_32173_cov_58 CZ16_NODE_486_length_34294_cov_14 G22_NODE_639_length_33810_cov_60 X8_NODE_239_length_43690_cov_55 h9_NODE_2790_length_13423_cov_168 h9_NODE_665_length_40623_cov_41 C15_NODE_592_length_26033_cov_16 Ch10_NODE_536_length_27796_cov_19 …
VC_653	6	219.5	3293	1.380e+04	0.1925	0.984681	C15_NODE_131_length_48274_cov_417 CG13_NODE_295_length_44793_cov_18 CG13_NODE_712_length_28374_cov_12 G13_NODE_211_length_47241_cov_18 J7_NODE_347_length_46599_cov_9 h10_NODE_355_length_47554_cov_46
VC_654	5	92.60	926.0	2200	0.2953	0.798302	C15_NODE_395_length_34848_cov_100 CT5_NODE_616_length_40911_cov_56 Ch9_NODE_122_length_42843_cov_74 G22_NODE_2453_length_11820_cov_114 h9_NODE_428_length_45014_cov_80
VC_655	5	19.84	198.4	1029	0.1604	0.952654	C24_NODE_464_length_36884_cov_20 CG13_NODE_533_length_36374_cov_131 CG21_NODE_2165_length_10495_cov_7 G22_NODE_99_length_61448_cov_32 B19_NODE_5172_length_12898_cov_18
VC_656	5	40.73	407.3	914.9	0.3057	0.417266	CB19_NODE_411_length_41439_cov_46 Ch10_NODE_733_length_21704_cov_10 G22_NODE_2170_length_12974_cov_8 h10_NODE_528_length_44169_cov_32 h9_NODE_699_length_40107_cov_26
VC_657	5	41.17	411.7	1465	0.2183	0.417266	CB19_NODE_874_length_26721_cov_22 B19_NODE_3133_length_20495_cov_10 CG11_NODE_2833_length_12883_cov_78 G11_NODE_2760_length_12444_cov_20 CG11_NODE_2784_length_13043_cov_6
VC_658	17	71.60	9738	3626	0.7268	3.52838e-07	CC25_NODE_81_length_40530_cov_16 CJ7_NODE_2347_length_14422_cov_7 CG21_NODE_76_length_55874_cov_57 B19_NODE_247_length_62465_cov_17 Z20_NODE_237_length_62967_cov_11 CB19_NODE_334_length_43368_cov_14 CB19_NODE_384_length_42070_cov_16 CC14_NODE_801_length_14273_cov_19 CG11_NODE_543_length_40854_cov_15 CG11_NODE_770_length_35508_cov_25 CG11_NODE_892_length_31832_cov_287 CJ7_NODE_518_length_39542_cov…
VC_659	2	131.9	131.9	499.0	0.2077	0.979387	CC25_NODE_385_length_19369_cov_13 CC25_NODE_444_length_17554_cov_8
VC_660	8	47.98	1343	5953	0.1837	0.958439	CJ6_NODE_299_length_42825_cov_16 Ch9_NODE_33_length_57889_cov_12 CB19_NODE_164_length_49340_cov_25 T5_NODE_1267_length_24182_cov_8 Ch9_NODE_431_length_20187_cov_12 Ch9_NODE_84_length_45633_cov_18 CG13_NODE_2053_length_11576_cov_14 Ch10_NODE_577_length_25996_cov_16
VC_661	4	110.2	660.9	1061	0.3821	0.0561756	CJ6_NODE_558_length_28593_cov_29 CJ6_NODE_657_length_24025_cov_15 X8_NODE_779_length_22369_cov_18 X8_NODE_568_length_28864_cov_28
VC_662	89	31.39	1.229e+05	1.061e+05	0.5364	0.00000	B19_NODE_181_length_66445_cov_25 CJ6_NODE_192_length_50868_cov_211 CJ7_NODE_563_length_38322_cov_55 CX8_NODE_236_length_41540_cov_11 T5_NODE_1705_length_18233_cov_6 T5_NODE_883_length_35239_cov_9 Z20_NODE_2177_length_30424_cov_11 Z20_NODE_1743_length_36497_cov_31 B19_NODE_1803_length_35994_cov_17 B19_NODE_1062_length_43504_cov_61 B19_NODE_1836_length_35453_cov_18 B19_NODE_2513_length_25800_cov_28…
VC_663	2	82.03	82.03	730.8	0.1004	0.658454	CJ6_NODE_456_length_35498_cov_93 G22_NODE_1518_length_16708_cov_27
VC_664	8	67.39	1887	1855	0.5021	0.00138080	G11_NODE_1917_length_16672_cov_89 CG11_NODE_1047_length_28224_cov_131 CG11_NODE_844_length_33020_cov_16 G11_NODE_1668_length_18427_cov_19 G11_NODE_1814_length_17335_cov_7 CG11_NODE_2296_length_15259_cov_9 G11_NODE_1663_length_18449_cov_7 G11_NODE_2095_length_15538_cov_17
VC_665	20	44.52	8459	2.911e+04	0.2249	0.831542	CG13_NODE_125_length_59851_cov_23 CR17_NODE_100_length_56086_cov_32 B19_NODE_351_length_55349_cov_15 CG11_NODE_119_length_60163_cov_12 CG11_NODE_282_length_47687_cov_7 CG12_NODE_130_length_41814_cov_104 CG13_NODE_342_length_42703_cov_125 CJ7_NODE_153_length_54213_cov_229 Ch10_NODE_98_length_50169_cov_386 G11_NODE_3016_length_11622_cov_6 G12_NODE_735_length_19785_cov_28 S18_NODE_1573_length_41632_…
VC_666	29	55.21	2.241e+04	5.281e+04	0.2978	0.960566	B19_NODE_1062_length_43504_cov_61 B19_NODE_2513_length_25800_cov_28 CZ20_NODE_314_length_30257_cov_22 T1_NODE_1612_length_23731_cov_10 T2_NODE_1910_length_18515_cov_16 T5_NODE_357_length_48258_cov_18 T5_NODE_779_length_38603_cov_16 Z16_NODE_1010_length_32069_cov_103 Z16_NODE_1088_length_30074_cov_33 Z16_NODE_1393_length_24472_cov_24 Z16_NODE_1399_length_24357_cov_23 Z16_NODE_1469_length_23449_cov…
VC_667	15	71.81	7540	4421	0.6288	1.69572e-06	G11_NODE_865_length_31223_cov_17 C14_NODE_504_length_29569_cov_16 Z20_NODE_548_length_49729_cov_8 B19_NODE_2647_length_24606_cov_27 G11_NODE_1324_length_21997_cov_5 G11_NODE_1894_length_16842_cov_12 G11_NODE_1963_length_16356_cov_64 G11_NODE_871_length_30994_cov_8 G21_NODE_2476_length_13201_cov_22 S18_NODE_4772_length_18464_cov_6 T5_NODE_1043_length_29749_cov_10 T5_NODE_1071_length_29024_cov_38 Z…
VC_668	12	11.57	763.6	2294	0.2478	0.272185	CT5_NODE_1230_length_22724_cov_35 B19_NODE_215_length_64438_cov_44 T5_NODE_417_length_46868_cov_20 T5_NODE_647_length_42272_cov_15 T1_NODE_515_length_47132_cov_9 Z20_NODE_1557_length_38732_cov_112 B19_NODE_3000_length_21392_cov_16 B19_NODE_907_length_44967_cov_25 Z20_NODE_1605_length_38264_cov_15 Z20_NODE_4448_length_16390_cov_6 h10_NODE_397_length_46532_cov_28 h10_NODE_2199_length_16786_cov_28
VC_669	7	40.84	857.6	8517	0.09134	0.998917	CT5_NODE_1306_length_21482_cov_23 Z20_NODE_3862_length_18388_cov_28 CB19_NODE_719_length_32173_cov_58 Ch10_NODE_807_length_19921_cov_16 J7_NODE_880_length_27907_cov_12 T5_NODE_1281_length_23911_cov_6 Z16_NODE_1814_length_20021_cov_29
VC_670	5	91.50	915.0	6377	0.1253	0.734565	Ch10_NODE_56_length_56566_cov_31 G22_NODE_32_length_96125_cov_9 CJ7_NODE_998_length_25194_cov_9 CJ7_NODE_952_length_26024_cov_9 Ch10_NODE_513_length_29086_cov_33
VC_671	31	115.9	5.388e+04	2.587e+04	0.6751	0.00000	CZ20_NODE_527_length_21170_cov_18 S18_NODE_1877_length_39221_cov_66 S18_NODE_3088_length_26765_cov_28 S18_NODE_3488_length_23928_cov_53 S18_NODE_6367_length_14903_cov_64 T5_NODE_633_length_42545_cov_23 Z20_NODE_1625_length_38066_cov_72 Z20_NODE_2525_length_26879_cov_82 h9_NODE_1551_length_21380_cov_21 B19_NODE_1079_length_43354_cov_42 CB19_NODE_437_length_40863_cov_65 CZ20_NODE_915_length_14999_c…
VC_672	2	66.75	66.75	313.0	0.1739	0.979387	B19_NODE_1060_length_43518_cov_10 T5_NODE_850_length_36752_cov_16
VC_673	4	60.95	365.7	1302	0.2183	0.903035	B19_NODE_1986_length_33287_cov_14 G11_NODE_2218_length_14821_cov_7 J7_NODE_790_length_30393_cov_13 Z16_NODE_3835_length_10985_cov_7
VC_674	37	35.52	2.365e+04	1.291e+04	0.6457	0.00000	S18_NODE_203_length_68588_cov_12 CT5_NODE_80_length_64096_cov_24 T1_NODE_222_length_61312_cov_36 CC24_NODE_118_length_62796_cov_13 CT2_NODE_253_length_63161_cov_20 h10_NODE_67_length_70186_cov_8 C24_NODE_94_length_55739_cov_13 S18_NODE_518_length_55213_cov_20 B19_NODE_3938_length_16538_cov_18 B19_NODE_3135_length_20493_cov_9 C14_NODE_689_length_23943_cov_15 C24_NODE_169_length_48534_cov_18 C24_NO…
VC_675	2	55.00	55.00	126.6	0.2963	0.979387	CT5_NODE_1120_length_24956_cov_19 CJ6_NODE_1183_length_14510_cov_11
VC_676	9	58.92	2121	2940	0.4176	0.165694	CG13_NODE_1072_length_20242_cov_12 CG13_NODE_503_length_37309_cov_33 X8_NODE_298_length_41479_cov_26 Z20_NODE_3462_length_20139_cov_8 h10_NODE_781_length_39526_cov_17 CJ6_NODE_558_length_28593_cov_29 CJ6_NODE_657_length_24025_cov_15 X8_NODE_779_length_22369_cov_18 X8_NODE_568_length_28864_cov_28
VC_677	3	30.01	90.03	327.6	0.2125	0.904785	B19_NODE_6120_length_11141_cov_11 CT5_NODE_1589_length_18035_cov_26 CT5_NODE_1664_length_17184_cov_39
VC_678	49	26.84	3.156e+04	4.768e+04	0.3978	0.000974578	X8_NODE_672_length_24799_cov_41 CG13_NODE_342_length_42703_cov_125 CB19_NODE_450_length_40560_cov_23 C15_NODE_933_length_18689_cov_7 CG12_NODE_668_length_12819_cov_23 CG13_NODE_1873_length_12633_cov_6 CG13_NODE_926_length_22749_cov_30 CX8_NODE_175_length_47928_cov_76 Ch9_NODE_756_length_13501_cov_84 Ch9_NODE_808_length_12781_cov_79 B19_NODE_2154_length_30580_cov_52 CC24_NODE_643_length_24296_cov_…
VC_679	13	45.57	3554	6349	0.3580	0.252493	Z20_NODE_1636_length_37925_cov_8 h9_NODE_1156_length_28470_cov_24 CB19_NODE_2413_length_11958_cov_7 CJ7_NODE_1531_length_18800_cov_87 CJ7_NODE_1863_length_16703_cov_29 CJ7_NODE_1945_length_16294_cov_15 Ch10_NODE_258_length_41984_cov_18 G22_NODE_493_length_39247_cov_15 G22_NODE_601_length_35038_cov_13 T5_NODE_1248_length_24572_cov_15 h9_NODE_1569_length_21205_cov_11 CJ7_NODE_440_length_41678_cov_4…
VC_680	24	52.96	1.462e+04	1.536e+04	0.4868	9.05434e-07	CG13_NODE_239_length_47233_cov_93 G13_NODE_161_length_51005_cov_19 CB19_NODE_149_length_50131_cov_21 CB19_NODE_2825_length_10634_cov_7 CG11_NODE_1187_length_25179_cov_7 CG11_NODE_758_length_35773_cov_24 CG12_NODE_410_length_18479_cov_29 CT5_NODE_1238_length_22589_cov_11 Ch9_NODE_101_length_44298_cov_34 G22_NODE_1934_length_14132_cov_7 G22_NODE_536_length_37834_cov_14 CJ7_NODE_238_length_47975_cov…
VC_681	11	72.72	4000	2.393e+04	0.1431	0.999969	B19_NODE_1035_length_43669_cov_13 CC14_NODE_326_length_24452_cov_20 CG11_NODE_1137_length_26130_cov_6 CG13_NODE_438_length_39064_cov_11 CS2_NODE_271_length_52948_cov_10 CT2_NODE_433_length_53210_cov_24 S18_NODE_1112_length_45671_cov_9 S18_NODE_2114_length_37068_cov_8 SK1_NODE_604_length_36362_cov_41 h10_NODE_459_length_45284_cov_79 h10_NODE_591_length_43060_cov_10
VC_682	8	24.64	690.0	4746	0.1266	0.215449	B19_NODE_2969_length_21643_cov_24 B19_NODE_829_length_45877_cov_23 C24_NODE_1476_length_17576_cov_10 Z20_NODE_1883_length_34286_cov_9 Z20_NODE_2891_length_23808_cov_10 h9_NODE_1316_length_25242_cov_7 C24_NODE_1415_length_17997_cov_9 Z16_NODE_3882_length_10882_cov_9
VC_683	11	48.57	2671	1.094e+04	0.1959	0.979106	B19_NODE_1144_length_42764_cov_23 C15_NODE_335_length_37790_cov_17 CG21_NODE_620_length_25805_cov_63 G21_NODE_868_length_28272_cov_68 S18_NODE_1392_length_43256_cov_30 T2_NODE_561_length_42790_cov_19 X8_NODE_380_length_38442_cov_20 h10_NODE_774_length_39616_cov_35 h10_NODE_854_length_38141_cov_15 S18_NODE_4265_length_20171_cov_6 S18_NODE_1832_length_39598_cov_6
VC_684	3	77.44	232.3	674.4	0.2545	0.985452	C15_NODE_305_length_39361_cov_13 G22_NODE_616_length_34500_cov_55 G22_NODE_921_length_24501_cov_16
VC_685	13	21.26	1658	6469	0.2034	0.982248	B19_NODE_2215_length_29652_cov_75 C14_NODE_233_length_42433_cov_13 B19_NODE_1441_length_39869_cov_12 h10_NODE_423_length_45968_cov_45 B19_NODE_1233_length_41758_cov_12 C25_NODE_310_length_43120_cov_46 C25_NODE_664_length_30875_cov_15 CS2_NODE_1293_length_22495_cov_97 CZ16_NODE_784_length_21504_cov_87 Z20_NODE_1004_length_44327_cov_19 Z20_NODE_3210_length_21455_cov_7 Z20_NODE_4128_length_17442_cov…
VC_686	4	46.62	279.7	513.8	0.3490	0.332503	B19_NODE_2969_length_21643_cov_24 C24_NODE_1476_length_17576_cov_10 Z20_NODE_2891_length_23808_cov_10 C24_NODE_1415_length_17997_cov_9
VC_687	178	13.34	2.102e+05	1.489e+05	0.5848	0.00000	B19_NODE_1035_length_43669_cov_13 B19_NODE_1019_length_43816_cov_55 B19_NODE_1529_length_39133_cov_15 B19_NODE_1535_length_39034_cov_10 B19_NODE_1586_length_38505_cov_38 B19_NODE_1703_length_37277_cov_28 B19_NODE_1732_length_36894_cov_186 B19_NODE_1744_length_36783_cov_16 B19_NODE_1752_length_36687_cov_26 B19_NODE_245_length_62649_cov_28 B19_NODE_274_length_60429_cov_20 B19_NODE_362_length_55063_…
VC_688	5	42.78	427.8	3104	0.1208	0.996692	Z20_NODE_1577_length_38525_cov_20 B19_NODE_316_length_57332_cov_31 C25_NODE_616_length_32799_cov_23 G21_NODE_1379_length_20410_cov_7 S18_NODE_3222_length_25882_cov_8
VC_689	3	85.94	257.8	2607	0.08981	0.808633	B19_NODE_2400_length_27134_cov_11 C15_NODE_308_length_39195_cov_12 C15_NODE_1871_length_11869_cov_12
VC_690	62	19.62	3.710e+04	5.187e+04	0.4164	1.37537e-07	B19_NODE_4084_length_16093_cov_34 C24_NODE_1238_length_19783_cov_8 C24_NODE_550_length_33166_cov_9 CC15_NODE_24_length_37657_cov_50 CG11_NODE_747_length_36007_cov_55 CS2_NODE_1152_length_24687_cov_8 CS2_NODE_210_length_59762_cov_17 CS2_NODE_596_length_40992_cov_38 CS2_NODE_743_length_37302_cov_25 CT1_NODE_336_length_29221_cov_9 CT2_NODE_999_length_39539_cov_54 G11_NODE_1069_length_26290_cov_24 S1…
VC_691	3	12.32	36.97	258.6	0.1226	0.985452	C15_NODE_1066_length_17221_cov_14 h10_NODE_2103_length_17507_cov_27 Z16_NODE_3882_length_10882_cov_9
VC_692	9	54.53	1963	3737	0.3433	0.395541	C15_NODE_1159_length_16334_cov_10 CB19_NODE_367_length_42464_cov_48 Ch9_NODE_189_length_38445_cov_24 G22_NODE_275_length_46040_cov_230 G22_NODE_397_length_41904_cov_25 Z16_NODE_666_length_41041_cov_18 Z20_NODE_2413_length_27951_cov_9 h9_NODE_600_length_41786_cov_9 G22_NODE_420_length_41359_cov_10
VC_693	5	31.64	316.4	5828	0.05140	0.989214	CG11_NODE_840_length_33067_cov_6 CS1_NODE_656_length_33665_cov_16 CS2_NODE_815_length_34681_cov_7 J7_NODE_688_length_33840_cov_14 J7_NODE_697_length_33647_cov_34
VC_694	10	103.1	4638	9511	0.3273	0.484925	C24_NODE_1081_length_21330_cov_21 CC14_NODE_215_length_31002_cov_12 CC25_NODE_137_length_34526_cov_17 CG22_NODE_225_length_34546_cov_17 CG22_NODE_285_length_29884_cov_11 CS2_NODE_760_length_36769_cov_8 G11_NODE_616_length_38690_cov_7 G11_NODE_666_length_37579_cov_32 Z20_NODE_2763_length_24818_cov_8 Z20_NODE_4988_length_14986_cov_5
VC_695	3	131.8	395.5	3628	0.09815	0.985452	CC15_NODE_7_length_51247_cov_86 S18_NODE_523_length_54984_cov_12 S18_NODE_2368_length_34305_cov_13
VC_696	24	35.23	9724	1.620e+04	0.3744	0.0425582	T2_NODE_585_length_42104_cov_27 C15_NODE_275_length_40892_cov_16 CT2_NODE_933_length_40902_cov_9 G11_NODE_766_length_34196_cov_11 T5_NODE_526_length_44551_cov_19 Z20_NODE_839_length_45962_cov_8 h10_NODE_623_length_42628_cov_14 C14_NODE_448_length_31855_cov_18 T2_NODE_727_length_38565_cov_19 X8_NODE_258_length_43023_cov_30 h10_NODE_876_length_37803_cov_26 Z16_NODE_542_length_44185_cov_21 Z20_NODE_…
VC_697	3	53.02	159.1	1968	0.07456	0.985452	CS1_NODE_656_length_33665_cov_16 CS2_NODE_815_length_34681_cov_7 J7_NODE_697_length_33647_cov_34
VC_698	2	101.3	101.3	4179	0.02366	0.658454	C25_NODE_554_length_34934_cov_49 C25_NODE_720_length_28658_cov_16
VC_699	10	85.44	3845	1.744e+04	0.1805	0.999343	B19_NODE_1202_length_42105_cov_23 CG22_NODE_170_length_37724_cov_31 CS1_NODE_514_length_39712_cov_14 CS2_NODE_666_length_39197_cov_95 CT1_NODE_198_length_42253_cov_11 CT1_NODE_63_length_83916_cov_11 CZ16_NODE_310_length_41457_cov_15 G11_NODE_536_length_40881_cov_7 T2_NODE_775_length_37103_cov_16 h10_NODE_764_length_39848_cov_16
VC_700	2	339.4	339.4	1027	0.2477	0.979387	Z16_NODE_658_length_41279_cov_21 Z20_NODE_1257_length_41945_cov_8
VC_701	12	34.68	2289	2188	0.5085	0.000450468	CG11_NODE_537_length_40926_cov_18 B19_NODE_1635_length_38053_cov_17 G12_NODE_253_length_39668_cov_26 Z20_NODE_1686_length_37315_cov_13 S18_NODE_2023_length_37976_cov_16 Z16_NODE_826_length_36876_cov_52 Z16_NODE_309_length_52016_cov_23 Z16_NODE_328_length_51077_cov_28 h10_NODE_835_length_38564_cov_16 B19_NODE_1652_length_37864_cov_61 S18_NODE_1858_length_39349_cov_9 h9_NODE_1537_length_21529_cov_9
VC_702	3	77.30	231.9	483.7	0.3214	0.808633	B19_NODE_1381_length_40484_cov_16 Z16_NODE_675_length_40793_cov_17 h9_NODE_685_length_40279_cov_7
VC_703	7	36.34	763.1	5455	0.1225	0.999299	Z20_NODE_357_length_56386_cov_17 Z20_NODE_1577_length_38525_cov_20 Z20_NODE_346_length_56877_cov_68 B19_NODE_316_length_57332_cov_31 C25_NODE_616_length_32799_cov_23 G21_NODE_1379_length_20410_cov_7 S18_NODE_3222_length_25882_cov_8
VC_704	5	120.2	1202	4045	0.2287	0.851865	CS1_NODE_262_length_49631_cov_10 SK1_NODE_1237_length_20822_cov_36 SK1_NODE_1183_length_21315_cov_14 SK1_NODE_831_length_28450_cov_32 SK1_NODE_842_length_28041_cov_11
VC_705	32	64.44	3.196e+04	2.693e+04	0.5421	0.00000	B19_NODE_1249_length_41579_cov_27 B19_NODE_1390_length_40385_cov_22 CB19_NODE_399_length_41693_cov_13 CB19_NODE_729_length_31790_cov_68 CS2_NODE_720_length_38009_cov_24 CZ16_NODE_418_length_37337_cov_40 h10_NODE_1807_length_19932_cov_10 C24_NODE_449_length_37528_cov_9 CG11_NODE_659_length_38337_cov_20 CJ7_NODE_418_length_42372_cov_20 CS2_NODE_711_length_38102_cov_21 CS2_NODE_796_length_35598_cov_…
VC_706	2	434.3	434.3	2440	0.1509	0.984809	CS2_NODE_271_length_52948_cov_10 CT2_NODE_433_length_53210_cov_24
VC_707	2	87.24	87.24	1559	0.05287	0.979387	C15_NODE_1027_length_17628_cov_11 h10_NODE_938_length_36288_cov_9
VC_708	16	53.07	6368	3508	0.6427	9.31886e-07	B19_NODE_2753_length_23458_cov_10 G22_NODE_560_length_37077_cov_11 B19_NODE_1737_length_36843_cov_31 B19_NODE_1689_length_37456_cov_17 C24_NODE_654_length_29970_cov_20 CC14_NODE_324_length_24576_cov_60 CG11_NODE_650_length_38612_cov_16 CT5_NODE_772_length_36656_cov_32 G23_NODE_87_length_25379_cov_9 S18_NODE_2626_length_31445_cov_17 Z16_NODE_1856_length_19783_cov_11 Z16_NODE_929_length_34196_cov_1…
VC_709	25	40.01	1.200e+04	5676	0.6770	2.59562e-09	h10_NODE_707_length_41027_cov_11 CG23_NODE_517_length_26027_cov_24 h9_NODE_700_length_40094_cov_103 CG13_NODE_412_length_39847_cov_14 CT5_NODE_646_length_40151_cov_42 G22_NODE_511_length_38886_cov_27 X8_NODE_314_length_40940_cov_34 Z20_NODE_1503_length_39287_cov_10 J7_NODE_576_length_37550_cov_17 C15_NODE_551_length_27750_cov_16 CC14_NODE_659_length_16008_cov_79 CG23_NODE_1516_length_12549_cov_13…
VC_710	12	83.31	5499	4318	0.5588	4.86726e-05	S18_NODE_1713_length_40658_cov_7 CC24_NODE_298_length_40537_cov_10 CG21_NODE_240_length_40559_cov_32 CR17_NODE_170_length_46226_cov_45 CS1_NODE_440_length_41984_cov_7 CT2_NODE_1274_length_32951_cov_7 G12_NODE_145_length_45855_cov_23 G21_NODE_281_length_46268_cov_24 G21_NODE_345_length_43969_cov_24 J7_NODE_305_length_48430_cov_15 J7_NODE_314_length_48011_cov_15 S18_NODE_1279_length_44065_cov_9
VC_711	2	86.00	86.00	2431	0.03411	0.658454	SK1_NODE_604_length_36362_cov_41 CT2_NODE_3340_length_16045_cov_9
VC_712	10	54.25	2441	1.009e+04	0.1945	0.893853	CS1_NODE_262_length_49631_cov_10 SK1_NODE_1237_length_20822_cov_36 SK1_NODE_762_length_30083_cov_11 T1_NODE_328_length_53163_cov_9 T1_NODE_887_length_39750_cov_11 T2_NODE_1230_length_24625_cov_27 SK1_NODE_1183_length_21315_cov_14 CT2_NODE_1739_length_24448_cov_6 SK1_NODE_831_length_28450_cov_32 SK1_NODE_842_length_28041_cov_11
VC_713	2	90.56	90.56	1771	0.04854	0.658454	T2_NODE_719_length_38842_cov_16 CS2_NODE_1967_length_18153_cov_6
VC_714	18	49.51	7575	5311	0.5862	1.61460e-07	G21_NODE_526_length_38520_cov_9 Z20_NODE_1403_length_40351_cov_25 Z20_NODE_1471_length_39653_cov_15 C14_NODE_282_length_39721_cov_38 CJ7_NODE_513_length_39683_cov_9 Ch9_NODE_156_length_40471_cov_66 G11_NODE_525_length_41147_cov_10 S18_NODE_1523_length_42093_cov_7 Z16_NODE_973_length_33022_cov_14 B19_NODE_2934_length_21879_cov_10 CS2_NODE_1183_length_23916_cov_22 G22_NODE_407_length_41699_cov_62 S…
VC_715	4	49.16	295.0	1494	0.1642	0.992931	B19_NODE_377_length_54473_cov_69 Z20_NODE_1553_length_38761_cov_21 Z20_NODE_1676_length_37442_cov_18 G11_NODE_69_length_69481_cov_15
VC_716	2	204.0	204.0	2613	0.07232	0.979387	Z20_NODE_357_length_56386_cov_17 Z20_NODE_346_length_56877_cov_68
VC_717	3	77.89	233.7	540.3	0.2996	0.331260	CR17_NODE_4_length_129023_cov_12 S18_NODE_3_length_207405_cov_36 CG23_NODE_19_length_82470_cov_114
VC_718	2	160.4	160.4	1305	0.1092	0.658454	h10_NODE_687_length_41438_cov_12 J7_NODE_2193_length_14986_cov_34
VC_719	4	258.0	1548	2115	0.4217	0.0969654	h10_NODE_810_length_39080_cov_710 h10_NODE_816_length_38951_cov_2346 h10_NODE_925_length_36582_cov_1097 h10_NODE_1535_length_23128_cov_34
VC_720	6	72.37	1086	8300	0.1155	0.998474	T5_NODE_526_length_44551_cov_19 C14_NODE_448_length_31855_cov_18 T2_NODE_727_length_38565_cov_19 X8_NODE_258_length_43023_cov_30 h10_NODE_876_length_37803_cov_26 B19_NODE_4672_length_14153_cov_10
VC_721	2	74.02	74.02	955.8	0.07160	0.979387	h9_NODE_1145_length_28647_cov_14 S18_NODE_9770_length_10675_cov_31
VC_722	25	57.26	1.718e+04	1.534e+04	0.5274	1.51228e-05	B19_NODE_1413_length_40054_cov_21 G11_NODE_246_length_50158_cov_7 S18_NODE_57_length_94941_cov_13 S18_NODE_68_length_89994_cov_10 T5_NODE_308_length_49353_cov_171 X8_NODE_179_length_46310_cov_31 X8_NODE_773_length_22403_cov_22 Z16_NODE_306_length_52172_cov_20 Z20_NODE_136_length_72558_cov_893 Z20_NODE_4456_length_16370_cov_14 Z20_NODE_5137_length_14648_cov_5 B19_NODE_3079_length_20851_cov_11 B19_…
VC_723	23	15.87	4015	1.142e+04	0.2594	0.970577	B19_NODE_215_length_64438_cov_44 B19_NODE_4959_length_13400_cov_11 C25_NODE_246_length_45411_cov_34 CC25_NODE_25_length_59204_cov_12 CG23_NODE_780_length_19526_cov_40 CT1_NODE_752_length_14698_cov_12 CT2_NODE_1760_length_24223_cov_9 CZ16_NODE_1359_length_13592_cov_8 Ch10_NODE_510_length_29142_cov_12 G11_NODE_2939_length_11848_cov_6 G21_NODE_3276_length_10805_cov_9 G21_NODE_55_length_86753_cov_12 …
VC_724	11	97.89	5384	1.701e+04	0.2401	0.967014	B19_NODE_179_length_66530_cov_43 CG11_NODE_134_length_58308_cov_46 CG13_NODE_154_length_55202_cov_20 G11_NODE_132_length_60851_cov_102 CG11_NODE_1012_length_28923_cov_7 J7_NODE_1766_length_17177_cov_57 S18_NODE_385_length_60021_cov_15 CG11_NODE_136_length_57787_cov_15 h9_NODE_122_length_60437_cov_18 CG13_NODE_156_length_54710_cov_10 h10_NODE_136_length_60080_cov_33
VC_725	4	93.86	563.2	1328	0.2965	0.557383	B19_NODE_228_length_63428_cov_18 Z16_NODE_1025_length_31731_cov_17 CC25_NODE_146_length_33952_cov_28 CC25_NODE_303_length_22319_cov_24
VC_726	33	87.78	4.635e+04	3.268e+04	0.5860	0.00000	B19_NODE_79_length_79457_cov_22 CG11_NODE_58_length_68304_cov_11 CG11_NODE_68_length_66626_cov_18 CG11_NODE_90_length_63561_cov_19 CS18_NODE_101_length_60902_cov_22 CS2_NODE_212_length_59698_cov_13 G13_NODE_73_length_68716_cov_49 X8_NODE_29_length_69728_cov_57 h10_NODE_90_length_66730_cov_24 B19_NODE_129_length_71779_cov_20 B19_NODE_1788_length_36233_cov_13 B19_NODE_222_length_63863_cov_26 B19_NO…
VC_727	33	63.73	3.365e+04	2.066e+04	0.6188	0.00000	C15_NODE_73_length_58218_cov_13 CR17_NODE_23_length_84046_cov_70 G13_NODE_905_length_20592_cov_12 G21_NODE_1836_length_16459_cov_7 G21_NODE_34_length_112523_cov_13 S18_NODE_82_length_87136_cov_24 h10_NODE_4_length_112821_cov_27 h10_NODE_74_length_68778_cov_13 B19_NODE_6388_length_10668_cov_9 CG23_NODE_277_length_37695_cov_12 CJ7_NODE_602_length_36966_cov_10 B19_NODE_87_length_78142_cov_13 G22_NOD…
VC_728	3	74.25	222.7	511.7	0.3008	0.808633	T5_NODE_150_length_61297_cov_8 C15_NODE_663_length_23646_cov_8 B19_NODE_2411_length_26955_cov_33
VC_729	2	15.31	15.31	69.48	0.1724	0.979387	Z20_NODE_870_length_45727_cov_48 C24_NODE_2167_length_13536_cov_61
VC_730	19	82.95	1.418e+04	1.305e+04	0.5200	1.29841e-06	C25_NODE_191_length_48262_cov_46 X8_NODE_1278_length_15062_cov_12 B19_NODE_1573_length_38651_cov_28 B19_NODE_5747_length_11819_cov_22 C24_NODE_271_length_43126_cov_28 C24_NODE_2915_length_10910_cov_80 C25_NODE_555_length_34927_cov_56 C25_NODE_855_length_25047_cov_31 CB19_NODE_3040_length_10010_cov_44 CC14_NODE_605_length_16943_cov_51 CS18_NODE_1135_length_24118_cov_6 CT5_NODE_2779_length_10813_co…
VC_731	8	55.66	1559	1225	0.5567	0.00193802	R17_NODE_77_length_67511_cov_33 CT2_NODE_349_length_58138_cov_8 CT2_NODE_438_length_52846_cov_7 SK1_NODE_74_length_71560_cov_30 T1_NODE_151_length_68493_cov_13 T1_NODE_181_length_65701_cov_10 T2_NODE_115_length_69429_cov_79 CT2_NODE_148_length_70466_cov_65
VC_732	4	78.97	473.8	5383	0.08078	0.903035	CT2_NODE_1760_length_24223_cov_9 T1_NODE_697_length_43054_cov_54 CT2_NODE_1329_length_31597_cov_27 T2_NODE_1007_length_30284_cov_29
VC_733	35	39.34	2.341e+04	4.518e+04	0.3410	0.340495	G11_NODE_2540_length_13282_cov_6 S18_NODE_7675_length_12994_cov_5 T5_NODE_1705_length_18233_cov_6 T5_NODE_883_length_35239_cov_9 Z20_NODE_2177_length_30424_cov_11 Z20_NODE_1743_length_36497_cov_31 B19_NODE_1803_length_35994_cov_17 B19_NODE_1836_length_35453_cov_18 C15_NODE_1428_length_14075_cov_18 C15_NODE_1621_length_12979_cov_12 CB19_NODE_855_length_27519_cov_30 CC25_NODE_1040_length_10687_cov_…
VC_734	11	13.20	726.2	1999	0.2644	0.371333	G11_NODE_2867_length_12106_cov_6 h10_NODE_210_length_53512_cov_27 B19_NODE_3883_length_16756_cov_9 C15_NODE_339_length_37616_cov_11 G11_NODE_1529_length_19609_cov_6 B19_NODE_2438_length_26730_cov_12 S18_NODE_2926_length_28276_cov_88 C15_NODE_1585_length_13152_cov_14 C24_NODE_3240_length_10080_cov_12 G11_NODE_2450_length_13659_cov_8 S18_NODE_7869_length_12742_cov_5
VC_735	3	8.170	24.51	337.4	0.06661	0.812087	G11_NODE_3508_length_10410_cov_8 h10_NODE_2847_length_13653_cov_9 J7_NODE_2816_length_12674_cov_14
VC_736	17	125.5	1.706e+04	6195	0.7326	3.52838e-07	CC14_NODE_72_length_44172_cov_52 CS18_NODE_1252_length_22298_cov_7 G11_NODE_269_length_49231_cov_72 G22_NODE_194_length_49788_cov_28 G22_NODE_220_length_48990_cov_15 G22_NODE_885_length_25533_cov_30 S18_NODE_3154_length_26298_cov_43 S18_NODE_747_length_49395_cov_24 S18_NODE_822_length_48418_cov_54 S18_NODE_925_length_47383_cov_53 T1_NODE_271_length_57696_cov_9 T1_NODE_530_length_46757_cov_10 Z20_…
VC_737	5	103.3	1033	814.3	0.5562	0.00609289	G11_NODE_918_length_29865_cov_21 G11_NODE_74_length_68441_cov_13 B19_NODE_419_length_52698_cov_13 G11_NODE_1605_length_18989_cov_11 R17_NODE_92_length_64399_cov_23
VC_738	37	33.14	2.207e+04	9048	0.7075	0.00000	Z20_NODE_128_length_73487_cov_26 h9_NODE_34_length_79619_cov_24 T1_NODE_97_length_77872_cov_107 Z16_NODE_31_length_85772_cov_12 Z16_NODE_65_length_73627_cov_33 S18_NODE_242_length_66670_cov_26 B19_NODE_95_length_75757_cov_74 CT5_NODE_24_length_74171_cov_20 Z20_NODE_104_length_75940_cov_15 h10_NODE_35_length_82030_cov_18 C14_NODE_20_length_77570_cov_28 C14_NODE_66_length_56865_cov_13 CC25_NODE_4_l…
VC_739	5	27.75	277.5	1069	0.2046	0.500000	B19_NODE_328_length_56907_cov_174 CG23_NODE_83_length_56704_cov_45 C25_NODE_52_length_66512_cov_13 G11_NODE_1202_length_23938_cov_8 h10_NODE_2440_length_15496_cov_9
VC_740	22	48.93	1.130e+04	1.713e+04	0.3969	0.0132719	SK1_NODE_201_length_53718_cov_14 C24_NODE_1691_length_15958_cov_10 CS18_NODE_95_length_61848_cov_34 CS1_NODE_169_length_59677_cov_15 CS1_NODE_487_length_40462_cov_22 CS1_NODE_735_length_30239_cov_15 CT2_NODE_1567_length_27062_cov_13 CT2_NODE_274_length_62338_cov_9 CT2_NODE_360_length_57683_cov_25 CT2_NODE_377_length_56841_cov_8 CT2_NODE_384_length_56590_cov_21 CT2_NODE_4189_length_13549_cov_8 CZ1…
VC_741	2	157.0	157.0	1068	0.1277	0.979387	T1_NODE_2008_length_20630_cov_7 T1_NODE_483_length_47652_cov_8
VC_742	72	37.29	9.533e+04	3.084e+04	0.7547	0.00000	T1_NODE_58_length_92720_cov_16 B19_NODE_61_length_84495_cov_17 G21_NODE_166_length_56190_cov_27 CG11_NODE_784_length_35138_cov_30 CT5_NODE_455_length_43549_cov_20 h10_NODE_392_length_46730_cov_18 B19_NODE_984_length_44249_cov_26 C25_NODE_237_length_45717_cov_20 CZ20_NODE_132_length_44617_cov_48 Ch9_NODE_59_length_48919_cov_18 G21_NODE_430_length_41240_cov_8 J7_NODE_313_length_48108_cov_24 J7_NODE…
VC_743	6	99.68	1495	2458	0.3771	0.531907	T2_NODE_14_length_115542_cov_26 S18_NODE_13_length_129863_cov_30 SK1_NODE_40_length_83076_cov_15 Z16_NODE_3341_length_12374_cov_9 Z20_NODE_3453_length_20172_cov_7 Z20_NODE_3749_length_18838_cov_23
VC_744	23	58.25	1.474e+04	9502	0.6068	3.30299e-09	T5_NODE_631_length_42584_cov_9 Z16_NODE_697_length_40208_cov_15 B19_NODE_4459_length_14825_cov_10 C15_NODE_2306_length_10341_cov_8 CT5_NODE_2509_length_11847_cov_11 CZ16_NODE_819_length_20864_cov_27 Ch9_NODE_250_length_32733_cov_23 G11_NODE_31_length_82387_cov_14 G22_NODE_2335_length_12242_cov_17 S18_NODE_293_length_64298_cov_22 X8_NODE_1484_length_13495_cov_39 X8_NODE_41_length_62914_cov_19 X8_N…
VC_745	3	42.67	128.0	1595	0.07405	0.985452	C24_NODE_787_length_26550_cov_16 G11_NODE_701_length_36444_cov_24 G12_NODE_1125_length_14250_cov_12
VC_746	5	40.39	403.9	114.2	0.7649	0.00609289	h9_NODE_1028_length_31773_cov_18 CG23_NODE_321_length_35444_cov_16 CG23_NODE_185_length_43114_cov_13 CG23_NODE_186_length_42918_cov_19 G21_NODE_1913_length_15908_cov_7
VC_747	10	44.98	2024	8310	0.1955	0.992990	h9_NODE_197_length_53778_cov_13 CG11_NODE_2545_length_13992_cov_7 CJ7_NODE_126_length_57982_cov_20 T5_NODE_300_length_49729_cov_11 G11_NODE_842_length_31658_cov_8 J7_NODE_3088_length_11815_cov_9 S18_NODE_8014_length_12525_cov_5 X8_NODE_1744_length_11825_cov_11 CG21_NODE_1905_length_11527_cov_13 B19_NODE_992_length_44128_cov_26
VC_748	3	21.58	64.73	103.3	0.3719	0.331260	B19_NODE_1021_length_43789_cov_16 B19_NODE_458_length_51542_cov_10 G22_NODE_943_length_24182_cov_9
VC_749	9	54.68	1968	1372	0.5861	0.000206148	CR17_NODE_141_length_49809_cov_16 C15_NODE_716_length_22406_cov_21 B19_NODE_1053_length_43588_cov_18 G11_NODE_859_length_31298_cov_20 G12_NODE_869_length_17339_cov_37 G22_NODE_126_length_57400_cov_32 G22_NODE_569_length_36671_cov_10 R17_NODE_166_length_53365_cov_10 h10_NODE_771_length_39734_cov_78
VC_750	6	74.47	1117	278.7	0.7935	0.00253743	B19_NODE_1023_length_43777_cov_78 B19_NODE_1468_length_39601_cov_118 B19_NODE_494_length_50833_cov_12 CC14_NODE_159_length_36872_cov_16 CC24_NODE_365_length_37085_cov_12 CG13_NODE_173_length_52702_cov_10
VC_751	2	235.3	235.3	2528	0.08502	0.979387	B19_NODE_459_length_51535_cov_37 S18_NODE_805_length_48640_cov_23
VC_752	27	150.9	5.297e+04	2.734e+04	0.6592	0.00000	B19_NODE_574_length_49348_cov_275 CB19_NODE_668_length_34124_cov_11 CC24_NODE_151_length_53362_cov_15 CG11_NODE_224_length_50376_cov_14 CG11_NODE_258_length_48621_cov_299 CG11_NODE_273_length_48050_cov_21 CJ6_NODE_419_length_37881_cov_12 CJ7_NODE_160_length_53262_cov_8 CJ7_NODE_170_length_52575_cov_12 CJ7_NODE_381_length_43315_cov_10 CS18_NODE_286_length_46441_cov_22 CS18_NODE_624_length_38364_co…
VC_753	6	151.5	2273	2076	0.5211	0.00253743	B19_NODE_1642_length_37953_cov_13 T5_NODE_466_length_45866_cov_38 T5_NODE_505_length_44989_cov_113 Z20_NODE_1769_length_36068_cov_53 h10_NODE_599_length_42914_cov_44 h10_NODE_958_length_35872_cov_23
VC_754	3	59.91	179.7	1524	0.1051	0.904785	CZ20_NODE_144_length_43057_cov_13 T1_NODE_869_length_40147_cov_6 S18_NODE_2430_length_33633_cov_28
VC_755	2	280.8	280.8	3860	0.06774	0.979387	Z20_NODE_1453_length_39828_cov_11 CZ20_NODE_276_length_32303_cov_22
VC_756	2	34.57	34.57	13.69	0.6615	0.110336	B19_NODE_1030_length_43701_cov_14 C24_NODE_1229_length_19904_cov_8
VC_757	5	38.18	381.8	289.1	0.5608	0.00609289	B19_NODE_1033_length_43675_cov_14 CG11_NODE_434_length_43472_cov_20 CT5_NODE_2454_length_12114_cov_11 G21_NODE_420_length_41529_cov_91 h10_NODE_488_length_44705_cov_16
VC_758	23	60.57	1.532e+04	4225	0.7820	3.30299e-09	B19_NODE_1342_length_40847_cov_39 B19_NODE_1034_length_43670_cov_14 B19_NODE_1380_length_40491_cov_47 B19_NODE_1933_length_34117_cov_26 B19_NODE_2466_length_26335_cov_15 B19_NODE_2548_length_25444_cov_13 C14_NODE_498_length_29725_cov_74 CG13_NODE_725_length_27965_cov_22 G12_NODE_99_length_50249_cov_52 G13_NODE_1276_length_15466_cov_11 G13_NODE_742_length_24481_cov_160 G22_NODE_589_length_35667_co…
VC_759	25	49.91	1.497e+04	3.210e+04	0.3178	0.334740	B19_NODE_1966_length_33677_cov_10 Z20_NODE_1230_length_42222_cov_37 B19_NODE_26_length_101198_cov_14 B19_NODE_1723_length_37012_cov_15 CB19_NODE_1068_length_22143_cov_9 CB19_NODE_1179_length_20578_cov_19 CC14_NODE_484_length_18821_cov_16 CG13_NODE_2249_length_10734_cov_14 CG21_NODE_258_length_39711_cov_12 CG21_NODE_431_length_32773_cov_24 CG23_NODE_553_length_24478_cov_12 G11_NODE_1662_length_184…
VC_760	22	34.75	8027	9648	0.4530	0.000735002	B19_NODE_345_length_55788_cov_11 T2_NODE_585_length_42104_cov_27 C15_NODE_275_length_40892_cov_16 CS2_NODE_586_length_41185_cov_9 CT2_NODE_933_length_40902_cov_9 G11_NODE_766_length_34196_cov_11 G11_NODE_773_length_34041_cov_8 S18_NODE_1464_length_42614_cov_38 T1_NODE_261_length_58043_cov_7 Z16_NODE_2079_length_17971_cov_18 Z16_NODE_968_length_33178_cov_9 Z20_NODE_1805_length_35547_cov_6 Z20_NODE…
VC_761	52	89.63	1.189e+05	1.440e+04	0.8912	0.00000	CG11_NODE_386_length_44973_cov_14 T5_NODE_543_length_44246_cov_16 B19_NODE_563_length_49543_cov_17 G13_NODE_207_length_47472_cov_18 B19_NODE_535_length_50053_cov_24 CC14_NODE_137_length_38935_cov_108 CG11_NODE_271_length_48058_cov_55 CT2_NODE_563_length_47457_cov_28 T1_NODE_488_length_47550_cov_14 X8_NODE_244_length_43423_cov_59 CC14_NODE_389_length_21679_cov_35 CG11_NODE_1185_length_25224_cov_6 …
VC_762	2	272.1	272.1	1570	0.1474	0.979387	CG12_NODE_62_length_57733_cov_26 G12_NODE_64_length_59213_cov_105
VC_763	75	61.79	1.715e+05	4.769e+04	0.7819	0.00000	B19_NODE_1966_length_33677_cov_10 CS2_NODE_642_length_39689_cov_18 G21_NODE_904_length_27495_cov_11 T1_NODE_895_length_39642_cov_8 Z20_NODE_1230_length_42222_cov_37 S18_NODE_1836_length_39554_cov_39 CG23_NODE_169_length_44499_cov_11 CC24_NODE_405_length_34678_cov_47 B19_NODE_687_length_47529_cov_67 C24_NODE_462_length_36935_cov_14 CG21_NODE_258_length_39711_cov_12 CT2_NODE_1163_length_35758_cov_1…
VC_764	4	137.3	823.6	1547	0.3462	0.557383	CS2_NODE_162_length_65652_cov_12 S18_NODE_311_length_63278_cov_17 CS2_NODE_143_length_67384_cov_17 S18_NODE_829_length_48361_cov_11
VC_765	2	17.34	17.34	327.8	0.04968	0.979387	G11_NODE_2586_length_13122_cov_13 T2_NODE_2892_length_13704_cov_11
VC_766	3	27.63	82.88	683.2	0.1073	0.985452	T1_NODE_3967_length_12554_cov_10 T1_NODE_4955_length_10282_cov_7 T2_NODE_3154_length_12727_cov_27
VC_767	35	98.42	5.856e+04	2.867e+04	0.6708	0.00000	T1_NODE_790_length_41266_cov_13 T2_NODE_402_length_47366_cov_64 B19_NODE_3221_length_19936_cov_12 B19_NODE_5337_length_12504_cov_7 CT2_NODE_1110_length_37282_cov_16 CT2_NODE_1261_length_33204_cov_9 CT2_NODE_1326_length_31679_cov_8 CT2_NODE_1705_length_24868_cov_8 CT2_NODE_2242_length_20670_cov_7 CT2_NODE_3443_length_15698_cov_6 CT2_NODE_539_length_47998_cov_8 CT2_NODE_610_length_46166_cov_54 CT2_…
VC_768	22	106.3	2.455e+04	5.465e+04	0.3098	0.476603	T1_NODE_895_length_39642_cov_8 S18_NODE_1836_length_39554_cov_39 Z20_NODE_1166_length_42891_cov_13 B19_NODE_2283_length_28686_cov_12 CG23_NODE_698_length_21129_cov_55 CS2_NODE_607_length_40705_cov_45 CT2_NODE_1501_length_28226_cov_21 CT2_NODE_1519_length_27795_cov_27 CT2_NODE_2146_length_21212_cov_10 J7_NODE_553_length_38027_cov_26 S18_NODE_1766_length_40145_cov_16 SK1_NODE_2727_length_12526_cov_…
VC_769	21	79.02	1.659e+04	4398	0.7889	1.56603e-08	Z16_NODE_1120_length_29588_cov_9 Z20_NODE_1006_length_44325_cov_36 Z20_NODE_1263_length_41843_cov_11 B19_NODE_1091_length_43260_cov_22 B19_NODE_1081_length_43347_cov_14 B19_NODE_917_length_44909_cov_253 C14_NODE_431_length_32956_cov_10 C14_NODE_512_length_29348_cov_27 C24_NODE_566_length_32486_cov_17 G11_NODE_1420_length_20862_cov_8 G11_NODE_1502_length_19906_cov_5 G11_NODE_411_length_44774_cov_2…
VC_770	25	45.13	1.354e+04	2.003e+04	0.4027	0.00392807	Z20_NODE_606_length_48514_cov_7 B19_NODE_2289_length_28631_cov_9 B19_NODE_3384_length_18927_cov_15 B19_NODE_3438_length_18648_cov_18 B19_NODE_916_length_44919_cov_191 C25_NODE_632_length_32146_cov_19 CG11_NODE_1508_length_20742_cov_22 CT5_NODE_21_length_75851_cov_37 G11_NODE_1165_length_24621_cov_15 G13_NODE_642_length_27746_cov_15 Z20_NODE_6611_length_11958_cov_6 Z20_NODE_734_length_46939_cov_11…
VC_771	11	42.93	2361	1973	0.5421	0.000152171	Z20_NODE_811_length_46260_cov_13 S18_NODE_466_length_56528_cov_7 CC14_NODE_412_length_20760_cov_37 h10_NODE_765_length_39843_cov_12 S18_NODE_1606_length_41415_cov_23 Z20_NODE_1472_length_39647_cov_12 Z20_NODE_1570_length_38571_cov_37 Z20_NODE_3786_length_18699_cov_7 C15_NODE_2036_length_11226_cov_28 CG22_NODE_127_length_41031_cov_31 S18_NODE_3059_length_26964_cov_7
VC_772	10	154.8	6967	1.059e+04	0.3964	0.000384270	B19_NODE_1249_length_41579_cov_27 B19_NODE_1390_length_40385_cov_22 CB19_NODE_399_length_41693_cov_13 CB19_NODE_729_length_31790_cov_68 B19_NODE_1532_length_39096_cov_68 CG11_NODE_532_length_41144_cov_286 Ch10_NODE_616_length_24999_cov_13 h10_NODE_808_length_39103_cov_13 h10_NODE_862_length_38031_cov_38 h9_NODE_736_length_39480_cov_8
VC_773	23	67.78	1.715e+04	2.070e+04	0.4525	5.94658e-08	B19_NODE_318_length_57251_cov_34 CT1_NODE_157_length_47753_cov_11 G22_NODE_150_length_53540_cov_40 J6_NODE_150_length_53540_cov_40 S18_NODE_464_length_56577_cov_20 h9_NODE_139_length_58923_cov_12 B19_NODE_270_length_60835_cov_36 CS18_NODE_775_length_32974_cov_13 S18_NODE_465_length_56548_cov_47 T1_NODE_549_length_46388_cov_26 T5_NODE_527_length_44551_cov_8 Z20_NODE_309_length_58444_cov_29 h10_NOD…
VC_774	4	13.35	80.09	1200	0.06215	0.992931	C15_NODE_1357_length_14539_cov_8 S18_NODE_5731_length_16034_cov_11 T1_NODE_1156_length_33759_cov_5 Z20_NODE_1548_length_38825_cov_5
VC_775	13	68.49	5343	7318	0.4211	0.00517215	Z20_NODE_839_length_45962_cov_8 Z16_NODE_542_length_44185_cov_21 Z20_NODE_1464_length_39750_cov_51 Z20_NODE_2860_length_24058_cov_8 Z20_NODE_3084_length_22296_cov_6 h10_NODE_874_length_37837_cov_17 G11_NODE_1443_length_20592_cov_8 S18_NODE_1604_length_41433_cov_13 Z20_NODE_856_length_45818_cov_9 Z16_NODE_549_length_44044_cov_24 Z16_NODE_957_length_33480_cov_13 Z20_NODE_1280_length_41650_cov_25 G2…
VC_776	4	46.87	281.2	3225	0.08002	0.969699	CB19_NODE_103_length_54666_cov_25 T1_NODE_1096_length_35518_cov_106 T1_NODE_1151_length_33950_cov_30 C24_NODE_1103_length_21083_cov_15
VC_777	8	73.76	2065	1703	0.5457	0.000973763	CS18_NODE_7_length_105592_cov_17 CS2_NODE_101_length_77620_cov_38 CS18_NODE_49_length_69966_cov_10 CS18_NODE_53_length_68585_cov_9 G12_NODE_243_length_40143_cov_26 T1_NODE_313_length_54197_cov_25 Z20_NODE_364_length_56041_cov_8 CJ7_NODE_390_length_43052_cov_11
VC_778	10	71.75	3229	646.2	0.8290	9.13355e-05	CJ6_NODE_93_length_77719_cov_31 CG23_NODE_22_length_81227_cov_141 CG23_NODE_9_length_95817_cov_29 CJ7_NODE_125_length_58402_cov_26 CG23_NODE_20_length_81850_cov_238 CG22_NODE_31_length_55946_cov_20 CJ7_NODE_12_length_95961_cov_39 CZ20_NODE_60_length_59014_cov_40 J7_NODE_643_length_35278_cov_27 J7_NODE_70_length_73563_cov_21
VC_779	2	126.4	126.4	960.4	0.1159	0.979387	T1_NODE_1151_length_33950_cov_30 C24_NODE_1103_length_21083_cov_15
VC_780	13	87.58	6831	4934	0.5794	8.24852e-06	Ch10_NODE_235_length_42771_cov_303 CC25_NODE_371_length_19870_cov_27 CG22_NODE_483_length_20069_cov_14 B19_NODE_2778_length_23161_cov_31 CC14_NODE_113_length_40669_cov_19 CS18_NODE_518_length_40901_cov_102 CJ6_NODE_333_length_41486_cov_25 CJ7_NODE_443_length_41621_cov_30 CG11_NODE_527_length_41200_cov_11 CG11_NODE_555_length_40515_cov_44 Ch9_NODE_297_length_27556_cov_51 G11_NODE_801_length_33097_…
VC_781	28	78.49	2.967e+04	4201	0.8745	0.00000	CT2_NODE_275_length_62287_cov_16 C15_NODE_72_length_59067_cov_45 Z20_NODE_259_length_61558_cov_14 CT2_NODE_259_length_62821_cov_22 CS18_NODE_86_length_63560_cov_41 T1_NODE_198_length_63328_cov_13 C24_NODE_659_length_29852_cov_10 CC14_NODE_661_length_15986_cov_10 CG11_NODE_223_length_50513_cov_9 CG11_NODE_880_length_32074_cov_7 CG23_NODE_378_length_31976_cov_24 CJ7_NODE_634_length_35855_cov_8 CS18…
VC_782	13	39.92	3113	2463	0.5557	0.000111114	Z20_NODE_390_length_55031_cov_21 B19_NODE_795_length_46233_cov_17 B19_NODE_420_length_52684_cov_17 CS2_NODE_380_length_46579_cov_10 Ch10_NODE_275_length_41420_cov_12 Ch10_NODE_374_length_37652_cov_14 Ch10_NODE_582_length_25847_cov_15 G11_NODE_289_length_48526_cov_13 G22_NODE_104_length_61126_cov_16 G22_NODE_703_length_30522_cov_60 T5_NODE_1574_length_19501_cov_7 T5_NODE_841_length_36948_cov_25 h1…
VC_783	3	85.16	255.5	2571	0.09021	0.985452	G11_NODE_112_length_62604_cov_8 S18_NODE_445_length_57528_cov_10 Z16_NODE_330_length_51039_cov_14
VC_784	2	600.0	600.0	3329	0.1526	0.984809	G22_NODE_150_length_53540_cov_40 J6_NODE_150_length_53540_cov_40
VC_785	21	54.59	1.146e+04	9008	0.5588	8.36189e-08	X8_NODE_288_length_41959_cov_31 X8_NODE_357_length_39255_cov_22 C24_NODE_207_length_45651_cov_14 G11_NODE_160_length_57437_cov_7 Z20_NODE_1613_length_38151_cov_23 CG22_NODE_288_length_29647_cov_14 G11_NODE_130_length_61021_cov_10 G22_NODE_131_length_56235_cov_26 J7_NODE_789_length_30468_cov_42 Z20_NODE_2175_length_30433_cov_6 Z20_NODE_365_length_56009_cov_10 h10_NODE_1047_length_33093_cov_15 Z20_…
VC_786	19	62.55	1.070e+04	9401	0.5312	2.56481e-07	B19_NODE_1071_length_43402_cov_53 B19_NODE_1135_length_42831_cov_29 B19_NODE_1167_length_42474_cov_15 B19_NODE_1197_length_42138_cov_185 B19_NODE_961_length_44481_cov_56 CG11_NODE_982_length_29677_cov_6 CG22_NODE_271_length_31208_cov_16 CG23_NODE_219_length_40650_cov_21 S18_NODE_1094_length_45831_cov_17 S18_NODE_1533_length_42043_cov_49 S18_NODE_1624_length_41300_cov_52 T5_NODE_542_length_44251_c…
VC_787	10	33.96	1528	4104	0.2704	0.907062	B19_NODE_1036_length_43665_cov_22 B19_NODE_5156_length_12918_cov_8 C15_NODE_286_length_40418_cov_15 CG11_NODE_771_length_35478_cov_7 CG23_NODE_1704_length_11630_cov_20 CG23_NODE_314_length_35714_cov_37 CG23_NODE_418_length_30218_cov_24 CT5_NODE_2820_length_10668_cov_18 G11_NODE_1280_length_22626_cov_17 G11_NODE_755_length_34673_cov_12
VC_788	17	69.57	9462	8729	0.5192	2.72649e-06	B19_NODE_1071_length_43402_cov_53 B19_NODE_1135_length_42831_cov_29 B19_NODE_1167_length_42474_cov_15 B19_NODE_1197_length_42138_cov_185 B19_NODE_961_length_44481_cov_56 C15_NODE_1219_length_15882_cov_37 CG11_NODE_982_length_29677_cov_6 CG22_NODE_271_length_31208_cov_16 CG23_NODE_219_length_40650_cov_21 S18_NODE_1094_length_45831_cov_17 S18_NODE_1533_length_42043_cov_49 S18_NODE_1624_length_41300…
VC_789	2	12.18	12.18	32.61	0.2497	0.658454	C15_NODE_1402_length_14232_cov_20 Z20_NODE_2405_length_28020_cov_20
VC_790	36	40.13	2.528e+04	7082	0.7794	0.00000	CJ7_NODE_1363_length_20103_cov_186 B19_NODE_603_length_48786_cov_21 B19_NODE_2013_length_32897_cov_17 B19_NODE_1039_length_43655_cov_23 C25_NODE_866_length_24834_cov_76 CB19_NODE_2742_length_10864_cov_13 CC25_NODE_204_length_28513_cov_11 CC25_NODE_618_length_14630_cov_21 CG22_NODE_1068_length_11980_cov_190 CJ7_NODE_788_length_30341_cov_20 CS18_NODE_1113_length_24525_cov_9 CS18_NODE_1141_length_23…
VC_791	19	22.77	3894	7058	0.3544	0.441971	Ch10_NODE_465_length_32173_cov_18 B19_NODE_1288_length_41207_cov_16 B19_NODE_1911_length_34463_cov_33 B19_NODE_2409_length_27024_cov_9 CB19_NODE_661_length_34301_cov_28 CJ7_NODE_730_length_32179_cov_14 CZ20_NODE_195_length_38667_cov_43 S18_NODE_1896_length_39094_cov_14 S18_NODE_2685_length_30770_cov_10 T5_NODE_745_length_39828_cov_37 Z16_NODE_1394_length_24446_cov_25 h9_NODE_695_length_40155_cov_…
VC_792	2	125.8	125.8	462.3	0.2124	0.979387	G11_NODE_1280_length_22626_cov_17 G11_NODE_755_length_34673_cov_12
VC_793	14	53.40	4860	1581	0.7512	3.73381e-06	G22_NODE_118_length_58269_cov_84 B19_NODE_323_length_57103_cov_33 B19_NODE_1176_length_42399_cov_77 CB19_NODE_115_length_52841_cov_50 CJ7_NODE_818_length_29399_cov_11 CT5_NODE_107_length_60122_cov_21 CT5_NODE_119_length_58157_cov_40 Ch10_NODE_494_length_30044_cov_11 T5_NODE_167_length_60122_cov_42 T5_NODE_655_length_42156_cov_19 X8_NODE_49_length_60015_cov_14 Z20_NODE_432_length_53192_cov_28 h9_N…
VC_794	2	448.4	448.4	2600	0.1469	0.979387	S18_NODE_1624_length_41300_cov_52 J7_NODE_641_length_35323_cov_16
VC_795	22	19.53	4510	8128	0.3556	0.495318	Ch10_NODE_465_length_32173_cov_18 T5_NODE_677_length_41693_cov_31 B19_NODE_1288_length_41207_cov_16 B19_NODE_1911_length_34463_cov_33 B19_NODE_2409_length_27024_cov_9 CB19_NODE_661_length_34301_cov_28 CJ7_NODE_730_length_32179_cov_14 CZ20_NODE_195_length_38667_cov_43 S18_NODE_1896_length_39094_cov_14 S18_NODE_2685_length_30770_cov_10 S18_NODE_9408_length_10990_cov_5 T5_NODE_745_length_39828_cov_3…
VC_796	2	237.9	237.9	84.45	0.7289	0.110336	T5_NODE_52_length_74887_cov_222 C14_NODE_22_length_76597_cov_18
VC_797	16	44.70	5364	3110	0.6306	7.72448e-07	B19_NODE_1037_length_43659_cov_133 CB19_NODE_142_length_50452_cov_97 CB19_NODE_185_length_48177_cov_72 CS18_NODE_51_length_68782_cov_13 J7_NODE_803_length_29941_cov_14 J7_NODE_88_length_70662_cov_8 S18_NODE_129_length_75450_cov_15 S18_NODE_3019_length_27416_cov_7 Z20_NODE_141_length_72136_cov_19 h9_NODE_1126_length_29070_cov_26 CG23_NODE_323_length_35330_cov_26 CS18_NODE_41_length_73741_cov_18 CT…
VC_798	7	46.68	980.4	1330	0.4218	0.0204568	C15_NODE_523_length_28806_cov_9 C15_NODE_64_length_60542_cov_11 CT5_NODE_31_length_72675_cov_13 CT5_NODE_46_length_69745_cov_42 CZ16_NODE_42_length_100517_cov_89 T1_NODE_188_length_64448_cov_14 B19_NODE_454_length_51625_cov_29
VC_799	10	52.36	2356	3099	0.4304	0.00364228	B19_NODE_127_length_72034_cov_33 CB19_NODE_240_length_46013_cov_31 CC24_NODE_75_length_76712_cov_14 CT5_NODE_19_length_76850_cov_19 CT5_NODE_20_length_76735_cov_20 S18_NODE_202_length_68653_cov_11 S18_NODE_2426_length_33701_cov_10 Z20_NODE_146_length_71243_cov_10 h9_NODE_946_length_34228_cov_6 B19_NODE_122_length_72218_cov_24
VC_800	34	61.98	3.477e+04	2.780e+04	0.5551	0.00000	Z20_NODE_1178_length_42752_cov_8 h10_NODE_1168_length_29888_cov_27 B19_NODE_938_length_44731_cov_59 B19_NODE_941_length_44660_cov_60 CB19_NODE_352_length_42788_cov_40 CG11_NODE_528_length_41198_cov_74 CS18_NODE_1220_length_22682_cov_74 CS18_NODE_1937_length_16324_cov_10 CS18_NODE_284_length_46499_cov_69 CT5_NODE_439_length_43972_cov_19 CT5_NODE_632_length_40427_cov_16 CZ16_NODE_439_length_36455_c…
VC_801	38	78.89	5.546e+04	2.411e+04	0.6963	0.00000	G21_NODE_547_length_37886_cov_11 B19_NODE_1038_length_43656_cov_39 CB19_NODE_1165_length_20757_cov_33 CB19_NODE_1361_length_18276_cov_14 CB19_NODE_341_length_43167_cov_52 CB19_NODE_385_length_42053_cov_34 CB19_NODE_498_length_39170_cov_17 CB19_NODE_873_length_26727_cov_111 CC24_NODE_827_length_20343_cov_35 CC25_NODE_378_length_19673_cov_9 CG11_NODE_544_length_40741_cov_6 CG13_NODE_1905_length_124…
VC_802	2	172.1	172.1	770.5	0.1818	0.979387	SK1_NODE_529_length_39281_cov_18 SK1_NODE_838_length_28119_cov_15
VC_803	59	95.39	1.632e+05	9.327e+04	0.6361	0.00000	CR17_NODE_104_length_55657_cov_10 CS2_NODE_158_length_66082_cov_64 T1_NODE_192_length_64052_cov_78 CS2_NODE_185_length_63215_cov_11 T2_NODE_219_length_59783_cov_24 B19_NODE_271_length_60767_cov_14 B19_NODE_1896_length_34705_cov_18 B19_NODE_442_length_51993_cov_154 C14_NODE_1606_length_12833_cov_9 CB19_NODE_1332_length_18543_cov_225 CC24_NODE_1028_length_17423_cov_8 CG23_NODE_716_length_20756_cov_…
VC_804	71	48.61	1.208e+05	9.245e+04	0.5661	0.00000	CT5_NODE_516_length_42661_cov_144 G22_NODE_625_length_34276_cov_9 S18_NODE_1692_length_40818_cov_14 h9_NODE_545_length_42806_cov_26 CT5_NODE_454_length_43633_cov_20 B19_NODE_2437_length_26743_cov_15 B19_NODE_1232_length_41759_cov_18 B19_NODE_2921_length_21943_cov_14 B19_NODE_4812_length_13804_cov_9 C14_NODE_1580_length_12932_cov_12 C14_NODE_288_length_39554_cov_93 C14_NODE_295_length_39202_cov_15…
VC_805	46	46.43	4.806e+04	4.021e+04	0.5439	0.00000	CR17_NODE_86_length_57918_cov_21 T2_NODE_212_length_60080_cov_33 B19_NODE_1967_length_33673_cov_20 C24_NODE_57_length_62222_cov_14 CC25_NODE_42_length_48123_cov_22 CC25_NODE_440_length_17565_cov_25 CG11_NODE_83_length_64298_cov_10 CG13_NODE_1096_length_19748_cov_7 CG23_NODE_77_length_57336_cov_73 CR17_NODE_123_length_52390_cov_55 CR17_NODE_189_length_44560_cov_26 CR17_NODE_214_length_42896_cov_45…
VC_806	83	39.60	1.348e+05	5.825e+04	0.6976	0.00000	CT2_NODE_1018_length_39129_cov_31 CS18_NODE_632_length_38152_cov_23 CT5_NODE_569_length_41682_cov_34 C24_NODE_436_length_37875_cov_10 B19_NODE_349_length_55501_cov_17 C14_NODE_126_length_48799_cov_17 C24_NODE_1642_length_16271_cov_6 C24_NODE_456_length_37353_cov_13 C24_NODE_538_length_33769_cov_32 C24_NODE_656_length_29919_cov_67 C24_NODE_851_length_25027_cov_58 C25_NODE_130_length_53886_cov_10 C…
VC_807	93	28.68	1.227e+05	5.037e+04	0.7082	0.00000	CS18_NODE_674_length_37040_cov_16 CB19_NODE_424_length_41157_cov_27 CT2_NODE_973_length_40138_cov_18 T1_NODE_878_length_39971_cov_18 h9_NODE_454_length_44575_cov_22 CS18_NODE_804_length_32058_cov_18 CT5_NODE_596_length_41332_cov_15 CT5_NODE_694_length_38930_cov_21 B19_NODE_2729_length_23714_cov_8 CB19_NODE_1166_length_20735_cov_14 CZ16_NODE_312_length_41367_cov_222 T5_NODE_469_length_45862_cov_72…
VC_808	36	86.65	5.459e+04	9613	0.8493	0.00000	CT2_NODE_675_length_44930_cov_8 X8_NODE_420_length_35985_cov_38 h10_NODE_487_length_44715_cov_53 CG13_NODE_1325_length_16941_cov_19 CG22_NODE_121_length_41296_cov_142 CJ7_NODE_1534_length_18777_cov_25 CS18_NODE_393_length_43725_cov_7 B19_NODE_2326_length_28166_cov_39 B19_NODE_2165_length_30351_cov_22 CB19_NODE_2733_length_10888_cov_33 CB19_NODE_330_length_43533_cov_28 CC14_NODE_1124_length_11354_…
VC_809	3	108.2	324.7	1448	0.1825	0.985452	h10_NODE_1698_length_21217_cov_13 h10_NODE_213_length_53026_cov_23 G22_NODE_636_length_33888_cov_56
VC_810	24	65.30	1.802e+04	2.017e+04	0.4712	5.35559e-06	h10_NODE_440_length_45648_cov_25 B19_NODE_1080_length_43347_cov_20 C14_NODE_1937_length_11317_cov_18 CB19_NODE_381_length_42174_cov_108 CB19_NODE_535_length_38211_cov_21 CB19_NODE_653_length_34506_cov_27 CG11_NODE_1600_length_19936_cov_7 CS18_NODE_409_length_43232_cov_24 CT5_NODE_1602_length_17937_cov_11 CT5_NODE_1901_length_15509_cov_15 CT5_NODE_725_length_38286_cov_15 Ch10_NODE_220_length_43306…
VC_811	2	77.13	77.13	559.2	0.1205	0.979387	CJ7_NODE_2143_length_15380_cov_147 CJ7_NODE_2291_length_14736_cov_132
VC_812	3	45.43	136.3	1989	0.06394	0.985452	S18_NODE_1849_length_39442_cov_30 S18_NODE_1882_length_39194_cov_28 Z20_NODE_4933_length_15097_cov_6
VC_813	43	133.3	1.203e+05	7.572e+04	0.6135	0.00000	B19_NODE_116_length_72996_cov_37 B19_NODE_103_length_74012_cov_67 B19_NODE_131_length_71639_cov_15 B19_NODE_148_length_69944_cov_10 B19_NODE_2270_length_28816_cov_34 B19_NODE_2412_length_26946_cov_46 B19_NODE_327_length_56934_cov_203 C14_NODE_29_length_73526_cov_17 C24_NODE_29_length_71533_cov_15 CB19_NODE_12_length_74869_cov_26 CB19_NODE_83_length_57411_cov_33 CC24_NODE_85_length_72287_cov_24 CG…
VC_814	6	89.95	1349	6184	0.1788	0.977336	CS2_NODE_116_length_73616_cov_11 CT2_NODE_188_length_66647_cov_13 X8_NODE_152_length_47134_cov_16 X8_NODE_27_length_71092_cov_35 Z20_NODE_4158_length_17344_cov_11 Z20_NODE_449_length_52402_cov_7
VC_815	2	138.6	138.6	1299	0.09616	0.979387	C14_NODE_24_length_76160_cov_31 G11_NODE_637_length_38372_cov_16
VC_816	6	48.18	722.7	1532	0.3188	0.594909	C24_NODE_107_length_54002_cov_11 B19_NODE_2608_length_24947_cov_9 CG11_NODE_775_length_35315_cov_11 Ch10_NODE_21_length_72299_cov_18 G11_NODE_997_length_27928_cov_39 Z20_NODE_100_length_76493_cov_11
VC_817	2	3.941	3.941	326.1	0.01180	0.979387	C24_NODE_727_length_28050_cov_26 G12_NODE_1419_length_11961_cov_8
VC_818	5	80.13	801.3	2575	0.2366	0.661948	C25_NODE_1518_length_15817_cov_25 Z20_NODE_121_length_73967_cov_34 Z20_NODE_144_length_71543_cov_8 C14_NODE_1326_length_14606_cov_25 C14_NODE_393_length_34705_cov_23
VC_819	6	143.4	2151	1813	0.5410	0.00253743	CG11_NODE_70_length_66168_cov_16 CG11_NODE_95_length_62750_cov_8 CJ6_NODE_118_length_65665_cov_26 J7_NODE_128_length_65905_cov_36 J7_NODE_243_length_52932_cov_12 J7_NODE_281_length_49751_cov_9
VC_820	10	91.50	4118	3653	0.5285	0.00455425	CT2_NODE_220_length_64998_cov_21 S18_NODE_261_length_65812_cov_9 T2_NODE_163_length_64491_cov_26 T2_NODE_164_length_64451_cov_35 h10_NODE_75_length_68732_cov_15 T2_NODE_331_length_50113_cov_17 CT2_NODE_201_length_65875_cov_16 CT2_NODE_772_length_43304_cov_8 CT2_NODE_952_length_40498_cov_6 Z20_NODE_2831_length_24258_cov_21
VC_821	4	55.31	331.8	5680	0.05512	0.992931	CT2_NODE_4489_length_12810_cov_7 T1_NODE_3061_length_15439_cov_8 T1_NODE_892_length_39696_cov_36 Z16_NODE_1122_length_29572_cov_31
VC_822	5	81.32	813.2	3817	0.1753	0.417266	CG11_NODE_212_length_51042_cov_26 CJ7_NODE_1047_length_24307_cov_7 CS2_NODE_1237_length_23096_cov_20 CJ7_NODE_2237_length_14965_cov_9 CT2_NODE_1830_length_23337_cov_29
VC_823	3	52.82	158.5	58.03	0.7122	0.0404278	G11_NODE_976_length_28433_cov_14 S18_NODE_3175_length_26202_cov_7 S18_NODE_7810_length_12837_cov_8
VC_824	25	61.98	1.859e+04	1.421e+04	0.5659	4.43040e-06	B19_NODE_1089_length_43273_cov_85 B19_NODE_5661_length_11961_cov_8 B19_NODE_964_length_44463_cov_164 C25_NODE_302_length_43336_cov_21 CS2_NODE_548_length_41930_cov_8 CZ16_NODE_1086_length_16173_cov_10 Ch10_NODE_618_length_24956_cov_14 G11_NODE_2547_length_13257_cov_6 S18_NODE_2808_length_29424_cov_8 S18_NODE_2962_length_27972_cov_53 T5_NODE_624_length_42705_cov_44 X8_NODE_786_length_22167_cov_15 …
VC_825	2	38.38	38.38	25.64	0.5642	0.110336	SK1_NODE_1565_length_18386_cov_7 T1_NODE_4993_length_10206_cov_5
VC_826	32	39.12	1.940e+04	5089	0.7902	0.00000	C24_NODE_308_length_41831_cov_24 CB19_NODE_306_length_44287_cov_21 CJ7_NODE_378_length_43344_cov_26 CS1_NODE_365_length_44685_cov_219 CT2_NODE_640_length_45642_cov_7 CT5_NODE_346_length_46232_cov_24 Ch10_NODE_511_length_29125_cov_164 G11_NODE_1086_length_26020_cov_7 J7_NODE_409_length_43516_cov_14 S18_NODE_1250_length_44281_cov_96 S18_NODE_1585_length_41568_cov_11 S18_NODE_1764_length_40157_cov_5…
VC_827	3	40.38	121.1	762.0	0.1363	0.985452	X8_NODE_152_length_47134_cov_16 Z16_NODE_2405_length_16167_cov_8 Z20_NODE_2596_length_26152_cov_27
VC_828	33	72.30	3.818e+04	1.829e+04	0.6752	0.00000	B19_NODE_1050_length_43612_cov_50 B19_NODE_1040_length_43651_cov_11 B19_NODE_809_length_46108_cov_63 B19_NODE_898_length_45091_cov_32 C14_NODE_193_length_44639_cov_48 C24_NODE_223_length_44960_cov_52 C24_NODE_236_length_44484_cov_15 C24_NODE_2381_length_12550_cov_7 C24_NODE_253_length_43873_cov_18 C25_NODE_252_length_45021_cov_13 CT5_NODE_427_length_44131_cov_14 G11_NODE_1180_length_24395_cov_9 G…
VC_829	16	71.82	8618	4853	0.6382	7.72448e-07	B19_NODE_2610_length_24929_cov_9 G11_NODE_1006_length_27752_cov_16 G11_NODE_508_length_41590_cov_16 B19_NODE_2147_length_30659_cov_10 B19_NODE_199_length_65055_cov_15 B19_NODE_2417_length_26881_cov_19 B19_NODE_290_length_59472_cov_25 C14_NODE_55_length_61056_cov_16 CG11_NODE_861_length_32588_cov_8 CG21_NODE_349_length_36007_cov_13 CG21_NODE_65_length_58654_cov_11 CG21_NODE_68_length_58103_cov_48 …
VC_830	15	52.41	5503	1.749e+04	0.2390	0.999846	B19_NODE_2521_length_25711_cov_9 B19_NODE_49_length_89459_cov_57 B19_NODE_57_length_85871_cov_28 C14_NODE_50_length_63121_cov_22 CG11_NODE_21_length_90605_cov_15 CG21_NODE_13_length_88678_cov_23 CS18_NODE_15_length_93337_cov_83 CZ16_NODE_133_length_54270_cov_15 J7_NODE_260_length_51204_cov_6 J7_NODE_733_length_32205_cov_12 T1_NODE_67_length_88846_cov_23 h10_NODE_24_length_93587_cov_14 h10_NODE_60…
VC_831	30	135.1	5.878e+04	3351	0.9452	0.00000	T1_NODE_372_length_50719_cov_12 SK1_NODE_218_length_52270_cov_13 SK1_NODE_759_length_30211_cov_15 G11_NODE_219_length_51714_cov_8 CJ7_NODE_152_length_54341_cov_16 G21_NODE_226_length_49788_cov_81 G21_NODE_268_length_46893_cov_9 Z20_NODE_388_length_55087_cov_10 B19_NODE_489_length_50997_cov_27 CS2_NODE_285_length_51475_cov_50 B19_NODE_4245_length_15513_cov_7 B19_NODE_507_length_50606_cov_78 B19_NO…
VC_832	17	58.15	7908	2472	0.7594	3.52838e-07	CG11_NODE_417_length_43837_cov_83 h9_NODE_480_length_44058_cov_11 CZ16_NODE_262_length_43572_cov_58 T1_NODE_784_length_41386_cov_18 T2_NODE_957_length_31577_cov_17 h9_NODE_431_length_44963_cov_117 B19_NODE_2026_length_32690_cov_10 B19_NODE_3818_length_17010_cov_10 B19_NODE_5369_length_12443_cov_7 C14_NODE_1663_length_12605_cov_12 C14_NODE_852_length_20428_cov_12 CS18_NODE_556_length_40011_cov_15 …
VC_833	18	20.73	3172	1314	0.7015	2.65688e-07	B19_NODE_3899_length_16694_cov_9 B19_NODE_1246_length_41602_cov_38 B19_NODE_1569_length_38711_cov_134 B19_NODE_1613_length_38266_cov_12 B19_NODE_1722_length_37019_cov_30 B19_NODE_5700_length_11899_cov_11 C14_NODE_378_length_35844_cov_22 C14_NODE_949_length_18528_cov_14 C25_NODE_731_length_28466_cov_20 CT5_NODE_1424_length_19996_cov_11 G21_NODE_1018_length_25530_cov_6 G21_NODE_603_length_35911_cov…
VC_834	20	29.88	5678	1668	0.7687	3.39220e-08	G12_NODE_321_length_36132_cov_19 CS2_NODE_525_length_42432_cov_23 B19_NODE_1405_length_40148_cov_14 C15_NODE_272_length_40968_cov_44 C25_NODE_340_length_42024_cov_14 C25_NODE_394_length_40269_cov_18 CG13_NODE_1556_length_14872_cov_26 CG22_NODE_142_length_39621_cov_284 CG22_NODE_212_length_35321_cov_13 CG22_NODE_245_length_33303_cov_59 CJ6_NODE_340_length_41258_cov_82 CJ7_NODE_497_length_40146_cov…
VC_835	60	30.84	5.459e+04	2.136e+04	0.7176	0.00000	B19_NODE_3466_length_18516_cov_7 B19_NODE_1045_length_43620_cov_3621 B19_NODE_4353_length_15153_cov_9 C24_NODE_380_length_39602_cov_19 C24_NODE_409_length_38637_cov_17 C24_NODE_469_length_36743_cov_25 C24_NODE_554_length_33064_cov_36 C24_NODE_594_length_31627_cov_25 C24_NODE_595_length_31613_cov_164 C24_NODE_675_length_29528_cov_12 C25_NODE_2280_length_11854_cov_13 C25_NODE_580_length_34018_cov_3…
VC_836	5	13.88	138.8	1907	0.06753	0.996692	C25_NODE_2642_length_10625_cov_11 CG22_NODE_1008_length_12496_cov_29 G21_NODE_2385_length_13569_cov_7 X8_NODE_1469_length_13604_cov_16 h9_NODE_3388_length_11394_cov_5
VC_837	12	84.47	5575	7825	0.4153	0.0112880	B19_NODE_461_length_51503_cov_18 S18_NODE_1066_length_46126_cov_22 S18_NODE_761_length_49230_cov_49 S18_NODE_877_length_47909_cov_261 X8_NODE_187_length_46021_cov_30 h10_NODE_1205_length_29253_cov_22 h9_NODE_334_length_47506_cov_9 h10_NODE_442_length_45632_cov_13 CG13_NODE_208_length_49677_cov_13 CG13_NODE_227_length_47760_cov_119 CJ7_NODE_1016_length_24965_cov_19 S18_NODE_696_length_50326_cov_8
VC_838	2	128.7	128.7	555.2	0.1871	0.979387	C14_NODE_818_length_20981_cov_26 C24_NODE_1459_length_17641_cov_162
VC_839	20	79.27	1.506e+04	6201	0.7070	4.57875e-08	CG11_NODE_846_length_32966_cov_8 CJ6_NODE_165_length_53891_cov_24 T1_NODE_323_length_53607_cov_14 Z20_NODE_2456_length_27517_cov_13 h10_NODE_197_length_54466_cov_17 G11_NODE_263_length_49483_cov_6 B19_NODE_1849_length_35300_cov_50 G11_NODE_159_length_57486_cov_13 B19_NODE_531_length_50132_cov_338 B19_NODE_534_length_50054_cov_63 C24_NODE_1080_length_21353_cov_10 CG13_NODE_1655_length_14076_cov_8 …
VC_840	11	29.42	1618	3434	0.3189	0.322882	C24_NODE_724_length_28133_cov_13 CG23_NODE_1992_length_10447_cov_19 C25_NODE_727_length_28477_cov_14 C14_NODE_2259_length_10219_cov_10 C24_NODE_1125_length_20844_cov_8 C25_NODE_2026_length_12825_cov_40 CG22_NODE_1041_length_12244_cov_26 C25_NODE_852_length_25130_cov_10 C24_NODE_931_length_23590_cov_14 G21_NODE_2468_length_13248_cov_33 CG22_NODE_1286_length_10526_cov_25
VC_841	5	53.36	533.6	3342	0.1373	0.952654	C14_NODE_818_length_20981_cov_26 C24_NODE_554_length_33064_cov_36 C25_NODE_2387_length_11494_cov_67 G12_NODE_1242_length_13243_cov_17 C24_NODE_1459_length_17641_cov_162
VC_842	5	20.78	207.8	2093	0.08990	0.851865	CG13_NODE_161_length_54170_cov_16 X8_NODE_88_length_52913_cov_50 h10_NODE_266_length_50317_cov_48 CJ6_NODE_1022_length_16182_cov_7 X8_NODE_1624_length_12452_cov_10
VC_843	12	39.00	2574	2177	0.5390	0.000553089	B19_NODE_2065_length_31945_cov_1414 B19_NODE_1899_length_34642_cov_665 B19_NODE_2136_length_30791_cov_50 C24_NODE_1681_length_16020_cov_8 C24_NODE_3114_length_10412_cov_8 C24_NODE_755_length_27475_cov_60 C25_NODE_732_length_28444_cov_18 CG13_NODE_990_length_21658_cov_10 CG21_NODE_808_length_21462_cov_7 G11_NODE_1606_length_18975_cov_11 S18_NODE_2534_length_32422_cov_490 Z20_NODE_2235_length_29743…
VC_844	20	50.92	9675	6713	0.5889	3.39220e-08	B19_NODE_2023_length_32737_cov_14 B19_NODE_1305_length_41089_cov_21 B19_NODE_713_length_47230_cov_53 C25_NODE_421_length_39295_cov_12 CG11_NODE_1338_length_22868_cov_9 CG13_NODE_469_length_38327_cov_14 CG21_NODE_193_length_42835_cov_9 CG21_NODE_449_length_31885_cov_13 CS1_NODE_540_length_38795_cov_28 CT5_NODE_352_length_46044_cov_18 CZ16_NODE_829_length_20531_cov_8 G11_NODE_980_length_28286_cov_2…
VC_845	20	25.90	4921	9910	0.3309	0.148838	CG11_NODE_915_length_31283_cov_19 CG21_NODE_168_length_44328_cov_21 CZ16_NODE_627_length_27102_cov_16 G21_NODE_551_length_37764_cov_11 G22_NODE_650_length_33350_cov_20 S18_NODE_2262_length_35396_cov_18 h10_NODE_1092_length_31773_cov_12 G12_NODE_379_length_32692_cov_27 B19_NODE_2065_length_31945_cov_1414 B19_NODE_1899_length_34642_cov_665 B19_NODE_2136_length_30791_cov_50 C24_NODE_1681_length_1602…
VC_846	2	95.35	95.35	1306	0.06787	0.979387	CG22_NODE_636_length_17124_cov_23 CC25_NODE_843_length_12279_cov_7
VC_847	16	35.20	4223	6972	0.3762	0.0398410	G11_NODE_579_length_39732_cov_6 G13_NODE_527_length_32810_cov_13 Z20_NODE_2412_length_27954_cov_48 CC24_NODE_1367_length_14045_cov_14 CG13_NODE_1673_length_13946_cov_10 S18_NODE_1199_length_44803_cov_13 h9_NODE_128_length_59765_cov_12 C15_NODE_303_length_39398_cov_11 CG13_NODE_317_length_44021_cov_39 T5_NODE_1766_length_17563_cov_5 G13_NODE_86_length_63975_cov_29 S18_NODE_407_length_59137_cov_43 …
VC_848	32	51.55	2.557e+04	7547	0.7706	0.00000	B19_NODE_1110_length_43029_cov_17 B19_NODE_2397_length_27171_cov_25 B19_NODE_981_length_44287_cov_20 C14_NODE_182_length_45166_cov_17 C14_NODE_671_length_24456_cov_15 C24_NODE_1082_length_21327_cov_8 CG11_NODE_3335_length_11170_cov_16 CJ6_NODE_371_length_40108_cov_22 CS18_NODE_1412_length_20580_cov_11 CZ16_NODE_537_length_31993_cov_75 CZ16_NODE_543_length_31644_cov_14 G11_NODE_1822_length_17258_c…
VC_849	6	27.44	411.6	506.9	0.4424	0.0153195	h9_NODE_3177_length_11990_cov_8 CJ6_NODE_1848_length_10197_cov_6 G13_NODE_846_length_21632_cov_11 G11_NODE_2283_length_14485_cov_7 CG13_NODE_2414_length_10119_cov_14 S18_NODE_7772_length_12882_cov_5
VC_850	8	67.84	1900	2328	0.4476	0.0119743	B19_NODE_3768_length_17216_cov_7 CG11_NODE_511_length_41505_cov_177 Ch9_NODE_102_length_44186_cov_15 CG13_NODE_558_length_35616_cov_17 T5_NODE_439_length_46414_cov_81 Z20_NODE_3856_length_18398_cov_7 CG11_NODE_2279_length_15357_cov_43 CG13_NODE_337_length_42987_cov_12
VC_851	15	40.80	4284	2143	0.6634	1.69572e-06	B19_NODE_1136_length_42830_cov_131 B19_NODE_3419_length_18760_cov_59 B19_NODE_4699_length_14103_cov_13 B19_NODE_815_length_46032_cov_99 C15_NODE_228_length_43156_cov_21 C15_NODE_450_length_31962_cov_15 CB19_NODE_829_length_28182_cov_22 CC25_NODE_284_length_23490_cov_29 CZ20_NODE_204_length_38203_cov_25 S18_NODE_2411_length_33807_cov_8 S18_NODE_2488_length_33066_cov_12 T5_NODE_506_length_44987_cov…
VC_852	5	109.1	1091	1037	0.5104	0.00609289	B19_NODE_1046_length_43620_cov_295 S18_NODE_1474_length_42515_cov_132 T5_NODE_613_length_42901_cov_8 Z20_NODE_1254_length_41959_cov_79 Z20_NODE_985_length_44510_cov_109
VC_853	7	58.54	1229	5790	0.1748	0.999299	B19_NODE_1327_length_40948_cov_24 B19_NODE_1047_length_43616_cov_47 CG22_NODE_122_length_41288_cov_41 CS2_NODE_566_length_41597_cov_64 G21_NODE_840_length_29097_cov_7 T1_NODE_900_length_39586_cov_16 h10_NODE_641_length_42351_cov_22
VC_854	9	61.57	2217	5517	0.2860	0.953301	B19_NODE_1514_length_39225_cov_28 C14_NODE_297_length_39173_cov_25 C25_NODE_413_length_39514_cov_15 CS2_NODE_935_length_30704_cov_15 CT5_NODE_585_length_41410_cov_51 CZ16_NODE_326_length_40620_cov_13 R17_NODE_476_length_38241_cov_86 h10_NODE_1722_length_20892_cov_33 h10_NODE_660_length_41887_cov_24
VC_855	22	67.24	1.553e+04	5616	0.7329	7.23121e-09	B19_NODE_1327_length_40948_cov_24 B19_NODE_1047_length_43616_cov_47 C25_NODE_1109_length_20062_cov_8 C25_NODE_740_length_28086_cov_16 CG11_NODE_1724_length_18820_cov_31 CG11_NODE_202_length_51748_cov_23 CG11_NODE_526_length_41226_cov_85 CG11_NODE_571_length_40104_cov_27 CG11_NODE_713_length_36783_cov_24 CG22_NODE_122_length_41288_cov_41 CS1_NODE_515_length_39706_cov_11 CS2_NODE_566_length_41597_c…
VC_856	38	73.85	5.192e+04	3.603e+04	0.5898	0.00000	CG22_NODE_165_length_38241_cov_27 B19_NODE_1665_length_37736_cov_120 B19_NODE_1718_length_37079_cov_14 C14_NODE_374_length_35926_cov_11 C25_NODE_474_length_37770_cov_22 CG22_NODE_167_length_38214_cov_70 CJ7_NODE_625_length_36162_cov_163 CS18_NODE_692_length_36571_cov_10 CS2_NODE_771_length_36421_cov_13 CZ16_NODE_416_length_37516_cov_35 J7_NODE_560_length_37933_cov_58 S18_NODE_2905_length_28429_co…
VC_857	31	144.5	6.719e+04	9.321e+04	0.4187	9.34967e-06	B19_NODE_1049_length_43615_cov_15 CC14_NODE_78_length_43362_cov_17 CG11_NODE_108_length_61500_cov_111 CG11_NODE_111_length_61383_cov_23 CG11_NODE_137_length_57657_cov_70 CG11_NODE_149_length_55971_cov_50 CG11_NODE_85_length_63958_cov_10 CG13_NODE_172_length_52708_cov_22 CJ7_NODE_108_length_60696_cov_36 CJ7_NODE_121_length_58682_cov_15 CS1_NODE_165_length_60353_cov_47 CS1_NODE_183_length_57826_cov…
VC_858	34	25.20	1.414e+04	3.271e+04	0.3014	0.177210	B19_NODE_2188_length_30076_cov_43 C24_NODE_916_length_23901_cov_9 CC14_NODE_938_length_12886_cov_15 CG13_NODE_154_length_55202_cov_20 CT5_NODE_56_length_68080_cov_17 G22_NODE_1251_length_19182_cov_16 J7_NODE_1402_length_19700_cov_101 S18_NODE_315_length_63114_cov_18 T5_NODE_318_length_49042_cov_6 X8_NODE_164_length_46670_cov_64 Z20_NODE_2568_length_26489_cov_11 Z20_NODE_6281_length_12514_cov_7 CG…
VC_859	28	65.91	2.492e+04	4.348e+04	0.3640	0.0223542	G21_NODE_53_length_88827_cov_46 G11_NODE_104_length_63492_cov_9 Z20_NODE_2721_length_25066_cov_7 Z20_NODE_474_length_51637_cov_8 C24_NODE_164_length_48880_cov_14 CC24_NODE_589_length_26170_cov_14 CT2_NODE_4952_length_11642_cov_18 CZ20_NODE_1126_length_13114_cov_8 G11_NODE_2107_length_15417_cov_6 G21_NODE_152_length_58129_cov_83 G21_NODE_951_length_26617_cov_11 S18_NODE_1169_length_45100_cov_6 S18…
VC_860	18	104.7	1.602e+04	1.356e+04	0.5410	1.12265e-06	h9_NODE_161_length_57282_cov_17 T1_NODE_294_length_55934_cov_11 h9_NODE_138_length_58956_cov_13 S18_NODE_803_length_48655_cov_17 C15_NODE_443_length_32315_cov_9 S18_NODE_368_length_60779_cov_11 h10_NODE_117_length_62030_cov_48 h10_NODE_146_length_59109_cov_38 C14_NODE_776_length_21970_cov_13 G22_NODE_708_length_30409_cov_24 S18_NODE_2217_length_35960_cov_94 S18_NODE_3118_length_26509_cov_8 S18_NO…
VC_861	17	32.99	4487	1.309e+04	0.2548	0.999235	h9_NODE_197_length_53778_cov_13 CB19_NODE_833_length_28121_cov_13 CG11_NODE_2545_length_13992_cov_7 CJ7_NODE_126_length_57982_cov_20 CX8_NODE_124_length_58700_cov_13 T5_NODE_300_length_49729_cov_11 h10_NODE_1768_length_20395_cov_8 h10_NODE_318_length_48382_cov_27 G11_NODE_842_length_31658_cov_8 J7_NODE_3088_length_11815_cov_9 S18_NODE_8014_length_12525_cov_5 X8_NODE_1744_length_11825_cov_11 CG12_…
VC_862	6	41.90	628.6	3735	0.1436	0.998474	h9_NODE_197_length_53778_cov_13 G11_NODE_842_length_31658_cov_8 J7_NODE_3088_length_11815_cov_9 T5_NODE_1224_length_25009_cov_9 T5_NODE_3043_length_10807_cov_5 X8_NODE_1744_length_11825_cov_11
VC_863	25	30.36	9107	3.812e+04	0.1926	0.999991	S18_NODE_430_length_58025_cov_13 h10_NODE_119_length_61920_cov_26 Ch10_NODE_237_length_42758_cov_165 CT5_NODE_456_length_43533_cov_14 G21_NODE_382_length_42798_cov_12 G22_NODE_1150_length_20453_cov_7 X8_NODE_531_length_31021_cov_48 h10_NODE_1297_length_27160_cov_19 h10_NODE_1321_length_26786_cov_14 h10_NODE_607_length_42798_cov_28 h9_NODE_84_length_65771_cov_16 CS18_NODE_1002_length_26682_cov_12 …
VC_864	8	36.03	1009	6972	0.1262	0.999679	C25_NODE_345_length_41986_cov_17 X8_NODE_922_length_19487_cov_21 B19_NODE_4531_length_14589_cov_9 B19_NODE_3484_length_18438_cov_16 B19_NODE_4766_length_13943_cov_8 S18_NODE_2580_length_31876_cov_19 h9_NODE_1191_length_27758_cov_31 h9_NODE_3844_length_10252_cov_7
VC_865	6	47.19	707.9	2194	0.2430	0.851023	S18_NODE_842_length_48141_cov_78 B19_NODE_1791_length_36173_cov_11 S18_NODE_7365_length_13412_cov_5 S18_NODE_20_length_119385_cov_13 S18_NODE_5410_length_16717_cov_5 S18_NODE_379_length_60358_cov_7
VC_866	7	66.76	1402	4095	0.2544	0.899332	B19_NODE_104_length_73951_cov_23 C24_NODE_109_length_53578_cov_16 C24_NODE_39_length_66280_cov_20 C24_NODE_65_length_60613_cov_20 Z16_NODE_1134_length_29212_cov_12 Z16_NODE_75_length_71618_cov_52 Z20_NODE_2538_length_26726_cov_13
VC_867	4	31.60	189.6	277.6	0.3989	0.156161	G13_NODE_1053_length_18067_cov_11 G13_NODE_1388_length_14444_cov_8 G13_NODE_1869_length_11358_cov_16 C24_NODE_3219_length_10143_cov_5
VC_868	4	44.57	267.4	1046	0.2024	0.992931	Z16_NODE_1488_length_23268_cov_18 Z16_NODE_3500_length_11926_cov_7 Z20_NODE_2016_length_32197_cov_9 Z20_NODE_7166_length_11204_cov_10
VC_869	2	19.64	19.64	128.0	0.1295	0.979387	Z16_NODE_1718_length_20811_cov_67 Z20_NODE_3733_length_18902_cov_9
VC_870	6	51.68	775.2	3049	0.2021	0.655540	Z16_NODE_110_length_66399_cov_21 Z16_NODE_678_length_40653_cov_59 Z16_NODE_1345_length_25382_cov_44 CT2_NODE_4564_length_12580_cov_5 Z16_NODE_2908_length_13914_cov_9 Z16_NODE_4184_length_10169_cov_56
VC_871	29	100.4	4.077e+04	4.137e+04	0.4960	4.79336e-08	Z16_NODE_9_length_106836_cov_30 CS2_NODE_39_length_113149_cov_28 T1_NODE_65_length_89831_cov_21 T2_NODE_963_length_31423_cov_13 C24_NODE_452_length_37438_cov_15 C25_NODE_544_length_35189_cov_10 CS1_NODE_33_length_122262_cov_9 CT2_NODE_13_length_121688_cov_10 Ch10_NODE_2_length_114404_cov_60 G11_NODE_10_length_112629_cov_28 G12_NODE_493_length_26994_cov_15 G13_NODE_438_length_36522_cov_56 G21_NODE…
VC_872	31	45.35	2.109e+04	2.369e+04	0.4702	1.57834e-08	CG11_NODE_736_length_36308_cov_17 B19_NODE_6782_length_10070_cov_29 C15_NODE_454_length_31845_cov_12 C24_NODE_1362_length_18533_cov_7 CJ7_NODE_516_length_39596_cov_19 G11_NODE_776_length_33953_cov_10 G11_NODE_810_length_32799_cov_11 S18_NODE_1331_length_43648_cov_9 T5_NODE_978_length_31485_cov_10 Z20_NODE_1269_length_41759_cov_9 Z20_NODE_1407_length_40317_cov_14 Z20_NODE_5306_length_14313_cov_5 h…
VC_873	41	81.66	6.696e+04	7918	0.8933	0.00000	CS2_NODE_635_length_39979_cov_17 CS2_NODE_778_length_36216_cov_8 B19_NODE_1556_length_38854_cov_70 B19_NODE_1205_length_42035_cov_319 B19_NODE_2173_length_30275_cov_12 C15_NODE_271_length_41203_cov_10 C24_NODE_704_length_28827_cov_7 C25_NODE_171_length_49668_cov_15 C25_NODE_452_length_38500_cov_12 C25_NODE_737_length_28266_cov_18 CG11_NODE_585_length_39822_cov_7 CG13_NODE_771_length_26670_cov_11 …
VC_874	28	38.36	1.450e+04	7500	0.6574	0.00000	T5_NODE_784_length_38462_cov_10 Z20_NODE_1425_length_40088_cov_18 B19_NODE_1496_length_39371_cov_11 B19_NODE_1667_length_37727_cov_43 B19_NODE_2452_length_26504_cov_10 G11_NODE_541_length_40823_cov_12 G21_NODE_484_length_39613_cov_35 Z20_NODE_1498_length_39324_cov_29 Z20_NODE_1673_length_37449_cov_11 h9_NODE_720_length_39729_cov_23 h9_NODE_862_length_36910_cov_7 Z20_NODE_1483_length_39561_cov_16 …
VC_875	46	86.57	8.960e+04	3.033e+04	0.7465	0.00000	B19_NODE_1072_length_43393_cov_23 B19_NODE_1051_length_43601_cov_12 B19_NODE_1100_length_43146_cov_19 B19_NODE_1415_length_40042_cov_13 B19_NODE_2340_length_27923_cov_9 B19_NODE_2727_length_23735_cov_9 B19_NODE_3984_length_16402_cov_7 C14_NODE_564_length_27616_cov_10 C14_NODE_789_length_21663_cov_12 C15_NODE_401_length_34585_cov_8 C24_NODE_345_length_40709_cov_55 C25_NODE_213_length_47233_cov_87 …
VC_876	6	11.96	179.3	2145	0.07676	0.885525	C15_NODE_287_length_40309_cov_10 C15_NODE_310_length_39085_cov_9 CT5_NODE_718_length_38377_cov_14 C25_NODE_359_length_41518_cov_33 Z20_NODE_6726_length_11791_cov_15 CZ16_NODE_585_length_29209_cov_17
VC_877	5	56.86	568.6	4390	0.1144	0.996692	C24_NODE_1189_length_20187_cov_8 C25_NODE_531_length_35552_cov_14 CR17_NODE_340_length_35464_cov_76 CS18_NODE_796_length_32285_cov_21 T1_NODE_3927_length_12649_cov_5
VC_878	2	44.74	44.74	636.0	0.06533	0.979387	C24_NODE_2750_length_11386_cov_6 CS18_NODE_1184_length_23252_cov_12
VC_879	19	21.81	3730	1.489e+04	0.1999	0.999794	CG11_NODE_949_length_30587_cov_10 C15_NODE_986_length_18103_cov_9 CB19_NODE_520_length_38554_cov_22 CB19_NODE_82_length_57695_cov_20 CT2_NODE_326_length_59586_cov_16 CT2_NODE_426_length_53726_cov_10 CT5_NODE_1017_length_28200_cov_19 Ch10_NODE_962_length_17441_cov_6 T1_NODE_246_length_58989_cov_17 T5_NODE_202_length_55322_cov_15 Z20_NODE_1554_length_38759_cov_9 h10_NODE_161_length_57442_cov_15 h9_…
VC_880	5	17.27	172.7	601.9	0.2201	0.662413	B19_NODE_2853_length_22599_cov_19 S18_NODE_10567_length_10003_cov_5 C15_NODE_1949_length_11571_cov_10 R17_NODE_1128_length_17852_cov_26 R17_NODE_2329_length_10274_cov_17
VC_881	15	78.78	8272	3715	0.6884	1.69572e-06	B19_NODE_861_length_45531_cov_150 B19_NODE_999_length_44078_cov_15 CG11_NODE_1789_length_18237_cov_6 CG11_NODE_404_length_44321_cov_9 CG11_NODE_437_length_43371_cov_13 CG11_NODE_444_length_43256_cov_18 CG11_NODE_478_length_42402_cov_6 CG11_NODE_565_length_40213_cov_6 CG11_NODE_908_length_31437_cov_19 CG21_NODE_157_length_45026_cov_8 CS18_NODE_247_length_48142_cov_13 G11_NODE_633_length_38396_cov_…
VC_882	7	22.31	468.6	2066	0.1838	0.920068	B19_NODE_2853_length_22599_cov_19 CZ16_NODE_273_length_43153_cov_13 G11_NODE_1824_length_17247_cov_19 R17_NODE_1291_length_16031_cov_37 C15_NODE_1949_length_11571_cov_10 CC25_NODE_333_length_21285_cov_18 CC25_NODE_861_length_12115_cov_17
VC_883	6	128.7	1930	4566	0.2965	0.764415	CB19_NODE_471_length_39881_cov_19 B19_NODE_826_length_45909_cov_23 CG11_NODE_679_length_37803_cov_18 CJ6_NODE_640_length_24607_cov_15 G11_NODE_2015_length_15964_cov_14 CC14_NODE_810_length_14221_cov_39
VC_884	3	24.85	74.56	456.2	0.1389	0.985452	CJ6_NODE_563_length_28374_cov_11 G22_NODE_2667_length_11150_cov_7 G22_NODE_2339_length_12230_cov_13
VC_885	2	58.72	58.72	538.2	0.09772	0.658454	h9_NODE_1000_length_32823_cov_218 h9_NODE_3196_length_11926_cov_5
VC_886	3	75.39	226.2	21.65	0.8910	0.0404278	B19_NODE_1351_length_40813_cov_26 B19_NODE_1054_length_43581_cov_14 S18_NODE_1615_length_41339_cov_12
VC_887	11	54.50	2998	3976	0.4285	0.0575175	C14_NODE_248_length_41462_cov_33 B19_NODE_1794_length_36151_cov_14 C15_NODE_241_length_42613_cov_9 C25_NODE_305_length_43223_cov_10 C25_NODE_337_length_42130_cov_17 S18_NODE_1255_length_44230_cov_12 C25_NODE_658_length_31084_cov_135 B19_NODE_4710_length_14081_cov_15 C15_NODE_810_length_20543_cov_7 S18_NODE_3969_length_21477_cov_19 C14_NODE_1205_length_15518_cov_16
VC_888	5	41.28	412.8	30.18	0.9113	0.00596262	C25_NODE_273_length_44315_cov_35 S18_NODE_1146_length_45319_cov_20 G21_NODE_1820_length_16534_cov_28 G23_NODE_106_length_23109_cov_9 T5_NODE_605_length_43046_cov_9
VC_889	8	111.0	3107	6307	0.3295	0.643404	B19_NODE_2204_length_29885_cov_133 C24_NODE_872_length_24561_cov_33 CC14_NODE_145_length_37980_cov_31 CG11_NODE_596_length_39601_cov_20 CG23_NODE_192_length_42638_cov_45 h10_NODE_543_length_43953_cov_34 C14_NODE_841_length_20614_cov_17 G11_NODE_1001_length_27867_cov_7
VC_890	4	87.43	524.6	5929	0.08119	0.992931	B19_NODE_1319_length_40997_cov_14 B19_NODE_1974_length_33450_cov_16 G22_NODE_468_length_39951_cov_16 h10_NODE_615_length_42735_cov_15
VC_891	7	77.33	1624	2477	0.3946	0.0368191	C14_NODE_678_length_24259_cov_14 CC14_NODE_221_length_30454_cov_136 CG11_NODE_642_length_38743_cov_9 CG23_NODE_434_length_29778_cov_9 Ch9_NODE_381_length_22510_cov_21 Z20_NODE_1476_length_39610_cov_10 Z20_NODE_1643_length_37805_cov_13
VC_892	2	436.1	436.1	1748	0.1993	0.984809	CT2_NODE_1136_length_36563_cov_14 T2_NODE_800_length_36491_cov_22
VC_893	10	60.68	2730	1.055e+04	0.2053	0.999933	C25_NODE_344_length_41989_cov_25 G21_NODE_377_length_43031_cov_50 S18_NODE_1555_length_41854_cov_58 S18_NODE_2942_length_28121_cov_8 T5_NODE_637_length_42470_cov_28 Z20_NODE_1272_length_41742_cov_10 Z20_NODE_1422_length_40117_cov_11 Z20_NODE_1544_length_38877_cov_396 Z20_NODE_509_length_50681_cov_103 h9_NODE_751_length_39148_cov_20
VC_894	5	28.01	280.1	2958	0.08624	0.996692	B19_NODE_3982_length_16406_cov_9 T1_NODE_1151_length_33950_cov_30 h10_NODE_3068_length_12790_cov_108 S18_NODE_4055_length_21124_cov_8 C24_NODE_1103_length_21083_cov_15
VC_895	3	92.77	278.3	3056	0.08332	0.808633	C14_NODE_614_length_26302_cov_30 C14_NODE_667_length_24610_cov_49 CC14_NODE_726_length_15163_cov_32
VC_896	3	281.2	843.5	7006	0.1074	0.987691	C25_NODE_474_length_37770_cov_22 CG22_NODE_167_length_38214_cov_70 CJ7_NODE_625_length_36162_cov_163
VC_897	4	60.99	365.9	5989	0.05752	0.969699	CC24_NODE_1162_length_15799_cov_7 CS2_NODE_746_length_37204_cov_6 T1_NODE_1022_length_37275_cov_8 C15_NODE_503_length_29478_cov_8
VC_898	5	118.7	1187	4842	0.1966	0.734565	CB19_NODE_488_length_39497_cov_14 T5_NODE_609_length_42960_cov_25 Z20_NODE_1282_length_41639_cov_15 CS1_NODE_978_length_23255_cov_6 CZ16_NODE_1084_length_16196_cov_13
VC_899	2	51.71	51.71	316.4	0.1389	0.658454	C15_NODE_503_length_29478_cov_8 CG12_NODE_618_length_13589_cov_10
VC_900	2	141.8	141.8	1857	0.07081	0.979387	CT2_NODE_887_length_41642_cov_28 T1_NODE_1728_length_22656_cov_105
VC_901	15	55.91	5871	3604	0.6176	9.63497e-06	B19_NODE_1333_length_40897_cov_18 CG11_NODE_576_length_40034_cov_20 G11_NODE_565_length_40062_cov_22 h10_NODE_1225_length_28860_cov_28 CS1_NODE_775_length_28841_cov_10 C14_NODE_678_length_24259_cov_14 CC14_NODE_221_length_30454_cov_136 CG11_NODE_642_length_38743_cov_9 CG23_NODE_434_length_29778_cov_9 Ch9_NODE_381_length_22510_cov_21 G11_NODE_532_length_40990_cov_9 G21_NODE_1063_length_24701_cov_1…
VC_902	2	490.6	490.6	970.4	0.3349	0.110336	CG12_NODE_197_length_35721_cov_29 G12_NODE_324_length_35989_cov_13
VC_903	3	57.95	173.8	870.2	0.1656	0.985452	S18_NODE_6067_length_15437_cov_13 T2_NODE_3612_length_11154_cov_9 B19_NODE_4565_length_14482_cov_17
VC_904	3	220.4	661.2	4141	0.1375	0.985452	Ch10_NODE_363_length_38264_cov_31 Z20_NODE_1685_length_37315_cov_30 h10_NODE_870_length_37879_cov_11
VC_905	11	24.04	1322	1.331e+04	0.09024	0.995688	CB19_NODE_103_length_54666_cov_25 B19_NODE_3982_length_16406_cov_9 CG23_NODE_516_length_26134_cov_16 CS18_NODE_1072_length_25150_cov_7 CS2_NODE_692_length_38548_cov_22 T1_NODE_1096_length_35518_cov_106 T1_NODE_1151_length_33950_cov_30 Z20_NODE_1675_length_37447_cov_43 h10_NODE_3068_length_12790_cov_108 S18_NODE_4055_length_21124_cov_8 C24_NODE_1103_length_21083_cov_15
VC_906	3	60.42	181.3	1835	0.08962	0.959572	C25_NODE_1709_length_14574_cov_10 CT5_NODE_1195_length_23342_cov_8 CC15_NODE_391_length_10425_cov_35
VC_907	2	258.9	258.9	2335	0.09966	0.979387	Ch10_NODE_243_length_42580_cov_35 J7_NODE_478_length_40717_cov_24
VC_908	29	83.74	3.400e+04	3.140e+04	0.5194	0.00000	C25_NODE_474_length_37770_cov_22 CG22_NODE_167_length_38214_cov_70 CJ7_NODE_625_length_36162_cov_163 S18_NODE_2905_length_28429_cov_35 CS18_NODE_627_length_38275_cov_18 CS2_NODE_754_length_36944_cov_95 B19_NODE_1471_length_39588_cov_74 B19_NODE_1694_length_37385_cov_32 C14_NODE_394_length_34592_cov_108 C14_NODE_594_length_26665_cov_18 CG11_NODE_671_length_38037_cov_11 CG11_NODE_696_length_37342_c…
VC_909	5	37.94	379.4	1294	0.2255	0.969949	CJ7_NODE_1444_length_19413_cov_15 C15_NODE_1743_length_12445_cov_6 CJ7_NODE_2611_length_13434_cov_5 CJ7_NODE_3310_length_11202_cov_11 T5_NODE_2023_length_15806_cov_7
VC_910	2	36.24	36.24	322.4	0.09992	0.979387	Ch10_NODE_796_length_20222_cov_14 CT5_NODE_1181_length_23655_cov_9
VC_911	15	34.41	3613	2231	0.6151	1.69572e-06	X8_NODE_344_length_39772_cov_25 B19_NODE_1243_length_41646_cov_57 B19_NODE_260_length_61583_cov_17 Ch10_NODE_201_length_44268_cov_12 G11_NODE_113_length_62391_cov_10 G11_NODE_461_length_43166_cov_40 T5_NODE_798_length_38193_cov_10 Z16_NODE_168_length_61489_cov_49 Z16_NODE_667_length_41016_cov_70 Z20_NODE_1027_length_44190_cov_10 Z20_NODE_1371_length_40693_cov_78 h10_NODE_794_length_39381_cov_15 h…
VC_912	24	61.94	1.710e+04	1.551e+04	0.5235	2.31062e-07	G21_NODE_555_length_37568_cov_15 C14_NODE_174_length_45604_cov_19 Ch10_NODE_173_length_45303_cov_114 CC14_NODE_7_length_70624_cov_23 CC25_NODE_282_length_23506_cov_29 G22_NODE_531_length_38049_cov_15 B19_NODE_751_length_46722_cov_596 C14_NODE_384_length_35274_cov_12 C15_NODE_402_length_34525_cov_7 CC24_NODE_351_length_37618_cov_19 CG11_NODE_112_length_61240_cov_11 CG11_NODE_1198_length_24991_cov_…
VC_913	2	25.28	25.28	499.4	0.04782	0.658454	h10_NODE_763_length_39857_cov_24 Ch10_NODE_783_length_20477_cov_37
VC_914	2	44.33	44.33	304.3	0.1257	0.979387	h10_NODE_157_length_57971_cov_18 C14_NODE_53_length_61747_cov_20
VC_915	7	97.24	2042	2044	0.4980	0.00108251	B19_NODE_1056_length_43577_cov_29 B19_NODE_2045_length_32338_cov_110 C25_NODE_294_length_43583_cov_23 CG11_NODE_479_length_42393_cov_12 S18_NODE_1407_length_43193_cov_62 T2_NODE_611_length_41592_cov_26 h10_NODE_505_length_44478_cov_54
VC_916	6	228.9	3433	4230	0.4473	0.00411951	CS1_NODE_139_length_64412_cov_8 CT2_NODE_240_length_63687_cov_10 CT2_NODE_267_length_62532_cov_13 CS2_NODE_152_length_66676_cov_11 SK1_NODE_675_length_33531_cov_16 T1_NODE_502_length_47343_cov_24
VC_917	3	67.86	203.6	1677	0.1079	0.808633	CT1_NODE_57_length_88035_cov_18 CS2_NODE_64_length_98297_cov_25 CS1_NODE_1764_length_16147_cov_7
VC_918	2	106.4	106.4	3027	0.03390	0.979387	Z20_NODE_1021_length_44222_cov_8 Z20_NODE_2111_length_31208_cov_7
VC_919	5	68.56	685.6	518.8	0.5646	0.00609289	C14_NODE_1194_length_15613_cov_21 B19_NODE_1057_length_43547_cov_38 C25_NODE_419_length_39344_cov_129 G21_NODE_660_length_34214_cov_10 S18_NODE_1801_length_39857_cov_7
VC_920	2	45.93	45.93	224.3	0.1675	0.979387	B19_NODE_2153_length_30604_cov_13 CT5_NODE_546_length_42016_cov_48
VC_921	4	71.65	429.9	240.6	0.6336	0.0151914	CT5_NODE_475_length_43365_cov_8 CJ6_NODE_311_length_42279_cov_10 CJ6_NODE_586_length_27311_cov_18 CJ6_NODE_784_length_20400_cov_15
VC_922	10	55.32	2489	249.6	0.9023	9.13355e-05	h10_NODE_190_length_55106_cov_27 B19_NODE_4259_length_15467_cov_9 B19_NODE_387_length_53986_cov_14 B19_NODE_4778_length_13919_cov_16 CG11_NODE_188_length_52542_cov_24 CG21_NODE_1420_length_14196_cov_8 CJ7_NODE_2378_length_14323_cov_5 CS18_NODE_1831_length_17014_cov_8 G21_NODE_407_length_41936_cov_16 G21_NODE_452_length_40578_cov_8
VC_923	8	40.63	1138	3418	0.2488	0.718238	B19_NODE_5504_length_12210_cov_11 S18_NODE_864_length_48005_cov_44 T2_NODE_1311_length_23287_cov_17 X8_NODE_135_length_48482_cov_36 Z16_NODE_1764_length_20419_cov_12 Z20_NODE_3003_length_22855_cov_6 CB19_NODE_1217_length_19910_cov_12 T2_NODE_450_length_45752_cov_13
VC_924	21	32.67	6861	7412	0.4793	1.44145e-06	B19_NODE_5504_length_12210_cov_11 B19_NODE_1058_length_43541_cov_14 B19_NODE_744_length_46784_cov_14 CG11_NODE_347_length_46101_cov_15 CS18_NODE_212_length_49965_cov_51 CT2_NODE_1548_length_27333_cov_8 CT5_NODE_1692_length_16977_cov_37 G22_NODE_1028_length_22167_cov_8 S18_NODE_864_length_48005_cov_44 S18_NODE_904_length_47642_cov_15 T2_NODE_244_length_57845_cov_15 T5_NODE_148_length_61808_cov_8 T…
VC_925	4	136.7	820.3	3324	0.1975	0.992931	B19_NODE_744_length_46784_cov_14 S18_NODE_904_length_47642_cov_15 T5_NODE_347_length_48560_cov_11 Z20_NODE_2591_length_26253_cov_7
VC_926	2	72.24	72.24	386.5	0.1561	0.658454	CZ16_NODE_223_length_46104_cov_275 CZ16_NODE_861_length_19797_cov_23
VC_927	12	44.18	2916	3343	0.4641	0.00509655	CJ6_NODE_163_length_54428_cov_18 Z16_NODE_10_length_105578_cov_19 Z16_NODE_171_length_61359_cov_19 Z20_NODE_541_length_49909_cov_9 C24_NODE_1462_length_17623_cov_23 CG13_NODE_1199_length_18257_cov_19 CZ16_NODE_930_length_18383_cov_19 S18_NODE_3245_length_25659_cov_23 Z20_NODE_3703_length_18988_cov_7 Z20_NODE_4946_length_15071_cov_7 h10_NODE_3385_length_11745_cov_9 Z20_NODE_1680_length_37385_cov_16
VC_928	4	4.073	24.44	273.5	0.07987	0.903035	CJ6_NODE_467_length_34512_cov_10 G22_NODE_129_length_56256_cov_14 CB19_NODE_2039_length_13645_cov_7 h10_NODE_947_length_36099_cov_21
VC_929	15	17.73	1862	4961	0.2717	0.796607	CT1_NODE_113_length_57746_cov_8 CT2_NODE_316_length_60323_cov_7 T2_NODE_67_length_85309_cov_20 T1_NODE_3350_length_14409_cov_7 Z20_NODE_1347_length_41002_cov_7 CT2_NODE_1359_length_30874_cov_19 J7_NODE_1362_length_20207_cov_7 S18_NODE_3945_length_21623_cov_119 S18_NODE_5162_length_17379_cov_6 S18_NODE_3701_length_22919_cov_16 S18_NODE_6299_length_15036_cov_8 CT2_NODE_1568_length_27018_cov_12 S18_…
VC_930	4	102.9	617.6	2537	0.1953	0.969699	CS1_NODE_86_length_79824_cov_13 CT2_NODE_39_length_102469_cov_20 CT2_NODE_41_length_101758_cov_226 CS2_NODE_63_length_99418_cov_27
VC_931	8	31.05	869.3	3474	0.1994	0.993206	CT1_NODE_113_length_57746_cov_8 CT2_NODE_316_length_60323_cov_7 T2_NODE_67_length_85309_cov_20 CT2_NODE_1998_length_22021_cov_5 J7_NODE_1362_length_20207_cov_7 S18_NODE_5162_length_17379_cov_6 CT2_NODE_1568_length_27018_cov_12 CT2_NODE_116_length_75614_cov_65
VC_932	26	27.62	8976	8511	0.5118	3.52279e-08	B19_NODE_5504_length_12210_cov_11 B19_NODE_1058_length_43541_cov_14 B19_NODE_744_length_46784_cov_14 CG11_NODE_347_length_46101_cov_15 CS18_NODE_212_length_49965_cov_51 CS1_NODE_86_length_79824_cov_13 CT2_NODE_1548_length_27333_cov_8 CT2_NODE_20_length_114896_cov_10 CT2_NODE_39_length_102469_cov_20 CT5_NODE_1692_length_16977_cov_37 G11_NODE_407_length_44846_cov_26 G22_NODE_1028_length_22167_cov_8…
VC_933	12	72.33	4774	5750	0.4526	0.0499387	CT2_NODE_545_length_47865_cov_10 Z16_NODE_173_length_61236_cov_20 CC24_NODE_90_length_69610_cov_12 B19_NODE_331_length_56807_cov_69 CZ20_NODE_526_length_21171_cov_14 J7_NODE_237_length_53312_cov_54 CC15_NODE_50_length_27945_cov_41 CG11_NODE_1477_length_21111_cov_10 CS18_NODE_128_length_56545_cov_73 S18_NODE_140_length_74171_cov_54 S18_NODE_6431_length_14787_cov_7 X8_NODE_627_length_26412_cov_14
VC_934	2	67.62	67.62	443.5	0.1313	0.658454	CT2_NODE_875_length_41812_cov_8 CS1_NODE_1370_length_19333_cov_7
VC_935	8	72.98	2043	2963	0.4069	0.0330410	S18_NODE_1204_length_44742_cov_119 Z20_NODE_3311_length_20902_cov_26 h10_NODE_362_length_47369_cov_17 X8_NODE_395_length_37559_cov_87 Ch10_NODE_389_length_36864_cov_15 C14_NODE_468_length_31007_cov_25 C24_NODE_631_length_30569_cov_9 C24_NODE_809_length_26083_cov_14
VC_936	13	11.97	933.8	3070	0.2317	0.794038	CT2_NODE_875_length_41812_cov_8 G22_NODE_1028_length_22167_cov_8 T2_NODE_244_length_57845_cov_15 Z20_NODE_5442_length_14022_cov_5 h10_NODE_174_length_56706_cov_31 T5_NODE_150_length_61297_cov_8 C15_NODE_663_length_23646_cov_8 B19_NODE_2411_length_26955_cov_33 C25_NODE_1771_length_14186_cov_6 T1_NODE_13_length_121453_cov_16 G22_NODE_595_length_35296_cov_18 S18_NODE_3589_length_23405_cov_5 CZ20_NOD…
VC_937	2	52.19	52.19	609.2	0.07844	0.979387	CT5_NODE_1761_length_16562_cov_16 T5_NODE_1425_length_21345_cov_8
VC_938	3	11.43	34.29	312.2	0.09729	0.959572	Z20_NODE_3553_length_19725_cov_5 CZ20_NODE_339_length_29055_cov_15 S18_NODE_4360_length_19816_cov_7
VC_939	72	52.15	1.333e+05	3.880e+04	0.7739	0.00000	h10_NODE_54_length_73495_cov_19 B19_NODE_152_length_69605_cov_48 B19_NODE_1146_length_42743_cov_12 B19_NODE_153_length_69351_cov_31 B19_NODE_183_length_66201_cov_28 CC24_NODE_185_length_49063_cov_12 CC25_NODE_17_length_62698_cov_64 CG11_NODE_195_length_51986_cov_42 CG11_NODE_50_length_70177_cov_11 CG23_NODE_179_length_43580_cov_37 CG23_NODE_360_length_33175_cov_21 CS18_NODE_1246_length_22378_cov_…
VC_940	36	35.18	2.216e+04	1.601e+04	0.5795	0.00000	S18_NODE_578_length_53677_cov_18 CT5_NODE_494_length_43111_cov_19 CT5_NODE_196_length_51324_cov_46 T5_NODE_392_length_47529_cov_28 CG11_NODE_377_length_45350_cov_39 G22_NODE_1911_length_14231_cov_19 S18_NODE_4352_length_19871_cov_8 CT5_NODE_84_length_63269_cov_33 CG11_NODE_749_length_35992_cov_44 CS18_NODE_1015_length_26473_cov_8 CS1_NODE_234_length_52056_cov_28 CS2_NODE_1195_length_23776_cov_10 …
VC_941	10	25.01	1126	2151	0.3414	0.192337	T1_NODE_3350_length_14409_cov_7 Z20_NODE_1347_length_41002_cov_7 CT2_NODE_1359_length_30874_cov_19 S18_NODE_3945_length_21623_cov_119 S18_NODE_3701_length_22919_cov_16 S18_NODE_6299_length_15036_cov_8 S18_NODE_10337_length_10201_cov_6 S18_NODE_9908_length_10550_cov_36 Z16_NODE_3499_length_11926_cov_15 Z20_NODE_7300_length_11043_cov_7
VC_942	2	600.0	600.0	3379	0.1506	0.979387	X8_NODE_212_length_44789_cov_23 CX8_NODE_250_length_40925_cov_17
VC_943	32	37.29	1.850e+04	1.200e+04	0.6053	0.00000	Z16_NODE_294_length_52688_cov_25 G22_NODE_561_length_37045_cov_16 Z20_NODE_116_length_75019_cov_33 S18_NODE_338_length_62106_cov_9 C14_NODE_67_length_56610_cov_19 C15_NODE_816_length_20475_cov_7 CS18_NODE_289_length_46395_cov_96 CT2_NODE_124_length_73950_cov_9 CT2_NODE_1733_length_24507_cov_16 CT2_NODE_619_length_46003_cov_9 CT5_NODE_1310_length_21407_cov_14 CT5_NODE_255_length_48878_cov_19 G11_N…
VC_944	2	316.3	316.3	686.5	0.3142	0.979387	Z20_NODE_1175_length_42777_cov_22 Z20_NODE_1920_length_33670_cov_11
VC_945	6	26.08	391.2	1534	0.2020	0.995880	CT2_NODE_1998_length_22021_cov_5 S18_NODE_5162_length_17379_cov_6 T1_NODE_513_length_47174_cov_11 CT2_NODE_477_length_50512_cov_6 CZ20_NODE_1252_length_12137_cov_14 CT2_NODE_116_length_75614_cov_65
VC_946	2	90.65	90.65	32.85	0.7110	0.110336	B19_NODE_73_length_80717_cov_28 B19_NODE_105_length_73874_cov_11
VC_947	38	30.46	2.141e+04	1.395e+04	0.6042	0.00000	Z20_NODE_1088_length_43587_cov_9 CJ7_NODE_167_length_52819_cov_17 Ch10_NODE_58_length_55485_cov_14 G22_NODE_583_length_35986_cov_15 Z20_NODE_2878_length_23930_cov_9 B19_NODE_2747_length_23503_cov_253 B19_NODE_1712_length_37150_cov_135 B19_NODE_6331_length_10767_cov_10 C15_NODE_1054_length_17345_cov_18 CB19_NODE_339_length_43253_cov_54 CB19_NODE_502_length_39027_cov_20 CB19_NODE_76_length_58750_co…
VC_948	41	55.70	4.567e+04	2.199e+04	0.6742	0.00000	C15_NODE_184_length_45333_cov_15 C24_NODE_731_length_27961_cov_55 CC14_NODE_153_length_37453_cov_26 G21_NODE_885_length_27912_cov_20 Z16_NODE_872_length_35680_cov_19 Z16_NODE_919_length_34342_cov_46 CB19_NODE_604_length_36308_cov_13 CG11_NODE_3748_length_10256_cov_9 G12_NODE_334_length_35313_cov_33 CC15_NODE_71_length_24070_cov_198 CG11_NODE_1332_length_22936_cov_16 CG11_NODE_1857_length_17839_co…
VC_949	13	54.10	4220	6309	0.3998	0.00691713	G22_NODE_1134_length_20747_cov_17 Ch10_NODE_820_length_19625_cov_12 C14_NODE_397_length_34527_cov_23 h9_NODE_183_length_55092_cov_19 CG11_NODE_1126_length_26302_cov_19 C15_NODE_783_length_21087_cov_23 CG11_NODE_2876_length_12707_cov_8 C15_NODE_772_length_21252_cov_9 T5_NODE_2170_length_14800_cov_15 T5_NODE_818_length_37688_cov_18 CX8_NODE_554_length_20795_cov_9 h9_NODE_1149_length_28599_cov_8 Z16…
VC_950	2	24.81	24.81	367.8	0.06257	0.979387	G22_NODE_1354_length_18159_cov_17 CZ20_NODE_446_length_23881_cov_15
VC_951	12	104.7	6909	6502	0.5143	0.000192101	G11_NODE_61_length_70701_cov_54 B19_NODE_2021_length_32761_cov_13 B19_NODE_171_length_67058_cov_14 B19_NODE_365_length_54919_cov_14 C15_NODE_1155_length_16376_cov_15 CR17_NODE_409_length_30927_cov_13 G22_NODE_175_length_51045_cov_15 S18_NODE_3333_length_24935_cov_7 S18_NODE_987_length_46797_cov_21 T5_NODE_1347_length_22654_cov_11 T5_NODE_1359_length_22514_cov_9 T5_NODE_256_length_51285_cov_18
VC_952	16	41.55	4986	8169	0.3781	0.0844657	T5_NODE_335_length_48763_cov_36 Ch10_NODE_1086_length_15884_cov_8 Z16_NODE_602_length_42914_cov_28 Z20_NODE_1001_length_44367_cov_10 Z20_NODE_3960_length_18086_cov_12 B19_NODE_1082_length_43329_cov_17 CB19_NODE_415_length_41367_cov_159 CB19_NODE_421_length_41303_cov_19 CJ6_NODE_951_length_17254_cov_8 CS18_NODE_1197_length_23082_cov_9 CS2_NODE_467_length_43867_cov_11 CT2_NODE_1825_length_23393_cov…
VC_953	15	88.36	9278	9623	0.4901	2.86854e-05	B19_NODE_6208_length_10982_cov_19 C14_NODE_547_length_27972_cov_34 CC14_NODE_227_length_30106_cov_162 CC14_NODE_587_length_17166_cov_154 CC24_NODE_491_length_30137_cov_35 CG11_NODE_1277_length_23822_cov_39 CS18_NODE_470_length_41771_cov_17 Ch9_NODE_141_length_41466_cov_80 G11_NODE_1122_length_25478_cov_14 G11_NODE_2578_length_13157_cov_127 S18_NODE_1584_length_41570_cov_14 S18_NODE_1645_length_41…
VC_954	5	77.87	778.7	1264	0.3795	0.0718360	B19_NODE_2055_length_32070_cov_30 G22_NODE_485_length_39518_cov_186 G22_NODE_542_length_37608_cov_12 Z20_NODE_1132_length_43208_cov_8 h9_NODE_1342_length_24595_cov_27
VC_955	6	36.13	542.0	3498	0.1338	0.977336	B19_NODE_1061_length_43509_cov_17 B19_NODE_4066_length_16142_cov_49 S18_NODE_2422_length_33753_cov_24 T5_NODE_2938_length_11117_cov_11 Z20_NODE_1401_length_40363_cov_12 CT5_NODE_1470_length_19335_cov_10
VC_956	53	9.945	1.370e+04	1.747e+04	0.4382	1.21193e-08	Ch10_NODE_465_length_32173_cov_18 T5_NODE_677_length_41693_cov_31 Z16_NODE_1224_length_27693_cov_16 B19_NODE_1288_length_41207_cov_16 B19_NODE_1061_length_43509_cov_17 B19_NODE_1911_length_34463_cov_33 B19_NODE_2055_length_32070_cov_30 B19_NODE_2409_length_27024_cov_9 B19_NODE_3127_length_20526_cov_11 B19_NODE_3160_length_20355_cov_15 B19_NODE_4066_length_16142_cov_49 C14_NODE_451_length_31467_co…
VC_957	5	41.80	418.0	1499	0.2169	0.798302	CR17_NODE_321_length_36878_cov_85 S18_NODE_2818_length_29320_cov_8 SK1_NODE_2792_length_12266_cov_10 SK1_NODE_3007_length_11466_cov_7 CS18_NODE_3283_length_10947_cov_9
VC_958	6	30.57	458.6	2346	0.1628	0.977336	G11_NODE_1280_length_22626_cov_17 G11_NODE_755_length_34673_cov_12 Z16_NODE_1224_length_27693_cov_16 G13_NODE_1556_length_13220_cov_144 G22_NODE_835_length_26869_cov_20 T5_NODE_520_length_44723_cov_13
VC_959	6	4.102	61.53	491.5	0.1089	0.997463	S18_NODE_6189_length_15241_cov_10 B19_NODE_4965_length_13376_cov_13 G13_NODE_2162_length_10073_cov_7 C15_NODE_2174_length_10729_cov_5 CB19_NODE_2757_length_10819_cov_7 C25_NODE_1276_length_17958_cov_51
VC_960	13	36.85	2874	632.5	0.8136	8.24852e-06	S18_NODE_587_length_53257_cov_766 B19_NODE_4132_length_15887_cov_13 B19_NODE_2132_length_30837_cov_13 CB19_NODE_1874_length_14552_cov_13 CT5_NODE_1084_length_26171_cov_16 G11_NODE_1932_length_16560_cov_8 S18_NODE_7057_length_13836_cov_12 S18_NODE_7456_length_13287_cov_8 T5_NODE_2495_length_12854_cov_5 T5_NODE_607_length_43007_cov_9 h10_NODE_1706_length_21135_cov_13 h9_NODE_1556_length_21307_cov_2…
VC_961	4	5.723	34.34	278.3	0.1071	0.993216	S18_NODE_6189_length_15241_cov_10 B19_NODE_4965_length_13376_cov_13 C15_NODE_2174_length_10729_cov_5 CB19_NODE_2757_length_10819_cov_7
VC_962	4	160.2	961.0	922.4	0.5081	0.0151914	B19_NODE_2167_length_30344_cov_10 CZ20_NODE_187_length_38943_cov_17 Z16_NODE_774_length_38451_cov_83 Z16_NODE_807_length_37494_cov_23
VC_963	21	51.08	1.073e+04	4.319e+04	0.1988	0.997580	B19_NODE_2838_length_22698_cov_10 C24_NODE_1379_length_18408_cov_9 CJ6_NODE_1582_length_11483_cov_10 CS18_NODE_349_length_44829_cov_30 G21_NODE_1934_length_15836_cov_10 S18_NODE_3419_length_24301_cov_7 T5_NODE_174_length_58973_cov_34 h10_NODE_1223_length_28923_cov_22 C24_NODE_1815_length_15159_cov_33 CG11_NODE_739_length_36242_cov_107 Ch9_NODE_231_length_34484_cov_12 B19_NODE_1998_length_33125_co…
VC_964	5	96.32	963.2	9818	0.08926	0.996692	CB19_NODE_949_length_24340_cov_14 J7_NODE_675_length_34287_cov_46 h9_NODE_1257_length_26276_cov_16 B19_NODE_4024_length_16284_cov_11 CG13_NODE_111_length_62273_cov_18
VC_965	22	43.67	1.009e+04	1.144e+04	0.4676	1.13362e-05	CC24_NODE_302_length_40448_cov_32 CG12_NODE_71_length_52867_cov_48 T5_NODE_1790_length_17362_cov_5 Z16_NODE_840_length_36607_cov_38 CJ7_NODE_328_length_44663_cov_18 CR17_NODE_115_length_53642_cov_13 Z20_NODE_4012_length_17859_cov_14 CG11_NODE_925_length_31027_cov_36 S18_NODE_1153_length_45258_cov_26 h10_NODE_974_length_35464_cov_10 Z20_NODE_1773_length_35978_cov_8 Z20_NODE_2314_length_28839_cov_2…
VC_966	16	17.44	2092	1.102e+04	0.1591	0.998633	B19_NODE_3238_length_19853_cov_22 CG23_NODE_199_length_42246_cov_20 CR17_NODE_227_length_42374_cov_35 CR17_NODE_403_length_31195_cov_19 Ch9_NODE_292_length_27852_cov_26 S18_NODE_5150_length_17409_cov_7 T5_NODE_650_length_42233_cov_60 X8_NODE_1626_length_12443_cov_9 R17_NODE_443_length_39235_cov_14 S18_NODE_8212_length_12280_cov_6 CG21_NODE_1928_length_11447_cov_4 Z20_NODE_3085_length_22282_cov_15…
VC_967	9	92.59	3333	1.427e+04	0.1892	0.999853	C24_NODE_1815_length_15159_cov_33 CG11_NODE_739_length_36242_cov_107 Ch9_NODE_231_length_34484_cov_12 B19_NODE_1998_length_33125_cov_11 C15_NODE_557_length_27294_cov_15 h9_NODE_39_length_77609_cov_36 B19_NODE_2347_length_27848_cov_16 CZ16_NODE_694_length_23758_cov_114 Z20_NODE_6313_length_12467_cov_6
VC_968	14	67.00	6097	6983	0.4651	0.000703128	R17_NODE_763_length_25555_cov_18 CT2_NODE_71_length_92267_cov_40 CT2_NODE_110_length_77460_cov_71 T2_NODE_54_length_92169_cov_63 R17_NODE_521_length_36827_cov_20 C24_NODE_662_length_29800_cov_15 CT2_NODE_80_length_89026_cov_69 CS18_NODE_780_length_32815_cov_15 CS1_NODE_125_length_67016_cov_59 CT2_NODE_1204_length_34621_cov_9 CT2_NODE_1315_length_31883_cov_7 J7_NODE_1072_length_23449_cov_6 R17_NOD…
VC_969	31	58.94	2.740e+04	8783	0.7560	0.00000	G11_NODE_1477_length_20169_cov_34 S18_NODE_3395_length_24509_cov_12 Z16_NODE_2462_length_15937_cov_33 Z20_NODE_372_length_55662_cov_29 T5_NODE_489_length_45417_cov_11 T5_NODE_813_length_37816_cov_10 Ch10_NODE_496_length_29997_cov_30 G22_NODE_842_length_26621_cov_11 T5_NODE_297_length_49786_cov_9 T5_NODE_232_length_52809_cov_14 G22_NODE_1867_length_14467_cov_16 S18_NODE_7868_length_12742_cov_7 T5_…
VC_970	2	136.9	136.9	1258	0.09787	0.658454	T1_NODE_834_length_40664_cov_23 T1_NODE_1963_length_20931_cov_7
VC_971	5	20.48	204.8	2947	0.06479	0.996692	T5_NODE_1144_length_27306_cov_14 Z16_NODE_679_length_40653_cov_24 Z20_NODE_6922_length_11521_cov_5 G11_NODE_1455_length_20469_cov_8 CT2_NODE_1632_length_25822_cov_9
VC_972	2	94.32	94.32	930.1	0.09172	0.979387	CG23_NODE_462_length_28173_cov_26 CG23_NODE_935_length_17307_cov_20
VC_973	10	41.32	1860	3281	0.3603	0.153745	CG13_NODE_955_length_22322_cov_27 T2_NODE_1229_length_24630_cov_20 Z16_NODE_1067_length_30558_cov_18 Z16_NODE_1299_length_26330_cov_23 Z16_NODE_1428_length_24147_cov_11 Z16_NODE_1435_length_24073_cov_55 Z16_NODE_494_length_45262_cov_27 Z16_NODE_876_length_35627_cov_57 Z20_NODE_1954_length_33260_cov_10 Z20_NODE_4510_length_16227_cov_5
VC_974	3	37.61	112.8	309.6	0.2634	0.904785	Z16_NODE_1302_length_26277_cov_16 Z16_NODE_1039_length_31244_cov_15 Z16_NODE_3139_length_13089_cov_17
VC_975	15	54.25	5696	1.945e+04	0.2263	0.746543	B19_NODE_1062_length_43504_cov_61 B19_NODE_2167_length_30344_cov_10 CZ20_NODE_187_length_38943_cov_17 Z16_NODE_2035_length_18234_cov_12 Z16_NODE_581_length_43356_cov_17 Z16_NODE_602_length_42914_cov_28 Z16_NODE_628_length_42195_cov_25 Z16_NODE_679_length_40653_cov_24 Z16_NODE_774_length_38451_cov_83 Z16_NODE_807_length_37494_cov_23 Z20_NODE_1001_length_44367_cov_10 Z20_NODE_1478_length_39575_cov_…
VC_976	58	44.51	7.358e+04	6.992e+04	0.5123	0.00000	h10_NODE_761_length_39881_cov_73 Z20_NODE_651_length_47999_cov_70 C15_NODE_315_length_38792_cov_14 CG12_NODE_250_length_29301_cov_608 CG13_NODE_448_length_38906_cov_281 G13_NODE_356_length_39853_cov_20 CJ7_NODE_660_length_34741_cov_33 G21_NODE_597_length_36156_cov_14 B19_NODE_2618_length_24823_cov_10 B19_NODE_3727_length_17404_cov_29 C14_NODE_502_length_29611_cov_14 CB19_NODE_977_length_23794_cov…
VC_977	14	51.12	4652	1.285e+04	0.2654	0.685257	CJ7_NODE_783_length_30465_cov_9 CT5_NODE_515_length_42683_cov_17 CT5_NODE_562_length_41874_cov_15 CZ16_NODE_759_length_21914_cov_131 B19_NODE_1316_length_41006_cov_12 CS2_NODE_768_length_36645_cov_826 CG23_NODE_635_length_22468_cov_87 CS18_NODE_477_length_41629_cov_17 CZ16_NODE_1123_length_15745_cov_136 CZ16_NODE_840_length_20264_cov_40 T1_NODE_1373_length_28390_cov_5 Z20_NODE_1682_length_37346_c…
VC_978	130	18.36	1.540e+05	1.155e+05	0.5708	0.00000	CJ6_NODE_286_length_43194_cov_15 CZ16_NODE_356_length_39965_cov_15 CJ7_NODE_1551_length_18671_cov_7 Z16_NODE_127_length_64741_cov_37 Z16_NODE_476_length_45770_cov_11 C15_NODE_360_length_36581_cov_10 CB19_NODE_709_length_32627_cov_18 CZ20_NODE_178_length_40010_cov_54 CZ20_NODE_292_length_31304_cov_27 Z16_NODE_903_length_34793_cov_43 Z16_NODE_974_length_32990_cov_29 Z20_NODE_1041_length_44077_cov_2…
VC_979	6	60.68	910.2	1.023e+04	0.08162	0.998474	Z20_NODE_261_length_61502_cov_18 CG11_NODE_397_length_44522_cov_38 CZ16_NODE_168_length_50747_cov_405 CC15_NODE_182_length_15712_cov_247 CG11_NODE_1213_length_24752_cov_26 Ch9_NODE_643_length_15370_cov_9
VC_980	41	32.88	2.696e+04	2.289e+04	0.5399	0.00000	B19_NODE_1623_length_38205_cov_10 B19_NODE_1063_length_43500_cov_20 B19_NODE_2542_length_25483_cov_10 B19_NODE_3034_length_21101_cov_17 B19_NODE_3922_length_16601_cov_28 B19_NODE_5397_length_12393_cov_10 B19_NODE_5698_length_11901_cov_11 C24_NODE_2510_length_12123_cov_8 C24_NODE_262_length_43429_cov_19 C25_NODE_675_length_30218_cov_38 CB19_NODE_1259_length_19428_cov_13 CB19_NODE_1776_length_15080…
VC_981	2	86.92	86.92	376.7	0.1859	0.658454	CB19_NODE_707_length_32684_cov_23 B19_NODE_2416_length_26889_cov_27
VC_982	34	63.58	3.567e+04	2.118e+04	0.6267	0.00000	C24_NODE_1873_length_14910_cov_13 C24_NODE_263_length_43410_cov_14 C24_NODE_336_length_40938_cov_8 CR17_NODE_225_length_42377_cov_13 CS2_NODE_1215_length_23501_cov_7 CT2_NODE_746_length_43838_cov_40 S18_NODE_1251_length_44255_cov_20 S18_NODE_1384_length_43323_cov_36 S18_NODE_1436_length_42958_cov_54 S18_NODE_1529_length_42060_cov_33 S18_NODE_1546_length_41955_cov_9 SK1_NODE_1495_length_18816_cov_…
VC_983	38	31.39	2.206e+04	4.359e+04	0.3357	0.735167	C14_NODE_223_length_43065_cov_21 CG11_NODE_371_length_45456_cov_11 CJ6_NODE_267_length_43990_cov_72 CS18_NODE_1168_length_23543_cov_64 G22_NODE_330_length_44131_cov_13 J7_NODE_436_length_42236_cov_12 S18_NODE_1312_length_43787_cov_11 S18_NODE_3840_length_22152_cov_158 h9_NODE_644_length_40912_cov_16 B19_NODE_4804_length_13828_cov_12 B19_NODE_6274_length_10876_cov_15 CB19_NODE_372_length_42376_cov…
VC_984	23	58.88	1.490e+04	8681	0.6306	5.59684e-09	CS18_NODE_535_length_40485_cov_43 B19_NODE_3014_length_21293_cov_10 B19_NODE_3117_length_20583_cov_9 B19_NODE_4137_length_15869_cov_28 C15_NODE_369_length_36099_cov_10 C15_NODE_490_length_29979_cov_40 C15_NODE_925_length_18853_cov_9 CB19_NODE_222_length_46591_cov_44 G11_NODE_1019_length_27575_cov_7 G11_NODE_1161_length_24656_cov_15 S18_NODE_1007_length_46637_cov_83 S18_NODE_10328_length_10206_cov…
VC_985	9	50.95	1834	8331	0.1801	0.968155	R17_NODE_797_length_24413_cov_12 CT2_NODE_1618_length_26061_cov_7 CT2_NODE_208_length_65584_cov_25 T2_NODE_226_length_59244_cov_22 SK1_NODE_1525_length_18626_cov_7 SK1_NODE_3129_length_11032_cov_10 SK1_NODE_594_length_36679_cov_25 T2_NODE_882_length_33914_cov_86 SK1_NODE_3016_length_11443_cov_5
VC_986	22	56.48	1.305e+04	1.128e+04	0.5354	1.13523e-07	S18_NODE_856_length_48044_cov_10 S18_NODE_1111_length_45673_cov_30 CS2_NODE_383_length_46323_cov_37 CS2_NODE_393_length_46012_cov_7 CS2_NODE_415_length_45261_cov_20 CT2_NODE_591_length_46614_cov_20 CT2_NODE_650_length_45418_cov_8 CT2_NODE_674_length_44933_cov_10 CT5_NODE_490_length_43196_cov_19 S18_NODE_1086_length_45949_cov_19 S18_NODE_782_length_48965_cov_7 T1_NODE_415_length_49317_cov_26 T1_NO…
VC_987	4	114.4	686.2	3671	0.1572	0.992931	CC25_NODE_604_length_14769_cov_139 CG23_NODE_287_length_37178_cov_27 CG23_NODE_365_length_32893_cov_23 CG23_NODE_396_length_31315_cov_20
VC_988	9	74.15	2669	1375	0.6571	0.000206148	B19_NODE_1064_length_43484_cov_19 C14_NODE_30_length_73505_cov_18 CG11_NODE_44_length_72021_cov_38 G11_NODE_36_length_78557_cov_27 G21_NODE_321_length_44830_cov_19 S18_NODE_3299_length_25183_cov_9 T1_NODE_94_length_78000_cov_27 Z20_NODE_102_length_76448_cov_39 S18_NODE_4445_length_19490_cov_6
VC_989	26	51.65	1.679e+04	1.488e+04	0.5293	9.60948e-08	CT2_NODE_399_length_55558_cov_18 CG11_NODE_158_length_54870_cov_12 CG11_NODE_248_length_49128_cov_18 CG23_NODE_573_length_24075_cov_50 CG23_NODE_833_length_18501_cov_36 CS2_NODE_889_length_32061_cov_9 CT2_NODE_1259_length_33342_cov_9 CT2_NODE_3794_length_14646_cov_9 CT2_NODE_990_length_39726_cov_8 CT5_NODE_559_length_41902_cov_22 J7_NODE_1230_length_21549_cov_7 R17_NODE_168_length_53323_cov_19 S1…
VC_990	4	49.07	294.4	1457	0.1674	0.984809	CG11_NODE_1078_length_27415_cov_8 CG11_NODE_1247_length_24355_cov_7 CS2_NODE_816_length_34645_cov_11 Ch10_NODE_408_length_35825_cov_14
VC_991	9	140.3	5049	3875	0.5646	0.000543124	CT2_NODE_562_length_47472_cov_9 Z16_NODE_334_length_50860_cov_10 h9_NODE_820_length_37825_cov_8 G11_NODE_1063_length_26495_cov_8 S18_NODE_2690_length_30708_cov_17 T5_NODE_1108_length_27913_cov_9 h10_NODE_1309_length_26918_cov_55 CC14_NODE_275_length_27205_cov_15 G22_NODE_2503_length_11654_cov_5
VC_992	16	85.61	1.027e+04	8406	0.5490	1.94745e-06	CT2_NODE_34_length_105170_cov_18 S18_NODE_557_length_54174_cov_20 G11_NODE_52_length_73116_cov_33 Z20_NODE_291_length_59690_cov_11 Z16_NODE_434_length_47426_cov_10 CC24_NODE_111_length_65169_cov_25 CC24_NODE_509_length_29410_cov_9 Z20_NODE_1413_length_40223_cov_6 C25_NODE_57_length_65517_cov_22 CG11_NODE_101_length_62384_cov_8 CG11_NODE_32_length_78784_cov_12 G11_NODE_38_length_76966_cov_15 T1_NO…
VC_993	3	108.7	326.2	99.37	0.7559	0.0404278	C14_NODE_8_length_100249_cov_32 B19_NODE_25_length_101697_cov_12 R17_NODE_51_length_88333_cov_110
VC_994	2	17.77	17.77	35.80	0.3086	0.658454	B19_NODE_1069_length_43404_cov_13 G11_NODE_499_length_41929_cov_9
VC_995	27	43.87	1.540e+04	2252	0.8698	0.00000	C25_NODE_13_length_99725_cov_13 T2_NODE_29_length_102043_cov_21 B19_NODE_1372_length_40546_cov_13 G22_NODE_323_length_44292_cov_30 B19_NODE_1325_length_40963_cov_13 B19_NODE_1686_length_37480_cov_35 C14_NODE_538_length_28283_cov_23 C15_NODE_337_length_37698_cov_7 C25_NODE_1038_length_21295_cov_35 C25_NODE_286_length_43924_cov_32 C25_NODE_330_length_42401_cov_27 C25_NODE_403_length_39941_cov_26 C2…
VC_996	11	62.03	3412	4885	0.4101	0.0107731	CS18_NODE_568_length_39686_cov_49 T1_NODE_928_length_39092_cov_16 CJ6_NODE_388_length_39186_cov_82 CJ7_NODE_374_length_43452_cov_9 CT5_NODE_451_length_43673_cov_21 CJ6_NODE_364_length_40326_cov_17 CJ7_NODE_515_length_39669_cov_19 CT5_NODE_730_length_38100_cov_10 CZ16_NODE_302_length_42026_cov_16 T1_NODE_808_length_40990_cov_14 CJ7_NODE_2444_length_14052_cov_12
VC_997	5	13.55	135.5	844.6	0.1368	0.582982	R17_NODE_340_length_42627_cov_16 C24_NODE_330_length_41103_cov_20 C14_NODE_1421_length_13862_cov_9 CG23_NODE_298_length_36300_cov_13 C14_NODE_529_length_28528_cov_10
VC_998	2	85.93	85.93	83.83	0.4945	0.110336	T1_NODE_68_length_88458_cov_15 T2_NODE_18_length_109043_cov_30
VC_999	6	66.31	994.7	4628	0.1765	0.977336	C15_NODE_140_length_47590_cov_23 CG13_NODE_1277_length_17484_cov_12 CZ16_NODE_690_length_24051_cov_12 G11_NODE_831_length_32084_cov_16 J7_NODE_3210_length_11458_cov_8 h9_NODE_3329_length_11554_cov_9
VC_1000	27	78.19	2.744e+04	2.202e+04	0.5542	0.00000	B19_NODE_12_length_121772_cov_57 B19_NODE_106_length_73856_cov_67 B19_NODE_2589_length_25108_cov_21 B19_NODE_3179_length_20215_cov_11 B19_NODE_444_length_51926_cov_10 B19_NODE_886_length_45227_cov_10 C15_NODE_140_length_47590_cov_23 C24_NODE_210_length_45508_cov_11 C25_NODE_47_length_70053_cov_15 CB19_NODE_19_length_71920_cov_22 CG11_NODE_53_length_69907_cov_10 CG13_NODE_1171_length_18594_cov_12 …
VC_1001	8	32.79	918.0	3319	0.2159	0.936377	C15_NODE_2010_length_11302_cov_59 C24_NODE_1762_length_15481_cov_11 Z20_NODE_5527_length_13825_cov_7 C24_NODE_3210_length_10169_cov_13 CC25_NODE_418_length_18153_cov_8 CZ20_NODE_1007_length_14284_cov_11 CZ20_NODE_1301_length_11782_cov_15 CZ20_NODE_185_length_39108_cov_33
VC_1002	8	55.39	1551	1532	0.5005	0.0202844	CC24_NODE_256_length_43306_cov_13 CZ20_NODE_40_length_67398_cov_159 G22_NODE_176_length_51014_cov_75 Z16_NODE_1109_length_29677_cov_10 CC24_NODE_210_length_47906_cov_13 C15_NODE_1060_length_17269_cov_8 CC24_NODE_809_length_20658_cov_12 Z20_NODE_4320_length_16768_cov_6
VC_1003	2	44.77	44.77	516.6	0.07918	0.979387	CS1_NODE_1634_length_17252_cov_8 SK1_NODE_859_length_27539_cov_21
VC_1004	6	128.3	1924	5567	0.2564	0.953652	CJ7_NODE_897_length_27364_cov_50 CJ7_NODE_965_length_25807_cov_14 CT5_NODE_77_length_64447_cov_101 CT5_NODE_95_length_61515_cov_91 Ch10_NODE_488_length_30473_cov_68 J7_NODE_1108_length_22878_cov_17
VC_1005	6	70.65	1060	3861	0.2148	0.531907	CT5_NODE_115_length_58855_cov_19 CT5_NODE_1115_length_25126_cov_27 CC14_NODE_295_length_26063_cov_17 G22_NODE_996_length_22839_cov_40 CJ6_NODE_1201_length_14338_cov_9 CG23_NODE_406_length_30817_cov_16
VC_1006	2	63.38	63.38	407.8	0.1334	0.979387	Ch10_NODE_2003_length_10201_cov_12 h9_NODE_3243_length_11803_cov_17
VC_1007	2	54.86	54.86	439.3	0.1101	0.979387	CC24_NODE_1589_length_12495_cov_8 CX8_NODE_1186_length_11902_cov_10
VC_1008	2	529.0	529.0	2746	0.1613	0.979387	h9_NODE_87_length_65145_cov_14 Z16_NODE_109_length_66644_cov_24
VC_1009	16	77.04	9244	6622	0.5815	7.72448e-07	Z20_NODE_1439_length_39957_cov_8 h10_NODE_891_length_37405_cov_10 h9_NODE_861_length_36984_cov_11 CG21_NODE_442_length_32204_cov_18 CS18_NODE_605_length_38692_cov_27 Z16_NODE_721_length_39666_cov_21 h9_NODE_811_length_37955_cov_9 B19_NODE_1404_length_40156_cov_16 C14_NODE_284_length_39684_cov_21 C24_NODE_822_length_25733_cov_9 CG11_NODE_586_length_39816_cov_10 CG13_NODE_942_length_22495_cov_9 CT5…
VC_1010	2	38.39	38.39	127.9	0.2254	0.979387	B19_NODE_5343_length_12482_cov_20 B19_NODE_5419_length_12361_cov_9
VC_1011	5	49.03	490.3	1041	0.3180	0.417266	C25_NODE_469_length_37920_cov_13 B19_NODE_1571_length_38677_cov_30 CZ20_NODE_193_length_38705_cov_95 J7_NODE_2322_length_14415_cov_11 J7_NODE_838_length_29211_cov_20
VC_1012	4	212.9	1277	904.0	0.5835	0.0151914	X8_NODE_159_length_46915_cov_163 Z20_NODE_1470_length_39670_cov_15 Z20_NODE_776_length_46577_cov_27 G21_NODE_615_length_35667_cov_10
VC_1013	8	56.93	1594	872.1	0.6422	0.00267552	C14_NODE_987_length_17967_cov_11 B19_NODE_1073_length_43388_cov_15 C15_NODE_1844_length_11987_cov_13 CT5_NODE_2499_length_11896_cov_8 G22_NODE_2299_length_12376_cov_11 T5_NODE_128_length_63611_cov_88 T5_NODE_509_length_44944_cov_19 X8_NODE_34_length_66715_cov_28
VC_1014	7	35.62	748.1	1536	0.3255	0.600851	J7_NODE_978_length_25400_cov_19 S18_NODE_6586_length_14545_cov_6 Z16_NODE_1689_length_20996_cov_45 Z16_NODE_4107_length_10339_cov_7 Z20_NODE_2609_length_26048_cov_8 G22_NODE_2424_length_11895_cov_6 Z20_NODE_4703_length_15745_cov_6
VC_1015	6	76.08	1141	1493	0.4313	0.00653261	T5_NODE_44_length_77274_cov_21 B19_NODE_376_length_54529_cov_163 T5_NODE_2059_length_15496_cov_8 Z20_NODE_3956_length_18096_cov_38 S18_NODE_5271_length_17063_cov_9 Z20_NODE_155_length_70093_cov_7
VC_1016	3	77.71	233.1	613.3	0.2735	0.668740	T5_NODE_1534_length_19952_cov_7 Z20_NODE_4044_length_17740_cov_124 Z20_NODE_5562_length_13745_cov_36
VC_1017	2	75.91	75.91	333.5	0.1836	0.979387	CB19_NODE_2279_length_12563_cov_7 CX8_NODE_363_length_31355_cov_10
VC_1018	5	69.42	694.2	1187	0.3671	0.338052	h9_NODE_548_length_42714_cov_37 T5_NODE_703_length_41017_cov_8 Z16_NODE_4252_length_10021_cov_12 CT5_NODE_974_length_29769_cov_18 Z20_NODE_2977_length_23062_cov_12
VC_1019	8	70.43	1972	1076	0.6435	0.000679688	G11_NODE_427_length_44473_cov_10 G21_NODE_349_length_43909_cov_78 h10_NODE_702_length_41116_cov_18 h10_NODE_930_length_36404_cov_24 h10_NODE_550_length_43779_cov_96 G21_NODE_294_length_46064_cov_13 C15_NODE_1699_length_12641_cov_6 C14_NODE_1897_length_11515_cov_12
VC_1020	76	35.17	1.002e+05	2.489e+04	0.8001	0.00000	B19_NODE_1881_length_34866_cov_14 B19_NODE_1075_length_43380_cov_20 B19_NODE_3356_length_19073_cov_16 B19_NODE_3516_length_18269_cov_12 B19_NODE_3997_length_16362_cov_8 B19_NODE_4255_length_15479_cov_10 C14_NODE_1350_length_14369_cov_29 C15_NODE_192_length_44868_cov_14 C24_NODE_783_length_26685_cov_14 C25_NODE_1665_length_14859_cov_11 CB19_NODE_2180_length_13030_cov_9 CC14_NODE_400_length_21276_c…
VC_1021	8	39.58	1108	1209	0.4750	0.00504085	CG11_NODE_405_length_44304_cov_107 G11_NODE_786_length_33639_cov_8 G22_NODE_186_length_50291_cov_25 G22_NODE_262_length_46663_cov_25 T1_NODE_1376_length_28338_cov_10 CZ20_NODE_703_length_17618_cov_14 SK1_NODE_636_length_34892_cov_24 CT5_NODE_367_length_45805_cov_25
VC_1022	15	50.47	5300	7749	0.4052	0.00309491	CG11_NODE_1449_length_21453_cov_10 CG11_NODE_1547_length_20425_cov_10 CJ7_NODE_203_length_49677_cov_21 Z20_NODE_5558_length_13756_cov_10 Z20_NODE_5676_length_13506_cov_5 h10_NODE_489_length_44685_cov_20 B19_NODE_2092_length_31559_cov_13 B19_NODE_2918_length_21954_cov_11 B19_NODE_4372_length_15088_cov_10 C24_NODE_1715_length_15777_cov_7 CJ6_NODE_167_length_53634_cov_17 CJ7_NODE_2623_length_13384_c…
VC_1023	5	36.18	361.8	2987	0.1077	0.798302	C24_NODE_327_length_41211_cov_15 T1_NODE_848_length_40419_cov_9 CX8_NODE_459_length_24776_cov_10 T1_NODE_1505_length_25548_cov_15 X8_NODE_734_length_23249_cov_17
VC_1024	16	37.51	4501	1.074e+04	0.2947	0.926613	G11_NODE_3328_length_10797_cov_7 T1_NODE_1390_length_28044_cov_21 CG11_NODE_102_length_62236_cov_17 CJ7_NODE_1164_length_22611_cov_10 S18_NODE_4211_length_20402_cov_25 S18_NODE_7510_length_13232_cov_5 CT5_NODE_2112_length_14147_cov_14 CB19_NODE_2669_length_11055_cov_7 T5_NODE_2169_length_14802_cov_16 CJ6_NODE_709_length_22360_cov_12 G22_NODE_1592_length_16127_cov_13 CT5_NODE_1881_length_15664_cov…
VC_1025	6	53.60	804.0	7940	0.09183	0.993467	C24_NODE_327_length_41211_cov_15 CG11_NODE_1672_length_19348_cov_6 CG13_NODE_1123_length_19241_cov_23 G12_NODE_635_length_22066_cov_15 T1_NODE_848_length_40419_cov_9 T1_NODE_1505_length_25548_cov_15
VC_1026	8	10.25	287.0	1524	0.1570	0.520954	S18_NODE_1679_length_40935_cov_11 C24_NODE_794_length_26369_cov_13 CG13_NODE_703_length_28712_cov_17 G22_NODE_2317_length_12310_cov_12 CC14_NODE_1127_length_11315_cov_13 C14_NODE_1318_length_14690_cov_16 G11_NODE_860_length_31279_cov_30 C24_NODE_1578_length_16781_cov_7
VC_1027	6	55.52	832.8	3782	0.1800	0.984681	CC24_NODE_1897_length_11097_cov_22 G22_NODE_2615_length_11298_cov_19 h10_NODE_2209_length_16716_cov_18 CG11_NODE_3570_length_10637_cov_4 CT5_NODE_2426_length_12298_cov_13 CT5_NODE_1979_length_15000_cov_28
VC_1028	2	59.05	59.05	48.17	0.5309	0.110336	CG11_NODE_453_length_42946_cov_44 T5_NODE_909_length_34123_cov_11
VC_1029	3	37.16	111.5	624.8	0.1502	0.331260	S18_NODE_1679_length_40935_cov_11 G11_NODE_860_length_31279_cov_30 C24_NODE_1578_length_16781_cov_7
VC_1030	3	196.7	590.2	7854	0.06985	0.985452	CT5_NODE_234_length_49642_cov_23 CT5_NODE_652_length_40075_cov_15 h10_NODE_736_length_40368_cov_24
VC_1031	12	58.67	3872	7766	0.3321	0.511515	CT5_NODE_106_length_60192_cov_54 B19_NODE_1383_length_40481_cov_145 CB19_NODE_1268_length_19318_cov_33 CS18_NODE_2556_length_13428_cov_10 CT5_NODE_1109_length_25396_cov_367 CT5_NODE_924_length_31154_cov_14 G11_NODE_489_length_42254_cov_68 G22_NODE_2273_length_12508_cov_17 S18_NODE_2417_length_33774_cov_16 S18_NODE_5303_length_16993_cov_6 T5_NODE_1212_length_25146_cov_13 X8_NODE_728_length_23337_c…
VC_1032	6	80.39	1206	5619	0.1764	0.953652	B19_NODE_4113_length_15984_cov_15 CJ6_NODE_1370_length_12920_cov_7 Z20_NODE_2178_length_30420_cov_26 Z20_NODE_3637_length_19245_cov_16 h9_NODE_266_length_49657_cov_294 Z20_NODE_3140_length_21871_cov_12
VC_1033	2	148.1	148.1	274.0	0.3476	0.658454	G13_NODE_535_length_32336_cov_153 CG13_NODE_1077_length_20129_cov_204
VC_1034	2	83.39	83.39	151.4	0.3493	0.658454	CX8_NODE_459_length_24776_cov_10 X8_NODE_734_length_23249_cov_17
VC_1035	33	34.50	1.822e+04	3.776e+04	0.3251	0.286279	CB19_NODE_2086_length_13415_cov_16 CT5_NODE_1668_length_17159_cov_13 CT5_NODE_631_length_40453_cov_12 CZ20_NODE_502_length_21957_cov_18 Ch10_NODE_758_length_21136_cov_13 Ch9_NODE_824_length_12601_cov_10 G22_NODE_112_length_59127_cov_102 J6_NODE_112_length_59127_cov_102 S18_NODE_1198_length_44806_cov_17 S18_NODE_2085_length_37372_cov_9 S18_NODE_2559_length_32056_cov_18 S18_NODE_2925_length_28278_c…
VC_1036	92	45.71	1.914e+05	4.856e+04	0.7970	0.00000	CJ7_NODE_233_length_48222_cov_15 CS2_NODE_277_length_51967_cov_53 Z16_NODE_336_length_50656_cov_13 B19_NODE_1599_length_38348_cov_59 B19_NODE_2893_length_22168_cov_64 B19_NODE_438_length_52138_cov_13 B19_NODE_467_length_51398_cov_51 B19_NODE_4744_length_13987_cov_12 C14_NODE_1008_length_17634_cov_11 C15_NODE_392_length_34960_cov_19 C24_NODE_1065_length_21583_cov_6 C24_NODE_180_length_47649_cov_11…
VC_1037	2	24.79	24.79	295.7	0.07641	0.979387	Ch10_NODE_927_length_17848_cov_16 T1_NODE_1272_length_30758_cov_6
VC_1038	9	35.52	1279	2479	0.3387	0.429910	B19_NODE_593_length_48944_cov_16 CG11_NODE_241_length_49565_cov_14 CG11_NODE_420_length_43758_cov_11 Z16_NODE_986_length_32694_cov_18 C25_NODE_1026_length_21488_cov_25 G21_NODE_1537_length_18790_cov_102 G21_NODE_488_length_39541_cov_13 G21_NODE_874_length_28133_cov_59 S18_NODE_2484_length_33101_cov_8
VC_1039	27	57.87	2.031e+04	2.860e+04	0.4149	0.0166728	B19_NODE_1076_length_43372_cov_44 B19_NODE_911_length_44955_cov_23 CG13_NODE_333_length_43221_cov_83 CJ7_NODE_893_length_27454_cov_9 CS18_NODE_1754_length_17441_cov_9 CS18_NODE_2412_length_14009_cov_5 CS1_NODE_599_length_36302_cov_9 CT2_NODE_4424_length_12962_cov_6 G13_NODE_696_length_25695_cov_9 G21_NODE_369_length_43384_cov_24 S18_NODE_1077_length_46059_cov_22 S18_NODE_1497_length_42324_cov_12 …
VC_1040	6	11.43	171.5	673.9	0.2000	0.885117	B19_NODE_724_length_47052_cov_15 G21_NODE_753_length_31107_cov_29 G21_NODE_1284_length_21493_cov_18 G21_NODE_3139_length_11118_cov_20 B19_NODE_855_length_45582_cov_23 C25_NODE_911_length_23733_cov_9
VC_1041	60	34.82	6.162e+04	5.092e+04	0.5470	0.00000	B19_NODE_1382_length_40483_cov_307 B19_NODE_3261_length_19768_cov_9 C14_NODE_932_length_18889_cov_13 CG11_NODE_401_length_44447_cov_23 CG12_NODE_463_length_16662_cov_47 Ch10_NODE_561_length_26464_cov_11 G22_NODE_359_length_43279_cov_9 G22_NODE_863_length_26164_cov_8 S18_NODE_1044_length_46312_cov_22 S18_NODE_1051_length_46263_cov_28 S18_NODE_1161_length_45174_cov_10 S18_NODE_1220_length_44570_cov…
VC_1042	12	37.17	2453	4793	0.3374	0.0442669	B19_NODE_593_length_48944_cov_16 C25_NODE_173_length_49634_cov_14 C25_NODE_218_length_47007_cov_24 CG11_NODE_241_length_49565_cov_14 CG11_NODE_420_length_43758_cov_11 CG22_NODE_84_length_44088_cov_21 Z16_NODE_986_length_32694_cov_18 C25_NODE_1026_length_21488_cov_25 G21_NODE_1537_length_18790_cov_102 G21_NODE_488_length_39541_cov_13 G21_NODE_874_length_28133_cov_59 S18_NODE_2484_length_33101_cov_8
VC_1043	57	34.47	5.501e+04	4.384e+04	0.5559	0.00000	C25_NODE_491_length_37055_cov_9 B19_NODE_880_length_45268_cov_35 CB19_NODE_213_length_46904_cov_83 CS2_NODE_448_length_44391_cov_48 J7_NODE_674_length_34333_cov_7 CG13_NODE_202_length_50021_cov_35 CG21_NODE_114_length_49546_cov_14 CS18_NODE_227_length_49222_cov_18 CS18_NODE_42_length_73614_cov_29 CS2_NODE_281_length_51729_cov_110 S18_NODE_744_length_49419_cov_8 S18_NODE_792_length_48770_cov_8 T1_…
VC_1044	30	66.88	2.909e+04	4.168e+04	0.4107	0.00691581	CC25_NODE_230_length_25889_cov_12 S18_NODE_979_length_46894_cov_14 B19_NODE_4501_length_14682_cov_12 B19_NODE_804_length_46139_cov_17 B19_NODE_968_length_44413_cov_17 CG13_NODE_790_length_26005_cov_29 CG22_NODE_69_length_45526_cov_23 CJ7_NODE_277_length_46246_cov_11 CS18_NODE_1043_length_25797_cov_6 CS18_NODE_1699_length_17939_cov_14 CS18_NODE_1812_length_17105_cov_12 CS18_NODE_201_length_50444_c…
VC_1045	4	40.02	240.1	1518	0.1360	0.903035	CG21_NODE_1013_length_18136_cov_20 CG21_NODE_110_length_50159_cov_10 CG22_NODE_871_length_13888_cov_16 CG21_NODE_695_length_23784_cov_22
VC_1046	7	49.67	1043	463.1	0.6862	0.00246895	CJ7_NODE_340_length_44371_cov_12 CG11_NODE_334_length_46605_cov_8 Z20_NODE_844_length_45939_cov_23 G11_NODE_300_length_48049_cov_9 S18_NODE_5017_length_17795_cov_8 Z20_NODE_3598_length_19466_cov_6 G11_NODE_1922_length_16624_cov_12
VC_1047	13	64.37	5021	1.508e+04	0.2495	0.859243	CJ7_NODE_893_length_27454_cov_9 CS18_NODE_1754_length_17441_cov_9 CS18_NODE_2412_length_14009_cov_5 CS1_NODE_599_length_36302_cov_9 CT2_NODE_4424_length_12962_cov_6 SK1_NODE_350_length_44879_cov_26 SK1_NODE_371_length_44412_cov_10 SK1_NODE_432_length_42216_cov_75 SK1_NODE_733_length_31438_cov_13 T1_NODE_655_length_43962_cov_8 T2_NODE_534_length_43339_cov_16 T2_NODE_591_length_41973_cov_36 CT2_NOD…
VC_1048	2	53.38	53.38	258.4	0.1691	0.658454	G21_NODE_753_length_31107_cov_29 C25_NODE_911_length_23733_cov_9
VC_1049	7	92.11	1934	8928	0.1778	0.600851	G22_NODE_810_length_27359_cov_7 B19_NODE_3738_length_17349_cov_50 B19_NODE_1831_length_35591_cov_65 CB19_NODE_1073_length_22057_cov_124 CB19_NODE_1829_length_14756_cov_49 CB19_NODE_2794_length_10719_cov_103 CB19_NODE_698_length_32855_cov_210
VC_1050	74	18.87	5.096e+04	3.866e+04	0.5676	0.00000	CG22_NODE_112_length_41925_cov_34 S18_NODE_1431_length_42974_cov_16 C15_NODE_125_length_48674_cov_25 CT5_NODE_323_length_46667_cov_23 T5_NODE_409_length_46964_cov_7 C15_NODE_738_length_21833_cov_9 CG21_NODE_1496_length_13664_cov_11 CJ6_NODE_240_length_45122_cov_79 CJ6_NODE_948_length_17282_cov_8 CJ7_NODE_339_length_44415_cov_15 CR17_NODE_195_length_43994_cov_43 CT5_NODE_587_length_41397_cov_28 h1…
VC_1051	3	16.91	50.74	249.7	0.1656	0.904785	S18_NODE_2528_length_32508_cov_30 CJ7_NODE_361_length_43754_cov_8 R17_NODE_329_length_42859_cov_24
VC_1052	2	123.0	123.0	1751	0.06550	0.979387	h10_NODE_2271_length_16380_cov_28 S18_NODE_4913_length_18092_cov_5
VC_1053	59	40.48	6.926e+04	3.790e+04	0.6456	0.00000	B19_NODE_962_length_44474_cov_15 C15_NODE_253_length_42263_cov_40 CR17_NODE_250_length_41312_cov_21 CS1_NODE_401_length_43228_cov_10 CT5_NODE_563_length_41853_cov_24 CZ16_NODE_256_length_44156_cov_17 G13_NODE_309_length_41893_cov_23 S18_NODE_1710_length_40662_cov_16 T1_NODE_1392_length_27985_cov_6 T5_NODE_470_length_45854_cov_11 T5_NODE_625_length_42696_cov_9 Z16_NODE_1312_length_26110_cov_14 Z16…
VC_1054	29	49.65	2.016e+04	1.226e+04	0.6207	0.00000	B19_NODE_1077_length_43364_cov_17 B19_NODE_2170_length_30324_cov_14 B19_NODE_272_length_60734_cov_28 C14_NODE_315_length_38455_cov_16 C24_NODE_1043_length_21898_cov_30 C25_NODE_617_length_32797_cov_15 CC14_NODE_1086_length_11610_cov_21 CC25_NODE_198_length_28876_cov_25 CC25_NODE_334_length_21284_cov_115 CG21_NODE_401_length_34018_cov_42 CG21_NODE_439_length_32335_cov_8 CG22_NODE_1249_length_10744…
VC_1055	11	42.01	2311	3965	0.3669	0.215354	B19_NODE_2151_length_30618_cov_14 B19_NODE_1502_length_39299_cov_56 B19_NODE_1432_length_39929_cov_12 B19_NODE_1600_length_38348_cov_12 B19_NODE_5070_length_13146_cov_10 CJ6_NODE_1277_length_13661_cov_8 CJ7_NODE_470_length_40781_cov_42 CX8_NODE_264_length_40057_cov_11 G12_NODE_608_length_22736_cov_10 T1_NODE_989_length_37890_cov_17 h10_NODE_803_length_39209_cov_48
VC_1056	15	43.61	4579	1.873e+04	0.1962	0.976757	B19_NODE_962_length_44474_cov_15 T5_NODE_1459_length_20980_cov_24 T5_NODE_470_length_45854_cov_11 T5_NODE_625_length_42696_cov_9 B19_NODE_6692_length_10192_cov_9 CC14_NODE_823_length_14150_cov_21 CG11_NODE_1754_length_18541_cov_6 CG11_NODE_3616_length_10541_cov_7 CT5_NODE_1368_length_20814_cov_50 G11_NODE_3643_length_10141_cov_12 G22_NODE_1429_length_17400_cov_20 S18_NODE_6754_length_14295_cov_7 …
VC_1057	2	111.0	111.0	197.0	0.3558	0.658454	C14_NODE_1202_length_15534_cov_10 C25_NODE_2060_length_12667_cov_25
VC_1058	5	57.72	577.2	2247	0.2036	0.969949	C15_NODE_1764_length_12320_cov_7 G22_NODE_2012_length_13656_cov_8 S18_NODE_4980_length_17904_cov_9 h10_NODE_1695_length_21230_cov_15 h10_NODE_2243_length_16535_cov_15
VC_1059	15	51.01	5356	8707	0.3801	0.191866	C14_NODE_315_length_38455_cov_16 C24_NODE_1043_length_21898_cov_30 C24_NODE_2249_length_13162_cov_18 C25_NODE_617_length_32797_cov_15 CC25_NODE_198_length_28876_cov_25 CC25_NODE_334_length_21284_cov_115 CG21_NODE_401_length_34018_cov_42 CG21_NODE_439_length_32335_cov_8 CG22_NODE_1249_length_10744_cov_7 CG23_NODE_315_length_35713_cov_22 G21_NODE_899_length_27693_cov_29 S18_NODE_3437_length_24212_c…
VC_1060	60	31.46	5.568e+04	1.246e+04	0.8157	0.00000	CB19_NODE_255_length_45432_cov_15 CJ7_NODE_284_length_46076_cov_15 R17_NODE_212_length_49428_cov_99 X8_NODE_100_length_50868_cov_91 Z20_NODE_1019_length_44254_cov_71 CT5_NODE_165_length_53506_cov_14 Z16_NODE_345_length_50418_cov_20 CT5_NODE_281_length_47928_cov_10 CG23_NODE_373_length_32165_cov_29 G22_NODE_1768_length_15093_cov_14 CT5_NODE_325_length_46659_cov_28 Z16_NODE_357_length_49810_cov_20 …
VC_1061	2	91.68	91.68	989.0	0.08452	0.979387	CT2_NODE_1625_length_25922_cov_7 SK1_NODE_1968_length_15941_cov_9
VC_1062	98	31.37	1.491e+05	7.190e+04	0.6741	0.00000	G13_NODE_318_length_41448_cov_16 T2_NODE_962_length_31461_cov_24 Z20_NODE_1895_length_34097_cov_104 B19_NODE_1984_length_33327_cov_12 B19_NODE_1880_length_34916_cov_17 B19_NODE_4782_length_13910_cov_31 C14_NODE_179_length_45352_cov_24 C14_NODE_202_length_43997_cov_54 C14_NODE_590_length_26809_cov_18 C15_NODE_186_length_45194_cov_18 C24_NODE_2175_length_13501_cov_6 C24_NODE_222_length_44988_cov_14…
VC_1063	5	90.71	907.1	1.230e+04	0.06861	0.851865	CT2_NODE_1625_length_25922_cov_7 R17_NODE_339_length_42631_cov_118 SK1_NODE_368_length_44521_cov_11 T2_NODE_1416_length_22142_cov_14 SK1_NODE_1968_length_15941_cov_9
VC_1064	26	42.29	1.374e+04	2.816e+04	0.3276	0.646235	T1_NODE_110_length_73715_cov_70 T1_NODE_1166_length_33474_cov_8 T2_NODE_252_length_57312_cov_31 CS1_NODE_267_length_49069_cov_39 CS2_NODE_230_length_56858_cov_9 CS2_NODE_552_length_41823_cov_33 CT2_NODE_1376_length_30596_cov_8 CT2_NODE_1423_length_29750_cov_7 CT2_NODE_1545_length_27401_cov_6 CT2_NODE_302_length_60947_cov_109 CT2_NODE_358_length_57866_cov_77 CT2_NODE_774_length_43237_cov_27 R17_NO…
VC_1065	2	145.4	145.4	2858	0.04835	0.979387	CC25_NODE_237_length_25520_cov_24 CC25_NODE_66_length_43276_cov_151
VC_1066	14	61.90	5632	2.528e+04	0.1820	0.998237	CG11_NODE_72_length_66117_cov_98 J7_NODE_91_length_69943_cov_29 CR17_NODE_51_length_63567_cov_34 C15_NODE_224_length_43326_cov_78 G22_NODE_199_length_49703_cov_9 h9_NODE_302_length_48617_cov_10 CZ16_NODE_49_length_90311_cov_66 J7_NODE_185_length_59057_cov_17 G22_NODE_159_length_52272_cov_10 J7_NODE_516_length_39394_cov_21 T1_NODE_79_length_84913_cov_188 Z16_NODE_203_length_59516_cov_32 Z20_NODE_2…
VC_1067	2	4.765	4.765	174.4	0.02602	0.979387	CS1_NODE_922_length_24277_cov_7 CG11_NODE_1101_length_26943_cov_8
VC_1068	29	63.95	2.596e+04	3.115e+04	0.4541	9.74162e-07	CX8_NODE_311_length_36363_cov_11 CG11_NODE_1008_length_29121_cov_8 CG11_NODE_868_length_32450_cov_11 CT5_NODE_1005_length_28639_cov_21 CB19_NODE_1151_length_20937_cov_12 CZ16_NODE_363_length_39864_cov_13 Ch9_NODE_480_length_18144_cov_13 X8_NODE_365_length_38852_cov_16 CG12_NODE_736_length_11937_cov_15 Ch9_NODE_768_length_13388_cov_14 C14_NODE_2002_length_11118_cov_109 C14_NODE_636_length_25416_co…
VC_1069	64	50.21	1.012e+05	9.444e+04	0.5170	0.00000	CZ16_NODE_218_length_46442_cov_15 C24_NODE_186_length_47198_cov_51 C24_NODE_544_length_33459_cov_14 C24_NODE_907_length_24031_cov_8 CG23_NODE_154_length_45389_cov_24 CJ7_NODE_1249_length_21369_cov_25 CJ7_NODE_1583_length_18467_cov_44 CJ7_NODE_770_length_30822_cov_10 CJ7_NODE_827_length_29192_cov_9 CR17_NODE_416_length_30408_cov_18 CS18_NODE_1175_length_23387_cov_8 CS18_NODE_1359_length_21049_cov_…
VC_1070	2	80.26	80.26	766.4	0.09435	0.979387	Z16_NODE_1028_length_31687_cov_15 Z16_NODE_2020_length_18363_cov_11
VC_1071	27	21.34	7490	3.454e+04	0.1780	1.00000	CT2_NODE_807_length_42870_cov_30 h9_NODE_420_length_45059_cov_10 Z16_NODE_349_length_50304_cov_22 C14_NODE_1151_length_16010_cov_11 G22_NODE_1769_length_15093_cov_11 CG12_NODE_346_length_21906_cov_14 CG13_NODE_1824_length_12972_cov_13 Ch10_NODE_190_length_44609_cov_15 G12_NODE_698_length_20676_cov_20 G12_NODE_891_length_16943_cov_20 h9_NODE_1877_length_18160_cov_10 h9_NODE_37_length_78127_cov_18 …
VC_1072	70	48.89	1.181e+05	1.529e+05	0.4355	0.00000	C15_NODE_360_length_36581_cov_10 CT5_NODE_126_length_56915_cov_12 Z16_NODE_645_length_41685_cov_34 Z20_NODE_1349_length_40987_cov_16 CB19_NODE_72_length_59837_cov_48 CZ16_NODE_441_length_36297_cov_17 Z20_NODE_443_length_52625_cov_20 h9_NODE_258_length_50127_cov_36 CT5_NODE_96_length_61403_cov_180 CC25_NODE_476_length_16627_cov_16 CZ20_NODE_424_length_24703_cov_39 T5_NODE_1383_length_22041_cov_12 …
VC_1073	33	78.74	4.158e+04	1.108e+04	0.7885	0.00000	Z16_NODE_739_length_39121_cov_23 Z20_NODE_1291_length_41548_cov_8 Z20_NODE_1462_length_39757_cov_8 Z16_NODE_1050_length_31033_cov_18 Z16_NODE_536_length_44370_cov_33 Z20_NODE_2345_length_28524_cov_12 Z16_NODE_635_length_42011_cov_42 Z20_NODE_1406_length_40323_cov_36 Z16_NODE_588_length_43234_cov_93 Z20_NODE_1266_length_41821_cov_10 Z16_NODE_283_length_53517_cov_53 Z20_NODE_1212_length_42393_cov_1…
VC_1074	5	70.86	708.6	2531	0.2180	0.969949	SK1_NODE_1035_length_23038_cov_18 S18_NODE_2329_length_34820_cov_29 SK1_NODE_908_length_25761_cov_12 Z16_NODE_1190_length_28335_cov_34 Z16_NODE_2883_length_14068_cov_26
VC_1075	2	108.4	108.4	767.3	0.1232	0.979387	Ch10_NODE_1009_length_16751_cov_41 h9_NODE_1455_length_22655_cov_35
VC_1076	5	42.32	423.2	963.8	0.3029	0.582734	Z20_NODE_1377_length_40615_cov_113 S18_NODE_5735_length_16025_cov_14 S18_NODE_5718_length_16062_cov_24 Z20_NODE_3446_length_20205_cov_42 Z20_NODE_3860_length_18391_cov_37
VC_1077	29	29.18	1.185e+04	1.221e+04	0.4913	7.14566e-07	Z20_NODE_2501_length_27102_cov_89 CT5_NODE_498_length_43044_cov_97 S18_NODE_1466_length_42587_cov_10 S18_NODE_2110_length_37104_cov_50 S18_NODE_4059_length_21093_cov_12 Z20_NODE_1646_length_37773_cov_17 Z20_NODE_727_length_46987_cov_12 CB19_NODE_425_length_41125_cov_26 CB19_NODE_1290_length_18941_cov_113 CZ20_NODE_416_length_25061_cov_112 S18_NODE_1522_length_42096_cov_16 S18_NODE_8263_length_122…
VC_1078	4	17.12	102.7	953.8	0.09651	0.992931	Z20_NODE_5000_length_14955_cov_45 Z20_NODE_4267_length_16937_cov_23 T5_NODE_2009_length_15905_cov_6 CZ16_NODE_545_length_31129_cov_228
VC_1079	39	45.67	3.384e+04	2.263e+04	0.5985	0.00000	B19_NODE_1194_length_42186_cov_11 B19_NODE_1163_length_42515_cov_12 B19_NODE_2102_length_31327_cov_26 B19_NODE_2703_length_24004_cov_19 B19_NODE_3057_length_20973_cov_16 B19_NODE_6031_length_11299_cov_12 C14_NODE_1156_length_15945_cov_15 C14_NODE_1914_length_11426_cov_47 C14_NODE_721_length_23117_cov_18 C15_NODE_258_length_41955_cov_8 C24_NODE_1161_length_20484_cov_26 CG13_NODE_745_length_27287_c…
VC_1080	22	49.57	1.145e+04	8605	0.5697	1.24418e-08	B19_NODE_1587_length_38502_cov_117 B19_NODE_4816_length_13800_cov_14 B19_NODE_4947_length_13435_cov_9 C15_NODE_1777_length_12251_cov_24 C15_NODE_662_length_23687_cov_10 CT5_NODE_1225_length_22800_cov_19 S18_NODE_3010_length_27525_cov_42 S18_NODE_4131_length_20798_cov_6 S18_NODE_6540_length_14618_cov_38 S18_NODE_7015_length_13887_cov_5 T5_NODE_1426_length_21339_cov_13 h10_NODE_3414_length_11665_co…
VC_1081	36	29.28	1.845e+04	1.431e+04	0.5619	0.00000	C14_NODE_1530_length_13224_cov_11 C14_NODE_251_length_41324_cov_18 CB19_NODE_1089_length_21862_cov_16 CB19_NODE_439_length_40835_cov_10 CB19_NODE_946_length_24354_cov_13 CC25_NODE_373_length_19783_cov_8 CS2_NODE_1165_length_24467_cov_6 CT5_NODE_2800_length_10735_cov_14 CT5_NODE_842_length_33967_cov_18 Ch10_NODE_294_length_40778_cov_23 Ch9_NODE_254_length_32395_cov_15 G11_NODE_1567_length_19263_co…
VC_1082	4	38.85	233.1	1217	0.1599	0.992931	C24_NODE_374_length_39805_cov_18 h10_NODE_1177_length_29723_cov_14 Z20_NODE_4038_length_17769_cov_18 X8_NODE_1780_length_11613_cov_19
VC_1083	7	44.89	942.8	2339	0.2861	0.695360	C25_NODE_2239_length_12002_cov_22 G21_NODE_572_length_36918_cov_11 G21_NODE_669_length_33883_cov_9 T5_NODE_2355_length_13629_cov_6 h10_NODE_2670_length_14418_cov_12 S18_NODE_188_length_69693_cov_24 G21_NODE_85_length_69301_cov_12
VC_1084	8	68.51	1918	7834	0.1964	0.993206	CB19_NODE_1089_length_21862_cov_16 CB19_NODE_439_length_40835_cov_10 CC25_NODE_373_length_19783_cov_8 CS2_NODE_1165_length_24467_cov_6 S18_NODE_1923_length_38921_cov_10 S18_NODE_1943_length_38709_cov_10 S18_NODE_2716_length_30461_cov_7 X8_NODE_462_length_33893_cov_36
VC_1085	9	27.03	973.2	6009	0.1390	0.995964	CG23_NODE_1560_length_12303_cov_15 G23_NODE_23_length_44606_cov_25 T5_NODE_1276_length_24051_cov_6 T5_NODE_1691_length_18363_cov_9 h10_NODE_552_length_43745_cov_19 CG22_NODE_253_length_32738_cov_67 CG21_NODE_279_length_39041_cov_63 CB19_NODE_536_length_38171_cov_29 G12_NODE_619_length_22513_cov_72
VC_1086	46	47.12	4.877e+04	2.700e+04	0.6428	0.00000	CS18_NODE_136_length_55799_cov_8 CS2_NODE_650_length_39494_cov_10 CR17_NODE_60_length_61944_cov_31 CS1_NODE_445_length_41737_cov_14 CS2_NODE_631_length_40099_cov_13 CC25_NODE_226_length_25960_cov_15 B19_NODE_4846_length_13719_cov_14 CG23_NODE_1280_length_14129_cov_9 CG23_NODE_76_length_57754_cov_17 CJ7_NODE_423_length_42296_cov_19 CJ7_NODE_711_length_32790_cov_6 CR17_NODE_890_length_16389_cov_13 …
VC_1087	38	31.26	2.198e+04	1.414e+04	0.6072	0.00000	CT2_NODE_911_length_41206_cov_9 G12_NODE_373_length_33097_cov_121 G23_NODE_58_length_33578_cov_122 CT1_NODE_203_length_41932_cov_12 CT1_NODE_259_length_37960_cov_10 CS18_NODE_530_length_40665_cov_54 S18_NODE_1709_length_40665_cov_73 S18_NODE_1561_length_41814_cov_121 CS18_NODE_476_length_41630_cov_43 CG23_NODE_641_length_22336_cov_49 CC25_NODE_637_length_14442_cov_18 CG23_NODE_1308_length_13912_c…
VC_1088	2	18.44	18.44	160.6	0.1007	0.979387	CS2_NODE_3867_length_10121_cov_6 Ch10_NODE_1752_length_11298_cov_31
VC_1089	5	41.51	415.1	1376	0.2305	0.981643	CT5_NODE_1565_length_18310_cov_66 Z16_NODE_1754_length_20490_cov_12 CC14_NODE_943_length_12856_cov_14 CG11_NODE_870_length_32447_cov_20 CT5_NODE_2806_length_10720_cov_9
VC_1090	14	15.98	1454	5673	0.2032	0.991017	B19_NODE_2398_length_27156_cov_32 T5_NODE_2817_length_11503_cov_6 h10_NODE_3278_length_12105_cov_10 h10_NODE_1798_length_20022_cov_12 B19_NODE_2120_length_31003_cov_30 C15_NODE_614_length_25159_cov_11 CB19_NODE_2244_length_12764_cov_12 G11_NODE_2430_length_13795_cov_12 G22_NODE_1336_length_18314_cov_60 Z20_NODE_6629_length_11925_cov_31 h10_NODE_3096_length_12682_cov_9 B19_NODE_2142_length_30729_c…
VC_1091	2	77.88	77.88	621.8	0.1107	0.979387	CS18_NODE_2367_length_14180_cov_13 CS18_NODE_2689_length_12832_cov_12
VC_1092	3	106.7	320.2	1319	0.1946	0.985452	G21_NODE_572_length_36918_cov_11 S18_NODE_188_length_69693_cov_24 G21_NODE_85_length_69301_cov_12
VC_1093	10	26.63	1198	1380	0.4611	0.00700964	S18_NODE_7213_length_13621_cov_17 CB19_NODE_739_length_31431_cov_20 CG13_NODE_521_length_36956_cov_15 CS18_NODE_2423_length_13966_cov_49 CS18_NODE_637_length_38074_cov_106 CS18_NODE_677_length_36950_cov_68 T1_NODE_1049_length_36729_cov_20 Z20_NODE_1526_length_39058_cov_6 Z20_NODE_4621_length_15899_cov_89 G13_NODE_1118_length_17224_cov_8
VC_1094	2	47.26	47.26	145.3	0.2404	0.979387	h9_NODE_2036_length_17226_cov_8 h9_NODE_2347_length_15541_cov_11
VC_1095	2	157.7	157.7	568.9	0.2159	0.979387	T5_NODE_2355_length_13629_cov_6 h10_NODE_2670_length_14418_cov_12
VC_1096	2	242.3	242.3	1488	0.1397	0.979387	B19_NODE_1091_length_43260_cov_22 h10_NODE_569_length_43498_cov_12
VC_1097	2	74.72	74.72	796.4	0.08538	0.979387	C14_NODE_1236_length_15264_cov_28 C14_NODE_1817_length_11901_cov_11
VC_1098	2	253.9	253.9	2136	0.1061	0.979387	CB19_NODE_635_length_34988_cov_20 B19_NODE_2251_length_29200_cov_20
VC_1099	3	122.4	367.2	1708	0.1765	0.985452	Ch9_NODE_119_length_43124_cov_100 CZ16_NODE_379_length_38963_cov_41 CZ20_NODE_154_length_41573_cov_16
VC_1100	56	44.22	6.809e+04	6.331e+04	0.5178	1.91902e-09	CJ6_NODE_114_length_67606_cov_33 Z16_NODE_811_length_37414_cov_13 Z20_NODE_721_length_47095_cov_16 CB19_NODE_45_length_64380_cov_17 CC25_NODE_68_length_42963_cov_21 CG11_NODE_1234_length_24515_cov_44 CZ20_NODE_629_length_19030_cov_29 CB19_NODE_189_length_48032_cov_16 CC24_NODE_863_length_19703_cov_10 CG11_NODE_240_length_49600_cov_9 CG11_NODE_318_length_46963_cov_14 CG11_NODE_927_length_30994_cov…
VC_1101	6	49.22	738.2	1643	0.3085	0.712413	T1_NODE_317_length_53962_cov_10 G22_NODE_455_length_40416_cov_18 SK1_NODE_214_length_52441_cov_24 CT2_NODE_884_length_41718_cov_13 CT2_NODE_616_length_46044_cov_21 SK1_NODE_2324_length_14253_cov_5
VC_1102	4	14.86	89.15	511.6	0.1465	0.992931	CT5_NODE_1982_length_14977_cov_17 h10_NODE_2428_length_15547_cov_7 Z20_NODE_6176_length_12693_cov_15 X8_NODE_949_length_19122_cov_20
VC_1103	2	117.1	117.1	1083	0.09719	0.658454	Z20_NODE_1773_length_35978_cov_8 CZ20_NODE_1228_length_12261_cov_13
VC_1104	9	79.76	2871	8179	0.2594	0.973971	S18_NODE_3395_length_24509_cov_12 Z20_NODE_372_length_55662_cov_29 G22_NODE_842_length_26621_cov_11 C15_NODE_2200_length_10654_cov_20 CB19_NODE_1112_length_21590_cov_36 CB19_NODE_2319_length_12401_cov_7 Ch10_NODE_1224_length_14632_cov_12 T5_NODE_3231_length_10306_cov_6 X8_NODE_742_length_23171_cov_26
VC_1105	5	58.12	581.2	4961	0.1047	0.952654	CS2_NODE_220_length_58895_cov_14 Z20_NODE_372_length_55662_cov_29 h9_NODE_894_length_36185_cov_7 CB19_NODE_618_length_35726_cov_28 CS2_NODE_290_length_50966_cov_16
VC_1106	7	33.53	704.1	1116	0.3838	0.100668	B19_NODE_1084_length_43326_cov_13 G11_NODE_3103_length_11395_cov_7 S18_NODE_5885_length_15708_cov_5 T1_NODE_1459_length_26676_cov_14 Z16_NODE_3341_length_12374_cov_9 Z20_NODE_3453_length_20172_cov_7 Z20_NODE_3749_length_18838_cov_23
VC_1107	8	36.69	1027	645.6	0.6083	0.000469553	CG21_NODE_405_length_33846_cov_7 CG22_NODE_105_length_42371_cov_47 CG22_NODE_70_length_45373_cov_15 CG21_NODE_492_length_30205_cov_8 CS18_NODE_923_length_28585_cov_6 G21_NODE_1099_length_24206_cov_8 J7_NODE_1352_length_20254_cov_7 J7_NODE_3178_length_11536_cov_7
VC_1108	2	70.85	70.85	163.7	0.2971	0.979387	CG13_NODE_954_length_22327_cov_7 CG21_NODE_892_length_19862_cov_13
VC_1109	8	103.8	2905	2.053e+04	0.1239	0.979716	B19_NODE_1182_length_42294_cov_27 CC14_NODE_106_length_41185_cov_38 CB19_NODE_345_length_43011_cov_48 CC24_NODE_561_length_27295_cov_15 CT5_NODE_1863_length_15851_cov_19 CX8_NODE_182_length_45970_cov_41 T5_NODE_927_length_33345_cov_12 h9_NODE_1047_length_31218_cov_9
VC_1110	23	51.41	1.301e+04	3.030e+04	0.3000	0.669808	B19_NODE_1086_length_43308_cov_44 B19_NODE_2122_length_30967_cov_11 C14_NODE_1607_length_12829_cov_11 C15_NODE_539_length_28233_cov_18 CG12_NODE_108_length_44336_cov_4468 CG12_NODE_149_length_39870_cov_957 CG12_NODE_217_length_33874_cov_232 CG12_NODE_331_length_22659_cov_1421 CZ20_NODE_125_length_44768_cov_72 Ch10_NODE_213_length_43556_cov_27 G12_NODE_1004_length_15508_cov_19 G12_NODE_1090_length…
VC_1111	70	32.71	7.900e+04	8.101e+04	0.4933	0.00000	B19_NODE_1203_length_42096_cov_86 B19_NODE_660_length_47952_cov_12 B19_NODE_760_length_46633_cov_15 B19_NODE_864_length_45506_cov_33 C14_NODE_1254_length_15100_cov_22 C14_NODE_162_length_46248_cov_14 C15_NODE_243_length_42517_cov_17 CC14_NODE_57_length_46313_cov_44 CC14_NODE_79_length_43351_cov_54 CG11_NODE_424_length_43693_cov_18 CG11_NODE_891_length_31859_cov_5 CJ7_NODE_308_length_45390_cov_10 …
VC_1112	4	22.01	132.0	2956	0.04264	0.992931	B19_NODE_2087_length_31670_cov_14 CG22_NODE_375_length_23939_cov_14 R17_NODE_2347_length_10214_cov_8 CG22_NODE_704_length_15840_cov_14
VC_1113	88	21.47	8.219e+04	8.151e+04	0.5015	0.00000	h10_NODE_677_length_41616_cov_39 B19_NODE_1086_length_43308_cov_44 B19_NODE_2122_length_30967_cov_11 B19_NODE_2152_length_30605_cov_11 B19_NODE_466_length_51405_cov_12 B19_NODE_922_length_44880_cov_13 C14_NODE_162_length_46248_cov_14 C14_NODE_270_length_40224_cov_30 C15_NODE_124_length_48678_cov_37 C15_NODE_539_length_28233_cov_18 C24_NODE_157_length_49443_cov_9 C24_NODE_244_length_44219_cov_262 …
VC_1114	3	26.45	79.34	7.566	0.8540	0.0382613	CJ7_NODE_333_length_44510_cov_9 CG23_NODE_1122_length_15458_cov_20 CS18_NODE_531_length_40654_cov_14
VC_1115	7	101.4	2129	1.249e+04	0.1455	0.989275	B19_NODE_466_length_51405_cov_12 C24_NODE_157_length_49443_cov_9 G22_NODE_244_length_47318_cov_45 S18_NODE_2658_length_31131_cov_21 Z20_NODE_3818_length_18537_cov_15 h9_NODE_1245_length_26552_cov_7 Z16_NODE_4243_length_10032_cov_9
VC_1116	3	51.47	154.4	802.2	0.1604	0.985452	C15_NODE_2053_length_11190_cov_11 CT2_NODE_1736_length_24480_cov_6 CT2_NODE_5260_length_10977_cov_6
VC_1117	2	187.9	187.9	2857	0.06162	0.979387	B19_NODE_734_length_46947_cov_126 CC24_NODE_476_length_30858_cov_9
VC_1118	10	43.30	1948	1.685e+04	0.1035	0.999709	C14_NODE_162_length_46248_cov_14 CJ7_NODE_273_length_46449_cov_27 CJ7_NODE_299_length_45548_cov_13 CJ7_NODE_327_length_44696_cov_13 CT5_NODE_949_length_30444_cov_11 CX8_NODE_347_length_32666_cov_10 G11_NODE_1027_length_27400_cov_25 T5_NODE_479_length_45656_cov_86 Z20_NODE_2789_length_24594_cov_18 T5_NODE_1919_length_16478_cov_5
VC_1119	8	16.57	464.0	4627	0.09086	0.999679	C14_NODE_2036_length_11009_cov_9 C15_NODE_1830_length_12044_cov_14 C25_NODE_2404_length_11425_cov_8 CG12_NODE_740_length_11842_cov_9 CG12_NODE_853_length_10543_cov_14 G12_NODE_1090_length_14549_cov_439 G22_NODE_2857_length_10646_cov_5 G22_NODE_2870_length_10620_cov_9
VC_1120	9	78.08	2811	1.372e+04	0.1699	0.999853	C15_NODE_124_length_48678_cov_37 C24_NODE_781_length_26735_cov_10 CG11_NODE_2259_length_15469_cov_5 CG12_NODE_89_length_47394_cov_60 CJ7_NODE_288_length_45972_cov_10 CR17_NODE_417_length_30253_cov_10 CR17_NODE_470_length_27583_cov_7 G12_NODE_113_length_48442_cov_20 h9_NODE_289_length_48961_cov_11
VC_1121	6	45.48	682.1	5142	0.1169	0.977336	S18_NODE_1741_length_40431_cov_69 CC14_NODE_759_length_14691_cov_13 CT5_NODE_950_length_30434_cov_14 G11_NODE_645_length_38105_cov_9 X8_NODE_157_length_46948_cov_34 CC14_NODE_973_length_12618_cov_11
VC_1122	57	44.01	7.024e+04	4.626e+04	0.6023	0.00000	C24_NODE_381_length_39589_cov_10 CS1_NODE_420_length_42538_cov_12 J7_NODE_853_length_28696_cov_42 S18_NODE_1268_length_44184_cov_13 T1_NODE_588_length_45237_cov_27 T5_NODE_834_length_37116_cov_9 h10_NODE_482_length_44802_cov_176 h10_NODE_558_length_43707_cov_103 CG23_NODE_1714_length_11608_cov_21 B19_NODE_1962_length_33732_cov_32 B19_NODE_695_length_47451_cov_31 Bordetella~virus~BPP1 C25_NODE_391…
VC_1123	128	29.05	2.361e+05	9.506e+04	0.7124	0.00000	Burkholderia~phage~vB_BmuP_KL4 CJ6_NODE_272_length_43797_cov_221 CS1_NODE_575_length_37591_cov_16 B19_NODE_1182_length_42294_cov_27 CB19_NODE_440_length_40833_cov_13 CB19_NODE_459_length_40138_cov_86 CC14_NODE_106_length_41185_cov_38 CC14_NODE_109_length_41007_cov_24 CC24_NODE_480_length_30540_cov_101 CG12_NODE_142_length_40694_cov_80 G22_NODE_378_length_42536_cov_9 S18_NODE_3153_length_26303_cov…
VC_1124	8	42.30	1184	694.2	0.6252	0.00138080	B19_NODE_1512_length_39233_cov_14 X8_NODE_342_length_39841_cov_99 B19_NODE_1537_length_38999_cov_13 B19_NODE_2942_length_21833_cov_19 CB19_NODE_499_length_39142_cov_97 CT2_NODE_1189_length_34985_cov_9 Ch10_NODE_384_length_37040_cov_26 h10_NODE_804_length_39203_cov_11
VC_1125	2	53.42	53.42	1380	0.03717	0.979387	CG12_NODE_102_length_44949_cov_237 G12_NODE_1521_length_11269_cov_9
VC_1126	48	65.70	7.411e+04	3.128e+04	0.7026	0.00000	CG12_NODE_147_length_40062_cov_81 CJ7_NODE_442_length_41630_cov_19 CJ7_NODE_567_length_38157_cov_16 S18_NODE_1712_length_40659_cov_8 CG21_NODE_362_length_35536_cov_7 CG23_NODE_233_length_40041_cov_34 Z16_NODE_1546_length_22468_cov_10 CT5_NODE_634_length_40422_cov_33 CB19_NODE_549_length_37896_cov_19 CC25_NODE_94_length_39159_cov_39 CG13_NODE_408_length_39916_cov_18 CJ7_NODE_437_length_41725_cov_1…
VC_1127	9	227.0	8173	1.708e+04	0.3235	0.811388	CG13_NODE_517_length_36984_cov_12 CS1_NODE_457_length_41466_cov_11 CS1_NODE_470_length_40972_cov_8 CT1_NODE_225_length_40708_cov_12 Enterobacter~phage~Tyrion Escherichia~phage~TL-2011b Escherichia~phage~phiV10 Salmonella~phage~SPN1S Salmonella~phage~epsilon15
VC_1128	2	288.9	288.9	736.9	0.2806	0.979387	G11_NODE_414_length_44708_cov_22 G11_NODE_458_length_43356_cov_6
VC_1129	10	31.23	1405	1.207e+04	0.1041	0.987126	CJ7_NODE_273_length_46449_cov_27 CJ7_NODE_299_length_45548_cov_13 CJ7_NODE_327_length_44696_cov_13 CT5_NODE_949_length_30444_cov_11 CX8_NODE_347_length_32666_cov_10 G11_NODE_1027_length_27400_cov_25 Z20_NODE_2789_length_24594_cov_18 CB19_NODE_1506_length_16834_cov_21 B19_NODE_4949_length_13433_cov_13 T5_NODE_1919_length_16478_cov_5
VC_1130	42	65.81	5.666e+04	4.143e+04	0.5771	0.00000	CJ7_NODE_308_length_45390_cov_10 G22_NODE_289_length_45469_cov_62 C24_NODE_929_length_23655_cov_7 CC14_NODE_936_length_12909_cov_17 CG12_NODE_93_length_47171_cov_34 CG23_NODE_178_length_43858_cov_19 CJ7_NODE_1093_length_23522_cov_10 G11_NODE_335_length_47050_cov_34 G11_NODE_336_length_47019_cov_10 G11_NODE_356_length_46523_cov_20 G11_NODE_415_length_44696_cov_20 G11_NODE_636_length_38380_cov_8 S1…
VC_1131	92	30.46	1.275e+05	3.491e+04	0.7842	0.00000	CR17_NODE_282_length_39358_cov_51 CS2_NODE_664_length_39221_cov_58 CT2_NODE_1007_length_39325_cov_19 CT2_NODE_631_length_45736_cov_11 CT2_NODE_953_length_40487_cov_18 S18_NODE_1734_length_40454_cov_35 S18_NODE_1824_length_39666_cov_19 SK1_NODE_473_length_41114_cov_10 T1_NODE_1035_length_36964_cov_21 T1_NODE_1057_length_36593_cov_25 T1_NODE_1371_length_28520_cov_11 T2_NODE_1170_length_25756_cov_32…
VC_1132	3	33.89	101.7	2678	0.03650	0.985452	CS1_NODE_1523_length_18140_cov_14 G13_NODE_1020_length_18595_cov_228 C14_NODE_746_length_22639_cov_12
VC_1133	2	17.25	17.25	226.2	0.06969	0.979387	CS1_NODE_2731_length_10721_cov_14 C14_NODE_1284_length_14906_cov_14
VC_1134	6	27.76	416.4	1409	0.2266	0.989880	Ch9_NODE_640_length_15389_cov_31 CG13_NODE_682_length_29699_cov_40 CB19_NODE_1579_length_16281_cov_11 CG13_NODE_1785_length_13181_cov_19 Ch9_NODE_441_length_19683_cov_13 Ch9_NODE_603_length_15871_cov_65
VC_1135	9	18.33	659.8	5289	0.1106	0.999853	B19_NODE_5049_length_13194_cov_9 CG11_NODE_1056_length_27939_cov_12 CG11_NODE_1283_length_23732_cov_7 G11_NODE_2636_length_12879_cov_9 G11_NODE_3375_length_10684_cov_4 S18_NODE_4989_length_17879_cov_7 X8_NODE_2053_length_10288_cov_11 Z20_NODE_7738_length_10523_cov_4 h9_NODE_3355_length_11495_cov_8
VC_1136	3	235.6	706.9	3670	0.1613	0.808633	Ch9_NODE_116_length_43317_cov_33 G12_NODE_498_length_26579_cov_332 CG12_NODE_234_length_31440_cov_82
VC_1137	5	55.73	557.3	3122	0.1511	0.996692	Ch9_NODE_55_length_49496_cov_14 G11_NODE_850_length_31516_cov_7 G22_NODE_791_length_27795_cov_7 Ch10_NODE_566_length_26367_cov_15 G22_NODE_1124_length_20893_cov_6
VC_1138	4	243.9	1463	917.6	0.6125	0.0142148	S18_NODE_701_length_50259_cov_13 S18_NODE_926_length_47380_cov_18 CS18_NODE_231_length_49068_cov_15 S18_NODE_759_length_49250_cov_11
VC_1139	30	41.21	1.793e+04	4.320e+04	0.2930	0.929361	B19_NODE_1086_length_43308_cov_44 B19_NODE_2122_length_30967_cov_11 C14_NODE_1607_length_12829_cov_11 C14_NODE_162_length_46248_cov_14 C15_NODE_539_length_28233_cov_18 CG12_NODE_108_length_44336_cov_4468 CG12_NODE_149_length_39870_cov_957 CG12_NODE_217_length_33874_cov_232 CG12_NODE_331_length_22659_cov_1421 CX8_NODE_347_length_32666_cov_10 CZ20_NODE_125_length_44768_cov_72 Ch10_NODE_213_length_4…
VC_1140	2	87.47	87.47	1446	0.05690	0.658454	T1_NODE_327_length_53252_cov_27 CT2_NODE_4867_length_11793_cov_4
VC_1141	5	36.02	360.2	5503	0.06133	0.952654	T1_NODE_327_length_53252_cov_27 T1_NODE_565_length_46050_cov_7 T1_NODE_4102_length_12264_cov_9 Z16_NODE_1494_length_23214_cov_9 CT2_NODE_4867_length_11793_cov_4
VC_1142	4	110.5	662.8	2459	0.2117	0.764757	h10_NODE_3367_length_11801_cov_170 h10_NODE_912_length_36938_cov_327 G22_NODE_1220_length_19496_cov_22 h10_NODE_3411_length_11666_cov_128
VC_1143	2	212.6	212.6	3070	0.06468	0.658454	h10_NODE_761_length_39881_cov_73 Ch10_NODE_710_length_22392_cov_31
VC_1144	6	87.28	1309	2631	0.3313	0.344460	h9_NODE_668_length_40572_cov_141 h10_NODE_424_length_45961_cov_81 Ch10_NODE_162_length_45772_cov_45 Ch9_NODE_71_length_46845_cov_41 G11_NODE_1078_length_26148_cov_13 G11_NODE_785_length_33689_cov_46
VC_1145	5	106.5	1065	4570	0.1886	0.996692	B19_NODE_1169_length_42453_cov_64 T5_NODE_708_length_40931_cov_13 Z20_NODE_2560_length_26562_cov_8 S18_NODE_3136_length_26394_cov_17 Z20_NODE_1311_length_41340_cov_12
VC_1146	17	18.52	2519	8464	0.2286	0.973124	Z16_NODE_1224_length_27693_cov_16 C14_NODE_451_length_31467_cov_20 CR17_NODE_321_length_36878_cov_85 G13_NODE_1556_length_13220_cov_144 S18_NODE_1686_length_40867_cov_12 SK1_NODE_413_length_42946_cov_40 SK1_NODE_678_length_33406_cov_26 S18_NODE_869_length_47959_cov_9 G22_NODE_835_length_26869_cov_20 S18_NODE_2094_length_37328_cov_8 S18_NODE_2818_length_29320_cov_8 SK1_NODE_2792_length_12266_cov_1…
VC_1147	23	62.25	1.575e+04	4172	0.7887	3.30299e-09	B19_NODE_1169_length_42453_cov_64 CS18_NODE_459_length_41970_cov_67 T5_NODE_708_length_40931_cov_13 Z20_NODE_2560_length_26562_cov_8 CG21_NODE_1017_length_18087_cov_25 CJ7_NODE_458_length_41346_cov_11 CS18_NODE_526_length_40735_cov_132 CS1_NODE_411_length_42842_cov_53 CS1_NODE_452_length_41545_cov_36 CS1_NODE_459_length_41441_cov_16 CS1_NODE_512_length_39776_cov_10 CT1_NODE_192_length_43190_cov_3…
VC_1148	5	57.03	570.3	5253	0.09776	0.996692	CS1_NODE_362_length_44781_cov_112 CS2_NODE_924_length_31082_cov_14 CS2_NODE_980_length_29322_cov_15 Ch10_NODE_373_length_37722_cov_23 Ch10_NODE_531_length_28220_cov_23
VC_1149	10	18.16	817.3	2945	0.2161	0.991371	CT2_NODE_977_length_40051_cov_10 CG11_NODE_1404_length_21985_cov_19 B19_NODE_1505_length_39286_cov_15 CG11_NODE_2217_length_15683_cov_6 Z20_NODE_1452_length_39830_cov_7 B19_NODE_4666_length_14170_cov_7 CC14_NODE_580_length_17231_cov_14 CZ16_NODE_797_length_21300_cov_12 G12_NODE_259_length_39374_cov_20 Z20_NODE_2380_length_28219_cov_22
VC_1150	5	35.64	356.4	1278	0.2168	0.952654	S18_NODE_1329_length_43672_cov_95 T5_NODE_1787_length_17391_cov_5 CG11_NODE_87_length_63932_cov_17 T2_NODE_752_length_37952_cov_78 S18_NODE_2410_length_33808_cov_8
VC_1151	3	72.80	218.4	2050	0.09604	0.985452	S18_NODE_869_length_47959_cov_9 G11_NODE_437_length_44058_cov_8 Z20_NODE_2402_length_28047_cov_6
VC_1152	3	56.79	170.4	1945	0.08033	0.904785	B19_NODE_658_length_47997_cov_33 T5_NODE_1243_length_24654_cov_9 G21_NODE_2517_length_13058_cov_10
VC_1153	5	31.15	311.5	4566	0.06375	0.996692	CJ7_NODE_1131_length_22982_cov_10 h10_NODE_125_length_61512_cov_14 CJ7_NODE_2878_length_12500_cov_6 G11_NODE_3213_length_11123_cov_4 J7_NODE_2603_length_13429_cov_24
VC_1154	25	123.1	3.694e+04	4.824e+04	0.4334	5.64230e-05	C14_NODE_611_length_26348_cov_94 C15_NODE_1122_length_16742_cov_21 CB19_NODE_366_length_42478_cov_290 CC14_NODE_77_length_43529_cov_109 CJ7_NODE_353_length_43927_cov_11 CJ7_NODE_401_length_42885_cov_76 CJ7_NODE_406_length_42690_cov_16 CJ7_NODE_716_length_32651_cov_40 CT5_NODE_2274_length_13143_cov_8 CT5_NODE_582_length_41464_cov_61 CZ16_NODE_269_length_43219_cov_85 CZ16_NODE_760_length_21911_cov_…
VC_1155	3	52.96	158.9	2157	0.06844	0.985452	CC14_NODE_1070_length_11791_cov_11 G13_NODE_547_length_31790_cov_13 Z20_NODE_5741_length_13402_cov_5
VC_1156	3	57.62	172.9	522.2	0.2466	0.959572	CG13_NODE_774_length_26646_cov_16 CJ6_NODE_208_length_48640_cov_24 CT2_NODE_527_length_48361_cov_119
VC_1157	2	24.12	24.12	558.7	0.04110	0.979387	CG13_NODE_1468_length_15572_cov_16 h9_NODE_1658_length_20198_cov_7
VC_1158	2	76.47	76.47	1343	0.05371	0.979387	CJ7_NODE_1131_length_22982_cov_10 CJ7_NODE_2878_length_12500_cov_6
VC_1159	3	32.65	97.96	1045	0.08526	0.808633	CR17_NODE_315_length_37169_cov_392 CG11_NODE_1238_length_24444_cov_8 CT5_NODE_1134_length_24532_cov_13
VC_1160	5	57.22	572.2	4007	0.1247	0.952654	CR17_NODE_7_length_107041_cov_17 CC24_NODE_615_length_25299_cov_24 CG11_NODE_1400_length_21999_cov_6 h9_NODE_1577_length_21062_cov_8 CT5_NODE_1895_length_15542_cov_11
VC_1161	2	125.0	125.0	615.6	0.1679	0.979387	S18_NODE_5523_length_16458_cov_83 S18_NODE_2772_length_29756_cov_113
VC_1162	2	575.8	575.8	5336	0.09733	0.979387	CT5_NODE_44_length_69959_cov_19 Z16_NODE_86_length_70533_cov_19
VC_1163	3	49.32	148.0	1762	0.07722	0.985452	C15_NODE_1783_length_12229_cov_7 CC14_NODE_783_length_14402_cov_16 CT5_NODE_2273_length_13143_cov_8
VC_1164	2	88.22	88.22	288.8	0.2316	0.979387	R17_NODE_1311_length_15894_cov_18 R17_NODE_2298_length_10410_cov_13
VC_1165	9	29.29	1054	1689	0.3818	0.0926632	B19_NODE_1989_length_33258_cov_8 T5_NODE_122_length_64022_cov_24 G21_NODE_1021_length_25472_cov_22 C24_NODE_1331_length_18705_cov_36 C24_NODE_1456_length_17652_cov_9 C24_NODE_1675_length_16061_cov_9 C24_NODE_2923_length_10885_cov_6 CG21_NODE_499_length_29851_cov_94 S18_NODE_4035_length_21176_cov_7
VC_1166	17	62.16	8453	1.914e+04	0.3060	0.775702	X8_NODE_449_length_34374_cov_18 C24_NODE_304_length_42102_cov_43 C25_NODE_266_length_44674_cov_55 C25_NODE_283_length_44008_cov_113 CG11_NODE_980_length_29716_cov_13 S18_NODE_150_length_73228_cov_9 S18_NODE_161_length_72481_cov_24 X8_NODE_1039_length_17684_cov_15 Z20_NODE_2098_length_31297_cov_10 h9_NODE_1783_length_18934_cov_7 C25_NODE_578_length_34149_cov_28 h10_NODE_1654_length_21701_cov_9 R17…
VC_1167	3	59.32	178.0	3828	0.04436	0.985452	Z20_NODE_4542_length_16141_cov_5 h10_NODE_1050_length_33044_cov_10 h10_NODE_3144_length_12531_cov_18
VC_1168	3	37.90	113.7	433.2	0.2057	0.808633	T5_NODE_2740_length_11797_cov_10 Z20_NODE_8194_length_10060_cov_4 CJ7_NODE_3069_length_11877_cov_10
VC_1169	6	84.46	1267	3843	0.2473	0.851023	B19_NODE_1090_length_43263_cov_11 Z16_NODE_1633_length_21544_cov_17 Z16_NODE_2091_length_17879_cov_68 Z16_NODE_569_length_43586_cov_68 Z16_NODE_891_length_35108_cov_19 Z20_NODE_1684_length_37326_cov_11
VC_1170	38	27.81	1.955e+04	1.400e+04	0.5814	0.00000	CJ6_NODE_186_length_51253_cov_43 C15_NODE_1632_length_12948_cov_13 CS18_NODE_723_length_35114_cov_9 CT2_NODE_1635_length_25784_cov_7 CT2_NODE_356_length_58007_cov_12 CT5_NODE_1619_length_17684_cov_15 T1_NODE_2884_length_16133_cov_8 h10_NODE_113_length_62878_cov_13 CG22_NODE_1080_length_11859_cov_14 R17_NODE_1034_length_19059_cov_17 S18_NODE_9211_length_11185_cov_6 CR17_NODE_126_length_52192_cov_1…
VC_1171	19	58.05	9926	8141	0.5482	1.88925e-07	B19_NODE_1090_length_43263_cov_11 CS1_NODE_1555_length_17888_cov_84 CS1_NODE_1965_length_14850_cov_9 CS1_NODE_506_length_39958_cov_68 CS2_NODE_1320_length_22232_cov_10 CT2_NODE_1386_length_30415_cov_53 G13_NODE_1587_length_13029_cov_27 S18_NODE_2616_length_31578_cov_9 SK1_NODE_326_length_45681_cov_18 SK1_NODE_386_length_43822_cov_9 SK1_NODE_433_length_42128_cov_13 T1_NODE_1171_length_33427_cov_31…
VC_1172	3	68.10	204.3	839.6	0.1946	0.985452	SK1_NODE_2248_length_14571_cov_10 SK1_NODE_1151_length_21643_cov_16 CS1_NODE_2315_length_12752_cov_127
VC_1173	12	30.03	1982	6229	0.2407	0.984809	CS1_NODE_1716_length_16473_cov_8 CS2_NODE_247_length_55421_cov_19 CS2_NODE_574_length_41463_cov_1275 T1_NODE_1444_length_27001_cov_9 T1_NODE_1567_length_24423_cov_11 h10_NODE_1071_length_32587_cov_14 CT2_NODE_719_length_44206_cov_23 T1_NODE_2160_length_19649_cov_6 CS18_NODE_3534_length_10308_cov_10 CS2_NODE_2032_length_17818_cov_32 CT2_NODE_105_length_78946_cov_13 T1_NODE_681_length_43501_cov_7
VC_1174	6	73.80	1107	3900	0.2206	0.405091	CS1_NODE_1245_length_20307_cov_28 CS1_NODE_506_length_39958_cov_68 T1_NODE_1171_length_33427_cov_31 SK1_NODE_2248_length_14571_cov_10 SK1_NODE_1151_length_21643_cov_16 CS1_NODE_2315_length_12752_cov_127
VC_1175	3	114.0	342.0	1339	0.2027	0.985452	B19_NODE_731_length_46997_cov_25 Z20_NODE_3105_length_22153_cov_14 h9_NODE_270_length_49573_cov_17
VC_1176	6	15.72	235.9	1128	0.1714	0.764415	CT5_NODE_436_length_44043_cov_207 C14_NODE_481_length_30309_cov_21 R17_NODE_360_length_42069_cov_44 B19_NODE_5813_length_11698_cov_11 CB19_NODE_1786_length_15014_cov_9 G22_NODE_1300_length_18684_cov_48
VC_1177	3	33.09	99.27	451.6	0.1783	0.904785	Z20_NODE_2417_length_27941_cov_115 Z20_NODE_2324_length_28732_cov_31 Z16_NODE_3313_length_12477_cov_14
VC_1178	11	52.00	2860	1358	0.6746	5.34796e-05	h9_NODE_508_length_43470_cov_24 CS2_NODE_483_length_43434_cov_14 B19_NODE_6283_length_10858_cov_7 CC14_NODE_928_length_12999_cov_42 G13_NODE_1586_length_13034_cov_9 Z20_NODE_6419_length_12291_cov_7 C14_NODE_712_length_23358_cov_61 CB19_NODE_390_length_41932_cov_18 CS2_NODE_878_length_32590_cov_51 CT5_NODE_1695_length_16959_cov_14 S18_NODE_6989_length_13933_cov_6
VC_1179	3	50.49	151.5	1001	0.1307	0.985452	Z16_NODE_684_length_40540_cov_78 CG22_NODE_1156_length_11395_cov_192 G22_NODE_1264_length_19016_cov_14
VC_1180	5	204.5	2045	6596	0.2364	0.996692	S18_NODE_48_length_98330_cov_19 C15_NODE_26_length_93392_cov_61 C15_NODE_22_length_96365_cov_17 Z20_NODE_30_length_108215_cov_13 Z20_NODE_41_length_102898_cov_17
VC_1181	3	35.02	105.1	1915	0.05184	0.985452	B19_NODE_1968_length_33617_cov_10 B19_NODE_3383_length_18928_cov_10 B19_NODE_4587_length_14422_cov_10
VC_1182	46	60.47	6.259e+04	1.193e+04	0.8389	0.00000	B19_NODE_1731_length_36907_cov_12 B19_NODE_1093_length_43257_cov_15 B19_NODE_2735_length_23617_cov_21 B19_NODE_772_length_46478_cov_14 B19_NODE_950_length_44574_cov_18 C14_NODE_178_length_45411_cov_15 C15_NODE_193_length_44814_cov_38 C15_NODE_636_length_24437_cov_8 C24_NODE_1515_length_17287_cov_9 C24_NODE_747_length_27658_cov_20 C25_NODE_311_length_43006_cov_23 C25_NODE_651_length_31336_cov_16 C…
VC_1183	40	52.46	4.092e+04	2.573e+04	0.6132	0.00000	B19_NODE_1155_length_42650_cov_13 B19_NODE_1094_length_43248_cov_18 B19_NODE_1166_length_42476_cov_84 B19_NODE_1762_length_36539_cov_64 B19_NODE_4571_length_14471_cov_10 C15_NODE_1079_length_17101_cov_6 C24_NODE_298_length_42497_cov_7 C25_NODE_309_length_43166_cov_22 CG11_NODE_1181_length_25294_cov_11 CG11_NODE_432_length_43535_cov_917 CG11_NODE_981_length_29678_cov_64 CS2_NODE_1556_length_20647_…
VC_1184	10	32.38	1457	3007	0.3250	0.515075	B19_NODE_1172_length_42432_cov_14 B19_NODE_652_length_48100_cov_13 B19_NODE_774_length_46445_cov_133 S18_NODE_1334_length_43630_cov_56 S18_NODE_3115_length_26540_cov_32 S18_NODE_4396_length_19667_cov_5 S18_NODE_474_length_56354_cov_23 Z20_NODE_3196_length_21530_cov_11 Z20_NODE_863_length_45752_cov_60 CC25_NODE_527_length_15805_cov_6
VC_1185	3	105.7	317.2	1213	0.2065	0.904785	B19_NODE_652_length_48100_cov_13 S18_NODE_474_length_56354_cov_23 Z20_NODE_863_length_45752_cov_60
VC_1186	22	133.8	3.091e+04	1.030e+04	0.7492	7.23121e-09	C24_NODE_235_length_44519_cov_31 Cyanophage~9515-10a Cyanophage~KBS-P-1A Cyanophage~SS120-1 Prochlorococcus~virus~PSSP7 Synechococcus~T7-like~virus~S-TIP37 Synechococcus~phage~S-B28 Synechococcus~phage~S-CBP1 Synechococcus~phage~S-CBP2 Synechococcus~phage~S-CBP3 Synechococcus~phage~S-CBP4 Synechococcus~virus~P60 Synechococcus~virus~Syn5 Prochlorococcus~phage~P-SSP10 Synechococcus~phage~S-CBP42 Sy…
VC_1187	10	37.18	1673	2204	0.4294	0.0188177	CJ7_NODE_275_length_46317_cov_99 h10_NODE_370_length_47233_cov_109 h9_NODE_293_length_48880_cov_11 CJ6_NODE_465_length_34640_cov_19 S18_NODE_3482_length_23942_cov_26 S18_NODE_855_length_48047_cov_12 CG11_NODE_1350_length_22631_cov_6 T5_NODE_641_length_42419_cov_7 T5_NODE_949_length_32622_cov_7 Z20_NODE_1826_length_35158_cov_19
VC_1188	15	74.24	7795	6768	0.5342	0.000287991	CS1_NODE_332_length_45842_cov_13 CS1_NODE_368_length_44579_cov_12 CS2_NODE_513_length_42765_cov_11 R17_NODE_310_length_43795_cov_13 SK1_NODE_344_length_45130_cov_32 T2_NODE_460_length_45469_cov_17 Z20_NODE_2170_length_30473_cov_586 T2_NODE_1003_length_30356_cov_37 CZ20_NODE_286_length_31575_cov_72 CT2_NODE_3815_length_14572_cov_8 G11_NODE_3215_length_11118_cov_6 G13_NODE_849_length_21553_cov_11 S…
VC_1189	15	36.40	3822	2331	0.6181	1.69572e-06	Vibrio~phage~CHOED C25_NODE_54_length_65940_cov_18 C25_NODE_666_length_30785_cov_65 CS2_NODE_1019_length_28351_cov_7 Ch10_NODE_876_length_18686_cov_21 Puniceispirillum~phage~HMO-2011 S18_NODE_3724_length_22765_cov_9 T1_NODE_139_length_69541_cov_11 T2_NODE_1050_length_29017_cov_51 h10_NODE_1062_length_32834_cov_16 h9_NODE_2373_length_15416_cov_7 CS1_NODE_112_length_70950_cov_11 CS2_NODE_184_length…
VC_1190	30	53.74	2.338e+04	4463	0.8379	0.00000	B19_NODE_1436_length_39898_cov_14 B19_NODE_2956_length_21761_cov_20 C24_NODE_1774_length_15407_cov_8 C25_NODE_2806_length_10139_cov_14 C25_NODE_446_length_38618_cov_14 CG21_NODE_364_length_35376_cov_48 CG21_NODE_415_length_33619_cov_8 CS2_NODE_3182_length_12320_cov_6 G11_NODE_501_length_41872_cov_14 S18_NODE_2693_length_30696_cov_6 h10_NODE_740_length_40333_cov_30 B19_NODE_1407_length_40134_cov_3…
VC_1191	9	40.04	1442	952.1	0.5977	0.000396135	B19_NODE_1097_length_43201_cov_24 C24_NODE_300_length_42192_cov_42 C25_NODE_961_length_22646_cov_10 CG21_NODE_218_length_41571_cov_23 CJ7_NODE_1121_length_23122_cov_10 G12_NODE_199_length_42811_cov_110 G13_NODE_662_length_27012_cov_12 G21_NODE_1390_length_20277_cov_9 S18_NODE_6544_length_14616_cov_5
VC_1192	21	73.59	1.545e+04	6803	0.6930	1.56603e-08	CR17_NODE_337_length_35671_cov_11 B19_NODE_1564_length_38779_cov_12 B19_NODE_1422_length_39988_cov_21 B19_NODE_2214_length_29689_cov_9 B19_NODE_2805_length_22954_cov_9 B19_NODE_2908_length_22036_cov_10 B19_NODE_5608_length_12044_cov_14 C15_NODE_262_length_41800_cov_7 CR17_NODE_350_length_34940_cov_122 Ch9_NODE_193_length_38346_cov_18 G21_NODE_477_length_39787_cov_12 S18_NODE_1754_length_40270_cov…
VC_1193	19	141.3	2.416e+04	9748	0.7117	7.39306e-08	CZ16_NODE_518_length_33026_cov_37 h10_NODE_1025_length_33503_cov_81 R17_NODE_584_length_33739_cov_11 CG11_NODE_922_length_31080_cov_9 CG13_NODE_612_length_32896_cov_13 CG13_NODE_616_length_32521_cov_16 CG13_NODE_630_length_32063_cov_28 CR17_NODE_387_length_32595_cov_33 CZ16_NODE_534_length_32330_cov_39 G11_NODE_804_length_32946_cov_22 R17_NODE_610_length_32403_cov_43 R17_NODE_656_length_30423_cov…
VC_1194	4	74.89	449.3	1123	0.2844	0.764757	R17_NODE_794_length_24482_cov_10 CR17_NODE_14_length_94489_cov_62 C25_NODE_388_length_40475_cov_35 R17_NODE_613_length_32334_cov_23
VC_1195	2	21.02	21.02	253.8	0.07540	0.979387	T5_NODE_1650_length_18708_cov_8 B19_NODE_5878_length_11593_cov_9
VC_1196	7	137.5	2888	2195	0.5667	0.00108251	CG11_NODE_1308_length_23303_cov_9 CG13_NODE_709_length_28502_cov_10 C14_NODE_186_length_45001_cov_18 CR17_NODE_198_length_43963_cov_59 B19_NODE_2276_length_28765_cov_10 CZ16_NODE_884_length_19246_cov_10 G11_NODE_2342_length_14238_cov_5
VC_1197	17	108.5	1.476e+04	6460	0.6944	1.96118e-06	CS18_NODE_361_length_44422_cov_37 T1_NODE_685_length_43383_cov_11 CS18_NODE_503_length_41187_cov_23 S18_NODE_436_length_57802_cov_21 S18_NODE_760_length_49246_cov_12 T1_NODE_710_length_42739_cov_20 G21_NODE_406_length_41951_cov_34 C25_NODE_756_length_27549_cov_10 CR17_NODE_289_length_38618_cov_324 CS18_NODE_941_length_28208_cov_7 Z20_NODE_1044_length_44039_cov_32 Z20_NODE_1159_length_42916_cov_7 …
VC_1198	62	101.4	1.918e+05	1.006e+05	0.6556	0.00000	B19_NODE_1719_length_37071_cov_34 B19_NODE_109_length_73618_cov_52 C14_NODE_501_length_29633_cov_13 C15_NODE_190_length_44958_cov_17 C15_NODE_38_length_74468_cov_55 C15_NODE_39_length_73193_cov_22 C24_NODE_276_length_42998_cov_27 CB19_NODE_105_length_54541_cov_20 CB19_NODE_20_length_71162_cov_12 CB19_NODE_24_length_69743_cov_106 CB19_NODE_711_length_32564_cov_11 CC14_NODE_68_length_44795_cov_37 C…
VC_1199	24	27.17	7500	8631	0.4635	0.000503016	B19_NODE_180_length_66461_cov_28 B19_NODE_600_length_48810_cov_19 B19_NODE_1445_length_39818_cov_25 B19_NODE_139_length_70806_cov_26 B19_NODE_163_length_67802_cov_58 B19_NODE_1675_length_37666_cov_55 B19_NODE_324_length_56986_cov_11 B19_NODE_332_length_56631_cov_22 CB19_NODE_2358_length_12205_cov_38 CB19_NODE_2562_length_11404_cov_36 CG11_NODE_2178_length_15922_cov_8 CG23_NODE_202_length_41753_co…
VC_1200	5	35.67	356.7	3190	0.1003	0.993907	B19_NODE_2404_length_27084_cov_31 T5_NODE_980_length_31463_cov_8 CC24_NODE_852_length_19857_cov_21 CT5_NODE_2494_length_11922_cov_20 h10_NODE_4078_length_10075_cov_7
VC_1201	2	193.2	193.2	2072	0.08513	0.979387	B19_NODE_340_length_56021_cov_48 CB19_NODE_626_length_35330_cov_21
VC_1202	21	82.64	1.735e+04	1.340e+04	0.5635	2.06233e-05	CG22_NODE_18_length_64888_cov_17 CS18_NODE_70_length_65657_cov_27 CS1_NODE_130_length_66168_cov_62 CS2_NODE_844_length_33817_cov_13 CT2_NODE_223_length_64899_cov_55 G11_NODE_57_length_72372_cov_13 S18_NODE_141_length_74076_cov_10 CG21_NODE_32_length_69147_cov_11 G21_NODE_549_length_37812_cov_23 C14_NODE_749_length_22576_cov_53 C14_NODE_806_length_21161_cov_24 C15_NODE_1240_length_15710_cov_10 CG1…
VC_1203	33	92.40	4.878e+04	1.161e+04	0.8069	0.00000	CC24_NODE_95_length_68927_cov_12 CS18_NODE_66_length_66822_cov_20 J7_NODE_90_length_70087_cov_9 Z20_NODE_241_length_62833_cov_43 Z20_NODE_258_length_61634_cov_9 B19_NODE_166_length_67531_cov_17 C14_NODE_44_length_65880_cov_26 CC25_NODE_10_length_68651_cov_49 CJ7_NODE_187_length_51094_cov_11 CS18_NODE_57_length_67711_cov_10 CT5_NODE_81_length_63800_cov_18 G11_NODE_62_length_70387_cov_14 G22_NODE_7…
VC_1204	3	69.69	209.1	2112	0.08985	0.985452	S18_NODE_3439_length_24204_cov_6 CS2_NODE_150_length_66897_cov_12 T1_NODE_1278_length_30691_cov_8
VC_1205	7	28.96	608.1	1284	0.3191	0.153343	CG11_NODE_1464_length_21255_cov_48 B19_NODE_3674_length_17619_cov_8 C24_NODE_1383_length_18371_cov_9 CG21_NODE_1131_length_16656_cov_5 G11_NODE_2298_length_14408_cov_11 G13_NODE_1117_length_17225_cov_7 G13_NODE_2107_length_10281_cov_7
VC_1206	2	164.3	164.3	2932	0.05300	0.979387	CT2_NODE_223_length_64899_cov_55 CS2_NODE_903_length_31702_cov_8
VC_1207	12	29.46	1945	710.8	0.7258	2.34745e-05	C15_NODE_1934_length_11646_cov_10 C15_NODE_1829_length_12049_cov_39 C15_NODE_577_length_26471_cov_11 C24_NODE_134_length_51103_cov_13 CT5_NODE_411_length_44532_cov_65 J7_NODE_1376_length_20073_cov_16 T5_NODE_1417_length_21430_cov_8 Z16_NODE_1202_length_28118_cov_31 Z16_NODE_2067_length_18022_cov_12 Z16_NODE_692_length_40387_cov_37 Z20_NODE_6809_length_11678_cov_16 Z20_NODE_711_length_47153_cov_14
VC_1208	94	17.17	7.505e+04	6.963e+04	0.5181	0.00000	Ch10_NODE_388_length_36877_cov_19 C14_NODE_692_length_23907_cov_16 CB19_NODE_1619_length_16032_cov_25 CB19_NODE_315_length_43905_cov_12 CB19_NODE_405_length_41585_cov_14 CC25_NODE_702_length_13647_cov_7 CG11_NODE_371_length_45456_cov_11 CG11_NODE_858_length_32684_cov_26 CG12_NODE_179_length_37453_cov_23 CG23_NODE_483_length_27349_cov_13 CJ6_NODE_257_length_44387_cov_54 CJ7_NODE_477_length_40643_c…
VC_1209	25	48.92	1.468e+04	1.676e+04	0.4661	1.79028e-05	B19_NODE_180_length_66461_cov_28 B19_NODE_340_length_56021_cov_48 G22_NODE_543_length_37598_cov_18 S18_NODE_310_length_63329_cov_76 S18_NODE_364_length_60854_cov_18 B19_NODE_147_length_69976_cov_14 B19_NODE_912_length_44938_cov_91 CC14_NODE_71_length_44351_cov_26 Ch9_NODE_23_length_61926_cov_16 T5_NODE_116_length_64918_cov_18 h9_NODE_852_length_37106_cov_10 B19_NODE_161_length_67902_cov_69 B19_NO…
VC_1210	36	45.59	2.872e+04	1.608e+04	0.6400	0.00000	B19_NODE_1292_length_41177_cov_11 B19_NODE_1562_length_38805_cov_11 C25_NODE_532_length_35546_cov_33 CC14_NODE_1103_length_11496_cov_45 CG21_NODE_966_length_18756_cov_12 CJ6_NODE_321_length_41851_cov_59 CJ6_NODE_336_length_41429_cov_52 CJ6_NODE_347_length_41145_cov_33 CJ6_NODE_360_length_40541_cov_46 CJ6_NODE_409_length_38342_cov_54 CJ6_NODE_964_length_17025_cov_8 CJ7_NODE_399_length_42902_cov_41…
VC_1211	10	41.81	1881	2867	0.3946	0.0444865	B19_NODE_3561_length_18067_cov_11 B19_NODE_1280_length_41274_cov_45 B19_NODE_1567_length_38715_cov_70 C15_NODE_341_length_37566_cov_9 G21_NODE_1360_length_20563_cov_16 G21_NODE_571_length_37006_cov_24 S18_NODE_2862_length_28884_cov_6 X8_NODE_348_length_39610_cov_26 h10_NODE_2491_length_15253_cov_7 h10_NODE_663_length_41875_cov_29
VC_1212	24	51.48	1.421e+04	7628	0.6492	1.55544e-09	R17_NODE_493_length_37828_cov_16 C25_NODE_378_length_40829_cov_15 C25_NODE_406_length_39837_cov_9 C25_NODE_438_length_38820_cov_33 CC25_NODE_278_length_23632_cov_13 CG11_NODE_1087_length_27159_cov_8 CG11_NODE_561_length_40382_cov_40 CG21_NODE_1127_length_16722_cov_11 CG21_NODE_259_length_39648_cov_21 CG21_NODE_466_length_31280_cov_15 CG22_NODE_274_length_30637_cov_24 CJ6_NODE_351_length_40942_cov…
VC_1213	11	105.6	5808	1.108e+04	0.3434	0.0945409	B19_NODE_1930_length_34121_cov_12 CB19_NODE_1062_length_22298_cov_17 CB19_NODE_402_length_41606_cov_11 CB19_NODE_683_length_33660_cov_28 CB19_NODE_881_length_26558_cov_12 CJ6_NODE_287_length_43139_cov_21 CJ6_NODE_489_length_32790_cov_92 CS18_NODE_534_length_40535_cov_27 CT5_NODE_549_length_41984_cov_79 S18_NODE_2083_length_37378_cov_8 CJ6_NODE_703_length_22550_cov_11
VC_1214	71	49.14	1.221e+05	6.294e+04	0.6594	0.00000	B19_NODE_1102_length_43101_cov_19 B19_NODE_702_length_47370_cov_43 C14_NODE_196_length_44548_cov_32 C14_NODE_272_length_40110_cov_30 C14_NODE_499_length_29661_cov_32 C15_NODE_234_length_43000_cov_22 C24_NODE_1069_length_21492_cov_10 CB19_NODE_290_length_44593_cov_56 CB19_NODE_299_length_44381_cov_14 CB19_NODE_340_length_43225_cov_17 CC14_NODE_178_length_34391_cov_62 CC25_NODE_379_length_19655_cov…
VC_1215	13	86.55	6751	2.165e+04	0.2375	0.993083	B19_NODE_702_length_47370_cov_43 C14_NODE_499_length_29661_cov_32 CB19_NODE_340_length_43225_cov_17 CJ6_NODE_673_length_23563_cov_35 CJ7_NODE_282_length_46118_cov_293 CJ7_NODE_693_length_33263_cov_8 CX8_NODE_586_length_19723_cov_14 Ch10_NODE_442_length_33647_cov_17 Ch9_NODE_279_length_29074_cov_11 X8_NODE_1540_length_13039_cov_17 h10_NODE_1591_length_22486_cov_15 h10_NODE_452_length_45369_cov_20 …
VC_1216	4	34.06	204.4	650.5	0.2369	0.903035	B19_NODE_810_length_46092_cov_65 Z16_NODE_396_length_48478_cov_16 CJ6_NODE_249_length_44667_cov_18 CB19_NODE_378_length_42206_cov_32
VC_1217	18	70.27	1.075e+04	3.298e+04	0.2456	0.995475	B19_NODE_702_length_47370_cov_43 C14_NODE_196_length_44548_cov_32 C14_NODE_499_length_29661_cov_32 CB19_NODE_299_length_44381_cov_14 CB19_NODE_340_length_43225_cov_17 CG11_NODE_393_length_44714_cov_16 CJ6_NODE_673_length_23563_cov_35 CJ7_NODE_282_length_46118_cov_293 CJ7_NODE_693_length_33263_cov_8 CX8_NODE_586_length_19723_cov_14 CZ20_NODE_301_length_30919_cov_172 Ch10_NODE_442_length_33647_cov_…
VC_1218	3	295.4	886.1	1.171e+04	0.07033	0.985452	C14_NODE_272_length_40110_cov_30 C15_NODE_234_length_43000_cov_22 Z20_NODE_1255_length_41958_cov_86
VC_1219	5	57.83	578.3	4007	0.1258	0.996692	h9_NODE_1036_length_31561_cov_32 Z20_NODE_1725_length_36868_cov_25 Ch10_NODE_421_length_35027_cov_19 X8_NODE_500_length_32182_cov_19 Z20_NODE_2519_length_26934_cov_6
VC_1220	39	61.93	4.589e+04	1.991e+04	0.6966	0.00000	B19_NODE_1480_length_39495_cov_16 B19_NODE_428_length_52435_cov_23 B19_NODE_445_length_51900_cov_18 B19_NODE_539_length_49951_cov_97 B19_NODE_754_length_46670_cov_18 C14_NODE_124_length_48880_cov_30 C14_NODE_188_length_44872_cov_19 CB19_NODE_135_length_50991_cov_129 CB19_NODE_157_length_49600_cov_91 CB19_NODE_466_length_40038_cov_23 CC14_NODE_112_length_40901_cov_21 CC15_NODE_13_length_45728_cov_…
VC_1221	38	54.01	3.797e+04	2.300e+04	0.6220	0.00000	CJ6_NODE_248_length_44803_cov_16 CJ7_NODE_385_length_43210_cov_45 CS18_NODE_413_length_43148_cov_26 CS18_NODE_654_length_37712_cov_11 CS18_NODE_749_length_33900_cov_21 CS1_NODE_686_length_32372_cov_15 CT2_NODE_1029_length_38901_cov_8 CT2_NODE_1133_length_36600_cov_14 Ch9_NODE_117_length_43290_cov_36 Ch9_NODE_192_length_38365_cov_16 S18_NODE_1887_length_39139_cov_9 SK1_NODE_501_length_40127_cov_53…
VC_1222	5	72.64	726.4	5484	0.1168	0.989214	CJ7_NODE_936_length_26445_cov_7 T1_NODE_2671_length_17081_cov_68 CG11_NODE_2153_length_16084_cov_7 Z20_NODE_3918_length_18227_cov_5 Z20_NODE_4359_length_16654_cov_14
VC_1223	12	104.9	6925	1.179e+04	0.3695	0.253360	CS1_NODE_574_length_37602_cov_30 SK1_NODE_559_length_37948_cov_61 T1_NODE_1006_length_37596_cov_43 T1_NODE_987_length_37909_cov_10 T2_NODE_756_length_37747_cov_174 CT2_NODE_2880_length_17761_cov_11 CS1_NODE_556_length_38489_cov_63 CT2_NODE_1088_length_37656_cov_11 SK1_NODE_530_length_39252_cov_15 T1_NODE_725_length_42486_cov_29 T1_NODE_845_length_40455_cov_17 SK1_NODE_749_length_30759_cov_8
VC_1224	14	52.17	4748	2.597e+04	0.1544	0.999938	Ch10_NODE_276_length_41347_cov_18 G11_NODE_429_length_44295_cov_13 Z16_NODE_522_length_44701_cov_78 B19_NODE_690_length_47498_cov_30 B19_NODE_786_length_46326_cov_31 CT2_NODE_637_length_45681_cov_22 Ch9_NODE_73_length_46768_cov_18 S18_NODE_3602_length_23349_cov_7 X8_NODE_215_length_44728_cov_18 Z16_NODE_1359_length_25104_cov_63 h10_NODE_462_length_45197_cov_416 X8_NODE_554_length_29801_cov_16 h10…
VC_1225	4	24.91	149.4	269.6	0.3499	0.557383	CJ7_NODE_436_length_41776_cov_25 C14_NODE_681_length_24205_cov_25 C24_NODE_2103_length_13863_cov_18 C24_NODE_2932_length_10849_cov_9
VC_1226	2	122.4	122.4	41.83	0.7277	0.110336	B19_NODE_1103_length_43093_cov_17 h10_NODE_709_length_41008_cov_9
VC_1227	4	33.60	201.6	964.2	0.1717	0.943824	B19_NODE_1949_length_33856_cov_10 B19_NODE_1106_length_43053_cov_9 C14_NODE_68_length_56593_cov_12 G11_NODE_3119_length_11363_cov_6
VC_1228	7	151.5	3180	5214	0.3782	0.0626005	B19_NODE_2802_length_22972_cov_9 B19_NODE_46_length_90441_cov_15 C15_NODE_154_length_46905_cov_9 C24_NODE_7_length_101191_cov_21 G11_NODE_14_length_104174_cov_13 G11_NODE_7_length_119125_cov_15 G11_NODE_8_length_115895_cov_13
VC_1229	13	92.05	7180	8267	0.4640	0.000165502	B19_NODE_2802_length_22972_cov_9 B19_NODE_35_length_94545_cov_101 B19_NODE_46_length_90441_cov_15 C15_NODE_154_length_46905_cov_9 C24_NODE_7_length_101191_cov_21 C25_NODE_17_length_91899_cov_17 C25_NODE_18_length_91773_cov_14 G11_NODE_14_length_104174_cov_13 G11_NODE_7_length_119125_cov_15 G11_NODE_8_length_115895_cov_13 G21_NODE_47_length_94618_cov_39 h10_NODE_26_length_92183_cov_22 G21_NODE_139…
VC_1230	22	138.9	3.209e+04	1.764e+04	0.6447	7.23121e-09	CT2_NODE_175_length_67936_cov_19 T1_NODE_86_length_82060_cov_11 B19_NODE_52_length_87532_cov_20 B19_NODE_58_length_85811_cov_55 C14_NODE_31_length_73335_cov_18 C15_NODE_32_length_82475_cov_14 CG12_NODE_40_length_94440_cov_31 CG22_NODE_3_length_88508_cov_17 CG23_NODE_66_length_59401_cov_30 CS18_NODE_28_length_77750_cov_17 CT1_NODE_204_length_41782_cov_16 CT2_NODE_987_length_39829_cov_9 CZ16_NODE_4…
VC_1231	30	50.45	2.194e+04	2.734e+04	0.4448	5.53934e-07	B19_NODE_1142_length_42800_cov_729 B19_NODE_1108_length_43044_cov_34 B19_NODE_1200_length_42113_cov_28 B19_NODE_1271_length_41352_cov_18 B19_NODE_1355_length_40711_cov_399 B19_NODE_3911_length_16643_cov_1569 C15_NODE_432_length_32936_cov_9 C15_NODE_507_length_29369_cov_24 C25_NODE_451_length_38531_cov_36 CJ7_NODE_3201_length_11505_cov_12 CS18_NODE_588_length_39045_cov_326 CT5_NODE_518_length_4264…
VC_1232	56	54.93	8.459e+04	2.887e+04	0.7448	0.00000	B19_NODE_1142_length_42800_cov_729 B19_NODE_1108_length_43044_cov_34 B19_NODE_1200_length_42113_cov_28 B19_NODE_1210_length_42009_cov_11 B19_NODE_1271_length_41352_cov_18 B19_NODE_130_length_71659_cov_269 B19_NODE_1355_length_40711_cov_399 B19_NODE_1550_length_38872_cov_11 B19_NODE_2229_length_29444_cov_50 B19_NODE_2546_length_25452_cov_66 B19_NODE_2967_length_21674_cov_20 B19_NODE_3895_length_16…
VC_1233	3	40.87	122.6	2359	0.04927	0.985452	C25_NODE_1226_length_18596_cov_8 CG11_NODE_851_length_32873_cov_16 CS18_NODE_1533_length_19380_cov_9
VC_1234	2	28.94	28.94	162.1	0.1484	0.979387	CB19_NODE_1289_length_18943_cov_11 CT5_NODE_1992_length_14913_cov_8
VC_1235	2	242.9	242.9	877.2	0.2161	0.658454	CR17_NODE_186_length_44860_cov_58 R17_NODE_52_length_87482_cov_89
VC_1236	3	73.81	221.4	3258	0.06352	0.808633	B19_NODE_1858_length_35203_cov_82 CJ7_NODE_2960_length_12250_cov_12 X8_NODE_520_length_31450_cov_31
VC_1237	17	34.09	4637	8200	0.3602	0.224298	C15_NODE_1804_length_12151_cov_8 Z20_NODE_1645_length_37778_cov_10 Z20_NODE_2886_length_23857_cov_9 h10_NODE_350_length_47635_cov_14 h10_NODE_559_length_43697_cov_30 Z16_NODE_961_length_33338_cov_18 Z20_NODE_803_length_46368_cov_40 G11_NODE_138_length_60156_cov_28 Z20_NODE_927_length_45081_cov_26 Z20_NODE_1772_length_36036_cov_8 Z16_NODE_1669_length_21245_cov_19 h10_NODE_1555_length_22888_cov_40 …
VC_1238	18	59.43	9092	1.034e+04	0.4671	0.000113949	C15_NODE_862_length_19754_cov_6 CC14_NODE_17_length_58188_cov_59 G11_NODE_977_length_28406_cov_13 S18_NODE_2553_length_32109_cov_82 h9_NODE_3764_length_10438_cov_6 B19_NODE_2072_length_31829_cov_24 h9_NODE_865_length_36817_cov_14 T5_NODE_1538_length_19890_cov_15 CZ16_NODE_1207_length_15050_cov_9 Ch10_NODE_306_length_39974_cov_25 Ch10_NODE_54_length_57093_cov_38 h10_NODE_1300_length_27133_cov_23 B…
VC_1239	8	66.33	1857	5384	0.2559	0.936096	CB19_NODE_1032_length_22748_cov_121 CZ16_NODE_985_length_17641_cov_40 Z16_NODE_907_length_34648_cov_51 Z20_NODE_2049_length_31917_cov_119 h9_NODE_1601_length_20784_cov_23 Ch9_NODE_136_length_41901_cov_81 S18_NODE_2769_length_29803_cov_12 CT5_NODE_306_length_47315_cov_89
VC_1240	267	29.38	1.043e+06	2.212e+05	0.8247	0.00000	h10_NODE_824_length_38788_cov_439 h9_NODE_840_length_37476_cov_36 B19_NODE_2328_length_28126_cov_43 CC24_NODE_522_length_28847_cov_16 CG11_NODE_1019_length_28826_cov_23 CJ7_NODE_757_length_31268_cov_17 CT5_NODE_968_length_29950_cov_24 Ch9_NODE_275_length_29461_cov_30 X8_NODE_566_length_29045_cov_109 Z16_NODE_1368_length_25025_cov_136 Z20_NODE_2085_length_31440_cov_192 h9_NODE_1460_length_22608_co…
VC_1241	3	292.6	877.8	2639	0.2492	0.985452	CG11_NODE_133_length_58426_cov_11 CR17_NODE_102_length_55946_cov_33 X8_NODE_22_length_74096_cov_104
VC_1242	10	122.0	5492	7075	0.4363	0.0225773	CG11_NODE_284_length_47628_cov_453 Z16_NODE_320_length_51382_cov_92 B19_NODE_1421_length_40000_cov_42 CJ7_NODE_272_length_46469_cov_33 CJ7_NODE_909_length_27167_cov_130 G11_NODE_288_length_48617_cov_19 Z20_NODE_1437_length_39977_cov_7 C14_NODE_515_length_29195_cov_14 CC14_NODE_243_length_28820_cov_49 J7_NODE_1170_length_22110_cov_24
VC_1243	20	41.40	7867	1.074e+04	0.4219	0.000254537	CJ6_NODE_173_length_53137_cov_21 CZ20_NODE_546_length_20802_cov_17 Ch9_NODE_159_length_40300_cov_13 CZ16_NODE_1033_length_16895_cov_23 T5_NODE_3182_length_10439_cov_8 G22_NODE_95_length_63194_cov_21 S18_NODE_1266_length_44191_cov_8 CG12_NODE_852_length_10546_cov_17 CR17_NODE_794_length_17810_cov_46 CX8_NODE_1055_length_13193_cov_7 R17_NODE_1713_length_13289_cov_19 G22_NODE_61_length_74320_cov_77 …
VC_1244	5	221.4	2214	3267	0.4032	0.0473465	CS18_NODE_259_length_47492_cov_20 S18_NODE_1278_length_44073_cov_7 CZ16_NODE_145_length_53065_cov_28 Ch10_NODE_112_length_48683_cov_36 h9_NODE_249_length_50618_cov_23
VC_1245	3	18.52	55.55	410.9	0.1176	0.985452	CZ20_NODE_1036_length_13982_cov_333 Ch10_NODE_908_length_18038_cov_9 Z20_NODE_7139_length_11245_cov_9
VC_1246	58	48.97	8.094e+04	5.981e+04	0.5746	0.00000	CZ16_NODE_345_length_40203_cov_19 Ch9_NODE_137_length_41852_cov_128 Ch9_NODE_150_length_40693_cov_36 Ch9_NODE_237_length_34273_cov_26 G22_NODE_460_length_40276_cov_365 G22_NODE_590_length_35632_cov_23 Z16_NODE_1153_length_28934_cov_33 Z20_NODE_2444_length_27612_cov_13 h9_NODE_683_length_40289_cov_19 h9_NODE_731_length_39580_cov_36 CC14_NODE_157_length_37186_cov_20 CJ6_NODE_421_length_37677_cov_48…
VC_1247	3	15.59	46.77	252.5	0.1532	0.985452	h9_NODE_3742_length_10484_cov_12 T5_NODE_2876_length_11312_cov_8 CZ16_NODE_1651_length_11356_cov_8
VC_1248	23	65.26	1.651e+04	1.994e+04	0.4524	5.51868e-05	CS1_NODE_782_length_28676_cov_13 CS2_NODE_207_length_59968_cov_51 CS2_NODE_347_length_47855_cov_104 SK1_NODE_739_length_31221_cov_16 Z20_NODE_1756_length_36297_cov_55 CT2_NODE_63_length_94302_cov_20 CT2_NODE_73_length_92139_cov_26 G21_NODE_184_length_54125_cov_9 S18_NODE_43_length_101796_cov_78 T5_NODE_3_length_163870_cov_21 CT2_NODE_46_length_100411_cov_11 SK1_NODE_8_length_119175_cov_16 CT2_NOD…
VC_1249	44	51.62	4.884e+04	1.489e+05	0.2469	0.999997	S18_NODE_1241_length_44364_cov_14 C24_NODE_1252_length_19607_cov_28 CR17_NODE_386_length_32670_cov_14 CR17_NODE_406_length_30991_cov_10 CR17_NODE_480_length_27096_cov_16 CS1_NODE_1769_length_16116_cov_88 CS1_NODE_337_length_45698_cov_31 CS1_NODE_753_length_29578_cov_54 CS1_NODE_808_length_27669_cov_49 CS1_NODE_868_length_25725_cov_15 CS2_NODE_107_length_74889_cov_15 CS2_NODE_1153_length_24669_cov…
VC_1250	6	72.50	1088	3585	0.2322	0.977336	T2_NODE_417_length_46780_cov_43 SK1_NODE_1213_length_20952_cov_21 CT2_NODE_3775_length_14712_cov_118 T1_NODE_1259_length_31076_cov_48 T2_NODE_552_length_42906_cov_56 T1_NODE_1704_length_22884_cov_13
VC_1251	4	39.82	238.9	1078	0.1804	0.992931	Z16_NODE_1021_length_31853_cov_14 X8_NODE_872_length_20500_cov_18 h9_NODE_1381_length_23921_cov_10 S18_NODE_5112_length_17529_cov_8
VC_1252	24	72.23	1.994e+04	1.446e+04	0.5788	2.51390e-09	B19_NODE_117_length_72681_cov_21 B19_NODE_2545_length_25465_cov_11 CC14_NODE_11_length_65780_cov_156 CG11_NODE_166_length_54127_cov_36 CG11_NODE_787_length_35012_cov_10 CG13_NODE_123_length_60075_cov_24 CG13_NODE_92_length_67071_cov_14 CT2_NODE_982_length_39936_cov_6 G11_NODE_790_length_33375_cov_11 J7_NODE_105_length_68451_cov_13 SK1_NODE_101_length_65502_cov_33 T1_NODE_174_length_66230_cov_45 Z…
VC_1253	3	103.3	310.0	932.1	0.2484	0.808633	B19_NODE_110_length_73490_cov_14 C15_NODE_1085_length_17022_cov_14 G11_NODE_2089_length_15553_cov_5
VC_1254	9	104.5	3763	5210	0.4185	0.0260294	CG11_NODE_787_length_35012_cov_10 Z16_NODE_463_length_46380_cov_10 C15_NODE_203_length_44231_cov_9 CG11_NODE_466_length_42617_cov_9 CG11_NODE_761_length_35669_cov_8 G11_NODE_527_length_41084_cov_9 Z20_NODE_1063_length_43854_cov_9 Z20_NODE_2631_length_25782_cov_6 Z20_NODE_4676_length_15807_cov_10
VC_1255	13	40.71	3176	3706	0.4597	0.00598851	h10_NODE_1698_length_21217_cov_13 h10_NODE_213_length_53026_cov_23 CC14_NODE_47_length_48845_cov_39 G22_NODE_130_length_56242_cov_27 T5_NODE_182_length_57292_cov_18 B19_NODE_3624_length_17834_cov_18 G11_NODE_1145_length_25006_cov_13 B19_NODE_985_length_44245_cov_30 C15_NODE_527_length_28688_cov_20 G22_NODE_1382_length_17837_cov_15 G22_NODE_636_length_33888_cov_56 Z20_NODE_4370_length_16628_cov_6 …
VC_1256	149	38.05	4.196e+05	1.650e+05	0.7174	0.00000	CG23_NODE_196_length_42293_cov_13 G22_NODE_158_length_52635_cov_43 R17_NODE_170_length_53172_cov_149 B19_NODE_313_length_57407_cov_25 S18_NODE_439_length_57609_cov_8 R17_NODE_196_length_50593_cov_12 S18_NODE_607_length_52529_cov_15 T5_NODE_231_length_52842_cov_11 B19_NODE_1565_length_38751_cov_25 B19_NODE_1391_length_40367_cov_15 B19_NODE_2813_length_22909_cov_10 B19_NODE_282_length_60063_cov_13 …
VC_1257	50	40.18	4.922e+04	4.427e+04	0.5259	0.00000	CG23_NODE_89_length_55347_cov_41 CT5_NODE_323_length_46667_cov_23 CJ6_NODE_948_length_17282_cov_8 T1_NODE_423_length_49063_cov_9 B19_NODE_190_length_65552_cov_25 B19_NODE_4207_length_15630_cov_14 CB19_NODE_244_length_45847_cov_28 CG11_NODE_1252_length_24276_cov_6 CJ7_NODE_990_length_25305_cov_23 CR17_NODE_49_length_63913_cov_29 CR17_NODE_511_length_25432_cov_23 CR17_NODE_66_length_60517_cov_47 CS…
VC_1258	3	116.8	350.3	485.0	0.4164	0.191367	CS18_NODE_27_length_79411_cov_13 h10_NODE_1339_length_26419_cov_9 h10_NODE_311_length_48764_cov_20
VC_1259	49	39.15	4.604e+04	2.614e+04	0.6370	0.00000	CT2_NODE_149_length_70406_cov_10 CS1_NODE_225_length_52744_cov_23 CT2_NODE_298_length_61173_cov_27 SK1_NODE_129_length_61746_cov_37 CS2_NODE_2015_length_17947_cov_5 SK1_NODE_105_length_64375_cov_44 Z20_NODE_3111_length_22135_cov_6 Z20_NODE_5054_length_14829_cov_6 CT2_NODE_189_length_66645_cov_14 S18_NODE_333_length_62475_cov_10 Z16_NODE_99_length_68171_cov_15 S18_NODE_4717_length_18621_cov_6 T1_N…
VC_1260	13	50.59	3946	3580	0.5225	0.000201233	CT2_NODE_268_length_62498_cov_15 CJ7_NODE_260_length_46806_cov_9 CB19_NODE_1552_length_16479_cov_10 CT2_NODE_854_length_42056_cov_11 G21_NODE_122_length_63230_cov_10 G22_NODE_1588_length_16142_cov_10 T1_NODE_56_length_95516_cov_17 C24_NODE_1041_length_21917_cov_8 S18_NODE_2737_length_30194_cov_6 T1_NODE_2478_length_18081_cov_38 T1_NODE_4377_length_11516_cov_12 R17_NODE_1237_length_16719_cov_10 S1…
VC_1261	2	17.71	17.71	182.6	0.08667	0.979387	h9_NODE_1258_length_26243_cov_11 CJ7_NODE_767_length_30867_cov_7
VC_1262	25	24.38	7313	3435	0.6772	0.00000	CR17_NODE_29_length_71282_cov_374 CZ16_NODE_1533_length_12177_cov_9 CT5_NODE_481_length_43326_cov_33 T5_NODE_286_length_50156_cov_11 h9_NODE_44_length_74595_cov_141 h9_NODE_96_length_62858_cov_18 G21_NODE_101_length_67208_cov_22 X8_NODE_72_length_55086_cov_25 CG13_NODE_130_length_58681_cov_100 C14_NODE_733_length_22850_cov_10 CS2_NODE_2992_length_12986_cov_5 CZ16_NODE_1048_length_16698_cov_10 G13…
VC_1263	16	33.77	4053	3112	0.5631	1.55935e-05	CG11_NODE_700_length_37211_cov_16 B19_NODE_1121_length_42928_cov_16 B19_NODE_2746_length_23504_cov_12 B19_NODE_3942_length_16529_cov_7 C14_NODE_1288_length_14877_cov_12 C14_NODE_281_length_39757_cov_13 C14_NODE_450_length_31701_cov_13 C15_NODE_1910_length_11732_cov_15 CG11_NODE_2997_length_12265_cov_8 CG11_NODE_3048_length_12078_cov_6 CG13_NODE_2293_length_10561_cov_11 CT5_NODE_964_length_30068_c…
VC_1264	2	20.81	20.81	322.3	0.05994	0.979387	CG21_NODE_1449_length_13982_cov_5 CZ16_NODE_1321_length_13951_cov_14
VC_1265	11	33.70	1854	365.4	0.8271	4.00070e-05	G11_NODE_142_length_59599_cov_8 CT5_NODE_314_length_47027_cov_39 B19_NODE_2232_length_29401_cov_11 C24_NODE_536_length_33806_cov_7 CG11_NODE_637_length_38777_cov_10 CG13_NODE_286_length_45079_cov_26 CG13_NODE_632_length_31970_cov_33 G11_NODE_2115_length_15383_cov_7 G11_NODE_248_length_50111_cov_9 G13_NODE_204_length_47797_cov_14 G13_NODE_750_length_24201_cov_18
VC_1266	25	44.68	1.340e+04	1.381e+04	0.4916	1.28844e-08	C14_NODE_321_length_38194_cov_14 G21_NODE_821_length_29424_cov_16 B19_NODE_1307_length_41067_cov_79 CG11_NODE_364_length_45577_cov_50 CG21_NODE_1859_length_11739_cov_4 CZ16_NODE_779_length_21611_cov_27 CZ16_NODE_837_length_20324_cov_34 G11_NODE_1893_length_16855_cov_8 G12_NODE_260_length_39356_cov_18 G12_NODE_753_length_19371_cov_99 G13_NODE_1112_length_17315_cov_11 G21_NODE_203_length_52008_cov_…
VC_1267	8	45.67	1279	952.3	0.5691	0.00138080	B19_NODE_1336_length_40884_cov_32 C15_NODE_314_length_38810_cov_13 CG11_NODE_562_length_40377_cov_8 G11_NODE_1553_length_19400_cov_6 G22_NODE_1148_length_20509_cov_15 G22_NODE_489_length_39362_cov_14 T5_NODE_707_length_40953_cov_35 G11_NODE_2350_length_14200_cov_6
VC_1268	3	98.87	296.6	276.1	0.5125	0.191367	B19_NODE_1114_length_42987_cov_13 B19_NODE_3029_length_21128_cov_9 h10_NODE_703_length_41102_cov_18
VC_1269	3	134.1	402.4	1473	0.2139	0.985452	Z16_NODE_1729_length_20732_cov_87 Z16_NODE_586_length_43289_cov_31 Z20_NODE_547_length_49733_cov_7
VC_1270	10	79.14	3561	2.604e+04	0.1202	0.999933	B19_NODE_3870_length_16789_cov_21 C15_NODE_407_length_34024_cov_10 Ch10_NODE_383_length_37049_cov_20 Ch10_NODE_443_length_33615_cov_15 G22_NODE_443_length_40773_cov_16 S18_NODE_1777_length_40078_cov_10 T5_NODE_1075_length_28863_cov_10 CJ7_NODE_1367_length_20045_cov_8 CJ7_NODE_1451_length_19363_cov_8 h10_NODE_3999_length_10219_cov_39
VC_1271	4	48.47	290.8	1230	0.1902	0.903035	B19_NODE_1505_length_39286_cov_15 Z20_NODE_1452_length_39830_cov_7 B19_NODE_4666_length_14170_cov_7 Z20_NODE_2380_length_28219_cov_22
VC_1272	2	71.62	71.62	481.3	0.1286	0.979387	CG11_NODE_2217_length_15683_cov_6 CC14_NODE_580_length_17231_cov_14
VC_1273	14	28.63	2605	6045	0.3002	0.365195	CS18_NODE_520_length_40890_cov_18 CC25_NODE_71_length_42450_cov_18 G22_NODE_3020_length_10238_cov_7 Z20_NODE_7773_length_10487_cov_7 h9_NODE_507_length_43491_cov_15 C15_NODE_863_length_19688_cov_11 G11_NODE_2215_length_14846_cov_13 T5_NODE_2014_length_15866_cov_8 C24_NODE_987_length_22605_cov_20 CG21_NODE_588_length_26770_cov_6 T5_NODE_2263_length_14233_cov_8 Z20_NODE_1417_length_40168_cov_13 S18…
VC_1274	34	20.83	1.169e+04	1.260e+04	0.4798	7.38848e-07	CS1_NODE_476_length_40845_cov_38 X8_NODE_503_length_32058_cov_755 T5_NODE_1168_length_26398_cov_9 CB19_NODE_2678_length_11035_cov_9 CT5_NODE_1342_length_21070_cov_12 Ch9_NODE_149_length_40853_cov_22 G12_NODE_1116_length_14383_cov_17 G13_NODE_516_length_33130_cov_14 T5_NODE_2613_length_12298_cov_6 X8_NODE_1354_length_14400_cov_12 CB19_NODE_1400_length_17798_cov_19 CC24_NODE_1518_length_12944_cov_8…
VC_1275	11	55.32	3043	6732	0.3106	0.744297	CS1_NODE_527_length_39284_cov_20 CZ16_NODE_359_length_39934_cov_11 T1_NODE_1004_length_37680_cov_15 T1_NODE_828_length_40733_cov_13 T1_NODE_3627_length_13544_cov_7 B19_NODE_2329_length_28104_cov_25 CS1_NODE_958_length_23640_cov_9 CT5_NODE_2451_length_12174_cov_8 S18_NODE_2927_length_28263_cov_15 S18_NODE_5207_length_17230_cov_11 Z16_NODE_3061_length_13376_cov_6
VC_1276	10	104.2	4687	2.951e+04	0.1370	0.999933	CS2_NODE_620_length_40342_cov_14 CS1_NODE_491_length_40436_cov_24 CT1_NODE_252_length_38554_cov_9 CT2_NODE_1031_length_38851_cov_9 S18_NODE_6630_length_14473_cov_7 SK1_NODE_482_length_40846_cov_9 SK1_NODE_510_length_39825_cov_99 T1_NODE_735_length_42248_cov_24 T1_NODE_896_length_39632_cov_118 T1_NODE_1663_length_23294_cov_6
VC_1277	3	60.83	182.5	997.9	0.1538	0.808633	G11_NODE_750_length_34875_cov_20 Z16_NODE_499_length_45184_cov_80 Z16_NODE_2758_length_14589_cov_10
VC_1278	2	504.0	504.0	961.7	0.3429	0.0969654	G22_NODE_409_length_41622_cov_15 J6_NODE_409_length_41622_cov_15
VC_1279	4	76.84	461.0	2767	0.1425	0.992931	R17_NODE_490_length_37871_cov_16 CS1_NODE_676_length_32760_cov_21 R17_NODE_425_length_39839_cov_39 T1_NODE_2768_length_16706_cov_23
VC_1280	3	69.46	208.4	481.0	0.2996	0.808633	Xanthomonas~phage~Xp15 h10_NODE_496_length_44630_cov_20 h10_NODE_889_length_37482_cov_12
VC_1281	86	28.17	1.029e+05	4.662e+04	0.6875	0.00000	S18_NODE_1899_length_39057_cov_11 CS1_NODE_421_length_42514_cov_23 Z16_NODE_557_length_43761_cov_78 B19_NODE_682_length_47657_cov_16 CT5_NODE_440_length_43948_cov_47 T5_NODE_441_length_46411_cov_21 T5_NODE_755_length_39464_cov_25 h9_NODE_638_length_41068_cov_17 B19_NODE_3672_length_17631_cov_14 B19_NODE_1369_length_40581_cov_32 B19_NODE_4446_length_14876_cov_8 B19_NODE_457_length_51570_cov_28 B19…
VC_1282	8	52.55	1471	4728	0.2367	0.999320	G22_NODE_1493_length_16873_cov_116 G22_NODE_2431_length_11878_cov_11 G22_NODE_821_length_27203_cov_40 S18_NODE_1937_length_38800_cov_13 S18_NODE_3037_length_27196_cov_16 T5_NODE_1110_length_27874_cov_62 h9_NODE_541_length_42864_cov_20 S18_NODE_2366_length_34381_cov_53
VC_1283	20	36.19	6876	3314	0.6721	4.57875e-08	Z16_NODE_1729_length_20732_cov_87 Z16_NODE_586_length_43289_cov_31 Z20_NODE_547_length_49733_cov_7 Z20_NODE_694_length_47424_cov_10 C14_NODE_877_length_20045_cov_14 B19_NODE_731_length_46997_cov_25 CG13_NODE_232_length_47492_cov_20 Ch9_NODE_70_length_47010_cov_46 G13_NODE_464_length_35530_cov_64 G22_NODE_1545_length_16484_cov_188 G22_NODE_217_length_49180_cov_23 G22_NODE_571_length_36611_cov_10 J…
VC_1284	43	84.48	7.628e+04	6.594e+04	0.5360	0.00000	B19_NODE_119_length_72448_cov_151 B19_NODE_111_length_73465_cov_65 B19_NODE_1646_length_37923_cov_22 B19_NODE_2587_length_25113_cov_15 B19_NODE_86_length_78433_cov_110 C14_NODE_21_length_76604_cov_194 C15_NODE_368_length_36145_cov_48 CC24_NODE_1255_length_14973_cov_8 CC24_NODE_82_length_73702_cov_11 CG11_NODE_41_length_73578_cov_10 CG23_NODE_294_length_36764_cov_17 CJ7_NODE_1717_length_17630_cov_…
VC_1285	3	209.9	629.6	2576	0.1960	0.985452	Ch10_NODE_94_length_50508_cov_62 S18_NODE_1996_length_38256_cov_15 h10_NODE_1395_length_25258_cov_25
VC_1286	28	49.72	1.880e+04	3.548e+04	0.3459	0.0830740	G11_NODE_110_length_62851_cov_8 J7_NODE_28_length_96183_cov_9 T1_NODE_3_length_197546_cov_10 Z20_NODE_51_length_93508_cov_16 h10_NODE_13_length_102204_cov_13 h10_NODE_767_length_39825_cov_10 B19_NODE_63_length_83183_cov_18 G11_NODE_273_length_49075_cov_28 T1_NODE_339_length_52503_cov_21 T5_NODE_20_length_101673_cov_43 B19_NODE_1992_length_33192_cov_18 B19_NODE_1843_length_35339_cov_46 B19_NODE_25…
VC_1287	47	75.34	8.145e+04	5.529e+04	0.5952	0.00000	B19_NODE_2772_length_23202_cov_10 C14_NODE_144_length_47606_cov_24 C15_NODE_198_length_44429_cov_11 CB19_NODE_136_length_50843_cov_37 CG11_NODE_225_length_50346_cov_236 CS2_NODE_1114_length_25623_cov_9 CT2_NODE_556_length_47584_cov_17 Ch10_NODE_90_length_50621_cov_43 G11_NODE_236_length_50959_cov_9 G11_NODE_258_length_49649_cov_13 S18_NODE_998_length_46725_cov_70 T5_NODE_283_length_50181_cov_12 Z…
VC_1288	59	50.98	8.723e+04	3.454e+04	0.7157	0.00000	B19_NODE_416_length_52788_cov_72 CJ6_NODE_515_length_31117_cov_13 CT5_NODE_230_length_49797_cov_22 G11_NODE_238_length_50710_cov_63 X8_NODE_587_length_28069_cov_16 X8_NODE_99_length_51077_cov_33 Z20_NODE_3898_length_18276_cov_12 C14_NODE_280_length_39769_cov_97 C14_NODE_700_length_23720_cov_18 C25_NODE_179_length_49184_cov_15 CC14_NODE_620_length_16607_cov_34 CG12_NODE_77_length_51300_cov_170 CG1…
VC_1289	5	143.9	1439	1.199e+04	0.1071	0.996692	G11_NODE_238_length_50710_cov_63 CS2_NODE_841_length_33911_cov_21 SK1_NODE_260_length_48387_cov_63 SK1_NODE_607_length_36159_cov_8 Z20_NODE_623_length_48288_cov_16
VC_1290	14	144.1	1.311e+04	1.583e+04	0.4526	0.000432352	CS2_NODE_1105_length_25753_cov_39 CS2_NODE_938_length_30612_cov_6 CT2_NODE_1209_length_34520_cov_11 CT2_NODE_586_length_46812_cov_13 G22_NODE_215_length_49230_cov_44 S18_NODE_911_length_47583_cov_9 S18_NODE_969_length_46960_cov_14 T1_NODE_458_length_48250_cov_13 Z20_NODE_602_length_48554_cov_41 Z20_NODE_643_length_48070_cov_8 Z20_NODE_719_length_47105_cov_10 Z20_NODE_760_length_46693_cov_41 CS1_N…
VC_1291	43	39.74	3.589e+04	1.242e+04	0.7416	0.00000	S18_NODE_184_length_70211_cov_244 CJ7_NODE_91_length_63173_cov_14 B19_NODE_237_length_63019_cov_32 CG11_NODE_49_length_70220_cov_19 CG13_NODE_100_length_64791_cov_10 CS18_NODE_56_length_68054_cov_25 CT2_NODE_1245_length_33757_cov_9 G22_NODE_72_length_69879_cov_75 S18_NODE_159_length_72626_cov_15 S18_NODE_173_length_71145_cov_20 S18_NODE_262_length_65774_cov_29 S18_NODE_306_length_63596_cov_20 S18…
VC_1292	32	141.4	7.013e+04	3.710e+04	0.6536	0.00000	S18_NODE_807_length_48629_cov_70 T5_NODE_305_length_49522_cov_11 h10_NODE_1082_length_32133_cov_38 B19_NODE_767_length_46543_cov_34 R17_NODE_267_length_45571_cov_26 S18_NODE_709_length_50143_cov_24 S18_NODE_727_length_49849_cov_9 S18_NODE_767_length_49163_cov_9 S18_NODE_820_length_48430_cov_11 S18_NODE_990_length_46779_cov_11 h10_NODE_264_length_50370_cov_28 h10_NODE_296_length_49447_cov_34 B19_N…
VC_1293	4	48.32	289.9	4171	0.06488	0.992931	SK1_NODE_1188_length_21245_cov_12 CS18_NODE_1232_length_22516_cov_5 CS1_NODE_2755_length_10608_cov_6 CS1_NODE_2795_length_10410_cov_9
VC_1294	28	70.95	2.682e+04	2.876e+04	0.4821	0.00000	X8_NODE_587_length_28069_cov_16 Z20_NODE_3898_length_18276_cov_12 C25_NODE_179_length_49184_cov_15 CG23_NODE_333_length_34515_cov_29 CJ7_NODE_201_length_49811_cov_14 CS18_NODE_148_length_54528_cov_16 CS18_NODE_170_length_52530_cov_13 CS18_NODE_222_length_49424_cov_53 CZ16_NODE_172_length_50449_cov_17 G22_NODE_197_length_49743_cov_17 h10_NODE_251_length_50699_cov_127 h9_NODE_582_length_42182_cov_4…
VC_1295	2	439.1	439.1	4949	0.08144	0.979387	CS18_NODE_148_length_54528_cov_16 CS18_NODE_170_length_52530_cov_13
VC_1296	75	27.48	7.625e+04	3.309e+04	0.6964	0.00000	B19_NODE_1220_length_41881_cov_19 CZ20_NODE_127_length_44751_cov_86 Z20_NODE_1231_length_42213_cov_58 Z20_NODE_621_length_48309_cov_11 h10_NODE_491_length_44661_cov_27 S18_NODE_1870_length_39264_cov_7 B19_NODE_50_length_89418_cov_29 B19_NODE_863_length_45514_cov_12 C14_NODE_1390_length_14088_cov_19 CR17_NODE_1298_length_12566_cov_649 CR17_NODE_402_length_31200_cov_799 CR17_NODE_942_length_15586_c…
VC_1297	4	19.93	119.6	367.8	0.2413	0.943824	CJ7_NODE_2386_length_14285_cov_76 CZ16_NODE_1560_length_11951_cov_13 CB19_NODE_2308_length_12437_cov_11 CJ7_NODE_3330_length_11141_cov_90
VC_1298	6	41.21	618.2	5103	0.1078	0.984681	CG13_NODE_857_length_24235_cov_18 CR17_NODE_1301_length_12559_cov_16 Z16_NODE_838_length_36660_cov_17 h9_NODE_770_length_38781_cov_24 Z16_NODE_205_length_59263_cov_13 CG11_NODE_3203_length_11611_cov_8
VC_1299	34	54.04	3.032e+04	1.353e+04	0.6903	0.00000	CJ6_NODE_326_length_41706_cov_11 Z16_NODE_748_length_38937_cov_19 h9_NODE_543_length_42846_cov_53 B19_NODE_1850_length_35289_cov_56 CC14_NODE_994_length_12390_cov_25 S18_NODE_2001_length_38216_cov_10 S18_NODE_3887_length_21914_cov_18 Z16_NODE_1989_length_18646_cov_22 Z20_NODE_2349_length_28503_cov_17 Z20_NODE_2672_length_25390_cov_12 B19_NODE_3210_length_20009_cov_14 B19_NODE_3544_length_18135_co…
VC_1300	10	60.99	2744	3928	0.4101	0.0188177	CC14_NODE_1015_length_12246_cov_14 CJ6_NODE_222_length_46952_cov_27 CC14_NODE_579_length_17254_cov_14 CC14_NODE_845_length_13792_cov_24 CG23_NODE_817_length_18871_cov_20 CG11_NODE_1534_length_20498_cov_8 CG21_NODE_365_length_35333_cov_16 CT5_NODE_371_length_45644_cov_28 CT5_NODE_584_length_41437_cov_16 CG11_NODE_1525_length_20572_cov_6
VC_1301	48	182.9	2.064e+05	5.868e+04	0.7783	0.00000	B19_NODE_2566_length_25331_cov_14 B19_NODE_1585_length_38511_cov_115 B19_NODE_411_length_52956_cov_177 B19_NODE_780_length_46377_cov_38 C14_NODE_161_length_46370_cov_49 C14_NODE_205_length_43692_cov_17 C14_NODE_211_length_43563_cov_65 C15_NODE_173_length_45884_cov_19 C15_NODE_328_length_38144_cov_150 CB19_NODE_15_length_73329_cov_38 CB19_NODE_236_length_46153_cov_92 CB19_NODE_300_length_44346_cov…
VC_1302	16	38.37	4604	1.501e+04	0.2343	0.994520	CX8_NODE_288_length_38398_cov_55 B19_NODE_2885_length_22265_cov_347 B19_NODE_5512_length_12199_cov_28 C25_NODE_557_length_34887_cov_18 CC14_NODE_306_length_25361_cov_20 Ch10_NODE_1346_length_13807_cov_9 Ch10_NODE_326_length_39351_cov_17 G11_NODE_530_length_41046_cov_9 X8_NODE_723_length_23658_cov_34 Z16_NODE_4024_length_10567_cov_7 Z20_NODE_5445_length_14009_cov_8 h9_NODE_1210_length_27303_cov_16…
VC_1303	10	27.28	1228	1660	0.4222	0.0444865	T5_NODE_3314_length_10110_cov_8 CR17_NODE_534_length_24577_cov_28 T5_NODE_626_length_42676_cov_14 B19_NODE_3119_length_20569_cov_13 CJ6_NODE_865_length_18594_cov_23 CT5_NODE_695_length_38916_cov_31 h9_NODE_529_length_43046_cov_29 CG12_NODE_334_length_22490_cov_28 CJ6_NODE_1016_length_16258_cov_34 h10_NODE_1171_length_29845_cov_13
VC_1304	2	283.6	283.6	783.1	0.2649	0.658454	CT5_NODE_1182_length_23643_cov_85 T5_NODE_2118_length_15142_cov_9
VC_1305	11	159.3	8762	2.535e+04	0.2567	0.998436	CC14_NODE_157_length_37186_cov_20 CJ6_NODE_421_length_37677_cov_48 CZ16_NODE_398_length_38316_cov_1025 Ch9_NODE_163_length_40011_cov_25 G11_NODE_559_length_40303_cov_32 G11_NODE_712_length_36108_cov_26 Z16_NODE_706_length_40030_cov_87 h9_NODE_787_length_38401_cov_46 h9_NODE_812_length_37937_cov_29 CC14_NODE_133_length_39170_cov_50 CC14_NODE_292_length_26275_cov_26
VC_1306	5	35.21	352.1	1743	0.1673	0.989214	S18_NODE_7817_length_12825_cov_64 S18_NODE_4786_length_18436_cov_14 S18_NODE_8496_length_11963_cov_15 Z20_NODE_1955_length_33252_cov_343 CZ20_NODE_1234_length_12239_cov_19
VC_1307	15	140.1	1.471e+04	1.918e+04	0.4338	0.00641084	CB19_NODE_36_length_65785_cov_21 CC14_NODE_181_length_33869_cov_107 CC24_NODE_370_length_36809_cov_49 CG13_NODE_890_length_23532_cov_36 CJ7_NODE_320_length_45034_cov_175 CJ7_NODE_666_length_34517_cov_196 G13_NODE_157_length_51441_cov_41 CC14_NODE_327_length_24427_cov_93 CG12_NODE_92_length_47236_cov_117 CG13_NODE_419_length_39446_cov_48 G12_NODE_570_length_23874_cov_20 G21_NODE_1009_length_25725_…
VC_1308	8	30.01	840.3	7520	0.1003	0.999679	CC25_NODE_281_length_23541_cov_13 CG13_NODE_530_length_36568_cov_10 S18_NODE_950_length_47167_cov_26 Z20_NODE_4398_length_16520_cov_6 CJ7_NODE_737_length_31997_cov_13 B19_NODE_2352_length_27750_cov_16 CJ7_NODE_1623_length_18229_cov_8 CZ20_NODE_622_length_19152_cov_17
VC_1309	8	38.80	1086	8539	0.1127	0.999679	C25_NODE_784_length_26793_cov_50 CG13_NODE_88_length_67692_cov_22 CS1_NODE_1102_length_21632_cov_5 S18_NODE_2890_length_28606_cov_6 CG11_NODE_1599_length_19958_cov_442 G11_NODE_49_length_73706_cov_26 CG23_NODE_1451_length_12994_cov_9 CJ7_NODE_1981_length_16145_cov_8
VC_1310	2	275.2	275.2	1.385e+04	0.01948	0.979387	CG11_NODE_28_length_81112_cov_8 CG13_NODE_595_length_33615_cov_11
VC_1311	3	77.90	233.7	1.938e+04	0.01191	0.808633	CG22_NODE_22_length_62102_cov_35 G21_NODE_264_length_46955_cov_44 CG23_NODE_243_length_39565_cov_10
VC_1312	4	24.72	148.3	802.5	0.1547	0.969699	B19_NODE_2891_length_22203_cov_16 C25_NODE_158_length_51106_cov_23 C25_NODE_2334_length_11670_cov_38 C24_NODE_1709_length_15807_cov_80
VC_1313	2	40.90	40.90	195.4	0.1702	0.979387	CG23_NODE_243_length_39565_cov_10 G21_NODE_1421_length_19894_cov_48
VC_1314	2	141.7	141.7	233.6	0.3736	0.110336	CT2_NODE_1643_length_25694_cov_6 SK1_NODE_583_length_37060_cov_25
VC_1315	13	119.3	9303	5.614e+04	0.1421	0.999889	CB19_NODE_678_length_33839_cov_48 CG23_NODE_408_length_30640_cov_9 CJ7_NODE_1798_length_17173_cov_10 CJ7_NODE_675_length_33958_cov_94 CS18_NODE_920_length_28597_cov_11 CZ16_NODE_522_length_32845_cov_213 CZ16_NODE_530_length_32409_cov_202 Z16_NODE_1076_length_30382_cov_356 Z16_NODE_1861_length_19735_cov_9 h10_NODE_1404_length_25066_cov_28 h9_NODE_966_length_33573_cov_23 h9_NODE_986_length_33171_co…
VC_1316	37	81.80	5.448e+04	5.216e+04	0.5105	0.00000	S18_NODE_499_length_55810_cov_9 Z16_NODE_207_length_58970_cov_72 Z16_NODE_236_length_57148_cov_36 Z20_NODE_490_length_51259_cov_54 CC14_NODE_21_length_56089_cov_20 CJ6_NODE_170_length_53326_cov_19 CS18_NODE_129_length_56376_cov_430 Z16_NODE_222_length_57865_cov_69 B19_NODE_1805_length_35977_cov_12 B19_NODE_2352_length_27750_cov_16 C14_NODE_706_length_23482_cov_21 CB19_NODE_770_length_30439_cov_38…
VC_1317	10	18.21	819.4	563.2	0.5842	0.000853124	B19_NODE_3808_length_17067_cov_11 CS2_NODE_672_length_39084_cov_28 Ch10_NODE_859_length_18905_cov_14 G12_NODE_139_length_46103_cov_25 J7_NODE_542_length_38446_cov_51 CC14_NODE_20_length_56428_cov_19 CT2_NODE_1643_length_25694_cov_6 R17_NODE_1340_length_15633_cov_15 CJ6_NODE_1734_length_10690_cov_7 SK1_NODE_583_length_37060_cov_25
VC_1318	60	26.35	4.663e+04	6.226e+04	0.4278	6.96102e-07	T5_NODE_572_length_43716_cov_55 J7_NODE_859_length_28547_cov_21 CB19_NODE_886_length_26415_cov_11 CZ16_NODE_547_length_30917_cov_25 CZ20_NODE_264_length_33022_cov_261 G22_NODE_188_length_50181_cov_38 S18_NODE_7461_length_13285_cov_6 Z16_NODE_3052_length_13414_cov_26 Z20_NODE_4768_length_15555_cov_6 CG13_NODE_279_length_45334_cov_43 CZ20_NODE_279_length_31984_cov_21 R17_NODE_1494_length_14580_cov_…
VC_1319	47	163.6	1.769e+05	4.597e+04	0.7934	0.00000	CJ7_NODE_616_length_36296_cov_10 h9_NODE_656_length_40748_cov_20 h9_NODE_776_length_38708_cov_35 B19_NODE_1475_length_39535_cov_965 B19_NODE_1462_length_39643_cov_49 C14_NODE_545_length_28067_cov_15 C25_NODE_500_length_36784_cov_19 CC24_NODE_304_length_40346_cov_20 CC24_NODE_349_length_37634_cov_11 CC24_NODE_423_length_33488_cov_12 CG11_NODE_547_length_40647_cov_49 CG11_NODE_712_length_36813_cov_…
VC_1320	46	10.58	1.095e+04	1.186e+04	0.4782	1.72653e-08	h10_NODE_1106_length_31378_cov_15 CC14_NODE_1015_length_12246_cov_14 Ch10_NODE_203_length_44117_cov_33 CJ6_NODE_222_length_46952_cov_27 C24_NODE_1142_length_20672_cov_10 Z20_NODE_2146_length_30721_cov_37 CT5_NODE_155_length_54947_cov_20 CT5_NODE_1018_length_28182_cov_9 G11_NODE_891_length_30469_cov_15 Z16_NODE_898_length_34969_cov_18 G22_NODE_305_length_44825_cov_10 h10_NODE_159_length_57911_cov_…
VC_1321	6	33.14	497.1	1266	0.2799	0.531907	CT5_NODE_969_length_29950_cov_12 CT5_NODE_1381_length_20558_cov_14 C15_NODE_1143_length_16461_cov_16 C25_NODE_749_length_27815_cov_23 CG13_NODE_1595_length_14556_cov_8 CG11_NODE_2407_length_14657_cov_6
VC_1322	5	64.49	644.9	1.941e+04	0.03214	0.996692	CT5_NODE_1353_length_20927_cov_18 CZ20_NODE_580_length_20012_cov_49 Z16_NODE_1895_length_19452_cov_15 C14_NODE_1293_length_14840_cov_12 CZ16_NODE_1314_length_14000_cov_38
VC_1323	2	185.9	185.9	519.5	0.2620	0.979387	Z16_NODE_1184_length_28455_cov_13 Z16_NODE_971_length_33129_cov_30
VC_1324	6	201.7	3026	1.293e+04	0.1895	0.998474	Ch9_NODE_163_length_40011_cov_25 G11_NODE_559_length_40303_cov_32 Z16_NODE_706_length_40030_cov_87 CC14_NODE_133_length_39170_cov_50 CJ7_NODE_1313_length_20580_cov_70 G11_NODE_2255_length_14604_cov_106
VC_1325	2	126.8	126.8	2853	0.04250	0.658454	R17_NODE_71_length_70826_cov_437 R17_NODE_713_length_27593_cov_112
VC_1326	21	146.5	3.077e+04	2.396e+04	0.5618	2.39538e-08	CT2_NODE_361_length_57661_cov_28 C24_NODE_21_length_78144_cov_20 CG23_NODE_428_length_30020_cov_16 CS18_NODE_1463_length_20113_cov_11 CS18_NODE_65_length_66982_cov_90 CS2_NODE_134_length_68877_cov_45 CS2_NODE_206_length_60061_cov_21 CS2_NODE_67_length_98103_cov_13 CS2_NODE_765_length_36695_cov_28 CT2_NODE_671_length_44958_cov_14 S18_NODE_90_length_85185_cov_14 SK1_NODE_47_length_79619_cov_48 SK1_…
VC_1327	5	58.68	586.8	1026	0.3617	0.148135	CC15_NODE_308_length_12031_cov_74 CS18_NODE_699_length_36340_cov_17 S18_NODE_3044_length_27111_cov_12 S18_NODE_5537_length_16425_cov_31 T1_NODE_2608_length_17411_cov_6
VC_1328	45	33.16	3.283e+04	4.369e+04	0.4286	5.07094e-06	J7_NODE_859_length_28547_cov_21 CZ16_NODE_547_length_30917_cov_25 CZ20_NODE_264_length_33022_cov_261 S18_NODE_7461_length_13285_cov_6 Z16_NODE_3052_length_13414_cov_26 Z20_NODE_4768_length_15555_cov_6 CG13_NODE_279_length_45334_cov_43 CZ20_NODE_279_length_31984_cov_21 R17_NODE_1494_length_14580_cov_11 h9_NODE_995_length_32934_cov_29 B19_NODE_2239_length_29332_cov_220 C24_NODE_565_length_32494_cov…
VC_1329	4	201.0	1206	3.529e+04	0.03304	0.992931	CG11_NODE_28_length_81112_cov_8 CG13_NODE_595_length_33615_cov_11 Z16_NODE_172_length_61254_cov_49 h9_NODE_95_length_63178_cov_22
VC_1330	2	224.4	224.4	866.6	0.2049	0.658454	Z16_NODE_331_length_50983_cov_12 Z16_NODE_22_length_93451_cov_69
VC_1331	6	76.18	1143	3399	0.2510	0.764415	Z20_NODE_927_length_45081_cov_26 Z20_NODE_1772_length_36036_cov_8 h10_NODE_1555_length_22888_cov_40 CZ20_NODE_1040_length_13927_cov_16 h9_NODE_3032_length_12512_cov_51 B19_NODE_5258_length_12682_cov_9
VC_1332	6	59.49	892.4	5284	0.1442	0.997463	Ch10_NODE_278_length_41301_cov_618 CJ7_NODE_503_length_39965_cov_15 Ch9_NODE_214_length_36408_cov_32 CJ6_NODE_372_length_40084_cov_106 Z16_NODE_1463_length_23510_cov_42 X8_NODE_250_length_43191_cov_31
VC_1333	5	71.57	715.7	5587	0.1134	0.952654	h10_NODE_254_length_50667_cov_102 h9_NODE_614_length_41556_cov_215 Z20_NODE_792_length_46438_cov_50 B19_NODE_2559_length_25377_cov_46 h9_NODE_2525_length_14711_cov_28
VC_1334	7	15.47	324.8	995.0	0.2435	0.989275	C24_NODE_773_length_26863_cov_12 CC24_NODE_756_length_21773_cov_48 G11_NODE_1791_length_17482_cov_14 S18_NODE_4134_length_20785_cov_7 X8_NODE_2057_length_10281_cov_16 Z20_NODE_5106_length_14718_cov_56 h9_NODE_1859_length_18305_cov_14
VC_1335	3	82.71	248.1	797.5	0.2359	0.985452	B19_NODE_1400_length_40203_cov_12 S18_NODE_2797_length_29561_cov_11 T5_NODE_1489_length_20570_cov_6
VC_1336	13	93.04	7257	1935	0.7872	8.24852e-06	B19_NODE_1498_length_39360_cov_16 B19_NODE_2988_length_21471_cov_10 B19_NODE_3842_length_16901_cov_12 B19_NODE_895_length_45116_cov_35 C14_NODE_231_length_42485_cov_388 CG11_NODE_499_length_41896_cov_17 CG11_NODE_882_length_32069_cov_11 G11_NODE_1070_length_26282_cov_18 G11_NODE_999_length_27883_cov_18 Z20_NODE_4828_length_15400_cov_8 h10_NODE_878_length_37784_cov_10 h9_NODE_753_length_39136_cov_…
VC_1337	13	25.06	1955	1488	0.5636	3.92853e-05	CG21_NODE_186_length_43082_cov_21 CG11_NODE_3815_length_10133_cov_13 CG21_NODE_910_length_19602_cov_11 R17_NODE_556_length_35301_cov_24 C15_NODE_282_length_40541_cov_30 CG21_NODE_1387_length_14443_cov_6 CZ16_NODE_329_length_40578_cov_16 B19_NODE_1892_length_34743_cov_9 CR17_NODE_1206_length_13344_cov_8 CG21_NODE_715_length_23446_cov_7 G13_NODE_497_length_34256_cov_13 CG11_NODE_1888_length_17675_c…
VC_1338	4	24.13	144.8	185.1	0.4286	0.0151914	CB19_NODE_2645_length_11158_cov_12 CJ6_NODE_1695_length_10931_cov_18 CR17_NODE_1501_length_10543_cov_8 CX8_NODE_1432_length_10192_cov_20
VC_1339	4	52.64	315.9	534.0	0.3682	0.557383	B19_NODE_1935_length_34088_cov_13 B19_NODE_1909_length_34501_cov_15 C15_NODE_857_length_19779_cov_8 T5_NODE_1609_length_19166_cov_10
VC_1340	47	78.93	8.533e+04	1.789e+04	0.8259	0.00000	B19_NODE_1129_length_42881_cov_18 B19_NODE_1122_length_42927_cov_39 B19_NODE_655_length_48035_cov_26 B19_NODE_906_length_44984_cov_14 C14_NODE_147_length_47312_cov_38 C14_NODE_398_length_34525_cov_15 C25_NODE_295_length_43571_cov_18 CC14_NODE_543_length_17835_cov_55 CC24_NODE_211_length_47774_cov_13 CC25_NODE_58_length_44148_cov_24 CG11_NODE_335_length_46592_cov_10 CG11_NODE_354_length_45927_cov_…
VC_1341	4	244.6	1467	8689	0.1444	0.992931	CC24_NODE_211_length_47774_cov_13 CG11_NODE_335_length_46592_cov_10 CG22_NODE_278_length_30519_cov_58 Z20_NODE_726_length_46999_cov_10
VC_1342	32	52.60	2.609e+04	5.136e+04	0.3366	0.316801	B19_NODE_1449_length_39765_cov_11 B19_NODE_644_length_48245_cov_25 B19_NODE_676_length_47738_cov_12 C15_NODE_1193_length_16037_cov_22 C15_NODE_485_length_30379_cov_10 C15_NODE_553_length_27520_cov_10 C24_NODE_199_length_46640_cov_9 C24_NODE_607_length_31219_cov_17 C25_NODE_178_length_49235_cov_43 CZ16_NODE_675_length_24944_cov_11 G23_NODE_20_length_45318_cov_10 S18_NODE_1232_length_44441_cov_10 S…
VC_1343	62	88.08	1.666e+05	4.436e+04	0.7892	0.00000	B19_NODE_1124_length_42919_cov_26 B19_NODE_2035_length_32521_cov_18 B19_NODE_3332_length_19292_cov_29 B19_NODE_887_length_45220_cov_202 B19_NODE_909_length_44959_cov_19 C24_NODE_1951_length_14534_cov_11 C24_NODE_716_length_28379_cov_14 C25_NODE_1162_length_19477_cov_8 C25_NODE_1496_length_15955_cov_9 C25_NODE_1568_length_15456_cov_87 C25_NODE_1697_length_14687_cov_65 C25_NODE_2160_length_12287_co…
VC_1344	32	21.23	1.053e+04	1988	0.8369	0.00000	B19_NODE_1614_length_38258_cov_370 S18_NODE_2017_length_38060_cov_28 S18_NODE_2173_length_36465_cov_27 B19_NODE_1724_length_36996_cov_134 B19_NODE_1745_length_36772_cov_50 B19_NODE_1750_length_36722_cov_37 B19_NODE_1927_length_34190_cov_10 C15_NODE_306_length_39328_cov_129 C15_NODE_379_length_35504_cov_16 C15_NODE_394_length_34899_cov_19 C24_NODE_661_length_29811_cov_69 C25_NODE_380_length_40743_…
VC_1345	2	62.47	62.47	1926	0.03135	0.979387	CS18_NODE_2627_length_13177_cov_6 S18_NODE_9497_length_10916_cov_5
VC_1346	3	86.89	260.7	1193	0.1786	0.808633	CS18_NODE_629_length_38243_cov_18 G22_NODE_465_length_40058_cov_36 S18_NODE_9404_length_10991_cov_15
VC_1347	20	97.93	1.861e+04	1.492e+04	0.5543	6.16581e-08	C25_NODE_1157_length_19522_cov_83 C25_NODE_1336_length_17485_cov_7 C25_NODE_552_length_34989_cov_15 CG11_NODE_47_length_70497_cov_12 CG23_NODE_1456_length_12972_cov_7 CJ6_NODE_138_length_61573_cov_15 CJ6_NODE_412_length_38222_cov_19 CS2_NODE_1013_length_28543_cov_7 CT5_NODE_391_length_45074_cov_10 G11_NODE_134_length_60457_cov_8 G21_NODE_435_length_41096_cov_14 S18_NODE_591_length_53001_cov_9 T5_…
VC_1348	29	69.42	2.818e+04	2.748e+04	0.5058	4.03600e-08	B19_NODE_1127_length_42899_cov_35 C14_NODE_664_length_24640_cov_13 C24_NODE_291_length_42703_cov_14 C24_NODE_684_length_29347_cov_20 C24_NODE_972_length_22767_cov_19 C25_NODE_104_length_56779_cov_42 C25_NODE_1362_length_17247_cov_25 C25_NODE_5_length_133499_cov_26 CC24_NODE_712_length_22516_cov_15 CG11_NODE_793_length_34729_cov_9 CG21_NODE_327_length_36670_cov_64 CG23_NODE_1697_length_11666_cov_7…
VC_1349	13	107.2	8365	1.192e+04	0.4118	0.00916276	B19_NODE_3152_length_20384_cov_9 CC24_NODE_43_length_102019_cov_12 CC24_NODE_540_length_28050_cov_10 CG22_NODE_27_length_57875_cov_19 CG23_NODE_193_length_42512_cov_26 CT2_NODE_1080_length_37788_cov_7 CT5_NODE_5_length_107557_cov_35 G11_NODE_109_length_62943_cov_8 G11_NODE_936_length_29296_cov_6 G22_NODE_20_length_107366_cov_39 Z20_NODE_3604_length_19439_cov_8 h10_NODE_994_length_34577_cov_9 h10_…
VC_1350	4	48.89	293.3	1788	0.1404	0.943824	C14_NODE_831_length_20799_cov_23 C24_NODE_3134_length_10364_cov_17 C15_NODE_1484_length_13758_cov_6 CG13_NODE_2226_length_10806_cov_9
VC_1351	7	171.3	3598	4980	0.4188	0.0276425	C25_NODE_92_length_58417_cov_15 CG11_NODE_19_length_93980_cov_29 CG11_NODE_67_length_67115_cov_9 T5_NODE_253_length_51402_cov_10 Z16_NODE_15_length_98364_cov_31 Z16_NODE_18_length_95914_cov_47 Z20_NODE_47_length_95207_cov_10
VC_1352	24	80.77	2.229e+04	1.046e+04	0.6797	1.55544e-09	CZ16_NODE_87_length_63019_cov_133 S18_NODE_45_length_101167_cov_24 B19_NODE_29_length_98607_cov_26 T1_NODE_293_length_55969_cov_12 B19_NODE_3464_length_18528_cov_11 C25_NODE_1781_length_14128_cov_10 C25_NODE_693_length_29538_cov_24 CC24_NODE_51_length_97355_cov_9 CG23_NODE_84_length_56697_cov_11 CT2_NODE_1118_length_36959_cov_9 CT2_NODE_24_length_110542_cov_17 CT2_NODE_401_length_55457_cov_8 G11_…
VC_1353	5	67.55	675.5	1420	0.3209	0.734565	CC24_NODE_320_length_39599_cov_18 Ch9_NODE_204_length_37329_cov_33 CJ7_NODE_1154_length_22733_cov_21 X8_NODE_771_length_22427_cov_15 h9_NODE_1006_length_32565_cov_14
VC_1354	6	154.1	2312	1364	0.6269	0.00253743	B19_NODE_112_length_73207_cov_42 G23_NODE_2_length_144620_cov_20 J7_NODE_83_length_71324_cov_17 B19_NODE_390_length_53931_cov_39 T5_NODE_715_length_40777_cov_8 Z16_NODE_1018_length_31930_cov_11
VC_1355	14	31.64	2879	1.097e+04	0.2074	0.926101	CZ20_NODE_36_length_68364_cov_35 h9_NODE_60_length_70202_cov_29 Z20_NODE_1843_length_34889_cov_9 CZ20_NODE_472_length_22824_cov_24 J7_NODE_145_length_64450_cov_37 J7_NODE_947_length_26246_cov_50 Z20_NODE_433_length_53190_cov_27 C24_NODE_102_length_54606_cov_46 G13_NODE_1938_length_10996_cov_7 Z16_NODE_2401_length_16172_cov_12 Z16_NODE_4081_length_10403_cov_15 Z16_NODE_933_length_34090_cov_25 h9_N…
VC_1356	5	331.7	3317	9222	0.2643	0.996692	Z16_NODE_443_length_47211_cov_256 CT2_NODE_490_length_50009_cov_34 S18_NODE_1637_length_41224_cov_45 S18_NODE_463_length_56614_cov_36 Z20_NODE_318_length_58245_cov_21
VC_1357	6	129.1	1937	1.117e+04	0.1476	0.998474	B19_NODE_1130_length_42874_cov_36 B19_NODE_4288_length_15389_cov_32 G11_NODE_1442_length_20611_cov_32 S18_NODE_1096_length_45823_cov_9 S18_NODE_1363_length_43470_cov_10 h10_NODE_1026_length_33438_cov_18
VC_1358	8	58.94	1650	1.705e+04	0.08816	0.999320	B19_NODE_658_length_47997_cov_33 C25_NODE_502_length_36779_cov_13 T5_NODE_1243_length_24654_cov_9 B19_NODE_159_length_68167_cov_65 B19_NODE_3176_length_20264_cov_30 B19_NODE_646_length_48228_cov_17 G21_NODE_2242_length_14283_cov_7 T5_NODE_1362_length_22489_cov_8
VC_1359	4	85.12	510.7	7015	0.06779	0.992931	B19_NODE_658_length_47997_cov_33 T5_NODE_1243_length_24654_cov_9 B19_NODE_159_length_68167_cov_65 B19_NODE_646_length_48228_cov_17
[truncated: 4,682 more rows]
