# Supplementary material for: Response of soil viral communities to land use changes
Source: Nat Commun. 2022 Oct 12;13:6027. doi: 10.1038/s41467-022-33771-2 (PMC9556555; doi:10.1038/s41467-022-33771-2)
Supplement: Supplementary file 13 — source data [file 41467_2022_33771_MOESM13_ESM.zip › source_data/Figure 6_microdiverisity/gene_contig2.tsv]

ID
B19_NODE_1003_length_44010_cov_41.396383
B19_NODE_1003_length_44010_cov_41.396383
B19_NODE_1003_length_44010_cov_41.396383
B19_NODE_1003_length_44010_cov_41.396383
B19_NODE_1003_length_44010_cov_41.396383
B19_NODE_1003_length_44010_cov_41.396383
B19_NODE_1003_length_44010_cov_41.396383
B19_NODE_1003_length_44010_cov_41.396383
B19_NODE_1003_length_44010_cov_41.396383
B19_NODE_1003_length_44010_cov_41.396383
B19_NODE_1003_length_44010_cov_41.396383
B19_NODE_1003_length_44010_cov_41.396383
B19_NODE_1003_length_44010_cov_41.396383
B19_NODE_1003_length_44010_cov_41.396383
B19_NODE_1003_length_44010_cov_41.396383
B19_NODE_1003_length_44010_cov_41.396383
B19_NODE_1003_length_44010_cov_41.396383
B19_NODE_1007_length_43954_cov_19.145789
B19_NODE_1007_length_43954_cov_19.145789
B19_NODE_1007_length_43954_cov_19.145789
B19_NODE_1007_length_43954_cov_19.145789
B19_NODE_1007_length_43954_cov_19.145789
B19_NODE_1007_length_43954_cov_19.145789
B19_NODE_1007_length_43954_cov_19.145789
B19_NODE_1007_length_43954_cov_19.145789
B19_NODE_1007_length_43954_cov_19.145789
B19_NODE_1007_length_43954_cov_19.145789
B19_NODE_1007_length_43954_cov_19.145789
B19_NODE_1007_length_43954_cov_19.145789
B19_NODE_1007_length_43954_cov_19.145789
B19_NODE_1007_length_43954_cov_19.145789
B19_NODE_1007_length_43954_cov_19.145789
B19_NODE_1007_length_43954_cov_19.145789
B19_NODE_1007_length_43954_cov_19.145789
B19_NODE_1007_length_43954_cov_19.145789
B19_NODE_1009_length_43905_cov_45.214253
B19_NODE_1009_length_43905_cov_45.214253
B19_NODE_1009_length_43905_cov_45.214253
B19_NODE_1009_length_43905_cov_45.214253
B19_NODE_1009_length_43905_cov_45.214253
B19_NODE_1009_length_43905_cov_45.214253
B19_NODE_1009_length_43905_cov_45.214253
B19_NODE_1009_length_43905_cov_45.214253
B19_NODE_1009_length_43905_cov_45.214253
B19_NODE_1009_length_43905_cov_45.214253
B19_NODE_1009_length_43905_cov_45.214253
B19_NODE_1009_length_43905_cov_45.214253
B19_NODE_1009_length_43905_cov_45.214253
B19_NODE_1009_length_43905_cov_45.214253
B19_NODE_1009_length_43905_cov_45.214253
B19_NODE_1009_length_43905_cov_45.214253
B19_NODE_1009_length_43905_cov_45.214253
B19_NODE_1014_length_43857_cov_130.648623
B19_NODE_1014_length_43857_cov_130.648623
B19_NODE_1014_length_43857_cov_130.648623
B19_NODE_1017_length_43838_cov_36.637485
B19_NODE_1017_length_43838_cov_36.637485
B19_NODE_1017_length_43838_cov_36.637485
B19_NODE_1017_length_43838_cov_36.637485
B19_NODE_1017_length_43838_cov_36.637485
B19_NODE_1017_length_43838_cov_36.637485
B19_NODE_1017_length_43838_cov_36.637485
B19_NODE_1017_length_43838_cov_36.637485
B19_NODE_1019_length_43816_cov_55.684262
B19_NODE_1019_length_43816_cov_55.684262
B19_NODE_1019_length_43816_cov_55.684262
B19_NODE_1019_length_43816_cov_55.684262
B19_NODE_1019_length_43816_cov_55.684262
B19_NODE_1019_length_43816_cov_55.684262
B19_NODE_1019_length_43816_cov_55.684262
B19_NODE_1019_length_43816_cov_55.684262
B19_NODE_1019_length_43816_cov_55.684262
B19_NODE_1019_length_43816_cov_55.684262
B19_NODE_1019_length_43816_cov_55.684262
B19_NODE_1019_length_43816_cov_55.684262
B19_NODE_1019_length_43816_cov_55.684262
B19_NODE_1019_length_43816_cov_55.684262
B19_NODE_1019_length_43816_cov_55.684262
B19_NODE_1019_length_43816_cov_55.684262
B19_NODE_1019_length_43816_cov_55.684262
B19_NODE_1019_length_43816_cov_55.684262
B19_NODE_1019_length_43816_cov_55.684262
B19_NODE_1019_length_43816_cov_55.684262
B19_NODE_1019_length_43816_cov_55.684262
B19_NODE_1019_length_43816_cov_55.684262
B19_NODE_1019_length_43816_cov_55.684262
B19_NODE_1019_length_43816_cov_55.684262
B19_NODE_1021_length_43789_cov_16.091714
B19_NODE_1021_length_43789_cov_16.091714
B19_NODE_1021_length_43789_cov_16.091714
B19_NODE_1021_length_43789_cov_16.091714
B19_NODE_1021_length_43789_cov_16.091714
B19_NODE_1021_length_43789_cov_16.091714
B19_NODE_1021_length_43789_cov_16.091714
B19_NODE_1021_length_43789_cov_16.091714
B19_NODE_1021_length_43789_cov_16.091714
B19_NODE_1021_length_43789_cov_16.091714
B19_NODE_1021_length_43789_cov_16.091714
B19_NODE_1021_length_43789_cov_16.091714
B19_NODE_1021_length_43789_cov_16.091714
B19_NODE_1023_length_43777_cov_78.568661
B19_NODE_1023_length_43777_cov_78.568661
B19_NODE_1023_length_43777_cov_78.568661
B19_NODE_1023_length_43777_cov_78.568661
B19_NODE_1023_length_43777_cov_78.568661
B19_NODE_1023_length_43777_cov_78.568661
B19_NODE_1023_length_43777_cov_78.568661
B19_NODE_1023_length_43777_cov_78.568661
B19_NODE_1023_length_43777_cov_78.568661
B19_NODE_1023_length_43777_cov_78.568661
B19_NODE_1023_length_43777_cov_78.568661
B19_NODE_1023_length_43777_cov_78.568661
B19_NODE_1023_length_43777_cov_78.568661
B19_NODE_1023_length_43777_cov_78.568661
B19_NODE_1023_length_43777_cov_78.568661
B19_NODE_1023_length_43777_cov_78.568661
B19_NODE_1023_length_43777_cov_78.568661
B19_NODE_1023_length_43777_cov_78.568661
B19_NODE_1023_length_43777_cov_78.568661
B19_NODE_1023_length_43777_cov_78.568661
B19_NODE_1023_length_43777_cov_78.568661
B19_NODE_1029_length_43707_cov_45.286150
B19_NODE_1029_length_43707_cov_45.286150
B19_NODE_1029_length_43707_cov_45.286150
B19_NODE_1029_length_43707_cov_45.286150
B19_NODE_1029_length_43707_cov_45.286150
B19_NODE_1029_length_43707_cov_45.286150
B19_NODE_1029_length_43707_cov_45.286150
B19_NODE_1029_length_43707_cov_45.286150
B19_NODE_1029_length_43707_cov_45.286150
B19_NODE_1029_length_43707_cov_45.286150
B19_NODE_1029_length_43707_cov_45.286150
B19_NODE_1029_length_43707_cov_45.286150
B19_NODE_1029_length_43707_cov_45.286150
B19_NODE_1029_length_43707_cov_45.286150
B19_NODE_1029_length_43707_cov_45.286150
B19_NODE_1029_length_43707_cov_45.286150
B19_NODE_1029_length_43707_cov_45.286150
B19_NODE_1029_length_43707_cov_45.286150
B19_NODE_1029_length_43707_cov_45.286150
B19_NODE_1029_length_43707_cov_45.286150
B19_NODE_1029_length_43707_cov_45.286150
B19_NODE_1037_length_43659_cov_133.663724
B19_NODE_1037_length_43659_cov_133.663724
B19_NODE_1037_length_43659_cov_133.663724
B19_NODE_1037_length_43659_cov_133.663724
B19_NODE_1037_length_43659_cov_133.663724
B19_NODE_1037_length_43659_cov_133.663724
B19_NODE_1037_length_43659_cov_133.663724
B19_NODE_1037_length_43659_cov_133.663724
B19_NODE_1037_length_43659_cov_133.663724
B19_NODE_1037_length_43659_cov_133.663724
B19_NODE_1037_length_43659_cov_133.663724
B19_NODE_1037_length_43659_cov_133.663724
B19_NODE_1037_length_43659_cov_133.663724
B19_NODE_1037_length_43659_cov_133.663724
B19_NODE_1037_length_43659_cov_133.663724
B19_NODE_1037_length_43659_cov_133.663724
B19_NODE_1037_length_43659_cov_133.663724
B19_NODE_1037_length_43659_cov_133.663724
B19_NODE_1037_length_43659_cov_133.663724
B19_NODE_1037_length_43659_cov_133.663724
B19_NODE_1038_length_43656_cov_39.259283
B19_NODE_1038_length_43656_cov_39.259283
B19_NODE_1038_length_43656_cov_39.259283
B19_NODE_1038_length_43656_cov_39.259283
B19_NODE_1038_length_43656_cov_39.259283
B19_NODE_1038_length_43656_cov_39.259283
B19_NODE_1038_length_43656_cov_39.259283
B19_NODE_1038_length_43656_cov_39.259283
B19_NODE_1038_length_43656_cov_39.259283
B19_NODE_1038_length_43656_cov_39.259283
B19_NODE_1038_length_43656_cov_39.259283
B19_NODE_1038_length_43656_cov_39.259283
B19_NODE_1038_length_43656_cov_39.259283
B19_NODE_1038_length_43656_cov_39.259283
B19_NODE_1038_length_43656_cov_39.259283
B19_NODE_1038_length_43656_cov_39.259283
B19_NODE_1038_length_43656_cov_39.259283
B19_NODE_1038_length_43656_cov_39.259283
B19_NODE_1038_length_43656_cov_39.259283
B19_NODE_1038_length_43656_cov_39.259283
B19_NODE_1038_length_43656_cov_39.259283
B19_NODE_1038_length_43656_cov_39.259283
B19_NODE_1038_length_43656_cov_39.259283
B19_NODE_1038_length_43656_cov_39.259283
B19_NODE_1038_length_43656_cov_39.259283
B19_NODE_1038_length_43656_cov_39.259283
B19_NODE_1038_length_43656_cov_39.259283
B19_NODE_1038_length_43656_cov_39.259283
B19_NODE_1038_length_43656_cov_39.259283
B19_NODE_1038_length_43656_cov_39.259283
B19_NODE_1038_length_43656_cov_39.259283
B19_NODE_1038_length_43656_cov_39.259283
B19_NODE_1038_length_43656_cov_39.259283
B19_NODE_1038_length_43656_cov_39.259283
B19_NODE_1038_length_43656_cov_39.259283
B19_NODE_1038_length_43656_cov_39.259283
B19_NODE_1038_length_43656_cov_39.259283
B19_NODE_1038_length_43656_cov_39.259283
B19_NODE_1038_length_43656_cov_39.259283
B19_NODE_1038_length_43656_cov_39.259283
B19_NODE_103_length_74012_cov_67.022716
B19_NODE_103_length_74012_cov_67.022716
B19_NODE_103_length_74012_cov_67.022716
B19_NODE_103_length_74012_cov_67.022716
B19_NODE_103_length_74012_cov_67.022716
B19_NODE_103_length_74012_cov_67.022716
B19_NODE_103_length_74012_cov_67.022716
B19_NODE_103_length_74012_cov_67.022716
B19_NODE_103_length_74012_cov_67.022716
B19_NODE_103_length_74012_cov_67.022716
B19_NODE_103_length_74012_cov_67.022716
B19_NODE_103_length_74012_cov_67.022716
B19_NODE_103_length_74012_cov_67.022716
B19_NODE_103_length_74012_cov_67.022716
B19_NODE_103_length_74012_cov_67.022716
B19_NODE_103_length_74012_cov_67.022716
B19_NODE_103_length_74012_cov_67.022716
B19_NODE_103_length_74012_cov_67.022716
B19_NODE_103_length_74012_cov_67.022716
B19_NODE_103_length_74012_cov_67.022716
B19_NODE_103_length_74012_cov_67.022716
B19_NODE_103_length_74012_cov_67.022716
B19_NODE_103_length_74012_cov_67.022716
B19_NODE_103_length_74012_cov_67.022716
B19_NODE_103_length_74012_cov_67.022716
B19_NODE_103_length_74012_cov_67.022716
B19_NODE_103_length_74012_cov_67.022716
B19_NODE_103_length_74012_cov_67.022716
B19_NODE_103_length_74012_cov_67.022716
B19_NODE_103_length_74012_cov_67.022716
B19_NODE_103_length_74012_cov_67.022716
B19_NODE_103_length_74012_cov_67.022716
B19_NODE_103_length_74012_cov_67.022716
B19_NODE_103_length_74012_cov_67.022716
B19_NODE_103_length_74012_cov_67.022716
B19_NODE_103_length_74012_cov_67.022716
B19_NODE_103_length_74012_cov_67.022716
B19_NODE_103_length_74012_cov_67.022716
B19_NODE_103_length_74012_cov_67.022716
B19_NODE_103_length_74012_cov_67.022716
B19_NODE_103_length_74012_cov_67.022716
B19_NODE_1045_length_43620_cov_3621.118352
B19_NODE_1045_length_43620_cov_3621.118352
B19_NODE_1045_length_43620_cov_3621.118352
B19_NODE_1045_length_43620_cov_3621.118352
B19_NODE_1045_length_43620_cov_3621.118352
B19_NODE_1045_length_43620_cov_3621.118352
B19_NODE_1045_length_43620_cov_3621.118352
B19_NODE_1046_length_43620_cov_295.596580
B19_NODE_1046_length_43620_cov_295.596580
B19_NODE_1046_length_43620_cov_295.596580
B19_NODE_1046_length_43620_cov_295.596580
B19_NODE_1046_length_43620_cov_295.596580
B19_NODE_1046_length_43620_cov_295.596580
B19_NODE_1046_length_43620_cov_295.596580
B19_NODE_1046_length_43620_cov_295.596580
B19_NODE_1046_length_43620_cov_295.596580
B19_NODE_1047_length_43616_cov_47.061293
B19_NODE_1047_length_43616_cov_47.061293
B19_NODE_1047_length_43616_cov_47.061293
B19_NODE_1047_length_43616_cov_47.061293
B19_NODE_1047_length_43616_cov_47.061293
B19_NODE_1047_length_43616_cov_47.061293
B19_NODE_1047_length_43616_cov_47.061293
B19_NODE_1047_length_43616_cov_47.061293
B19_NODE_1047_length_43616_cov_47.061293
B19_NODE_1047_length_43616_cov_47.061293
B19_NODE_1050_length_43612_cov_50.083569
B19_NODE_1050_length_43612_cov_50.083569
B19_NODE_1050_length_43612_cov_50.083569
B19_NODE_1050_length_43612_cov_50.083569
B19_NODE_1050_length_43612_cov_50.083569
B19_NODE_1050_length_43612_cov_50.083569
B19_NODE_1050_length_43612_cov_50.083569
B19_NODE_1050_length_43612_cov_50.083569
B19_NODE_1050_length_43612_cov_50.083569
B19_NODE_1050_length_43612_cov_50.083569
B19_NODE_1057_length_43547_cov_38.371747
B19_NODE_1057_length_43547_cov_38.371747
B19_NODE_1057_length_43547_cov_38.371747
B19_NODE_1057_length_43547_cov_38.371747
B19_NODE_1057_length_43547_cov_38.371747
B19_NODE_1057_length_43547_cov_38.371747
B19_NODE_1057_length_43547_cov_38.371747
B19_NODE_1057_length_43547_cov_38.371747
B19_NODE_1057_length_43547_cov_38.371747
B19_NODE_1062_length_43504_cov_61.741467
B19_NODE_1062_length_43504_cov_61.741467
B19_NODE_1062_length_43504_cov_61.741467
B19_NODE_1062_length_43504_cov_61.741467
B19_NODE_1062_length_43504_cov_61.741467
B19_NODE_1062_length_43504_cov_61.741467
B19_NODE_1062_length_43504_cov_61.741467
B19_NODE_1062_length_43504_cov_61.741467
B19_NODE_1062_length_43504_cov_61.741467
B19_NODE_1062_length_43504_cov_61.741467
B19_NODE_1062_length_43504_cov_61.741467
B19_NODE_1062_length_43504_cov_61.741467
B19_NODE_1062_length_43504_cov_61.741467
B19_NODE_1062_length_43504_cov_61.741467
B19_NODE_1062_length_43504_cov_61.741467
B19_NODE_1062_length_43504_cov_61.741467
B19_NODE_1062_length_43504_cov_61.741467
B19_NODE_1062_length_43504_cov_61.741467
B19_NODE_1062_length_43504_cov_61.741467
B19_NODE_1062_length_43504_cov_61.741467
B19_NODE_1062_length_43504_cov_61.741467
B19_NODE_1062_length_43504_cov_61.741467
B19_NODE_1062_length_43504_cov_61.741467
B19_NODE_1062_length_43504_cov_61.741467
B19_NODE_1062_length_43504_cov_61.741467
B19_NODE_1062_length_43504_cov_61.741467
B19_NODE_106_length_73856_cov_67.650723
B19_NODE_106_length_73856_cov_67.650723
B19_NODE_106_length_73856_cov_67.650723
B19_NODE_106_length_73856_cov_67.650723
B19_NODE_106_length_73856_cov_67.650723
B19_NODE_106_length_73856_cov_67.650723
B19_NODE_106_length_73856_cov_67.650723
B19_NODE_106_length_73856_cov_67.650723
B19_NODE_106_length_73856_cov_67.650723
B19_NODE_106_length_73856_cov_67.650723
B19_NODE_106_length_73856_cov_67.650723
B19_NODE_106_length_73856_cov_67.650723
B19_NODE_106_length_73856_cov_67.650723
B19_NODE_106_length_73856_cov_67.650723
B19_NODE_106_length_73856_cov_67.650723
B19_NODE_106_length_73856_cov_67.650723
B19_NODE_106_length_73856_cov_67.650723
B19_NODE_106_length_73856_cov_67.650723
B19_NODE_106_length_73856_cov_67.650723
B19_NODE_106_length_73856_cov_67.650723
B19_NODE_106_length_73856_cov_67.650723
B19_NODE_106_length_73856_cov_67.650723
B19_NODE_106_length_73856_cov_67.650723
B19_NODE_106_length_73856_cov_67.650723
B19_NODE_106_length_73856_cov_67.650723
B19_NODE_106_length_73856_cov_67.650723
B19_NODE_106_length_73856_cov_67.650723
B19_NODE_106_length_73856_cov_67.650723
B19_NODE_106_length_73856_cov_67.650723
B19_NODE_106_length_73856_cov_67.650723
B19_NODE_106_length_73856_cov_67.650723
B19_NODE_106_length_73856_cov_67.650723
B19_NODE_106_length_73856_cov_67.650723
B19_NODE_106_length_73856_cov_67.650723
B19_NODE_106_length_73856_cov_67.650723
B19_NODE_106_length_73856_cov_67.650723
B19_NODE_106_length_73856_cov_67.650723
B19_NODE_106_length_73856_cov_67.650723
B19_NODE_106_length_73856_cov_67.650723
B19_NODE_106_length_73856_cov_67.650723
B19_NODE_106_length_73856_cov_67.650723
B19_NODE_106_length_73856_cov_67.650723
B19_NODE_1071_length_43402_cov_53.955268
B19_NODE_1071_length_43402_cov_53.955268
B19_NODE_1071_length_43402_cov_53.955268
B19_NODE_1071_length_43402_cov_53.955268
B19_NODE_1071_length_43402_cov_53.955268
B19_NODE_1071_length_43402_cov_53.955268
B19_NODE_1071_length_43402_cov_53.955268
B19_NODE_1071_length_43402_cov_53.955268
B19_NODE_1071_length_43402_cov_53.955268
B19_NODE_1071_length_43402_cov_53.955268
B19_NODE_1071_length_43402_cov_53.955268
B19_NODE_1071_length_43402_cov_53.955268
B19_NODE_1071_length_43402_cov_53.955268
B19_NODE_1071_length_43402_cov_53.955268
B19_NODE_1071_length_43402_cov_53.955268
B19_NODE_1071_length_43402_cov_53.955268
B19_NODE_1071_length_43402_cov_53.955268
B19_NODE_1071_length_43402_cov_53.955268
B19_NODE_1071_length_43402_cov_53.955268
B19_NODE_1071_length_43402_cov_53.955268
B19_NODE_1071_length_43402_cov_53.955268
B19_NODE_1071_length_43402_cov_53.955268
B19_NODE_1071_length_43402_cov_53.955268
B19_NODE_1071_length_43402_cov_53.955268
B19_NODE_1071_length_43402_cov_53.955268
B19_NODE_1071_length_43402_cov_53.955268
B19_NODE_1071_length_43402_cov_53.955268
B19_NODE_1071_length_43402_cov_53.955268
B19_NODE_1071_length_43402_cov_53.955268
B19_NODE_1071_length_43402_cov_53.955268
B19_NODE_1071_length_43402_cov_53.955268
B19_NODE_1071_length_43402_cov_53.955268
B19_NODE_1071_length_43402_cov_53.955268
B19_NODE_1071_length_43402_cov_53.955268
B19_NODE_1071_length_43402_cov_53.955268
B19_NODE_1071_length_43402_cov_53.955268
B19_NODE_1071_length_43402_cov_53.955268
B19_NODE_1071_length_43402_cov_53.955268
B19_NODE_1071_length_43402_cov_53.955268
B19_NODE_1071_length_43402_cov_53.955268
B19_NODE_1071_length_43402_cov_53.955268
B19_NODE_1071_length_43402_cov_53.955268
B19_NODE_1071_length_43402_cov_53.955268
B19_NODE_1071_length_43402_cov_53.955268
B19_NODE_1076_length_43372_cov_44.386476
B19_NODE_1076_length_43372_cov_44.386476
B19_NODE_1076_length_43372_cov_44.386476
B19_NODE_1076_length_43372_cov_44.386476
B19_NODE_1076_length_43372_cov_44.386476
B19_NODE_1076_length_43372_cov_44.386476
B19_NODE_1076_length_43372_cov_44.386476
B19_NODE_1076_length_43372_cov_44.386476
B19_NODE_1076_length_43372_cov_44.386476
B19_NODE_1079_length_43354_cov_42.554170
B19_NODE_1079_length_43354_cov_42.554170
B19_NODE_1079_length_43354_cov_42.554170
B19_NODE_1079_length_43354_cov_42.554170
B19_NODE_1079_length_43354_cov_42.554170
B19_NODE_1079_length_43354_cov_42.554170
B19_NODE_1079_length_43354_cov_42.554170
B19_NODE_1079_length_43354_cov_42.554170
B19_NODE_1079_length_43354_cov_42.554170
B19_NODE_1079_length_43354_cov_42.554170
B19_NODE_1079_length_43354_cov_42.554170
B19_NODE_1079_length_43354_cov_42.554170
B19_NODE_1079_length_43354_cov_42.554170
B19_NODE_1080_length_43347_cov_20.064769
B19_NODE_1080_length_43347_cov_20.064769
B19_NODE_1080_length_43347_cov_20.064769
B19_NODE_1080_length_43347_cov_20.064769
B19_NODE_1080_length_43347_cov_20.064769
B19_NODE_1080_length_43347_cov_20.064769
B19_NODE_1080_length_43347_cov_20.064769
B19_NODE_1080_length_43347_cov_20.064769
B19_NODE_1080_length_43347_cov_20.064769
B19_NODE_1080_length_43347_cov_20.064769
B19_NODE_1080_length_43347_cov_20.064769
B19_NODE_1080_length_43347_cov_20.064769
B19_NODE_1080_length_43347_cov_20.064769
B19_NODE_1080_length_43347_cov_20.064769
B19_NODE_1080_length_43347_cov_20.064769
B19_NODE_1085_length_43324_cov_47.420301
B19_NODE_1085_length_43324_cov_47.420301
B19_NODE_1085_length_43324_cov_47.420301
B19_NODE_1085_length_43324_cov_47.420301
B19_NODE_1085_length_43324_cov_47.420301
B19_NODE_1085_length_43324_cov_47.420301
B19_NODE_1085_length_43324_cov_47.420301
B19_NODE_1085_length_43324_cov_47.420301
B19_NODE_1086_length_43308_cov_44.869050
B19_NODE_1086_length_43308_cov_44.869050
B19_NODE_1086_length_43308_cov_44.869050
B19_NODE_1086_length_43308_cov_44.869050
B19_NODE_1086_length_43308_cov_44.869050
B19_NODE_1086_length_43308_cov_44.869050
B19_NODE_1086_length_43308_cov_44.869050
B19_NODE_1086_length_43308_cov_44.869050
B19_NODE_1086_length_43308_cov_44.869050
B19_NODE_1086_length_43308_cov_44.869050
B19_NODE_1086_length_43308_cov_44.869050
B19_NODE_1086_length_43308_cov_44.869050
B19_NODE_1086_length_43308_cov_44.869050
B19_NODE_1086_length_43308_cov_44.869050
B19_NODE_1086_length_43308_cov_44.869050
B19_NODE_1086_length_43308_cov_44.869050
B19_NODE_1086_length_43308_cov_44.869050
B19_NODE_1089_length_43273_cov_85.180342
B19_NODE_1089_length_43273_cov_85.180342
B19_NODE_1089_length_43273_cov_85.180342
B19_NODE_1089_length_43273_cov_85.180342
B19_NODE_1089_length_43273_cov_85.180342
B19_NODE_1089_length_43273_cov_85.180342
B19_NODE_1089_length_43273_cov_85.180342
B19_NODE_1089_length_43273_cov_85.180342
B19_NODE_1089_length_43273_cov_85.180342
B19_NODE_1089_length_43273_cov_85.180342
B19_NODE_1089_length_43273_cov_85.180342
B19_NODE_1089_length_43273_cov_85.180342
B19_NODE_1089_length_43273_cov_85.180342
B19_NODE_1089_length_43273_cov_85.180342
B19_NODE_1089_length_43273_cov_85.180342
B19_NODE_1089_length_43273_cov_85.180342
B19_NODE_1089_length_43273_cov_85.180342
B19_NODE_1089_length_43273_cov_85.180342
B19_NODE_1089_length_43273_cov_85.180342
B19_NODE_1092_length_43257_cov_33.299245
B19_NODE_1092_length_43257_cov_33.299245
B19_NODE_1092_length_43257_cov_33.299245
B19_NODE_1092_length_43257_cov_33.299245
B19_NODE_1092_length_43257_cov_33.299245
B19_NODE_1092_length_43257_cov_33.299245
B19_NODE_1092_length_43257_cov_33.299245
B19_NODE_1092_length_43257_cov_33.299245
B19_NODE_1092_length_43257_cov_33.299245
B19_NODE_1092_length_43257_cov_33.299245
B19_NODE_1092_length_43257_cov_33.299245
B19_NODE_1098_length_43191_cov_74.009343
B19_NODE_1098_length_43191_cov_74.009343
B19_NODE_1098_length_43191_cov_74.009343
B19_NODE_1098_length_43191_cov_74.009343
B19_NODE_1098_length_43191_cov_74.009343
B19_NODE_1098_length_43191_cov_74.009343
B19_NODE_1098_length_43191_cov_74.009343
B19_NODE_1098_length_43191_cov_74.009343
B19_NODE_1098_length_43191_cov_74.009343
B19_NODE_1098_length_43191_cov_74.009343
B19_NODE_109_length_73618_cov_52.017305
B19_NODE_109_length_73618_cov_52.017305
B19_NODE_109_length_73618_cov_52.017305
B19_NODE_109_length_73618_cov_52.017305
B19_NODE_109_length_73618_cov_52.017305
B19_NODE_109_length_73618_cov_52.017305
B19_NODE_109_length_73618_cov_52.017305
B19_NODE_109_length_73618_cov_52.017305
B19_NODE_109_length_73618_cov_52.017305
B19_NODE_109_length_73618_cov_52.017305
B19_NODE_109_length_73618_cov_52.017305
B19_NODE_109_length_73618_cov_52.017305
B19_NODE_109_length_73618_cov_52.017305
B19_NODE_109_length_73618_cov_52.017305
B19_NODE_109_length_73618_cov_52.017305
B19_NODE_109_length_73618_cov_52.017305
B19_NODE_109_length_73618_cov_52.017305
B19_NODE_109_length_73618_cov_52.017305
B19_NODE_109_length_73618_cov_52.017305
B19_NODE_109_length_73618_cov_52.017305
B19_NODE_109_length_73618_cov_52.017305
B19_NODE_109_length_73618_cov_52.017305
B19_NODE_109_length_73618_cov_52.017305
B19_NODE_109_length_73618_cov_52.017305
B19_NODE_109_length_73618_cov_52.017305
B19_NODE_109_length_73618_cov_52.017305
B19_NODE_109_length_73618_cov_52.017305
B19_NODE_109_length_73618_cov_52.017305
B19_NODE_109_length_73618_cov_52.017305
B19_NODE_109_length_73618_cov_52.017305
B19_NODE_109_length_73618_cov_52.017305
B19_NODE_109_length_73618_cov_52.017305
B19_NODE_109_length_73618_cov_52.017305
B19_NODE_109_length_73618_cov_52.017305
B19_NODE_109_length_73618_cov_52.017305
B19_NODE_109_length_73618_cov_52.017305
B19_NODE_109_length_73618_cov_52.017305
B19_NODE_109_length_73618_cov_52.017305
B19_NODE_109_length_73618_cov_52.017305
B19_NODE_109_length_73618_cov_52.017305
B19_NODE_109_length_73618_cov_52.017305
B19_NODE_109_length_73618_cov_52.017305
B19_NODE_109_length_73618_cov_52.017305
B19_NODE_109_length_73618_cov_52.017305
B19_NODE_109_length_73618_cov_52.017305
B19_NODE_109_length_73618_cov_52.017305
B19_NODE_109_length_73618_cov_52.017305
B19_NODE_109_length_73618_cov_52.017305
B19_NODE_109_length_73618_cov_52.017305
B19_NODE_1108_length_43044_cov_34.057875
B19_NODE_1108_length_43044_cov_34.057875
B19_NODE_1108_length_43044_cov_34.057875
B19_NODE_1108_length_43044_cov_34.057875
B19_NODE_1108_length_43044_cov_34.057875
B19_NODE_1108_length_43044_cov_34.057875
B19_NODE_1108_length_43044_cov_34.057875
B19_NODE_1108_length_43044_cov_34.057875
B19_NODE_1108_length_43044_cov_34.057875
B19_NODE_1108_length_43044_cov_34.057875
B19_NODE_1108_length_43044_cov_34.057875
B19_NODE_1108_length_43044_cov_34.057875
B19_NODE_1108_length_43044_cov_34.057875
B19_NODE_1108_length_43044_cov_34.057875
B19_NODE_1108_length_43044_cov_34.057875
B19_NODE_1108_length_43044_cov_34.057875
B19_NODE_1108_length_43044_cov_34.057875
B19_NODE_1108_length_43044_cov_34.057875
B19_NODE_1108_length_43044_cov_34.057875
B19_NODE_1108_length_43044_cov_34.057875
B19_NODE_1108_length_43044_cov_34.057875
B19_NODE_1108_length_43044_cov_34.057875
B19_NODE_111_length_73465_cov_65.313036
B19_NODE_111_length_73465_cov_65.313036
B19_NODE_111_length_73465_cov_65.313036
B19_NODE_111_length_73465_cov_65.313036
B19_NODE_111_length_73465_cov_65.313036
B19_NODE_111_length_73465_cov_65.313036
B19_NODE_111_length_73465_cov_65.313036
B19_NODE_111_length_73465_cov_65.313036
B19_NODE_111_length_73465_cov_65.313036
B19_NODE_111_length_73465_cov_65.313036
B19_NODE_111_length_73465_cov_65.313036
B19_NODE_111_length_73465_cov_65.313036
B19_NODE_111_length_73465_cov_65.313036
B19_NODE_111_length_73465_cov_65.313036
B19_NODE_111_length_73465_cov_65.313036
B19_NODE_111_length_73465_cov_65.313036
B19_NODE_111_length_73465_cov_65.313036
B19_NODE_111_length_73465_cov_65.313036
B19_NODE_111_length_73465_cov_65.313036
B19_NODE_111_length_73465_cov_65.313036
B19_NODE_111_length_73465_cov_65.313036
B19_NODE_111_length_73465_cov_65.313036
B19_NODE_111_length_73465_cov_65.313036
B19_NODE_111_length_73465_cov_65.313036
B19_NODE_111_length_73465_cov_65.313036
B19_NODE_111_length_73465_cov_65.313036
B19_NODE_111_length_73465_cov_65.313036
B19_NODE_111_length_73465_cov_65.313036
B19_NODE_111_length_73465_cov_65.313036
B19_NODE_1120_length_42934_cov_15.655216
B19_NODE_1120_length_42934_cov_15.655216
B19_NODE_1120_length_42934_cov_15.655216
B19_NODE_1120_length_42934_cov_15.655216
B19_NODE_1120_length_42934_cov_15.655216
B19_NODE_1120_length_42934_cov_15.655216
B19_NODE_1120_length_42934_cov_15.655216
B19_NODE_1120_length_42934_cov_15.655216
B19_NODE_1120_length_42934_cov_15.655216
B19_NODE_1120_length_42934_cov_15.655216
B19_NODE_1120_length_42934_cov_15.655216
B19_NODE_1120_length_42934_cov_15.655216
B19_NODE_1120_length_42934_cov_15.655216
B19_NODE_1120_length_42934_cov_15.655216
B19_NODE_1120_length_42934_cov_15.655216
B19_NODE_1122_length_42927_cov_39.834717
B19_NODE_1122_length_42927_cov_39.834717
B19_NODE_1122_length_42927_cov_39.834717
B19_NODE_1122_length_42927_cov_39.834717
B19_NODE_1122_length_42927_cov_39.834717
B19_NODE_1122_length_42927_cov_39.834717
B19_NODE_1122_length_42927_cov_39.834717
B19_NODE_1122_length_42927_cov_39.834717
B19_NODE_1122_length_42927_cov_39.834717
B19_NODE_1122_length_42927_cov_39.834717
B19_NODE_1122_length_42927_cov_39.834717
B19_NODE_1122_length_42927_cov_39.834717
B19_NODE_1122_length_42927_cov_39.834717
B19_NODE_1122_length_42927_cov_39.834717
B19_NODE_1123_length_42924_cov_60.859432
B19_NODE_1123_length_42924_cov_60.859432
B19_NODE_1123_length_42924_cov_60.859432
B19_NODE_1123_length_42924_cov_60.859432
B19_NODE_1123_length_42924_cov_60.859432
B19_NODE_1123_length_42924_cov_60.859432
B19_NODE_1123_length_42924_cov_60.859432
B19_NODE_1123_length_42924_cov_60.859432
B19_NODE_1123_length_42924_cov_60.859432
B19_NODE_1123_length_42924_cov_60.859432
B19_NODE_1123_length_42924_cov_60.859432
B19_NODE_1123_length_42924_cov_60.859432
B19_NODE_1123_length_42924_cov_60.859432
B19_NODE_1124_length_42919_cov_26.347751
B19_NODE_1124_length_42919_cov_26.347751
B19_NODE_1124_length_42919_cov_26.347751
B19_NODE_1124_length_42919_cov_26.347751
B19_NODE_1124_length_42919_cov_26.347751
B19_NODE_1124_length_42919_cov_26.347751
B19_NODE_1124_length_42919_cov_26.347751
B19_NODE_1124_length_42919_cov_26.347751
B19_NODE_1124_length_42919_cov_26.347751
B19_NODE_1124_length_42919_cov_26.347751
B19_NODE_1124_length_42919_cov_26.347751
B19_NODE_1124_length_42919_cov_26.347751
B19_NODE_1127_length_42899_cov_35.710415
B19_NODE_1127_length_42899_cov_35.710415
B19_NODE_1127_length_42899_cov_35.710415
B19_NODE_1127_length_42899_cov_35.710415
B19_NODE_1127_length_42899_cov_35.710415
B19_NODE_1127_length_42899_cov_35.710415
B19_NODE_1127_length_42899_cov_35.710415
B19_NODE_1127_length_42899_cov_35.710415
B19_NODE_1127_length_42899_cov_35.710415
B19_NODE_1127_length_42899_cov_35.710415
B19_NODE_1127_length_42899_cov_35.710415
B19_NODE_1127_length_42899_cov_35.710415
B19_NODE_1127_length_42899_cov_35.710415
B19_NODE_1127_length_42899_cov_35.710415
B19_NODE_1127_length_42899_cov_35.710415
B19_NODE_1127_length_42899_cov_35.710415
B19_NODE_112_length_73207_cov_42.970008
B19_NODE_112_length_73207_cov_42.970008
B19_NODE_112_length_73207_cov_42.970008
B19_NODE_112_length_73207_cov_42.970008
B19_NODE_112_length_73207_cov_42.970008
B19_NODE_112_length_73207_cov_42.970008
B19_NODE_112_length_73207_cov_42.970008
B19_NODE_112_length_73207_cov_42.970008
B19_NODE_112_length_73207_cov_42.970008
B19_NODE_112_length_73207_cov_42.970008
B19_NODE_112_length_73207_cov_42.970008
B19_NODE_112_length_73207_cov_42.970008
B19_NODE_112_length_73207_cov_42.970008
B19_NODE_112_length_73207_cov_42.970008
B19_NODE_112_length_73207_cov_42.970008
B19_NODE_112_length_73207_cov_42.970008
B19_NODE_112_length_73207_cov_42.970008
B19_NODE_112_length_73207_cov_42.970008
B19_NODE_112_length_73207_cov_42.970008
B19_NODE_112_length_73207_cov_42.970008
B19_NODE_112_length_73207_cov_42.970008
B19_NODE_112_length_73207_cov_42.970008
B19_NODE_112_length_73207_cov_42.970008
B19_NODE_112_length_73207_cov_42.970008
B19_NODE_112_length_73207_cov_42.970008
B19_NODE_112_length_73207_cov_42.970008
B19_NODE_112_length_73207_cov_42.970008
B19_NODE_112_length_73207_cov_42.970008
B19_NODE_112_length_73207_cov_42.970008
B19_NODE_112_length_73207_cov_42.970008
B19_NODE_112_length_73207_cov_42.970008
B19_NODE_112_length_73207_cov_42.970008
B19_NODE_112_length_73207_cov_42.970008
B19_NODE_112_length_73207_cov_42.970008
B19_NODE_112_length_73207_cov_42.970008
B19_NODE_112_length_73207_cov_42.970008
B19_NODE_112_length_73207_cov_42.970008
B19_NODE_112_length_73207_cov_42.970008
B19_NODE_112_length_73207_cov_42.970008
B19_NODE_112_length_73207_cov_42.970008
B19_NODE_112_length_73207_cov_42.970008
B19_NODE_112_length_73207_cov_42.970008
B19_NODE_112_length_73207_cov_42.970008
B19_NODE_112_length_73207_cov_42.970008
B19_NODE_112_length_73207_cov_42.970008
B19_NODE_112_length_73207_cov_42.970008
B19_NODE_112_length_73207_cov_42.970008
B19_NODE_112_length_73207_cov_42.970008
B19_NODE_112_length_73207_cov_42.970008
B19_NODE_1130_length_42874_cov_36.224176
B19_NODE_1130_length_42874_cov_36.224176
B19_NODE_1130_length_42874_cov_36.224176
B19_NODE_1130_length_42874_cov_36.224176
B19_NODE_1130_length_42874_cov_36.224176
B19_NODE_1130_length_42874_cov_36.224176
B19_NODE_1130_length_42874_cov_36.224176
B19_NODE_1130_length_42874_cov_36.224176
B19_NODE_1130_length_42874_cov_36.224176
B19_NODE_1130_length_42874_cov_36.224176
B19_NODE_1130_length_42874_cov_36.224176
B19_NODE_1136_length_42830_cov_131.479462
B19_NODE_1136_length_42830_cov_131.479462
B19_NODE_1136_length_42830_cov_131.479462
B19_NODE_1136_length_42830_cov_131.479462
B19_NODE_1136_length_42830_cov_131.479462
B19_NODE_1136_length_42830_cov_131.479462
B19_NODE_1136_length_42830_cov_131.479462
B19_NODE_1136_length_42830_cov_131.479462
B19_NODE_1136_length_42830_cov_131.479462
B19_NODE_1136_length_42830_cov_131.479462
B19_NODE_1136_length_42830_cov_131.479462
B19_NODE_1136_length_42830_cov_131.479462
B19_NODE_1136_length_42830_cov_131.479462
B19_NODE_113_length_73194_cov_46.384938
B19_NODE_113_length_73194_cov_46.384938
B19_NODE_113_length_73194_cov_46.384938
B19_NODE_113_length_73194_cov_46.384938
B19_NODE_113_length_73194_cov_46.384938
B19_NODE_113_length_73194_cov_46.384938
B19_NODE_113_length_73194_cov_46.384938
B19_NODE_113_length_73194_cov_46.384938
B19_NODE_113_length_73194_cov_46.384938
B19_NODE_113_length_73194_cov_46.384938
B19_NODE_113_length_73194_cov_46.384938
B19_NODE_113_length_73194_cov_46.384938
B19_NODE_113_length_73194_cov_46.384938
B19_NODE_113_length_73194_cov_46.384938
B19_NODE_113_length_73194_cov_46.384938
B19_NODE_113_length_73194_cov_46.384938
B19_NODE_113_length_73194_cov_46.384938
B19_NODE_113_length_73194_cov_46.384938
B19_NODE_113_length_73194_cov_46.384938
B19_NODE_113_length_73194_cov_46.384938
B19_NODE_113_length_73194_cov_46.384938
B19_NODE_113_length_73194_cov_46.384938
B19_NODE_113_length_73194_cov_46.384938
B19_NODE_113_length_73194_cov_46.384938
B19_NODE_113_length_73194_cov_46.384938
B19_NODE_113_length_73194_cov_46.384938
B19_NODE_113_length_73194_cov_46.384938
B19_NODE_113_length_73194_cov_46.384938
B19_NODE_113_length_73194_cov_46.384938
B19_NODE_113_length_73194_cov_46.384938
B19_NODE_113_length_73194_cov_46.384938
B19_NODE_113_length_73194_cov_46.384938
B19_NODE_113_length_73194_cov_46.384938
B19_NODE_113_length_73194_cov_46.384938
B19_NODE_113_length_73194_cov_46.384938
B19_NODE_113_length_73194_cov_46.384938
B19_NODE_113_length_73194_cov_46.384938
B19_NODE_113_length_73194_cov_46.384938
B19_NODE_113_length_73194_cov_46.384938
B19_NODE_113_length_73194_cov_46.384938
B19_NODE_113_length_73194_cov_46.384938
B19_NODE_113_length_73194_cov_46.384938
B19_NODE_113_length_73194_cov_46.384938
B19_NODE_113_length_73194_cov_46.384938
B19_NODE_1140_length_42814_cov_31.841133
B19_NODE_1140_length_42814_cov_31.841133
B19_NODE_1140_length_42814_cov_31.841133
B19_NODE_1140_length_42814_cov_31.841133
B19_NODE_1140_length_42814_cov_31.841133
B19_NODE_1141_length_42812_cov_34.564890
B19_NODE_1141_length_42812_cov_34.564890
B19_NODE_1141_length_42812_cov_34.564890
B19_NODE_1141_length_42812_cov_34.564890
B19_NODE_1149_length_42726_cov_33.720724
B19_NODE_1149_length_42726_cov_33.720724
B19_NODE_1149_length_42726_cov_33.720724
B19_NODE_1149_length_42726_cov_33.720724
B19_NODE_1156_length_42642_cov_72.769155
B19_NODE_1156_length_42642_cov_72.769155
B19_NODE_1156_length_42642_cov_72.769155
B19_NODE_1156_length_42642_cov_72.769155
B19_NODE_1156_length_42642_cov_72.769155
B19_NODE_1156_length_42642_cov_72.769155
B19_NODE_1156_length_42642_cov_72.769155
B19_NODE_1156_length_42642_cov_72.769155
B19_NODE_1156_length_42642_cov_72.769155
B19_NODE_1156_length_42642_cov_72.769155
B19_NODE_1156_length_42642_cov_72.769155
B19_NODE_1156_length_42642_cov_72.769155
B19_NODE_1156_length_42642_cov_72.769155
B19_NODE_1156_length_42642_cov_72.769155
B19_NODE_1156_length_42642_cov_72.769155
B19_NODE_1156_length_42642_cov_72.769155
B19_NODE_1156_length_42642_cov_72.769155
B19_NODE_1156_length_42642_cov_72.769155
B19_NODE_1156_length_42642_cov_72.769155
B19_NODE_1156_length_42642_cov_72.769155
B19_NODE_1156_length_42642_cov_72.769155
B19_NODE_1156_length_42642_cov_72.769155
B19_NODE_1156_length_42642_cov_72.769155
B19_NODE_1156_length_42642_cov_72.769155
B19_NODE_1156_length_42642_cov_72.769155
B19_NODE_1156_length_42642_cov_72.769155
B19_NODE_1156_length_42642_cov_72.769155
B19_NODE_115_length_73020_cov_51.526924
B19_NODE_115_length_73020_cov_51.526924
B19_NODE_115_length_73020_cov_51.526924
B19_NODE_115_length_73020_cov_51.526924
B19_NODE_115_length_73020_cov_51.526924
B19_NODE_115_length_73020_cov_51.526924
B19_NODE_115_length_73020_cov_51.526924
B19_NODE_115_length_73020_cov_51.526924
B19_NODE_115_length_73020_cov_51.526924
B19_NODE_115_length_73020_cov_51.526924
B19_NODE_115_length_73020_cov_51.526924
B19_NODE_115_length_73020_cov_51.526924
B19_NODE_115_length_73020_cov_51.526924
B19_NODE_115_length_73020_cov_51.526924
B19_NODE_115_length_73020_cov_51.526924
B19_NODE_115_length_73020_cov_51.526924
B19_NODE_115_length_73020_cov_51.526924
B19_NODE_115_length_73020_cov_51.526924
B19_NODE_115_length_73020_cov_51.526924
B19_NODE_115_length_73020_cov_51.526924
B19_NODE_115_length_73020_cov_51.526924
B19_NODE_115_length_73020_cov_51.526924
B19_NODE_115_length_73020_cov_51.526924
B19_NODE_115_length_73020_cov_51.526924
B19_NODE_115_length_73020_cov_51.526924
B19_NODE_115_length_73020_cov_51.526924
B19_NODE_1162_length_42528_cov_51.785699
B19_NODE_1162_length_42528_cov_51.785699
B19_NODE_1162_length_42528_cov_51.785699
B19_NODE_1165_length_42476_cov_150.776856
B19_NODE_1165_length_42476_cov_150.776856
B19_NODE_1165_length_42476_cov_150.776856
B19_NODE_1166_length_42476_cov_84.543999
B19_NODE_1166_length_42476_cov_84.543999
B19_NODE_1166_length_42476_cov_84.543999
B19_NODE_1166_length_42476_cov_84.543999
B19_NODE_1166_length_42476_cov_84.543999
B19_NODE_1166_length_42476_cov_84.543999
B19_NODE_1166_length_42476_cov_84.543999
B19_NODE_1166_length_42476_cov_84.543999
B19_NODE_1166_length_42476_cov_84.543999
B19_NODE_1166_length_42476_cov_84.543999
B19_NODE_1166_length_42476_cov_84.543999
B19_NODE_1166_length_42476_cov_84.543999
B19_NODE_1166_length_42476_cov_84.543999
B19_NODE_1166_length_42476_cov_84.543999
B19_NODE_1166_length_42476_cov_84.543999
B19_NODE_1166_length_42476_cov_84.543999
B19_NODE_1166_length_42476_cov_84.543999
B19_NODE_1166_length_42476_cov_84.543999
B19_NODE_1166_length_42476_cov_84.543999
B19_NODE_1166_length_42476_cov_84.543999
B19_NODE_1166_length_42476_cov_84.543999
B19_NODE_1166_length_42476_cov_84.543999
B19_NODE_1166_length_42476_cov_84.543999
B19_NODE_1166_length_42476_cov_84.543999
B19_NODE_1166_length_42476_cov_84.543999
B19_NODE_1166_length_42476_cov_84.543999
B19_NODE_1166_length_42476_cov_84.543999
B19_NODE_1166_length_42476_cov_84.543999
B19_NODE_1166_length_42476_cov_84.543999
B19_NODE_1166_length_42476_cov_84.543999
B19_NODE_1166_length_42476_cov_84.543999
B19_NODE_1166_length_42476_cov_84.543999
B19_NODE_1166_length_42476_cov_84.543999
B19_NODE_1166_length_42476_cov_84.543999
B19_NODE_1166_length_42476_cov_84.543999
B19_NODE_1169_length_42453_cov_64.831572
B19_NODE_1169_length_42453_cov_64.831572
B19_NODE_1169_length_42453_cov_64.831572
B19_NODE_1169_length_42453_cov_64.831572
B19_NODE_1169_length_42453_cov_64.831572
B19_NODE_1169_length_42453_cov_64.831572
B19_NODE_1169_length_42453_cov_64.831572
B19_NODE_1169_length_42453_cov_64.831572
B19_NODE_1169_length_42453_cov_64.831572
B19_NODE_1169_length_42453_cov_64.831572
B19_NODE_116_length_72996_cov_37.580318
B19_NODE_116_length_72996_cov_37.580318
B19_NODE_116_length_72996_cov_37.580318
B19_NODE_116_length_72996_cov_37.580318
B19_NODE_116_length_72996_cov_37.580318
B19_NODE_116_length_72996_cov_37.580318
B19_NODE_116_length_72996_cov_37.580318
B19_NODE_116_length_72996_cov_37.580318
B19_NODE_116_length_72996_cov_37.580318
B19_NODE_116_length_72996_cov_37.580318
B19_NODE_116_length_72996_cov_37.580318
B19_NODE_116_length_72996_cov_37.580318
B19_NODE_116_length_72996_cov_37.580318
B19_NODE_116_length_72996_cov_37.580318
B19_NODE_116_length_72996_cov_37.580318
B19_NODE_116_length_72996_cov_37.580318
B19_NODE_116_length_72996_cov_37.580318
B19_NODE_116_length_72996_cov_37.580318
B19_NODE_116_length_72996_cov_37.580318
B19_NODE_116_length_72996_cov_37.580318
B19_NODE_116_length_72996_cov_37.580318
B19_NODE_116_length_72996_cov_37.580318
B19_NODE_116_length_72996_cov_37.580318
B19_NODE_116_length_72996_cov_37.580318
B19_NODE_116_length_72996_cov_37.580318
B19_NODE_1173_length_42418_cov_64.965017
B19_NODE_1173_length_42418_cov_64.965017
B19_NODE_1173_length_42418_cov_64.965017
B19_NODE_1173_length_42418_cov_64.965017
B19_NODE_1173_length_42418_cov_64.965017
B19_NODE_1173_length_42418_cov_64.965017
B19_NODE_1173_length_42418_cov_64.965017
B19_NODE_1173_length_42418_cov_64.965017
B19_NODE_1173_length_42418_cov_64.965017
B19_NODE_1173_length_42418_cov_64.965017
B19_NODE_1173_length_42418_cov_64.965017
B19_NODE_1173_length_42418_cov_64.965017
B19_NODE_1173_length_42418_cov_64.965017
B19_NODE_1173_length_42418_cov_64.965017
B19_NODE_1173_length_42418_cov_64.965017
B19_NODE_1173_length_42418_cov_64.965017
B19_NODE_1173_length_42418_cov_64.965017
B19_NODE_1173_length_42418_cov_64.965017
B19_NODE_1174_length_42406_cov_45.618805
B19_NODE_1174_length_42406_cov_45.618805
B19_NODE_1174_length_42406_cov_45.618805
B19_NODE_1174_length_42406_cov_45.618805
B19_NODE_1174_length_42406_cov_45.618805
B19_NODE_1174_length_42406_cov_45.618805
B19_NODE_1174_length_42406_cov_45.618805
B19_NODE_1174_length_42406_cov_45.618805
B19_NODE_1174_length_42406_cov_45.618805
B19_NODE_1174_length_42406_cov_45.618805
B19_NODE_1174_length_42406_cov_45.618805
B19_NODE_1174_length_42406_cov_45.618805
B19_NODE_1176_length_42399_cov_77.429057
B19_NODE_1176_length_42399_cov_77.429057
B19_NODE_1176_length_42399_cov_77.429057
B19_NODE_1176_length_42399_cov_77.429057
B19_NODE_1176_length_42399_cov_77.429057
B19_NODE_1176_length_42399_cov_77.429057
B19_NODE_1176_length_42399_cov_77.429057
B19_NODE_1176_length_42399_cov_77.429057
B19_NODE_1176_length_42399_cov_77.429057
B19_NODE_1176_length_42399_cov_77.429057
B19_NODE_1176_length_42399_cov_77.429057
B19_NODE_1176_length_42399_cov_77.429057
B19_NODE_1176_length_42399_cov_77.429057
B19_NODE_1176_length_42399_cov_77.429057
B19_NODE_1176_length_42399_cov_77.429057
B19_NODE_1176_length_42399_cov_77.429057
B19_NODE_1176_length_42399_cov_77.429057
B19_NODE_1176_length_42399_cov_77.429057
B19_NODE_1176_length_42399_cov_77.429057
B19_NODE_1176_length_42399_cov_77.429057
B19_NODE_1176_length_42399_cov_77.429057
B19_NODE_1176_length_42399_cov_77.429057
B19_NODE_1176_length_42399_cov_77.429057
B19_NODE_1178_length_42352_cov_43.298248
B19_NODE_1178_length_42352_cov_43.298248
B19_NODE_1178_length_42352_cov_43.298248
B19_NODE_1178_length_42352_cov_43.298248
B19_NODE_1178_length_42352_cov_43.298248
B19_NODE_1178_length_42352_cov_43.298248
B19_NODE_1179_length_42345_cov_44.422582
B19_NODE_1179_length_42345_cov_44.422582
B19_NODE_1179_length_42345_cov_44.422582
B19_NODE_1179_length_42345_cov_44.422582
B19_NODE_1179_length_42345_cov_44.422582
B19_NODE_1179_length_42345_cov_44.422582
B19_NODE_1179_length_42345_cov_44.422582
B19_NODE_1179_length_42345_cov_44.422582
B19_NODE_1179_length_42345_cov_44.422582
B19_NODE_1179_length_42345_cov_44.422582
B19_NODE_1179_length_42345_cov_44.422582
B19_NODE_1179_length_42345_cov_44.422582
B19_NODE_1179_length_42345_cov_44.422582
B19_NODE_1179_length_42345_cov_44.422582
B19_NODE_1179_length_42345_cov_44.422582
B19_NODE_1179_length_42345_cov_44.422582
B19_NODE_1179_length_42345_cov_44.422582
B19_NODE_1179_length_42345_cov_44.422582
B19_NODE_1179_length_42345_cov_44.422582
B19_NODE_1179_length_42345_cov_44.422582
B19_NODE_1179_length_42345_cov_44.422582
B19_NODE_1179_length_42345_cov_44.422582
B19_NODE_1179_length_42345_cov_44.422582
B19_NODE_1179_length_42345_cov_44.422582
B19_NODE_1179_length_42345_cov_44.422582
B19_NODE_1179_length_42345_cov_44.422582
B19_NODE_1179_length_42345_cov_44.422582
B19_NODE_1179_length_42345_cov_44.422582
B19_NODE_1190_length_42205_cov_53.117367
B19_NODE_1190_length_42205_cov_53.117367
B19_NODE_1190_length_42205_cov_53.117367
B19_NODE_1190_length_42205_cov_53.117367
B19_NODE_1190_length_42205_cov_53.117367
B19_NODE_1190_length_42205_cov_53.117367
B19_NODE_1190_length_42205_cov_53.117367
B19_NODE_1190_length_42205_cov_53.117367
B19_NODE_1190_length_42205_cov_53.117367
B19_NODE_1190_length_42205_cov_53.117367
B19_NODE_1190_length_42205_cov_53.117367
B19_NODE_1190_length_42205_cov_53.117367
B19_NODE_1190_length_42205_cov_53.117367
B19_NODE_1190_length_42205_cov_53.117367
B19_NODE_1190_length_42205_cov_53.117367
B19_NODE_1190_length_42205_cov_53.117367
B19_NODE_1190_length_42205_cov_53.117367
B19_NODE_1190_length_42205_cov_53.117367
B19_NODE_1190_length_42205_cov_53.117367
B19_NODE_1190_length_42205_cov_53.117367
B19_NODE_1190_length_42205_cov_53.117367
B19_NODE_1190_length_42205_cov_53.117367
B19_NODE_1190_length_42205_cov_53.117367
B19_NODE_1190_length_42205_cov_53.117367
B19_NODE_1190_length_42205_cov_53.117367
B19_NODE_1190_length_42205_cov_53.117367
B19_NODE_1190_length_42205_cov_53.117367
B19_NODE_1190_length_42205_cov_53.117367
B19_NODE_1190_length_42205_cov_53.117367
B19_NODE_1190_length_42205_cov_53.117367
B19_NODE_1190_length_42205_cov_53.117367
B19_NODE_1190_length_42205_cov_53.117367
B19_NODE_1190_length_42205_cov_53.117367
B19_NODE_1190_length_42205_cov_53.117367
B19_NODE_1191_length_42197_cov_161.471240
B19_NODE_1191_length_42197_cov_161.471240
B19_NODE_1191_length_42197_cov_161.471240
B19_NODE_1191_length_42197_cov_161.471240
B19_NODE_1191_length_42197_cov_161.471240
B19_NODE_1191_length_42197_cov_161.471240
B19_NODE_1191_length_42197_cov_161.471240
B19_NODE_1191_length_42197_cov_161.471240
B19_NODE_1191_length_42197_cov_161.471240
B19_NODE_1192_length_42195_cov_33.126815
B19_NODE_1192_length_42195_cov_33.126815
B19_NODE_1192_length_42195_cov_33.126815
B19_NODE_1192_length_42195_cov_33.126815
B19_NODE_1192_length_42195_cov_33.126815
B19_NODE_1192_length_42195_cov_33.126815
B19_NODE_1192_length_42195_cov_33.126815
B19_NODE_1192_length_42195_cov_33.126815
B19_NODE_1192_length_42195_cov_33.126815
B19_NODE_1192_length_42195_cov_33.126815
B19_NODE_1192_length_42195_cov_33.126815
B19_NODE_1192_length_42195_cov_33.126815
B19_NODE_1192_length_42195_cov_33.126815
B19_NODE_1192_length_42195_cov_33.126815
B19_NODE_1192_length_42195_cov_33.126815
B19_NODE_1192_length_42195_cov_33.126815
B19_NODE_1192_length_42195_cov_33.126815
B19_NODE_1192_length_42195_cov_33.126815
B19_NODE_1192_length_42195_cov_33.126815
B19_NODE_1192_length_42195_cov_33.126815
B19_NODE_1192_length_42195_cov_33.126815
B19_NODE_1193_length_42189_cov_48.392130
B19_NODE_1193_length_42189_cov_48.392130
B19_NODE_1193_length_42189_cov_48.392130
B19_NODE_1193_length_42189_cov_48.392130
B19_NODE_1193_length_42189_cov_48.392130
B19_NODE_1193_length_42189_cov_48.392130
B19_NODE_1193_length_42189_cov_48.392130
B19_NODE_1193_length_42189_cov_48.392130
B19_NODE_1193_length_42189_cov_48.392130
B19_NODE_1193_length_42189_cov_48.392130
B19_NODE_1193_length_42189_cov_48.392130
B19_NODE_1193_length_42189_cov_48.392130
B19_NODE_1193_length_42189_cov_48.392130
B19_NODE_1193_length_42189_cov_48.392130
B19_NODE_1193_length_42189_cov_48.392130
B19_NODE_1193_length_42189_cov_48.392130
B19_NODE_1193_length_42189_cov_48.392130
B19_NODE_1193_length_42189_cov_48.392130
B19_NODE_1193_length_42189_cov_48.392130
B19_NODE_1193_length_42189_cov_48.392130
B19_NODE_1193_length_42189_cov_48.392130
B19_NODE_1193_length_42189_cov_48.392130
B19_NODE_1193_length_42189_cov_48.392130
B19_NODE_1193_length_42189_cov_48.392130
B19_NODE_1193_length_42189_cov_48.392130
B19_NODE_1193_length_42189_cov_48.392130
B19_NODE_1193_length_42189_cov_48.392130
B19_NODE_1193_length_42189_cov_48.392130
B19_NODE_1193_length_42189_cov_48.392130
B19_NODE_1193_length_42189_cov_48.392130
B19_NODE_1193_length_42189_cov_48.392130
B19_NODE_1193_length_42189_cov_48.392130
B19_NODE_1193_length_42189_cov_48.392130
B19_NODE_1193_length_42189_cov_48.392130
B19_NODE_1193_length_42189_cov_48.392130
B19_NODE_1193_length_42189_cov_48.392130
B19_NODE_1193_length_42189_cov_48.392130
B19_NODE_1193_length_42189_cov_48.392130
B19_NODE_1193_length_42189_cov_48.392130
B19_NODE_1193_length_42189_cov_48.392130
B19_NODE_1193_length_42189_cov_48.392130
B19_NODE_1193_length_42189_cov_48.392130
B19_NODE_1193_length_42189_cov_48.392130
B19_NODE_1193_length_42189_cov_48.392130
B19_NODE_1193_length_42189_cov_48.392130
B19_NODE_1193_length_42189_cov_48.392130
B19_NODE_1196_length_42147_cov_18.918274
B19_NODE_1196_length_42147_cov_18.918274
B19_NODE_1196_length_42147_cov_18.918274
B19_NODE_1196_length_42147_cov_18.918274
B19_NODE_1196_length_42147_cov_18.918274
B19_NODE_1196_length_42147_cov_18.918274
B19_NODE_1196_length_42147_cov_18.918274
B19_NODE_1196_length_42147_cov_18.918274
B19_NODE_1196_length_42147_cov_18.918274
B19_NODE_1196_length_42147_cov_18.918274
B19_NODE_1196_length_42147_cov_18.918274
B19_NODE_1196_length_42147_cov_18.918274
B19_NODE_1196_length_42147_cov_18.918274
B19_NODE_1196_length_42147_cov_18.918274
B19_NODE_1196_length_42147_cov_18.918274
B19_NODE_1196_length_42147_cov_18.918274
B19_NODE_1196_length_42147_cov_18.918274
B19_NODE_1196_length_42147_cov_18.918274
B19_NODE_1196_length_42147_cov_18.918274
B19_NODE_1196_length_42147_cov_18.918274
B19_NODE_1196_length_42147_cov_18.918274
B19_NODE_1196_length_42147_cov_18.918274
B19_NODE_1196_length_42147_cov_18.918274
B19_NODE_1196_length_42147_cov_18.918274
B19_NODE_1196_length_42147_cov_18.918274
B19_NODE_1196_length_42147_cov_18.918274
B19_NODE_1196_length_42147_cov_18.918274
B19_NODE_1197_length_42138_cov_185.950194
B19_NODE_1197_length_42138_cov_185.950194
B19_NODE_1198_length_42132_cov_102.873470
B19_NODE_1198_length_42132_cov_102.873470
B19_NODE_1198_length_42132_cov_102.873470
B19_NODE_1198_length_42132_cov_102.873470
B19_NODE_1198_length_42132_cov_102.873470
B19_NODE_1198_length_42132_cov_102.873470
B19_NODE_1198_length_42132_cov_102.873470
B19_NODE_1198_length_42132_cov_102.873470
B19_NODE_1198_length_42132_cov_102.873470
B19_NODE_1198_length_42132_cov_102.873470
B19_NODE_1198_length_42132_cov_102.873470
B19_NODE_1198_length_42132_cov_102.873470
B19_NODE_1198_length_42132_cov_102.873470
B19_NODE_1198_length_42132_cov_102.873470
B19_NODE_1198_length_42132_cov_102.873470
B19_NODE_1198_length_42132_cov_102.873470
B19_NODE_119_length_72448_cov_151.285014
B19_NODE_119_length_72448_cov_151.285014
B19_NODE_119_length_72448_cov_151.285014
B19_NODE_119_length_72448_cov_151.285014
B19_NODE_119_length_72448_cov_151.285014
B19_NODE_119_length_72448_cov_151.285014
B19_NODE_119_length_72448_cov_151.285014
B19_NODE_119_length_72448_cov_151.285014
B19_NODE_119_length_72448_cov_151.285014
B19_NODE_119_length_72448_cov_151.285014
B19_NODE_119_length_72448_cov_151.285014
B19_NODE_119_length_72448_cov_151.285014
B19_NODE_119_length_72448_cov_151.285014
B19_NODE_119_length_72448_cov_151.285014
B19_NODE_119_length_72448_cov_151.285014
B19_NODE_119_length_72448_cov_151.285014
B19_NODE_119_length_72448_cov_151.285014
B19_NODE_119_length_72448_cov_151.285014
B19_NODE_119_length_72448_cov_151.285014
B19_NODE_11_length_122416_cov_33.183457
B19_NODE_11_length_122416_cov_33.183457
B19_NODE_11_length_122416_cov_33.183457
B19_NODE_11_length_122416_cov_33.183457
B19_NODE_11_length_122416_cov_33.183457
B19_NODE_11_length_122416_cov_33.183457
B19_NODE_11_length_122416_cov_33.183457
B19_NODE_11_length_122416_cov_33.183457
B19_NODE_11_length_122416_cov_33.183457
B19_NODE_11_length_122416_cov_33.183457
B19_NODE_11_length_122416_cov_33.183457
B19_NODE_11_length_122416_cov_33.183457
B19_NODE_11_length_122416_cov_33.183457
B19_NODE_11_length_122416_cov_33.183457
B19_NODE_11_length_122416_cov_33.183457
B19_NODE_11_length_122416_cov_33.183457
B19_NODE_11_length_122416_cov_33.183457
B19_NODE_11_length_122416_cov_33.183457
B19_NODE_11_length_122416_cov_33.183457
B19_NODE_11_length_122416_cov_33.183457
B19_NODE_11_length_122416_cov_33.183457
B19_NODE_11_length_122416_cov_33.183457
B19_NODE_11_length_122416_cov_33.183457
B19_NODE_11_length_122416_cov_33.183457
B19_NODE_11_length_122416_cov_33.183457
B19_NODE_11_length_122416_cov_33.183457
B19_NODE_11_length_122416_cov_33.183457
B19_NODE_11_length_122416_cov_33.183457
B19_NODE_11_length_122416_cov_33.183457
B19_NODE_11_length_122416_cov_33.183457
B19_NODE_11_length_122416_cov_33.183457
B19_NODE_11_length_122416_cov_33.183457
B19_NODE_11_length_122416_cov_33.183457
B19_NODE_11_length_122416_cov_33.183457
B19_NODE_11_length_122416_cov_33.183457
B19_NODE_11_length_122416_cov_33.183457
B19_NODE_11_length_122416_cov_33.183457
B19_NODE_11_length_122416_cov_33.183457
B19_NODE_11_length_122416_cov_33.183457
B19_NODE_11_length_122416_cov_33.183457
B19_NODE_11_length_122416_cov_33.183457
B19_NODE_11_length_122416_cov_33.183457
B19_NODE_11_length_122416_cov_33.183457
B19_NODE_11_length_122416_cov_33.183457
B19_NODE_11_length_122416_cov_33.183457
B19_NODE_11_length_122416_cov_33.183457
B19_NODE_11_length_122416_cov_33.183457
B19_NODE_11_length_122416_cov_33.183457
B19_NODE_11_length_122416_cov_33.183457
B19_NODE_11_length_122416_cov_33.183457
B19_NODE_11_length_122416_cov_33.183457
B19_NODE_11_length_122416_cov_33.183457
B19_NODE_11_length_122416_cov_33.183457
B19_NODE_11_length_122416_cov_33.183457
B19_NODE_11_length_122416_cov_33.183457
B19_NODE_11_length_122416_cov_33.183457
B19_NODE_11_length_122416_cov_33.183457
B19_NODE_11_length_122416_cov_33.183457
B19_NODE_11_length_122416_cov_33.183457
B19_NODE_11_length_122416_cov_33.183457
B19_NODE_11_length_122416_cov_33.183457
B19_NODE_11_length_122416_cov_33.183457
B19_NODE_11_length_122416_cov_33.183457
B19_NODE_11_length_122416_cov_33.183457
B19_NODE_11_length_122416_cov_33.183457
B19_NODE_11_length_122416_cov_33.183457
B19_NODE_11_length_122416_cov_33.183457
B19_NODE_11_length_122416_cov_33.183457
B19_NODE_11_length_122416_cov_33.183457
B19_NODE_11_length_122416_cov_33.183457
B19_NODE_11_length_122416_cov_33.183457
B19_NODE_11_length_122416_cov_33.183457
B19_NODE_11_length_122416_cov_33.183457
B19_NODE_11_length_122416_cov_33.183457
B19_NODE_11_length_122416_cov_33.183457
B19_NODE_11_length_122416_cov_33.183457
B19_NODE_11_length_122416_cov_33.183457
B19_NODE_11_length_122416_cov_33.183457
B19_NODE_11_length_122416_cov_33.183457
B19_NODE_11_length_122416_cov_33.183457
B19_NODE_11_length_122416_cov_33.183457
B19_NODE_11_length_122416_cov_33.183457
B19_NODE_11_length_122416_cov_33.183457
B19_NODE_11_length_122416_cov_33.183457
B19_NODE_11_length_122416_cov_33.183457
B19_NODE_11_length_122416_cov_33.183457
B19_NODE_11_length_122416_cov_33.183457
B19_NODE_11_length_122416_cov_33.183457
B19_NODE_11_length_122416_cov_33.183457
B19_NODE_11_length_122416_cov_33.183457
B19_NODE_11_length_122416_cov_33.183457
B19_NODE_11_length_122416_cov_33.183457
B19_NODE_11_length_122416_cov_33.183457
B19_NODE_11_length_122416_cov_33.183457
B19_NODE_11_length_122416_cov_33.183457
B19_NODE_11_length_122416_cov_33.183457
B19_NODE_11_length_122416_cov_33.183457
B19_NODE_11_length_122416_cov_33.183457
B19_NODE_11_length_122416_cov_33.183457
B19_NODE_11_length_122416_cov_33.183457
B19_NODE_11_length_122416_cov_33.183457
B19_NODE_11_length_122416_cov_33.183457
B19_NODE_11_length_122416_cov_33.183457
B19_NODE_11_length_122416_cov_33.183457
B19_NODE_1201_length_42109_cov_34.543159
B19_NODE_1201_length_42109_cov_34.543159
B19_NODE_1201_length_42109_cov_34.543159
B19_NODE_1201_length_42109_cov_34.543159
B19_NODE_1201_length_42109_cov_34.543159
B19_NODE_1201_length_42109_cov_34.543159
B19_NODE_1201_length_42109_cov_34.543159
B19_NODE_1201_length_42109_cov_34.543159
B19_NODE_1201_length_42109_cov_34.543159
B19_NODE_1201_length_42109_cov_34.543159
B19_NODE_1201_length_42109_cov_34.543159
B19_NODE_1201_length_42109_cov_34.543159
B19_NODE_1201_length_42109_cov_34.543159
B19_NODE_1203_length_42096_cov_86.664066
B19_NODE_1203_length_42096_cov_86.664066
B19_NODE_1203_length_42096_cov_86.664066
B19_NODE_1203_length_42096_cov_86.664066
B19_NODE_1203_length_42096_cov_86.664066
B19_NODE_1203_length_42096_cov_86.664066
B19_NODE_1203_length_42096_cov_86.664066
B19_NODE_1203_length_42096_cov_86.664066
B19_NODE_1203_length_42096_cov_86.664066
B19_NODE_1203_length_42096_cov_86.664066
B19_NODE_1205_length_42035_cov_319.921606
B19_NODE_1205_length_42035_cov_319.921606
B19_NODE_1205_length_42035_cov_319.921606
B19_NODE_1205_length_42035_cov_319.921606
B19_NODE_1205_length_42035_cov_319.921606
B19_NODE_1205_length_42035_cov_319.921606
B19_NODE_1205_length_42035_cov_319.921606
B19_NODE_1205_length_42035_cov_319.921606
B19_NODE_1206_length_42035_cov_93.742449
B19_NODE_1206_length_42035_cov_93.742449
B19_NODE_1206_length_42035_cov_93.742449
B19_NODE_1206_length_42035_cov_93.742449
B19_NODE_1206_length_42035_cov_93.742449
B19_NODE_1206_length_42035_cov_93.742449
B19_NODE_1206_length_42035_cov_93.742449
B19_NODE_1206_length_42035_cov_93.742449
B19_NODE_1206_length_42035_cov_93.742449
B19_NODE_1206_length_42035_cov_93.742449
B19_NODE_1206_length_42035_cov_93.742449
B19_NODE_1206_length_42035_cov_93.742449
B19_NODE_1206_length_42035_cov_93.742449
B19_NODE_1206_length_42035_cov_93.742449
B19_NODE_1206_length_42035_cov_93.742449
B19_NODE_1206_length_42035_cov_93.742449
B19_NODE_1206_length_42035_cov_93.742449
B19_NODE_1206_length_42035_cov_93.742449
B19_NODE_1206_length_42035_cov_93.742449
B19_NODE_1206_length_42035_cov_93.742449
B19_NODE_1206_length_42035_cov_93.742449
B19_NODE_1206_length_42035_cov_93.742449
B19_NODE_1206_length_42035_cov_93.742449
B19_NODE_1206_length_42035_cov_93.742449
B19_NODE_1207_length_42032_cov_21.249160
B19_NODE_1207_length_42032_cov_21.249160
B19_NODE_1207_length_42032_cov_21.249160
B19_NODE_1207_length_42032_cov_21.249160
B19_NODE_1207_length_42032_cov_21.249160
B19_NODE_1207_length_42032_cov_21.249160
B19_NODE_1207_length_42032_cov_21.249160
B19_NODE_1207_length_42032_cov_21.249160
B19_NODE_1207_length_42032_cov_21.249160
B19_NODE_1207_length_42032_cov_21.249160
B19_NODE_1207_length_42032_cov_21.249160
B19_NODE_1207_length_42032_cov_21.249160
B19_NODE_1207_length_42032_cov_21.249160
B19_NODE_1207_length_42032_cov_21.249160
B19_NODE_1207_length_42032_cov_21.249160
B19_NODE_1207_length_42032_cov_21.249160
B19_NODE_1207_length_42032_cov_21.249160
B19_NODE_1207_length_42032_cov_21.249160
B19_NODE_1207_length_42032_cov_21.249160
B19_NODE_1207_length_42032_cov_21.249160
B19_NODE_1207_length_42032_cov_21.249160
B19_NODE_1207_length_42032_cov_21.249160
B19_NODE_1207_length_42032_cov_21.249160
B19_NODE_1207_length_42032_cov_21.249160
B19_NODE_1207_length_42032_cov_21.249160
B19_NODE_1207_length_42032_cov_21.249160
B19_NODE_1207_length_42032_cov_21.249160
B19_NODE_1207_length_42032_cov_21.249160
B19_NODE_1207_length_42032_cov_21.249160
B19_NODE_1207_length_42032_cov_21.249160
B19_NODE_1207_length_42032_cov_21.249160
B19_NODE_1207_length_42032_cov_21.249160
B19_NODE_1207_length_42032_cov_21.249160
B19_NODE_1207_length_42032_cov_21.249160
B19_NODE_1207_length_42032_cov_21.249160
B19_NODE_120_length_72445_cov_12.201450
B19_NODE_120_length_72445_cov_12.201450
B19_NODE_120_length_72445_cov_12.201450
B19_NODE_120_length_72445_cov_12.201450
B19_NODE_120_length_72445_cov_12.201450
B19_NODE_120_length_72445_cov_12.201450
B19_NODE_120_length_72445_cov_12.201450
B19_NODE_120_length_72445_cov_12.201450
B19_NODE_120_length_72445_cov_12.201450
B19_NODE_120_length_72445_cov_12.201450
B19_NODE_120_length_72445_cov_12.201450
B19_NODE_120_length_72445_cov_12.201450
B19_NODE_120_length_72445_cov_12.201450
B19_NODE_120_length_72445_cov_12.201450
B19_NODE_120_length_72445_cov_12.201450
B19_NODE_120_length_72445_cov_12.201450
B19_NODE_120_length_72445_cov_12.201450
B19_NODE_120_length_72445_cov_12.201450
B19_NODE_120_length_72445_cov_12.201450
B19_NODE_120_length_72445_cov_12.201450
B19_NODE_120_length_72445_cov_12.201450
B19_NODE_120_length_72445_cov_12.201450
B19_NODE_120_length_72445_cov_12.201450
B19_NODE_120_length_72445_cov_12.201450
B19_NODE_120_length_72445_cov_12.201450
B19_NODE_120_length_72445_cov_12.201450
B19_NODE_120_length_72445_cov_12.201450
B19_NODE_120_length_72445_cov_12.201450
B19_NODE_120_length_72445_cov_12.201450
B19_NODE_120_length_72445_cov_12.201450
B19_NODE_120_length_72445_cov_12.201450
B19_NODE_120_length_72445_cov_12.201450
B19_NODE_120_length_72445_cov_12.201450
B19_NODE_120_length_72445_cov_12.201450
B19_NODE_120_length_72445_cov_12.201450
B19_NODE_120_length_72445_cov_12.201450
B19_NODE_120_length_72445_cov_12.201450
B19_NODE_120_length_72445_cov_12.201450
B19_NODE_120_length_72445_cov_12.201450
B19_NODE_120_length_72445_cov_12.201450
B19_NODE_120_length_72445_cov_12.201450
B19_NODE_120_length_72445_cov_12.201450
B19_NODE_120_length_72445_cov_12.201450
B19_NODE_120_length_72445_cov_12.201450
B19_NODE_120_length_72445_cov_12.201450
B19_NODE_120_length_72445_cov_12.201450
B19_NODE_120_length_72445_cov_12.201450
B19_NODE_120_length_72445_cov_12.201450
B19_NODE_120_length_72445_cov_12.201450
B19_NODE_120_length_72445_cov_12.201450
B19_NODE_120_length_72445_cov_12.201450
B19_NODE_120_length_72445_cov_12.201450
B19_NODE_120_length_72445_cov_12.201450
B19_NODE_120_length_72445_cov_12.201450
B19_NODE_1213_length_41957_cov_73.479929
B19_NODE_1213_length_41957_cov_73.479929
B19_NODE_1213_length_41957_cov_73.479929
B19_NODE_1213_length_41957_cov_73.479929
B19_NODE_1213_length_41957_cov_73.479929
B19_NODE_1213_length_41957_cov_73.479929
B19_NODE_1213_length_41957_cov_73.479929
B19_NODE_1213_length_41957_cov_73.479929
B19_NODE_1213_length_41957_cov_73.479929
B19_NODE_1213_length_41957_cov_73.479929
B19_NODE_1213_length_41957_cov_73.479929
B19_NODE_1213_length_41957_cov_73.479929
B19_NODE_1213_length_41957_cov_73.479929
B19_NODE_1213_length_41957_cov_73.479929
B19_NODE_1213_length_41957_cov_73.479929
B19_NODE_1215_length_41945_cov_14.103629
B19_NODE_1215_length_41945_cov_14.103629
B19_NODE_1215_length_41945_cov_14.103629
B19_NODE_1215_length_41945_cov_14.103629
B19_NODE_1215_length_41945_cov_14.103629
B19_NODE_1215_length_41945_cov_14.103629
B19_NODE_1215_length_41945_cov_14.103629
B19_NODE_1215_length_41945_cov_14.103629
B19_NODE_1215_length_41945_cov_14.103629
B19_NODE_1215_length_41945_cov_14.103629
B19_NODE_1215_length_41945_cov_14.103629
B19_NODE_1215_length_41945_cov_14.103629
B19_NODE_1215_length_41945_cov_14.103629
B19_NODE_1215_length_41945_cov_14.103629
B19_NODE_1215_length_41945_cov_14.103629
B19_NODE_1215_length_41945_cov_14.103629
B19_NODE_1215_length_41945_cov_14.103629
B19_NODE_1216_length_41927_cov_596.958755
B19_NODE_1216_length_41927_cov_596.958755
B19_NODE_1216_length_41927_cov_596.958755
B19_NODE_1216_length_41927_cov_596.958755
B19_NODE_1216_length_41927_cov_596.958755
B19_NODE_1216_length_41927_cov_596.958755
B19_NODE_1216_length_41927_cov_596.958755
B19_NODE_1216_length_41927_cov_596.958755
B19_NODE_1216_length_41927_cov_596.958755
B19_NODE_1216_length_41927_cov_596.958755
B19_NODE_1216_length_41927_cov_596.958755
B19_NODE_1216_length_41927_cov_596.958755
B19_NODE_1216_length_41927_cov_596.958755
B19_NODE_121_length_72434_cov_51.462496
B19_NODE_121_length_72434_cov_51.462496
B19_NODE_121_length_72434_cov_51.462496
B19_NODE_121_length_72434_cov_51.462496
B19_NODE_121_length_72434_cov_51.462496
B19_NODE_121_length_72434_cov_51.462496
B19_NODE_121_length_72434_cov_51.462496
B19_NODE_121_length_72434_cov_51.462496
B19_NODE_121_length_72434_cov_51.462496
B19_NODE_121_length_72434_cov_51.462496
B19_NODE_121_length_72434_cov_51.462496
B19_NODE_121_length_72434_cov_51.462496
B19_NODE_121_length_72434_cov_51.462496
B19_NODE_121_length_72434_cov_51.462496
B19_NODE_121_length_72434_cov_51.462496
B19_NODE_1225_length_41823_cov_60.904281
B19_NODE_1225_length_41823_cov_60.904281
B19_NODE_1225_length_41823_cov_60.904281
B19_NODE_1225_length_41823_cov_60.904281
B19_NODE_1225_length_41823_cov_60.904281
B19_NODE_1225_length_41823_cov_60.904281
B19_NODE_1225_length_41823_cov_60.904281
B19_NODE_1225_length_41823_cov_60.904281
B19_NODE_1225_length_41823_cov_60.904281
B19_NODE_1225_length_41823_cov_60.904281
B19_NODE_1225_length_41823_cov_60.904281
B19_NODE_1225_length_41823_cov_60.904281
B19_NODE_1225_length_41823_cov_60.904281
B19_NODE_1225_length_41823_cov_60.904281
B19_NODE_1225_length_41823_cov_60.904281
B19_NODE_1225_length_41823_cov_60.904281
B19_NODE_1225_length_41823_cov_60.904281
B19_NODE_1226_length_41820_cov_40.328577
B19_NODE_1226_length_41820_cov_40.328577
B19_NODE_1226_length_41820_cov_40.328577
B19_NODE_1226_length_41820_cov_40.328577
B19_NODE_1226_length_41820_cov_40.328577
B19_NODE_1226_length_41820_cov_40.328577
B19_NODE_1226_length_41820_cov_40.328577
B19_NODE_1226_length_41820_cov_40.328577
B19_NODE_1226_length_41820_cov_40.328577
B19_NODE_1226_length_41820_cov_40.328577
B19_NODE_1226_length_41820_cov_40.328577
B19_NODE_1226_length_41820_cov_40.328577
B19_NODE_1226_length_41820_cov_40.328577
B19_NODE_1226_length_41820_cov_40.328577
B19_NODE_1226_length_41820_cov_40.328577
B19_NODE_1226_length_41820_cov_40.328577
B19_NODE_1226_length_41820_cov_40.328577
B19_NODE_1226_length_41820_cov_40.328577
B19_NODE_1229_length_41797_cov_26.907216
B19_NODE_1229_length_41797_cov_26.907216
B19_NODE_1229_length_41797_cov_26.907216
B19_NODE_1229_length_41797_cov_26.907216
B19_NODE_1229_length_41797_cov_26.907216
B19_NODE_1229_length_41797_cov_26.907216
B19_NODE_1229_length_41797_cov_26.907216
B19_NODE_1229_length_41797_cov_26.907216
B19_NODE_1229_length_41797_cov_26.907216
B19_NODE_1229_length_41797_cov_26.907216
B19_NODE_1229_length_41797_cov_26.907216
B19_NODE_1229_length_41797_cov_26.907216
B19_NODE_1229_length_41797_cov_26.907216
B19_NODE_1229_length_41797_cov_26.907216
B19_NODE_1229_length_41797_cov_26.907216
B19_NODE_1229_length_41797_cov_26.907216
B19_NODE_1229_length_41797_cov_26.907216
B19_NODE_1229_length_41797_cov_26.907216
B19_NODE_1229_length_41797_cov_26.907216
B19_NODE_1229_length_41797_cov_26.907216
B19_NODE_1229_length_41797_cov_26.907216
B19_NODE_1229_length_41797_cov_26.907216
B19_NODE_1229_length_41797_cov_26.907216
B19_NODE_1229_length_41797_cov_26.907216
B19_NODE_1229_length_41797_cov_26.907216
B19_NODE_1229_length_41797_cov_26.907216
B19_NODE_1229_length_41797_cov_26.907216
B19_NODE_1229_length_41797_cov_26.907216
B19_NODE_1229_length_41797_cov_26.907216
B19_NODE_1229_length_41797_cov_26.907216
B19_NODE_1229_length_41797_cov_26.907216
B19_NODE_1229_length_41797_cov_26.907216
B19_NODE_1229_length_41797_cov_26.907216
B19_NODE_1232_length_41759_cov_18.499257
B19_NODE_1232_length_41759_cov_18.499257
B19_NODE_1232_length_41759_cov_18.499257
B19_NODE_1232_length_41759_cov_18.499257
B19_NODE_1232_length_41759_cov_18.499257
B19_NODE_1232_length_41759_cov_18.499257
B19_NODE_1232_length_41759_cov_18.499257
B19_NODE_1232_length_41759_cov_18.499257
B19_NODE_1232_length_41759_cov_18.499257
B19_NODE_1232_length_41759_cov_18.499257
B19_NODE_1232_length_41759_cov_18.499257
B19_NODE_1232_length_41759_cov_18.499257
B19_NODE_1232_length_41759_cov_18.499257
B19_NODE_1232_length_41759_cov_18.499257
B19_NODE_1232_length_41759_cov_18.499257
B19_NODE_1232_length_41759_cov_18.499257
B19_NODE_1232_length_41759_cov_18.499257
B19_NODE_1232_length_41759_cov_18.499257
B19_NODE_1232_length_41759_cov_18.499257
B19_NODE_1232_length_41759_cov_18.499257
B19_NODE_1232_length_41759_cov_18.499257
B19_NODE_1243_length_41646_cov_57.343344
B19_NODE_1243_length_41646_cov_57.343344
B19_NODE_1243_length_41646_cov_57.343344
B19_NODE_1243_length_41646_cov_57.343344
B19_NODE_1243_length_41646_cov_57.343344
B19_NODE_1243_length_41646_cov_57.343344
B19_NODE_1243_length_41646_cov_57.343344
B19_NODE_1243_length_41646_cov_57.343344
B19_NODE_1243_length_41646_cov_57.343344
B19_NODE_1243_length_41646_cov_57.343344
B19_NODE_1243_length_41646_cov_57.343344
B19_NODE_1243_length_41646_cov_57.343344
B19_NODE_1243_length_41646_cov_57.343344
B19_NODE_1243_length_41646_cov_57.343344
B19_NODE_1243_length_41646_cov_57.343344
B19_NODE_1243_length_41646_cov_57.343344
B19_NODE_1243_length_41646_cov_57.343344
B19_NODE_1243_length_41646_cov_57.343344
B19_NODE_1243_length_41646_cov_57.343344
B19_NODE_1246_length_41602_cov_38.483597
B19_NODE_1246_length_41602_cov_38.483597
B19_NODE_1246_length_41602_cov_38.483597
B19_NODE_1246_length_41602_cov_38.483597
B19_NODE_1246_length_41602_cov_38.483597
B19_NODE_1246_length_41602_cov_38.483597
B19_NODE_1249_length_41579_cov_27.410630
B19_NODE_1249_length_41579_cov_27.410630
B19_NODE_1249_length_41579_cov_27.410630
B19_NODE_1249_length_41579_cov_27.410630
B19_NODE_1249_length_41579_cov_27.410630
B19_NODE_1249_length_41579_cov_27.410630
B19_NODE_1249_length_41579_cov_27.410630
B19_NODE_1249_length_41579_cov_27.410630
B19_NODE_1249_length_41579_cov_27.410630
B19_NODE_1249_length_41579_cov_27.410630
B19_NODE_1249_length_41579_cov_27.410630
B19_NODE_1249_length_41579_cov_27.410630
B19_NODE_1249_length_41579_cov_27.410630
B19_NODE_1249_length_41579_cov_27.410630
B19_NODE_1249_length_41579_cov_27.410630
B19_NODE_1250_length_41568_cov_78.822297
B19_NODE_1250_length_41568_cov_78.822297
B19_NODE_1250_length_41568_cov_78.822297
B19_NODE_1250_length_41568_cov_78.822297
B19_NODE_1250_length_41568_cov_78.822297
B19_NODE_1250_length_41568_cov_78.822297
B19_NODE_1250_length_41568_cov_78.822297
B19_NODE_1250_length_41568_cov_78.822297
B19_NODE_1250_length_41568_cov_78.822297
B19_NODE_1250_length_41568_cov_78.822297
B19_NODE_1251_length_41566_cov_79.033533
B19_NODE_1251_length_41566_cov_79.033533
B19_NODE_1251_length_41566_cov_79.033533
B19_NODE_1251_length_41566_cov_79.033533
B19_NODE_1251_length_41566_cov_79.033533
B19_NODE_1251_length_41566_cov_79.033533
B19_NODE_1251_length_41566_cov_79.033533
B19_NODE_1251_length_41566_cov_79.033533
B19_NODE_1251_length_41566_cov_79.033533
B19_NODE_1251_length_41566_cov_79.033533
B19_NODE_1251_length_41566_cov_79.033533
B19_NODE_1251_length_41566_cov_79.033533
B19_NODE_1251_length_41566_cov_79.033533
B19_NODE_1251_length_41566_cov_79.033533
B19_NODE_1251_length_41566_cov_79.033533
B19_NODE_1251_length_41566_cov_79.033533
B19_NODE_1255_length_41522_cov_58.431910
B19_NODE_1255_length_41522_cov_58.431910
B19_NODE_1255_length_41522_cov_58.431910
B19_NODE_1255_length_41522_cov_58.431910
B19_NODE_1255_length_41522_cov_58.431910
B19_NODE_1255_length_41522_cov_58.431910
B19_NODE_1255_length_41522_cov_58.431910
B19_NODE_1255_length_41522_cov_58.431910
B19_NODE_1255_length_41522_cov_58.431910
B19_NODE_1255_length_41522_cov_58.431910
B19_NODE_1255_length_41522_cov_58.431910
B19_NODE_1255_length_41522_cov_58.431910
B19_NODE_1255_length_41522_cov_58.431910
B19_NODE_1255_length_41522_cov_58.431910
B19_NODE_1255_length_41522_cov_58.431910
B19_NODE_1255_length_41522_cov_58.431910
B19_NODE_1255_length_41522_cov_58.431910
B19_NODE_1255_length_41522_cov_58.431910
B19_NODE_1255_length_41522_cov_58.431910
B19_NODE_1255_length_41522_cov_58.431910
B19_NODE_1255_length_41522_cov_58.431910
B19_NODE_1255_length_41522_cov_58.431910
B19_NODE_1255_length_41522_cov_58.431910
B19_NODE_1255_length_41522_cov_58.431910
B19_NODE_125_length_72167_cov_36.268249
B19_NODE_125_length_72167_cov_36.268249
B19_NODE_125_length_72167_cov_36.268249
B19_NODE_125_length_72167_cov_36.268249
B19_NODE_125_length_72167_cov_36.268249
B19_NODE_125_length_72167_cov_36.268249
B19_NODE_125_length_72167_cov_36.268249
B19_NODE_125_length_72167_cov_36.268249
B19_NODE_125_length_72167_cov_36.268249
B19_NODE_125_length_72167_cov_36.268249
B19_NODE_125_length_72167_cov_36.268249
B19_NODE_125_length_72167_cov_36.268249
B19_NODE_125_length_72167_cov_36.268249
B19_NODE_125_length_72167_cov_36.268249
B19_NODE_125_length_72167_cov_36.268249
B19_NODE_125_length_72167_cov_36.268249
B19_NODE_125_length_72167_cov_36.268249
B19_NODE_125_length_72167_cov_36.268249
B19_NODE_125_length_72167_cov_36.268249
B19_NODE_125_length_72167_cov_36.268249
B19_NODE_125_length_72167_cov_36.268249
B19_NODE_125_length_72167_cov_36.268249
B19_NODE_125_length_72167_cov_36.268249
B19_NODE_125_length_72167_cov_36.268249
B19_NODE_1260_length_41458_cov_61.839939
B19_NODE_1260_length_41458_cov_61.839939
B19_NODE_1260_length_41458_cov_61.839939
B19_NODE_1260_length_41458_cov_61.839939
B19_NODE_1260_length_41458_cov_61.839939
B19_NODE_1260_length_41458_cov_61.839939
B19_NODE_1260_length_41458_cov_61.839939
B19_NODE_1260_length_41458_cov_61.839939
B19_NODE_1260_length_41458_cov_61.839939
B19_NODE_1260_length_41458_cov_61.839939
B19_NODE_1260_length_41458_cov_61.839939
B19_NODE_1260_length_41458_cov_61.839939
B19_NODE_1260_length_41458_cov_61.839939
B19_NODE_1260_length_41458_cov_61.839939
B19_NODE_1260_length_41458_cov_61.839939
B19_NODE_1260_length_41458_cov_61.839939
B19_NODE_1260_length_41458_cov_61.839939
B19_NODE_1260_length_41458_cov_61.839939
B19_NODE_1260_length_41458_cov_61.839939
B19_NODE_1260_length_41458_cov_61.839939
B19_NODE_1260_length_41458_cov_61.839939
B19_NODE_1260_length_41458_cov_61.839939
B19_NODE_1260_length_41458_cov_61.839939
B19_NODE_1260_length_41458_cov_61.839939
B19_NODE_1260_length_41458_cov_61.839939
B19_NODE_1260_length_41458_cov_61.839939
B19_NODE_1260_length_41458_cov_61.839939
B19_NODE_1261_length_41446_cov_39.703921
B19_NODE_1261_length_41446_cov_39.703921
B19_NODE_1261_length_41446_cov_39.703921
B19_NODE_1261_length_41446_cov_39.703921
B19_NODE_1261_length_41446_cov_39.703921
B19_NODE_1261_length_41446_cov_39.703921
B19_NODE_1261_length_41446_cov_39.703921
B19_NODE_1261_length_41446_cov_39.703921
B19_NODE_1261_length_41446_cov_39.703921
B19_NODE_1261_length_41446_cov_39.703921
B19_NODE_1261_length_41446_cov_39.703921
B19_NODE_1261_length_41446_cov_39.703921
B19_NODE_1261_length_41446_cov_39.703921
B19_NODE_1261_length_41446_cov_39.703921
B19_NODE_1261_length_41446_cov_39.703921
B19_NODE_1261_length_41446_cov_39.703921
B19_NODE_1261_length_41446_cov_39.703921
B19_NODE_1261_length_41446_cov_39.703921
B19_NODE_1261_length_41446_cov_39.703921
B19_NODE_1261_length_41446_cov_39.703921
B19_NODE_1261_length_41446_cov_39.703921
B19_NODE_1261_length_41446_cov_39.703921
B19_NODE_1261_length_41446_cov_39.703921
B19_NODE_1261_length_41446_cov_39.703921
B19_NODE_1261_length_41446_cov_39.703921
B19_NODE_1261_length_41446_cov_39.703921
B19_NODE_1261_length_41446_cov_39.703921
B19_NODE_1261_length_41446_cov_39.703921
B19_NODE_1263_length_41429_cov_41.959709
B19_NODE_1263_length_41429_cov_41.959709
B19_NODE_1263_length_41429_cov_41.959709
B19_NODE_1263_length_41429_cov_41.959709
B19_NODE_1263_length_41429_cov_41.959709
B19_NODE_1263_length_41429_cov_41.959709
B19_NODE_1263_length_41429_cov_41.959709
B19_NODE_1263_length_41429_cov_41.959709
B19_NODE_1263_length_41429_cov_41.959709
B19_NODE_1263_length_41429_cov_41.959709
B19_NODE_1263_length_41429_cov_41.959709
B19_NODE_1263_length_41429_cov_41.959709
B19_NODE_1263_length_41429_cov_41.959709
B19_NODE_1263_length_41429_cov_41.959709
B19_NODE_1263_length_41429_cov_41.959709
B19_NODE_1263_length_41429_cov_41.959709
B19_NODE_1263_length_41429_cov_41.959709
B19_NODE_1263_length_41429_cov_41.959709
B19_NODE_1263_length_41429_cov_41.959709
B19_NODE_1263_length_41429_cov_41.959709
B19_NODE_1263_length_41429_cov_41.959709
B19_NODE_1263_length_41429_cov_41.959709
B19_NODE_1263_length_41429_cov_41.959709
B19_NODE_1263_length_41429_cov_41.959709
B19_NODE_1263_length_41429_cov_41.959709
B19_NODE_1263_length_41429_cov_41.959709
B19_NODE_1263_length_41429_cov_41.959709
B19_NODE_1263_length_41429_cov_41.959709
B19_NODE_1263_length_41429_cov_41.959709
B19_NODE_1263_length_41429_cov_41.959709
B19_NODE_1263_length_41429_cov_41.959709
B19_NODE_1263_length_41429_cov_41.959709
B19_NODE_1264_length_41427_cov_84.278933
B19_NODE_1264_length_41427_cov_84.278933
B19_NODE_1264_length_41427_cov_84.278933
B19_NODE_1264_length_41427_cov_84.278933
B19_NODE_1264_length_41427_cov_84.278933
B19_NODE_1264_length_41427_cov_84.278933
B19_NODE_1264_length_41427_cov_84.278933
B19_NODE_1264_length_41427_cov_84.278933
B19_NODE_1264_length_41427_cov_84.278933
B19_NODE_1264_length_41427_cov_84.278933
B19_NODE_1264_length_41427_cov_84.278933
B19_NODE_1264_length_41427_cov_84.278933
B19_NODE_1264_length_41427_cov_84.278933
B19_NODE_1264_length_41427_cov_84.278933
B19_NODE_1264_length_41427_cov_84.278933
B19_NODE_1264_length_41427_cov_84.278933
B19_NODE_1264_length_41427_cov_84.278933
B19_NODE_1264_length_41427_cov_84.278933
B19_NODE_1264_length_41427_cov_84.278933
B19_NODE_1264_length_41427_cov_84.278933
B19_NODE_1264_length_41427_cov_84.278933
B19_NODE_1264_length_41427_cov_84.278933
B19_NODE_1264_length_41427_cov_84.278933
B19_NODE_1264_length_41427_cov_84.278933
B19_NODE_1264_length_41427_cov_84.278933
B19_NODE_1264_length_41427_cov_84.278933
B19_NODE_1264_length_41427_cov_84.278933
B19_NODE_126_length_72056_cov_31.290385
B19_NODE_126_length_72056_cov_31.290385
B19_NODE_126_length_72056_cov_31.290385
B19_NODE_126_length_72056_cov_31.290385
B19_NODE_126_length_72056_cov_31.290385
B19_NODE_126_length_72056_cov_31.290385
B19_NODE_126_length_72056_cov_31.290385
B19_NODE_126_length_72056_cov_31.290385
B19_NODE_126_length_72056_cov_31.290385
B19_NODE_126_length_72056_cov_31.290385
B19_NODE_126_length_72056_cov_31.290385
B19_NODE_126_length_72056_cov_31.290385
B19_NODE_126_length_72056_cov_31.290385
B19_NODE_126_length_72056_cov_31.290385
B19_NODE_1274_length_41326_cov_35.165370
B19_NODE_1274_length_41326_cov_35.165370
B19_NODE_1274_length_41326_cov_35.165370
B19_NODE_1274_length_41326_cov_35.165370
B19_NODE_1274_length_41326_cov_35.165370
B19_NODE_1274_length_41326_cov_35.165370
B19_NODE_1274_length_41326_cov_35.165370
B19_NODE_1274_length_41326_cov_35.165370
B19_NODE_1274_length_41326_cov_35.165370
B19_NODE_1274_length_41326_cov_35.165370
B19_NODE_1274_length_41326_cov_35.165370
B19_NODE_1274_length_41326_cov_35.165370
B19_NODE_1274_length_41326_cov_35.165370
B19_NODE_1274_length_41326_cov_35.165370
B19_NODE_1274_length_41326_cov_35.165370
B19_NODE_1274_length_41326_cov_35.165370
B19_NODE_1275_length_41311_cov_16.779378
B19_NODE_1275_length_41311_cov_16.779378
B19_NODE_1275_length_41311_cov_16.779378
B19_NODE_1275_length_41311_cov_16.779378
B19_NODE_1275_length_41311_cov_16.779378
B19_NODE_1275_length_41311_cov_16.779378
B19_NODE_1275_length_41311_cov_16.779378
B19_NODE_1275_length_41311_cov_16.779378
B19_NODE_1275_length_41311_cov_16.779378
B19_NODE_1275_length_41311_cov_16.779378
B19_NODE_1275_length_41311_cov_16.779378
B19_NODE_1275_length_41311_cov_16.779378
B19_NODE_1275_length_41311_cov_16.779378
B19_NODE_1275_length_41311_cov_16.779378
B19_NODE_1278_length_41302_cov_77.423400_fragment_1
B19_NODE_1278_length_41302_cov_77.423400_fragment_1
B19_NODE_127_length_72034_cov_33.605413
B19_NODE_127_length_72034_cov_33.605413
B19_NODE_127_length_72034_cov_33.605413
B19_NODE_127_length_72034_cov_33.605413
B19_NODE_127_length_72034_cov_33.605413
B19_NODE_127_length_72034_cov_33.605413
B19_NODE_127_length_72034_cov_33.605413
B19_NODE_127_length_72034_cov_33.605413
B19_NODE_127_length_72034_cov_33.605413
B19_NODE_127_length_72034_cov_33.605413
B19_NODE_127_length_72034_cov_33.605413
B19_NODE_127_length_72034_cov_33.605413
B19_NODE_127_length_72034_cov_33.605413
B19_NODE_127_length_72034_cov_33.605413
B19_NODE_127_length_72034_cov_33.605413
B19_NODE_127_length_72034_cov_33.605413
B19_NODE_127_length_72034_cov_33.605413
B19_NODE_127_length_72034_cov_33.605413
B19_NODE_127_length_72034_cov_33.605413
B19_NODE_127_length_72034_cov_33.605413
B19_NODE_127_length_72034_cov_33.605413
B19_NODE_127_length_72034_cov_33.605413
B19_NODE_127_length_72034_cov_33.605413
B19_NODE_127_length_72034_cov_33.605413
B19_NODE_127_length_72034_cov_33.605413
B19_NODE_127_length_72034_cov_33.605413
B19_NODE_127_length_72034_cov_33.605413
B19_NODE_127_length_72034_cov_33.605413
B19_NODE_127_length_72034_cov_33.605413
B19_NODE_127_length_72034_cov_33.605413
B19_NODE_127_length_72034_cov_33.605413
B19_NODE_127_length_72034_cov_33.605413
B19_NODE_127_length_72034_cov_33.605413
B19_NODE_127_length_72034_cov_33.605413
B19_NODE_1280_length_41274_cov_45.210413_fragment_1
B19_NODE_1280_length_41274_cov_45.210413_fragment_1
B19_NODE_1280_length_41274_cov_45.210413_fragment_2
B19_NODE_1280_length_41274_cov_45.210413_fragment_2
B19_NODE_1281_length_41260_cov_97.108482
B19_NODE_1281_length_41260_cov_97.108482
B19_NODE_1281_length_41260_cov_97.108482
B19_NODE_1281_length_41260_cov_97.108482
B19_NODE_1281_length_41260_cov_97.108482
B19_NODE_1281_length_41260_cov_97.108482
B19_NODE_1281_length_41260_cov_97.108482
B19_NODE_1281_length_41260_cov_97.108482
B19_NODE_1284_length_41251_cov_99.114938
B19_NODE_1284_length_41251_cov_99.114938
B19_NODE_1284_length_41251_cov_99.114938
B19_NODE_1284_length_41251_cov_99.114938
B19_NODE_1284_length_41251_cov_99.114938
B19_NODE_1284_length_41251_cov_99.114938
B19_NODE_1284_length_41251_cov_99.114938
B19_NODE_1284_length_41251_cov_99.114938
B19_NODE_1284_length_41251_cov_99.114938
B19_NODE_1284_length_41251_cov_99.114938
B19_NODE_1284_length_41251_cov_99.114938
B19_NODE_1284_length_41251_cov_99.114938
B19_NODE_1284_length_41251_cov_99.114938
B19_NODE_1284_length_41251_cov_99.114938
B19_NODE_1284_length_41251_cov_99.114938
B19_NODE_1284_length_41251_cov_99.114938
B19_NODE_1284_length_41251_cov_99.114938
B19_NODE_1284_length_41251_cov_99.114938
B19_NODE_1285_length_41236_cov_36.305626
B19_NODE_1285_length_41236_cov_36.305626
B19_NODE_1285_length_41236_cov_36.305626
B19_NODE_1285_length_41236_cov_36.305626
B19_NODE_1285_length_41236_cov_36.305626
B19_NODE_1285_length_41236_cov_36.305626
B19_NODE_1285_length_41236_cov_36.305626
B19_NODE_1285_length_41236_cov_36.305626
B19_NODE_1285_length_41236_cov_36.305626
B19_NODE_1285_length_41236_cov_36.305626
B19_NODE_1285_length_41236_cov_36.305626
B19_NODE_1291_length_41185_cov_33.957233_fragment_1
B19_NODE_1291_length_41185_cov_33.957233_fragment_1
B19_NODE_1291_length_41185_cov_33.957233_fragment_1
B19_NODE_1291_length_41185_cov_33.957233_fragment_1
B19_NODE_1291_length_41185_cov_33.957233_fragment_2
B19_NODE_1295_length_41148_cov_19.452534
B19_NODE_1295_length_41148_cov_19.452534
B19_NODE_1295_length_41148_cov_19.452534
B19_NODE_1295_length_41148_cov_19.452534
B19_NODE_1295_length_41148_cov_19.452534
B19_NODE_1295_length_41148_cov_19.452534
B19_NODE_1295_length_41148_cov_19.452534
B19_NODE_1295_length_41148_cov_19.452534
B19_NODE_1295_length_41148_cov_19.452534
B19_NODE_1295_length_41148_cov_19.452534
B19_NODE_1295_length_41148_cov_19.452534
B19_NODE_1295_length_41148_cov_19.452534
B19_NODE_1295_length_41148_cov_19.452534
B19_NODE_1295_length_41148_cov_19.452534
B19_NODE_1295_length_41148_cov_19.452534
B19_NODE_1295_length_41148_cov_19.452534
B19_NODE_1295_length_41148_cov_19.452534
B19_NODE_1295_length_41148_cov_19.452534
B19_NODE_1295_length_41148_cov_19.452534
B19_NODE_1295_length_41148_cov_19.452534
B19_NODE_1295_length_41148_cov_19.452534
B19_NODE_1295_length_41148_cov_19.452534
B19_NODE_1295_length_41148_cov_19.452534
B19_NODE_1295_length_41148_cov_19.452534
B19_NODE_1295_length_41148_cov_19.452534
B19_NODE_1295_length_41148_cov_19.452534
B19_NODE_1295_length_41148_cov_19.452534
B19_NODE_1295_length_41148_cov_19.452534
B19_NODE_1295_length_41148_cov_19.452534
B19_NODE_1295_length_41148_cov_19.452534
B19_NODE_1295_length_41148_cov_19.452534
B19_NODE_1295_length_41148_cov_19.452534
B19_NODE_1295_length_41148_cov_19.452534
B19_NODE_1295_length_41148_cov_19.452534
B19_NODE_1295_length_41148_cov_19.452534
B19_NODE_1295_length_41148_cov_19.452534
B19_NODE_1295_length_41148_cov_19.452534
B19_NODE_1295_length_41148_cov_19.452534
B19_NODE_1295_length_41148_cov_19.452534
B19_NODE_1295_length_41148_cov_19.452534
B19_NODE_1295_length_41148_cov_19.452534
B19_NODE_1295_length_41148_cov_19.452534
B19_NODE_1295_length_41148_cov_19.452534
B19_NODE_1295_length_41148_cov_19.452534
B19_NODE_1295_length_41148_cov_19.452534
B19_NODE_1295_length_41148_cov_19.452534
B19_NODE_1295_length_41148_cov_19.452534
B19_NODE_1295_length_41148_cov_19.452534
B19_NODE_1295_length_41148_cov_19.452534
B19_NODE_1295_length_41148_cov_19.452534
B19_NODE_1295_length_41148_cov_19.452534
B19_NODE_1299_length_41118_cov_39.912159
B19_NODE_1299_length_41118_cov_39.912159
B19_NODE_1299_length_41118_cov_39.912159
B19_NODE_1299_length_41118_cov_39.912159
B19_NODE_1299_length_41118_cov_39.912159
[truncated: 718,056 more rows]
