# Supplementary material for: Response of soil viral communities to land use changes
Source: Nat Commun. 2022 Oct 12;13:6027. doi: 10.1038/s41467-022-33771-2 (PMC9556555; doi:10.1038/s41467-022-33771-2)
Supplement: Supplementary file 13 — source data [file 41467_2022_33771_MOESM13_ESM.zip › source_data/Figure 6_microdiverisity/gene_info.pN_pS.tsv]

gene	pNpS_variants
CB19_NODE_2876_length_10509_cov_34.382629_1	0.046599429718027316
CB19_NODE_2876_length_10509_cov_34.382629_2	0.05069908814589659
CB19_NODE_2876_length_10509_cov_34.382629_3	0.032999650797346125
CB19_NODE_2876_length_10509_cov_34.382629_4	0.2985389896145044
CB19_NODE_2876_length_10509_cov_34.382629_6	0.0751651268134019
CB19_NODE_2876_length_10509_cov_34.382629_11	0.16206896551724145
CC14_NODE_1230_length_10610_cov_13.429749_1	0.0
CC14_NODE_1230_length_10610_cov_13.429749_2	0.05084156349979147
CC14_NODE_1230_length_10610_cov_13.429749_4	0.0
CC14_NODE_1230_length_10610_cov_13.429749_6	0.07692307692307697
CC14_NODE_1230_length_10610_cov_13.429749_8	0.07342224666574994
CC14_NODE_1230_length_10610_cov_13.429749_9	0.14402102496714853
CC14_NODE_1230_length_10610_cov_13.429749_10	0.0
CC14_NODE_1230_length_10610_cov_13.429749_12	0.439249025859015
CC14_NODE_1230_length_10610_cov_13.429749_13	0.07820343461030388
CC14_NODE_1230_length_10610_cov_13.429749_14	0.0891162916779615
CC14_NODE_1230_length_10610_cov_13.429749_15	0.10318714941356437
CC14_NODE_1230_length_10610_cov_13.429749_16	0.05246655518394664
CC14_NODE_700_length_15404_cov_135.009577_1	0.37500000000000017
CC14_NODE_700_length_15404_cov_135.009577_4	0.21318196152633287
CC14_NODE_700_length_15404_cov_135.009577_5	0.2291280786724637
CC14_NODE_700_length_15404_cov_135.009577_6	0.15560975609756156
CC14_NODE_700_length_15404_cov_135.009577_7	0.5372631578947371
CC14_NODE_700_length_15404_cov_135.009577_9	0.15351223362273067
CC14_NODE_700_length_15404_cov_135.009577_10	0.16103692065985833
CC14_NODE_700_length_15404_cov_135.009577_11	0.16597325408618127
CC14_NODE_700_length_15404_cov_135.009577_12	0.0901718368967277
CC14_NODE_700_length_15404_cov_135.009577_13	0.06999999999999992
CC14_NODE_502_length_18501_cov_69.646102_5	0.09294320137693628
CC14_NODE_502_length_18501_cov_69.646102_11	0.16549295774647887
CC14_NODE_502_length_18501_cov_69.646102_12	0.26994628586401137
CC14_NODE_502_length_18501_cov_69.646102_13	0.07803738317757013
CC14_NODE_502_length_18501_cov_69.646102_16	0.17190569744597256
CC14_NODE_502_length_18501_cov_69.646102_17	0.0
CC14_NODE_502_length_18501_cov_69.646102_18	0.14519056261343025
CC14_NODE_502_length_18501_cov_69.646102_20	0.08307086614173234
CC14_NODE_502_length_18501_cov_69.646102_21	0.10214972940469036
CC14_NODE_502_length_18501_cov_69.646102_22	0.10934959349593502
CC14_NODE_502_length_18501_cov_69.646102_23	0.08256823928036976
CC14_NODE_502_length_18501_cov_69.646102_24	0.2411620111731851
CC14_NODE_502_length_18501_cov_69.646102_25	0.029312394419070312
CC14_NODE_502_length_18501_cov_69.646102_26	0.16005007153075812
CC14_NODE_502_length_18501_cov_69.646102_27	0.05369181060273664
CC14_NODE_502_length_18501_cov_69.646102_28	0.1589366515837107
CC14_NODE_502_length_18501_cov_69.646102_29	0.18713722749597173
CC14_NODE_502_length_18501_cov_69.646102_30	0.21543624161073807
CC14_NODE_502_length_18501_cov_69.646102_31	0.36184210526315785
CC14_NODE_502_length_18501_cov_69.646102_32	0.12547225501770912
CC14_NODE_865_length_13657_cov_17.715042_1	0.17786790266512173
CC14_NODE_865_length_13657_cov_17.715042_2	0.14630350194552533
CC14_NODE_865_length_13657_cov_17.715042_3	0.05693202251126709
CC14_NODE_865_length_13657_cov_17.715042_4	0.06556535584840044
CC14_NODE_865_length_13657_cov_17.715042_5	1.21875
CC14_NODE_865_length_13657_cov_17.715042_6	0.08854700854700852
CC14_NODE_865_length_13657_cov_17.715042_7	0.2500000000000001
CC14_NODE_865_length_13657_cov_17.715042_8	0.16065573770491806
CC14_NODE_865_length_13657_cov_17.715042_9	0.03367794486215538
CC14_NODE_865_length_13657_cov_17.715042_10	0.2081205201939996
CC14_NODE_865_length_13657_cov_17.715042_11	0.755700325732899
CC14_NODE_865_length_13657_cov_17.715042_18	0.0
CC14_NODE_865_length_13657_cov_17.715042_19	0.08946226187605487
CC14_NODE_865_length_13657_cov_17.715042_20	0.2337601997851149
CC14_NODE_865_length_13657_cov_17.715042_21	0.159813925570228
CC14_NODE_865_length_13657_cov_17.715042_24	0.2116788321167884
CC14_NODE_865_length_13657_cov_17.715042_26	0.3781902552204177
CC14_NODE_865_length_13657_cov_17.715042_27	0.18406254286106166
CC14_NODE_1199_length_10735_cov_54.095412_4	0.29586330935252025
CC14_NODE_1199_length_10735_cov_54.095412_6	0.0
CC14_NODE_1199_length_10735_cov_54.095412_7	0.029780564263322894
CC14_NODE_1199_length_10735_cov_54.095412_8	0.08794063079777388
CC14_NODE_1199_length_10735_cov_54.095412_9	0.059236947791164715
CC14_NODE_1199_length_10735_cov_54.095412_10	0.028975146607092918
CC14_NODE_884_length_13463_cov_43.309740_2	0.03558146947882918
CC14_NODE_884_length_13463_cov_43.309740_3	0.0
CC14_NODE_884_length_13463_cov_43.309740_4	0.03249211356466885
CC14_NODE_884_length_13463_cov_43.309740_5	0.07165211661999693
CC14_NODE_884_length_13463_cov_43.309740_6	0.1421148407182481
CC14_NODE_884_length_13463_cov_43.309740_7	0.12972181551976594
CC14_NODE_884_length_13463_cov_43.309740_8	0.2584670231729053
CC14_NODE_884_length_13463_cov_43.309740_10	0.17745454545454542
CC14_NODE_884_length_13463_cov_43.309740_11	0.06894531249999991
CC14_NODE_884_length_13463_cov_43.309740_12	0.21977214259463415
CC14_NODE_884_length_13463_cov_43.309740_14	0.22522522522522526
CC14_NODE_1307_length_10179_cov_30.917029_1	0.10602593440122043
CC14_NODE_1307_length_10179_cov_30.917029_2	0.6976744186046511
CC14_NODE_1307_length_10179_cov_30.917029_3	0.0
CC14_NODE_1307_length_10179_cov_30.917029_4	0.06498144712430443
CC14_NODE_1307_length_10179_cov_30.917029_6	0.07016473459426481
CC14_NODE_1307_length_10179_cov_30.917029_7	0.1697002141327621
CC14_NODE_1307_length_10179_cov_30.917029_8	0.3575949367088603
CC14_NODE_1307_length_10179_cov_30.917029_9	0.08434738445911595
CC14_NODE_1307_length_10179_cov_30.917029_10	0.3208355650776649
CC14_NODE_1307_length_10179_cov_30.917029_11	0.6560578661844494
CC14_NODE_1307_length_10179_cov_30.917029_12	0.5294117647058826
CC14_NODE_1307_length_10179_cov_30.917029_13	0.0
CC14_NODE_1307_length_10179_cov_30.917029_14	2.082039911308203
CC14_NODE_1307_length_10179_cov_30.917029_15	0.11449579831932773
CC14_NODE_181_length_33869_cov_107.762584_2	0.3132530120481929
CC14_NODE_181_length_33869_cov_107.762584_3	0.36136607184456976
CC14_NODE_181_length_33869_cov_107.762584_5	0.3518518518518521
CC14_NODE_181_length_33869_cov_107.762584_6	0.23295454545454555
CC14_NODE_181_length_33869_cov_107.762584_11	1.3285198555956674
CC14_NODE_181_length_33869_cov_107.762584_13	0.15104077068639168
CC14_NODE_181_length_33869_cov_107.762584_15	0.4154103852596309
CC14_NODE_181_length_33869_cov_107.762584_16	0.16148068669527887
CC14_NODE_181_length_33869_cov_107.762584_17	0.4977628635346761
CC14_NODE_181_length_33869_cov_107.762584_18	0.16212534059945502
CC14_NODE_181_length_33869_cov_107.762584_19	0.2108470444850703
CC14_NODE_181_length_33869_cov_107.762584_20	0.19104116222760295
CC14_NODE_181_length_33869_cov_107.762584_22	0.09803393908693707
CC14_NODE_181_length_33869_cov_107.762584_23	0.09930264993026493
CC14_NODE_181_length_33869_cov_107.762584_24	1.8884652049571011
CC14_NODE_181_length_33869_cov_107.762584_25	0.04004422061171853
CC14_NODE_181_length_33869_cov_107.762584_26	0.1416378316032298
CC14_NODE_181_length_33869_cov_107.762584_27	0.40731850117096097
CC14_NODE_181_length_33869_cov_107.762584_29	0.11954022988505755
CC14_NODE_181_length_33869_cov_107.762584_30	0.0677685950413223
CC14_NODE_181_length_33869_cov_107.762584_34	0.0
CC14_NODE_181_length_33869_cov_107.762584_36	0.0
CC14_NODE_181_length_33869_cov_107.762584_37	0.24732893839509196
CC14_NODE_181_length_33869_cov_107.762584_38	0.0
CC14_NODE_181_length_33869_cov_107.762584_39	0.0
CC14_NODE_181_length_33869_cov_107.762584_41	0.9458552946813621
CC14_NODE_181_length_33869_cov_107.762584_42	0.0
CC14_NODE_181_length_33869_cov_107.762584_43	0.9024726678246708
CC14_NODE_388_length_21819_cov_427.154154_1	0.09514134716059196
CC14_NODE_388_length_21819_cov_427.154154_5	0.13165648580668274
CC14_NODE_388_length_21819_cov_427.154154_6	0.0303030303030303
CC14_NODE_388_length_21819_cov_427.154154_9	0.0
CC14_NODE_388_length_21819_cov_427.154154_10	0.0
CC14_NODE_388_length_21819_cov_427.154154_11	0.0
CC14_NODE_388_length_21819_cov_427.154154_12	0.25531914893617
CC14_NODE_388_length_21819_cov_427.154154_13	0.05563549160671465
CC14_NODE_388_length_21819_cov_427.154154_14	0.1746166950596256
CC14_NODE_388_length_21819_cov_427.154154_15	0.30094786729857825
CC14_NODE_388_length_21819_cov_427.154154_19	0.0
CC14_NODE_388_length_21819_cov_427.154154_20	0.0
CC14_NODE_388_length_21819_cov_427.154154_21	0.0721668859236989
CC14_NODE_388_length_21819_cov_427.154154_22	0.3398058252427186
CC14_NODE_388_length_21819_cov_427.154154_23	0.027380572555616847
CC14_NODE_388_length_21819_cov_427.154154_24	0.0
CC14_NODE_388_length_21819_cov_427.154154_26	0.06779226208573998
CC14_NODE_388_length_21819_cov_427.154154_27	0.0
CC14_NODE_388_length_21819_cov_427.154154_28	0.10819800430444143
CC14_NODE_388_length_21819_cov_427.154154_29	0.2505370569280347
CC14_NODE_718_length_15204_cov_24.976764_1	0.1113295354248579
CC14_NODE_718_length_15204_cov_24.976764_2	0.13464869342570993
CC14_NODE_718_length_15204_cov_24.976764_3	0.08243787777031558
CC14_NODE_718_length_15204_cov_24.976764_6	0.18079399141630986
CC14_NODE_718_length_15204_cov_24.976764_8	0.06832298136645952
CC14_NODE_718_length_15204_cov_24.976764_10	0.08667830133798722
CC14_NODE_718_length_15204_cov_24.976764_11	0.3597951344430218
CC14_NODE_718_length_15204_cov_24.976764_12	0.047656780620330484
CC14_NODE_718_length_15204_cov_24.976764_13	0.2726522032880413
CC14_NODE_718_length_15204_cov_24.976764_14	0.20443349753694576
CC14_NODE_718_length_15204_cov_24.976764_15	0.1007085020242916
CC14_NODE_718_length_15204_cov_24.976764_17	0.1199120284215868
CC14_NODE_348_length_23633_cov_26.221478_1	0.329095354523228
CC14_NODE_348_length_23633_cov_26.221478_2	0.0
CC14_NODE_348_length_23633_cov_26.221478_4	0.3545150501672242
CC14_NODE_348_length_23633_cov_26.221478_6	0.0816787003610108
CC14_NODE_348_length_23633_cov_26.221478_8	0.9836065573770436
CC14_NODE_348_length_23633_cov_26.221478_10	0.11736602774420048
CC14_NODE_348_length_23633_cov_26.221478_16	0.0
CC14_NODE_348_length_23633_cov_26.221478_18	1.3354581673306751
CC14_NODE_348_length_23633_cov_26.221478_19	0.0
CC14_NODE_348_length_23633_cov_26.221478_22	0.4986898132983954
CC14_NODE_348_length_23633_cov_26.221478_23	0.11471298092849387
CC14_NODE_348_length_23633_cov_26.221478_24	0.0
CC14_NODE_348_length_23633_cov_26.221478_28	0.16614542611415115
CC15_NODE_318_length_11786_cov_42.109198_1	0.18969396939693967
CC15_NODE_318_length_11786_cov_42.109198_2	0.18021565440351572
CC15_NODE_318_length_11786_cov_42.109198_3	0.03960964408725605
CC15_NODE_318_length_11786_cov_42.109198_4	0.2862531017369733
CC15_NODE_318_length_11786_cov_42.109198_5	0.2947306619697634
CC15_NODE_318_length_11786_cov_42.109198_6	0.014669027199779281
CC15_NODE_318_length_11786_cov_42.109198_7	0.11077542799597173
CC15_NODE_318_length_11786_cov_42.109198_8	0.09749034749034743
CC15_NODE_318_length_11786_cov_42.109198_9	0.1319742489270387
CC15_NODE_318_length_11786_cov_42.109198_10	0.14364790063453484
CC15_NODE_318_length_11786_cov_42.109198_11	0.04776926543488051
CC15_NODE_318_length_11786_cov_42.109198_12	0.0761904761904762
CC15_NODE_318_length_11786_cov_42.109198_13	0.029448621553884693
CC15_NODE_318_length_11786_cov_42.109198_14	0.05223322255667852
CC24_NODE_2132_length_10156_cov_15.038808_3	0.16971685082872953
CC24_NODE_2132_length_10156_cov_15.038808_4	0.04663589992713146
CC24_NODE_2132_length_10156_cov_15.038808_5	0.0
CC24_NODE_2132_length_10156_cov_15.038808_6	0.13607264684350742
CC24_NODE_2132_length_10156_cov_15.038808_7	0.2361628615947434
CC24_NODE_2132_length_10156_cov_15.038808_8	0.14918332927478214
CC24_NODE_2132_length_10156_cov_15.038808_9	0.16718081401134455
CC24_NODE_1225_length_15195_cov_11.116579_2	0.0402921425420324
CC24_NODE_1225_length_15195_cov_11.116579_12	0.11432813659985153
CC24_NODE_1225_length_15195_cov_11.116579_16	0.08653061224489797
CC24_NODE_1225_length_15195_cov_11.116579_17	0.043090507726269336
CC24_NODE_1225_length_15195_cov_11.116579_18	0.2977528089887642
CC24_NODE_1225_length_15195_cov_11.116579_25	0.14285714285714265
CC24_NODE_2106_length_10287_cov_10.944390_9	0.01297615905691918
CC24_NODE_2106_length_10287_cov_10.944390_12	0.08103518543676158
CC24_NODE_2106_length_10287_cov_10.944390_13	0.0
CC25_NODE_654_length_14292_cov_129.489991_4	0.0
CC25_NODE_654_length_14292_cov_129.489991_6	0.19939668174962336
CC25_NODE_654_length_14292_cov_129.489991_7	0.04035782372781944
CC25_NODE_654_length_14292_cov_129.489991_11	0.16994022203245074
CC25_NODE_654_length_14292_cov_129.489991_12	0.0
CC25_NODE_654_length_14292_cov_129.489991_14	0.7119437939110086
CC25_NODE_654_length_14292_cov_129.489991_17	0.8500459981600723
CC25_NODE_654_length_14292_cov_129.489991_20	0.045260599513907686
CC25_NODE_654_length_14292_cov_129.489991_21	0.03041899356098745
CC25_NODE_609_length_14709_cov_166.575338_9	0.0765261474395726
CC25_NODE_609_length_14709_cov_166.575338_10	0.026468079412600973
CC25_NODE_609_length_14709_cov_166.575338_11	0.07917383820998285
CC25_NODE_609_length_14709_cov_166.575338_12	0.07837837837837835
CC25_NODE_609_length_14709_cov_166.575338_13	0.1549865229110512
CC25_NODE_609_length_14709_cov_166.575338_14	0.09662890678313088
CC25_NODE_609_length_14709_cov_166.575338_15	0.03829593495934934
CC25_NODE_609_length_14709_cov_166.575338_16	0.025698682942499204
CC25_NODE_609_length_14709_cov_166.575338_17	0.016155531215772182
CC25_NODE_609_length_14709_cov_166.575338_18	0.09322033898305082
CC25_NODE_609_length_14709_cov_166.575338_22	0.1713134027544508
CC25_NODE_609_length_14709_cov_166.575338_23	0.08223857067787711
CC25_NODE_813_length_12526_cov_71.946035_1	0.03118662100608445
CC25_NODE_813_length_12526_cov_71.946035_2	0.033096974745525164
CC25_NODE_813_length_12526_cov_71.946035_3	0.0624378727634194
CC25_NODE_813_length_12526_cov_71.946035_4	0.0
CC25_NODE_813_length_12526_cov_71.946035_5	0.2265032107413896
CC25_NODE_813_length_12526_cov_71.946035_6	0.13010204081632654
CC25_NODE_813_length_12526_cov_71.946035_7	0.13583355420090135
CC25_NODE_813_length_12526_cov_71.946035_8	0.2014184397163122
CC25_NODE_813_length_12526_cov_71.946035_9	0.061573236889692635
CC25_NODE_813_length_12526_cov_71.946035_11	0.06719500544933435
CC25_NODE_813_length_12526_cov_71.946035_12	0.2836304700162076
CC25_NODE_813_length_12526_cov_71.946035_13	0.6631578947368423
CC25_NODE_813_length_12526_cov_71.946035_14	1.220165474687985
CC25_NODE_813_length_12526_cov_71.946035_15	0.0
CC25_NODE_813_length_12526_cov_71.946035_16	0.0
CC25_NODE_548_length_15464_cov_27.683172_2	0.08475971033574728
CC25_NODE_548_length_15464_cov_27.683172_3	0.3182240099009895
CC25_NODE_548_length_15464_cov_27.683172_4	0.29999999999999993
CC25_NODE_548_length_15464_cov_27.683172_5	0.0
CC25_NODE_548_length_15464_cov_27.683172_7	0.1331932773109243
CC25_NODE_548_length_15464_cov_27.683172_8	0.3198324022346363
CC25_NODE_548_length_15464_cov_27.683172_9	0.21794871794871834
CC25_NODE_548_length_15464_cov_27.683172_10	0.2379487179487179
CC25_NODE_548_length_15464_cov_27.683172_11	0.0
CC25_NODE_548_length_15464_cov_27.683172_12	0.12383381566684665
CC25_NODE_548_length_15464_cov_27.683172_13	0.6913183279742762
CC25_NODE_548_length_15464_cov_27.683172_15	0.0
CC25_NODE_548_length_15464_cov_27.683172_19	0.17424524785687698
CC25_NODE_548_length_15464_cov_27.683172_20	0.17506959480358816
CC25_NODE_396_length_19003_cov_14.129460_1	0.921854304635764
CC25_NODE_396_length_19003_cov_14.129460_5	0.6739130434782613
CC25_NODE_396_length_19003_cov_14.129460_7	0.234285714285714
CC25_NODE_396_length_19003_cov_14.129460_8	0.3208791208791208
CC25_NODE_396_length_19003_cov_14.129460_9	0.14031620553359686
CC25_NODE_396_length_19003_cov_14.129460_10	0.08139767721265517
CC25_NODE_396_length_19003_cov_14.129460_11	0.07392996108949422
CC25_NODE_396_length_19003_cov_14.129460_12	0.29060913705583696
CC25_NODE_396_length_19003_cov_14.129460_13	0.1036521004855393
CC25_NODE_396_length_19003_cov_14.129460_14	0.2885906040268457
CC25_NODE_396_length_19003_cov_14.129460_19	0.6550976138828636
CC25_NODE_396_length_19003_cov_14.129460_21	0.0786219081272085
CC25_NODE_396_length_19003_cov_14.129460_22	0.08225845704550984
CC25_NODE_396_length_19003_cov_14.129460_28	0.3238095238095241
CC25_NODE_396_length_19003_cov_14.129460_29	0.057917845643477614
CC25_NODE_396_length_19003_cov_14.129460_30	0.09717675941080173
CC25_NODE_396_length_19003_cov_14.129460_31	0.0
CC25_NODE_396_length_19003_cov_14.129460_32	0.04489795918367346
CC25_NODE_396_length_19003_cov_14.129460_34	0.08571428571428573
CC25_NODE_827_length_12418_cov_35.510151_5	0.6898734177215201
CC25_NODE_827_length_12418_cov_35.510151_6	0.0
CC25_NODE_827_length_12418_cov_35.510151_7	0.7458770614692661
CC25_NODE_827_length_12418_cov_35.510151_12	0.9918509895227009
CC25_NODE_827_length_12418_cov_35.510151_13	0.38976014760147626
CC25_NODE_827_length_12418_cov_35.510151_16	0.0
CC25_NODE_827_length_12418_cov_35.510151_17	0.0
CC25_NODE_827_length_12418_cov_35.510151_18	0.10781343432330076
CC25_NODE_827_length_12418_cov_35.510151_19	0.2897449810092243
CC25_NODE_827_length_12418_cov_35.510151_20	0.11301681054066355
CC25_NODE_827_length_12418_cov_35.510151_21	0.03801295896328289
CC25_NODE_368_length_20072_cov_14.731778_1	0.11313587598172573
CC25_NODE_368_length_20072_cov_14.731778_2	0.1977871340448446
CC25_NODE_368_length_20072_cov_14.731778_3	0.0
CC25_NODE_368_length_20072_cov_14.731778_5	0.7195213163799545
CC25_NODE_368_length_20072_cov_14.731778_6	0.10928961748633888
CC25_NODE_368_length_20072_cov_14.731778_8	0.08524355300859597
CC25_NODE_368_length_20072_cov_14.731778_9	0.16359163591635928
CC25_NODE_368_length_20072_cov_14.731778_10	0.09984639016897097
CC25_NODE_368_length_20072_cov_14.731778_11	0.0
CC25_NODE_368_length_20072_cov_14.731778_12	0.05801863972031266
CC25_NODE_368_length_20072_cov_14.731778_16	0.11618461538461528
CC25_NODE_368_length_20072_cov_14.731778_17	0.0
CC25_NODE_368_length_20072_cov_14.731778_21	0.4002501563477173
CC25_NODE_368_length_20072_cov_14.731778_22	0.1876551724137936
CC25_NODE_368_length_20072_cov_14.731778_24	0.488765732981669
CC25_NODE_368_length_20072_cov_14.731778_25	0.2888888888888889
CC25_NODE_368_length_20072_cov_14.731778_26	0.0
CC25_NODE_368_length_20072_cov_14.731778_27	0.17545259281988373
CC25_NODE_368_length_20072_cov_14.731778_29	0.1537530266343826
CC25_NODE_368_length_20072_cov_14.731778_30	0.0
CC25_NODE_364_length_20184_cov_35.810075_1	0.05046403712296982
CC25_NODE_364_length_20184_cov_35.810075_2	0.07870370370370378
CC25_NODE_364_length_20184_cov_35.810075_3	0.33333333333333337
CC25_NODE_364_length_20184_cov_35.810075_4	0.5008130081300814
CC25_NODE_364_length_20184_cov_35.810075_5	0.2491017964071858
CC25_NODE_364_length_20184_cov_35.810075_8	0.1981751824817518
CC25_NODE_364_length_20184_cov_35.810075_9	0.10541310541310524
CC25_NODE_364_length_20184_cov_35.810075_11	0.17723453017570648
CC25_NODE_364_length_20184_cov_35.810075_13	0.0837646367874318
CC25_NODE_364_length_20184_cov_35.810075_15	0.03419282511210759
CC25_NODE_364_length_20184_cov_35.810075_16	0.4590124640460205
CC25_NODE_364_length_20184_cov_35.810075_17	0.2618531143476915
CC25_NODE_364_length_20184_cov_35.810075_18	0.3205657041838539
CC25_NODE_364_length_20184_cov_35.810075_21	0.09123434704830057
CC25_NODE_364_length_20184_cov_35.810075_24	0.29609024880234874
CC25_NODE_364_length_20184_cov_35.810075_25	0.25152439024390233
CC25_NODE_364_length_20184_cov_35.810075_26	0.05167060910703723
CC25_NODE_364_length_20184_cov_35.810075_27	0.04404404404404403
CC25_NODE_364_length_20184_cov_35.810075_28	0.1467280349981775
CC25_NODE_364_length_20184_cov_35.810075_29	0.11013986013986013
CC25_NODE_364_length_20184_cov_35.810075_30	0.14781992201347074
CC25_NODE_364_length_20184_cov_35.810075_31	0.09325937459452456
CC25_NODE_681_length_13990_cov_36.489702_2	0.95807926829268
CC25_NODE_681_length_13990_cov_36.489702_3	0.3878504672897197
CC25_NODE_681_length_13990_cov_36.489702_5	0.9426336375488924
CC25_NODE_681_length_13990_cov_36.489702_6	0.10214074242769264
CC25_NODE_681_length_13990_cov_36.489702_7	0.0
CC25_NODE_681_length_13990_cov_36.489702_8	0.049287312993285454
CC25_NODE_681_length_13990_cov_36.489702_9	0.3416506717850285
CC25_NODE_681_length_13990_cov_36.489702_10	0.0
CC25_NODE_681_length_13990_cov_36.489702_11	0.10412199189897532
CC25_NODE_681_length_13990_cov_36.489702_12	0.0
CC25_NODE_681_length_13990_cov_36.489702_13	0.3581488933601606
CC25_NODE_681_length_13990_cov_36.489702_14	0.10714285714285714
CC25_NODE_681_length_13990_cov_36.489702_18	0.13043478260869515
CC25_NODE_910_length_11712_cov_31.996483_3	0.08933454876937086
CC25_NODE_910_length_11712_cov_31.996483_4	0.07766990291262138
CC25_NODE_910_length_11712_cov_31.996483_5	0.04328791381769896
CC25_NODE_910_length_11712_cov_31.996483_6	0.25396825396825384
CC25_NODE_910_length_11712_cov_31.996483_7	0.02129629629629631
CC25_NODE_910_length_11712_cov_31.996483_8	0.07221407624633433
CC25_NODE_910_length_11712_cov_31.996483_9	0.21609195402298856
CC25_NODE_910_length_11712_cov_31.996483_10	0.1411764705882353
CC25_NODE_910_length_11712_cov_31.996483_11	0.1109243697478993
CC25_NODE_910_length_11712_cov_31.996483_12	0.048239895697522864
CC25_NODE_910_length_11712_cov_31.996483_13	0.3095238095238094
CC25_NODE_910_length_11712_cov_31.996483_14	0.07785714285714282
CC25_NODE_910_length_11712_cov_31.996483_15	0.26077586206896564
CC25_NODE_910_length_11712_cov_31.996483_16	0.07022123144646986
CC25_NODE_910_length_11712_cov_31.996483_17	0.07826086956521737
CC25_NODE_910_length_11712_cov_31.996483_18	0.0641025641025641
CC25_NODE_910_length_11712_cov_31.996483_19	0.11736201498575365
CC25_NODE_910_length_11712_cov_31.996483_20	0.9480519480519496
CC25_NODE_836_length_12327_cov_157.830834_3	0.0
CC25_NODE_836_length_12327_cov_157.830834_5	0.14359724507832036
CC25_NODE_836_length_12327_cov_157.830834_7	1.1356218759188506
CC25_NODE_836_length_12327_cov_157.830834_12	0.1499419953596288
CC25_NODE_836_length_12327_cov_157.830834_13	0.6084608460846075
CC25_NODE_836_length_12327_cov_157.830834_16	0.02957198443579766
CC25_NODE_491_length_16312_cov_66.756843_3	0.1645569620253165
CC25_NODE_491_length_16312_cov_66.756843_4	0.06094674556213014
CC25_NODE_491_length_16312_cov_66.756843_7	0.10989010989010983
CC25_NODE_491_length_16312_cov_66.756843_8	0.1149228130360204
CC25_NODE_491_length_16312_cov_66.756843_9	0.07189795129493623
CC25_NODE_491_length_16312_cov_66.756843_10	0.4976315133383178
CC25_NODE_491_length_16312_cov_66.756843_11	0.07492984097287181
CC25_NODE_491_length_16312_cov_66.756843_16	0.3364849833147942
CC25_NODE_491_length_16312_cov_66.756843_17	0.3164763458401306
CC25_NODE_491_length_16312_cov_66.756843_18	0.1363852934169775
CC25_NODE_491_length_16312_cov_66.756843_20	0.0
CC25_NODE_491_length_16312_cov_66.756843_21	0.0
CC25_NODE_491_length_16312_cov_66.756843_24	0.052221520320067334
CC25_NODE_491_length_16312_cov_66.756843_25	0.06919642857142856
CC25_NODE_43_length_48102_cov_53.864404_1	0.031881158618341315
CC25_NODE_43_length_48102_cov_53.864404_2	0.2643601190476192
CC25_NODE_43_length_48102_cov_53.864404_3	0.12749999999999986
CC25_NODE_43_length_48102_cov_53.864404_4	0.0
CC25_NODE_43_length_48102_cov_53.864404_5	0.0
CC25_NODE_43_length_48102_cov_53.864404_7	0.11259972903808554
CC25_NODE_43_length_48102_cov_53.864404_12	0.2836879432624108
CC25_NODE_43_length_48102_cov_53.864404_17	0.8863636363636391
CC25_NODE_43_length_48102_cov_53.864404_18	0.5604551920341383
CC25_NODE_43_length_48102_cov_53.864404_23	0.9056603773584909
CC25_NODE_43_length_48102_cov_53.864404_26	0.0
CC25_NODE_43_length_48102_cov_53.864404_28	0.4009414654113807
CC25_NODE_43_length_48102_cov_53.864404_30	0.3280542986425342
CC25_NODE_43_length_48102_cov_53.864404_31	0.0
CC25_NODE_43_length_48102_cov_53.864404_32	0.10809149040826382
CC25_NODE_43_length_48102_cov_53.864404_33	0.15584415584415565
CC25_NODE_43_length_48102_cov_53.864404_34	0.5734485467399834
CC25_NODE_43_length_48102_cov_53.864404_38	0.14073980238155526
CC25_NODE_43_length_48102_cov_53.864404_39	0.0
CC25_NODE_43_length_48102_cov_53.864404_40	0.0
CC25_NODE_43_length_48102_cov_53.864404_41	1.1001465559355168
CC25_NODE_43_length_48102_cov_53.864404_43	0.2984581497797361
CC25_NODE_43_length_48102_cov_53.864404_47	0.2253562945368179
CC25_NODE_43_length_48102_cov_53.864404_49	0.1322029225255034
CC25_NODE_43_length_48102_cov_53.864404_50	0.4628571428571424
CC25_NODE_43_length_48102_cov_53.864404_51	0.6772997032640962
CC25_NODE_43_length_48102_cov_53.864404_52	0.0
CC25_NODE_43_length_48102_cov_53.864404_55	0.05819424715909102
CC25_NODE_43_length_48102_cov_53.864404_56	0.4928571428571435
CC25_NODE_43_length_48102_cov_53.864404_61	0.11906225305118953
CC25_NODE_43_length_48102_cov_53.864404_62	0.1801699716713878
CC25_NODE_43_length_48102_cov_53.864404_63	0.12697228144989314
CC25_NODE_43_length_48102_cov_53.864404_64	0.0
CC25_NODE_43_length_48102_cov_53.864404_65	0.06636168857490325
CC25_NODE_43_length_48102_cov_53.864404_66	0.21958041958041954
CC25_NODE_43_length_48102_cov_53.864404_67	0.07083879423328952
CC25_NODE_43_length_48102_cov_53.864404_70	0.027287853577371013
CG12_NODE_160_length_39092_cov_73.363834_2	0.0
CG12_NODE_160_length_39092_cov_73.363834_7	0.29926238145416184
CG12_NODE_160_length_39092_cov_73.363834_8	0.0
CG12_NODE_160_length_39092_cov_73.363834_15	0.8024193548387106
CG12_NODE_160_length_39092_cov_73.363834_17	0.3434991974317821
CG12_NODE_160_length_39092_cov_73.363834_18	1.1056701030927831
CG12_NODE_160_length_39092_cov_73.363834_23	0.3340620900743341
CG12_NODE_160_length_39092_cov_73.363834_28	0.7019027484143759
CG12_NODE_160_length_39092_cov_73.363834_30	0.0
CG12_NODE_160_length_39092_cov_73.363834_31	0.17068273092369513
CG12_NODE_160_length_39092_cov_73.363834_33	0.0
CG12_NODE_160_length_39092_cov_73.363834_37	0.36408566721581576
CG12_NODE_160_length_39092_cov_73.363834_38	0.34999999999999976
CG12_NODE_160_length_39092_cov_73.363834_41	0.3432835820895519
CG12_NODE_160_length_39092_cov_73.363834_42	0.32009167303284897
CG12_NODE_160_length_39092_cov_73.363834_45	0.0
CG12_NODE_160_length_39092_cov_73.363834_47	1.0108214461387126
CG12_NODE_160_length_39092_cov_73.363834_49	0.3086734693877548
CG12_NODE_160_length_39092_cov_73.363834_50	0.3326039387308532
CG12_NODE_160_length_39092_cov_73.363834_51	1.9722972972973003
CG12_NODE_160_length_39092_cov_73.363834_52	2.47577092511013
CG12_NODE_160_length_39092_cov_73.363834_63	0.1520367183017785
CG12_NODE_160_length_39092_cov_73.363834_65	0.3252747252747249
CG12_NODE_160_length_39092_cov_73.363834_66	0.0
CG12_NODE_160_length_39092_cov_73.363834_68	0.4692442882249565
CG12_NODE_160_length_39092_cov_73.363834_70	0.6761904761904771
CG12_NODE_160_length_39092_cov_73.363834_71	0.32390381895332376
CG12_NODE_160_length_39092_cov_73.363834_72	0.3169364881693653
CG12_NODE_160_length_39092_cov_73.363834_73	0.5002975304968756
CG12_NODE_482_length_16205_cov_117.959443_2	0.6879606879606878
CG12_NODE_482_length_16205_cov_117.959443_3	0.2839257895482235
CG12_NODE_482_length_16205_cov_117.959443_7	0.0
CG12_NODE_482_length_16205_cov_117.959443_11	0.35551663747810913
CG12_NODE_482_length_16205_cov_117.959443_12	0.7848619642731027
CG12_NODE_482_length_16205_cov_117.959443_13	0.3572101790763427
CG12_NODE_482_length_16205_cov_117.959443_18	0.3890675241157558
CG12_NODE_482_length_16205_cov_117.959443_19	0.0
CG12_NODE_482_length_16205_cov_117.959443_21	0.0
CG12_NODE_410_length_18479_cov_29.244355_2	0.0
CG12_NODE_410_length_18479_cov_29.244355_3	0.0
CG12_NODE_410_length_18479_cov_29.244355_4	0.16118024889602608
CG12_NODE_410_length_18479_cov_29.244355_6	0.0
CG12_NODE_410_length_18479_cov_29.244355_10	0.0
CG12_NODE_410_length_18479_cov_29.244355_11	0.06759708737864076
CG12_NODE_410_length_18479_cov_29.244355_13	0.17064846416382246
CG12_NODE_410_length_18479_cov_29.244355_15	0.0
CG12_NODE_410_length_18479_cov_29.244355_19	0.1607142857142856
CG12_NODE_410_length_18479_cov_29.244355_20	0.0
CG12_NODE_410_length_18479_cov_29.244355_21	0.26445086705202225
CG12_NODE_410_length_18479_cov_29.244355_22	0.1127633209417596
CG12_NODE_410_length_18479_cov_29.244355_25	0.33556149732620194
CG12_NODE_410_length_18479_cov_29.244355_26	0.0463127894549341
CG12_NODE_260_length_27886_cov_436.473393_3	0.5069748074120339
CG12_NODE_260_length_27886_cov_436.473393_5	0.0
CG12_NODE_260_length_27886_cov_436.473393_6	0.10703363914373086
CG12_NODE_260_length_27886_cov_436.473393_7	0.0
CG12_NODE_260_length_27886_cov_436.473393_8	0.0
CG12_NODE_260_length_27886_cov_436.473393_14	0.0
CG12_NODE_260_length_27886_cov_436.473393_22	0.15774575398867755
CG12_NODE_260_length_27886_cov_436.473393_23	0.11024643320363152
CG12_NODE_260_length_27886_cov_436.473393_27	0.0
CG12_NODE_260_length_27886_cov_436.473393_28	0.994897959183674
CG12_NODE_260_length_27886_cov_436.473393_29	0.26702786377708965
CG12_NODE_260_length_27886_cov_436.473393_40	0.0
CG12_NODE_260_length_27886_cov_436.473393_42	0.3147153598281423
CG12_NODE_260_length_27886_cov_436.473393_43	0.0
CG12_NODE_260_length_27886_cov_436.473393_44	0.20384615384615376
CG12_NODE_260_length_27886_cov_436.473393_49	0.0
CG12_NODE_260_length_27886_cov_436.473393_52	0.0
CG12_NODE_435_length_17712_cov_185.827037_4	0.09436107321509757
CG12_NODE_435_length_17712_cov_185.827037_5	0.18260869565217408
CG12_NODE_435_length_17712_cov_185.827037_6	0.20404854727624588
CG12_NODE_435_length_17712_cov_185.827037_8	0.14759887005649774
CG12_NODE_435_length_17712_cov_185.827037_9	0.16231884057971002
CG12_NODE_435_length_17712_cov_185.827037_10	0.06793829587517489
CG12_NODE_435_length_17712_cov_185.827037_11	0.3880926130099226
CG12_NODE_435_length_17712_cov_185.827037_14	0.3777335984095431
CG12_NODE_435_length_17712_cov_185.827037_15	0.16914498141263942
CG12_NODE_435_length_17712_cov_185.827037_16	0.1663461538461539
CG12_NODE_435_length_17712_cov_185.827037_17	0.2700904068307384
CG12_NODE_435_length_17712_cov_185.827037_18	0.6085903083700437
CG12_NODE_435_length_17712_cov_185.827037_19	0.015497254423428931
CG12_NODE_435_length_17712_cov_185.827037_20	0.0
CG12_NODE_435_length_17712_cov_185.827037_21	0.09793290410030499
CG12_NODE_435_length_17712_cov_185.827037_22	0.0
CG12_NODE_435_length_17712_cov_185.827037_24	0.10555012702755466
CG12_NODE_435_length_17712_cov_185.827037_25	2.3288461538461536
CG12_NODE_435_length_17712_cov_185.827037_26	0.2271626297577853
CG12_NODE_435_length_17712_cov_185.827037_28	0.1302019956193722
CG12_NODE_435_length_17712_cov_185.827037_29	0.2995391705069128
CG12_NODE_435_length_17712_cov_185.827037_30	0.08791208791208786
CG12_NODE_435_length_17712_cov_185.827037_31	0.1095022624434388
CG12_NODE_435_length_17712_cov_185.827037_32	0.4676113360323888
CG12_NODE_435_length_17712_cov_185.827037_33	0.5215736040609136
CG12_NODE_435_length_17712_cov_185.827037_34	0.11349921776056066
CG12_NODE_435_length_17712_cov_185.827037_35	0.6991565135895025
CG12_NODE_435_length_17712_cov_185.827037_36	0.06242245657568232
CG12_NODE_151_length_39642_cov_1122.828858_1	0.14490445859872597
CG12_NODE_151_length_39642_cov_1122.828858_6	0.08338456809099297
CG12_NODE_151_length_39642_cov_1122.828858_10	0.0
CG12_NODE_151_length_39642_cov_1122.828858_12	0.04074835645399528
CG12_NODE_151_length_39642_cov_1122.828858_13	0.09959809093192576
CG12_NODE_151_length_39642_cov_1122.828858_17	0.14339622641509442
CG12_NODE_151_length_39642_cov_1122.828858_18	0.14512338425381904
CG12_NODE_151_length_39642_cov_1122.828858_19	0.14011595971925578
CG12_NODE_151_length_39642_cov_1122.828858_20	0.016835610401057768
CG12_NODE_151_length_39642_cov_1122.828858_21	0.2575793184488837
CG12_NODE_151_length_39642_cov_1122.828858_22	0.14769230769230762
CG12_NODE_151_length_39642_cov_1122.828858_23	0.11669329073482415
CG12_NODE_151_length_39642_cov_1122.828858_24	0.0983445738810541
CG12_NODE_151_length_39642_cov_1122.828858_26	0.06103515625000009
CG12_NODE_151_length_39642_cov_1122.828858_27	0.03340158392891622
CG12_NODE_151_length_39642_cov_1122.828858_28	0.06540644785677889
CG12_NODE_151_length_39642_cov_1122.828858_30	0.0
CG12_NODE_151_length_39642_cov_1122.828858_34	0.19153674832962134
CG12_NODE_151_length_39642_cov_1122.828858_36	0.513812154696133
CG12_NODE_151_length_39642_cov_1122.828858_38	0.09751773049645396
CG12_NODE_151_length_39642_cov_1122.828858_39	0.4805653710247354
CG12_NODE_151_length_39642_cov_1122.828858_41	0.3500000000000001
CG12_NODE_151_length_39642_cov_1122.828858_47	0.4533745492014435
CG12_NODE_151_length_39642_cov_1122.828858_49	0.18862019914651548
CG12_NODE_151_length_39642_cov_1122.828858_50	0.0
CG12_NODE_151_length_39642_cov_1122.828858_63	0.0
CG12_NODE_169_length_38314_cov_80.731201_1	0.06381097745269865
CG12_NODE_169_length_38314_cov_80.731201_2	0.12878787878787878
CG12_NODE_169_length_38314_cov_80.731201_3	0.0990196078431373
CG12_NODE_169_length_38314_cov_80.731201_4	0.15137614678899086
CG12_NODE_169_length_38314_cov_80.731201_6	0.29107589658048344
CG12_NODE_169_length_38314_cov_80.731201_7	0.13612565445026173
CG12_NODE_169_length_38314_cov_80.731201_8	0.0
CG12_NODE_169_length_38314_cov_80.731201_10	0.1289099526066351
CG12_NODE_169_length_38314_cov_80.731201_11	0.8333333333333319
CG12_NODE_169_length_38314_cov_80.731201_12	0.16010733452593898
CG12_NODE_169_length_38314_cov_80.731201_15	0.29824561403508804
CG12_NODE_169_length_38314_cov_80.731201_17	0.16359447004608296
CG12_NODE_169_length_38314_cov_80.731201_18	2.436053593179049
CG12_NODE_169_length_38314_cov_80.731201_21	0.1075933075933073
CG12_NODE_169_length_38314_cov_80.731201_22	0.1713215258855586
CG12_NODE_169_length_38314_cov_80.731201_23	0.1414135514018696
CG12_NODE_169_length_38314_cov_80.731201_24	0.06590909090909093
CG12_NODE_169_length_38314_cov_80.731201_25	0.0
CG12_NODE_169_length_38314_cov_80.731201_26	0.1384201221472195
CG12_NODE_169_length_38314_cov_80.731201_28	0.5818181818181821
CG12_NODE_169_length_38314_cov_80.731201_29	0.08945092358607219
CG12_NODE_169_length_38314_cov_80.731201_30	0.0
CG12_NODE_169_length_38314_cov_80.731201_31	0.6776859504132232
CG12_NODE_169_length_38314_cov_80.731201_32	1.082261686058378
CG12_NODE_169_length_38314_cov_80.731201_33	0.1727467811158796
CG12_NODE_169_length_38314_cov_80.731201_34	0.0
CG12_NODE_169_length_38314_cov_80.731201_35	0.13420563944680644
CG12_NODE_169_length_38314_cov_80.731201_36	0.06784599375650363
CG12_NODE_169_length_38314_cov_80.731201_37	0.4178103080207392
CG12_NODE_169_length_38314_cov_80.731201_38	0.04351939451277194
CG12_NODE_169_length_38314_cov_80.731201_39	0.10745501285347037
CG12_NODE_169_length_38314_cov_80.731201_40	0.0
CG12_NODE_169_length_38314_cov_80.731201_41	0.17585784313725494
CG12_NODE_169_length_38314_cov_80.731201_42	0.6099924012158047
CG12_NODE_169_length_38314_cov_80.731201_43	0.18160275743214124
CG12_NODE_169_length_38314_cov_80.731201_44	0.6438631790744466
CG12_NODE_169_length_38314_cov_80.731201_45	0.3070063694267518
CG12_NODE_169_length_38314_cov_80.731201_46	0.10826210826210822
CG12_NODE_169_length_38314_cov_80.731201_47	0.07510905125408944
CG12_NODE_169_length_38314_cov_80.731201_48	0.6631970260223039
CG12_NODE_169_length_38314_cov_80.731201_49	0.252633608948244
CG12_NODE_169_length_38314_cov_80.731201_50	0.0
CG12_NODE_169_length_38314_cov_80.731201_51	0.3957360162893775
CG12_NODE_169_length_38314_cov_80.731201_52	0.08765854585947443
CG12_NODE_249_length_29694_cov_64.999224_1	0.03828647925033467
CG12_NODE_249_length_29694_cov_64.999224_4	0.0
CG12_NODE_249_length_29694_cov_64.999224_5	0.2746212121212129
CG12_NODE_249_length_29694_cov_64.999224_8	0.0
CG12_NODE_249_length_29694_cov_64.999224_10	0.0
CG12_NODE_249_length_29694_cov_64.999224_12	0.7405602923264313
CG12_NODE_249_length_29694_cov_64.999224_15	0.3524027459954228
CG12_NODE_249_length_29694_cov_64.999224_17	0.3461222814936384
CG12_NODE_249_length_29694_cov_64.999224_18	0.2841028331584468
CG12_NODE_249_length_29694_cov_64.999224_19	0.14880952380952395
CG12_NODE_249_length_29694_cov_64.999224_22	0.6235169116344943
CG12_NODE_249_length_29694_cov_64.999224_23	0.4996765847347992
CG12_NODE_249_length_29694_cov_64.999224_24	0.13243383497664787
CG12_NODE_249_length_29694_cov_64.999224_28	0.15360867751355875
CG12_NODE_249_length_29694_cov_64.999224_30	0.29404145077720223
CG12_NODE_249_length_29694_cov_64.999224_33	1.9286706808707768
CG12_NODE_249_length_29694_cov_64.999224_36	0.9155470249520088
CG12_NODE_249_length_29694_cov_64.999224_37	0.12642115669797332
CG12_NODE_249_length_29694_cov_64.999224_38	1.1608391608391606
CG12_NODE_249_length_29694_cov_64.999224_39	0.13319238900634225
CG12_NODE_249_length_29694_cov_64.999224_40	0.0872611754027679
CG12_NODE_249_length_29694_cov_64.999224_41	0.21438082556591184
CG12_NODE_249_length_29694_cov_64.999224_42	0.3240938166311302
CG12_NODE_249_length_29694_cov_64.999224_43	0.08023483365949112
CG12_NODE_249_length_29694_cov_64.999224_45	0.0
CG12_NODE_218_length_33683_cov_103.325473_1	0.11556662515566625
CG12_NODE_218_length_33683_cov_103.325473_2	0.08046875000000009
CG12_NODE_218_length_33683_cov_103.325473_4	0.12919034090909
CG12_NODE_218_length_33683_cov_103.325473_7	0.06710535334841329
CG12_NODE_218_length_33683_cov_103.325473_10	0.11207153502235463
CG12_NODE_218_length_33683_cov_103.325473_12	0.4648972602739714
CG12_NODE_218_length_33683_cov_103.325473_16	0.0931726907630522
CG12_NODE_218_length_33683_cov_103.325473_17	0.0
CG12_NODE_218_length_33683_cov_103.325473_18	0.17985436893203952
CG12_NODE_218_length_33683_cov_103.325473_19	0.07522123893805313
CG12_NODE_218_length_33683_cov_103.325473_20	0.13205374280230311
CG12_NODE_218_length_33683_cov_103.325473_21	0.05734089477000634
CG12_NODE_218_length_33683_cov_103.325473_22	0.0
CG12_NODE_218_length_33683_cov_103.325473_23	0.0
CG12_NODE_218_length_33683_cov_103.325473_24	0.0
CG12_NODE_218_length_33683_cov_103.325473_26	1.0272132276954855
CG12_NODE_218_length_33683_cov_103.325473_27	0.09177799201211938
CG12_NODE_218_length_33683_cov_103.325473_28	0.3706228695382717
CG12_NODE_218_length_33683_cov_103.325473_29	0.24025049814972935
CG12_NODE_218_length_33683_cov_103.325473_30	0.08030523255813944
CG12_NODE_218_length_33683_cov_103.325473_31	0.040010033864291916
CG12_NODE_218_length_33683_cov_103.325473_32	0.16715555110392444
CG12_NODE_218_length_33683_cov_103.325473_33	0.12635024549918172
CG12_NODE_218_length_33683_cov_103.325473_34	0.3162853297442804
CG12_NODE_218_length_33683_cov_103.325473_35	0.03614346459604359
CG12_NODE_218_length_33683_cov_103.325473_37	0.03723733003708293
CG12_NODE_218_length_33683_cov_103.325473_38	0.06689132266217346
CG12_NODE_218_length_33683_cov_103.325473_39	0.27603513174404026
CG12_NODE_218_length_33683_cov_103.325473_40	0.43387096774193656
CG12_NODE_218_length_33683_cov_103.325473_41	0.19316540991496808
CG12_NODE_218_length_33683_cov_103.325473_42	0.07859202936549535
CG12_NODE_218_length_33683_cov_103.325473_43	0.6891566265060244
CG12_NODE_218_length_33683_cov_103.325473_44	0.9187227866473152
CG12_NODE_84_length_48689_cov_107.079903_2	0.1569255404323456
CG12_NODE_84_length_48689_cov_107.079903_3	0.17799043062200956
CG12_NODE_84_length_48689_cov_107.079903_4	0.2255877034358044
CG12_NODE_84_length_48689_cov_107.079903_5	0.21102113261966846
CG12_NODE_84_length_48689_cov_107.079903_6	0.2027750247770068
CG12_NODE_84_length_48689_cov_107.079903_7	0.3649815043156595
CG12_NODE_84_length_48689_cov_107.079903_8	1.972440944881888
CG12_NODE_84_length_48689_cov_107.079903_9	0.4929614873837978
CG12_NODE_84_length_48689_cov_107.079903_10	0.4263479710950532
CG12_NODE_84_length_48689_cov_107.079903_11	0.2962962962962961
CG12_NODE_84_length_48689_cov_107.079903_12	0.20509090909090916
CG12_NODE_84_length_48689_cov_107.079903_13	0.1831119544592028
CG12_NODE_84_length_48689_cov_107.079903_14	0.32608695652173897
CG12_NODE_84_length_48689_cov_107.079903_15	0.20330578512396666
CG12_NODE_84_length_48689_cov_107.079903_17	0.12563667232597636
CG12_NODE_84_length_48689_cov_107.079903_18	0.1478201964484448
CG12_NODE_84_length_48689_cov_107.079903_19	0.3087525844245347
CG12_NODE_84_length_48689_cov_107.079903_20	0.6706476802939845
CG12_NODE_84_length_48689_cov_107.079903_21	0.0
CG12_NODE_84_length_48689_cov_107.079903_22	1.7209011264080136
CG12_NODE_84_length_48689_cov_107.079903_25	0.2600671140939592
CG12_NODE_84_length_48689_cov_107.079903_26	0.4209053916581889
CG12_NODE_84_length_48689_cov_107.079903_27	0.18967391304347814
CG12_NODE_84_length_48689_cov_107.079903_28	0.2740131578947368
CG12_NODE_84_length_48689_cov_107.079903_29	0.21363636363636385
CG12_NODE_84_length_48689_cov_107.079903_30	0.16906873614190693
CG12_NODE_84_length_48689_cov_107.079903_31	0.11613896218117853
CG12_NODE_84_length_48689_cov_107.079903_32	0.0
CG12_NODE_84_length_48689_cov_107.079903_38	0.6729323308270683
CG12_NODE_84_length_48689_cov_107.079903_41	0.4633517495395952
CG12_NODE_84_length_48689_cov_107.079903_42	0.5060374568753059
CG12_NODE_84_length_48689_cov_107.079903_43	0.5244835501147662
CG12_NODE_84_length_48689_cov_107.079903_44	0.6620808254514178
CG12_NODE_84_length_48689_cov_107.079903_45	0.5473364055299527
CG12_NODE_84_length_48689_cov_107.079903_47	0.7593123209169058
CG12_NODE_84_length_48689_cov_107.079903_49	0.0
CG12_NODE_84_length_48689_cov_107.079903_50	0.3627450980392156
CG12_NODE_84_length_48689_cov_107.079903_51	0.3613445378151259
CG12_NODE_84_length_48689_cov_107.079903_53	0.29407937540663603
CG12_NODE_84_length_48689_cov_107.079903_54	0.15878378378378386
CG12_NODE_84_length_48689_cov_107.079903_56	0.18333333333333346
CG12_NODE_84_length_48689_cov_107.079903_58	1.081395348837209
CG12_NODE_84_length_48689_cov_107.079903_59	0.18044354838709686
CG12_NODE_84_length_48689_cov_107.079903_60	0.7200000000000002
CG12_NODE_84_length_48689_cov_107.079903_61	1.280954748881157
CG12_NODE_84_length_48689_cov_107.079903_62	0.7151730257320316
CG12_NODE_84_length_48689_cov_107.079903_63	0.9984732824427492
CG12_NODE_84_length_48689_cov_107.079903_64	1.1161524500907427
CG12_NODE_84_length_48689_cov_107.079903_65	0.12882882882882882
CG12_NODE_84_length_48689_cov_107.079903_66	0.16560509554140132
CG12_NODE_84_length_48689_cov_107.079903_67	0.6588502269288952
CG12_NODE_84_length_48689_cov_107.079903_68	0.147877310582978
CG12_NODE_84_length_48689_cov_107.079903_69	0.06287625418060201
CG12_NODE_84_length_48689_cov_107.079903_72	0.10308159722222224
CG12_NODE_84_length_48689_cov_107.079903_73	0.7381546134663342
CG12_NODE_84_length_48689_cov_107.079903_74	0.5833333333333335
CG12_NODE_84_length_48689_cov_107.079903_75	0.7462235649546829
CG12_NODE_84_length_48689_cov_107.079903_76	0.17259786476868327
CG12_NODE_113_length_43881_cov_35.113837_1	1.3684210526315792
CG12_NODE_113_length_43881_cov_35.113837_2	0.998483699772554
CG12_NODE_113_length_43881_cov_35.113837_3	1.4662889518413598
CG12_NODE_113_length_43881_cov_35.113837_5	1.7120304844855756
CG12_NODE_113_length_43881_cov_35.113837_6	0.3632862644415916
CG12_NODE_113_length_43881_cov_35.113837_12	0.7178845171180206
CG12_NODE_113_length_43881_cov_35.113837_17	0.4990859232175497
CG12_NODE_113_length_43881_cov_35.113837_19	0.1361902273321136
CG12_NODE_113_length_43881_cov_35.113837_20	0.16808873720136522
CG12_NODE_113_length_43881_cov_35.113837_21	0.3389897395422267
CG12_NODE_113_length_43881_cov_35.113837_22	0.1663286004056794
CG12_NODE_113_length_43881_cov_35.113837_23	0.0
CG12_NODE_113_length_43881_cov_35.113837_24	0.5735414954806923
CG12_NODE_113_length_43881_cov_35.113837_25	0.0
CG12_NODE_113_length_43881_cov_35.113837_26	0.9831932773109198
CG12_NODE_113_length_43881_cov_35.113837_30	0.6793893129770995
CG12_NODE_113_length_43881_cov_35.113837_38	0.36708860759493694
CG12_NODE_113_length_43881_cov_35.113837_39	0.7179487179487183
CG12_NODE_113_length_43881_cov_35.113837_40	0.3167040358744397
CG12_NODE_113_length_43881_cov_35.113837_45	0.3695652173913046
CG12_NODE_113_length_43881_cov_35.113837_46	1.0613445378151238
CG12_NODE_113_length_43881_cov_35.113837_49	0.5958408679927687
CG12_NODE_113_length_43881_cov_35.113837_50	0.0
CG12_NODE_113_length_43881_cov_35.113837_51	0.4923844537815134
CG12_NODE_113_length_43881_cov_35.113837_52	0.6632653061224494
CG12_NODE_113_length_43881_cov_35.113837_56	0.28125000000000017
CG12_NODE_113_length_43881_cov_35.113837_61	0.31886024423337883
CG12_NODE_113_length_43881_cov_35.113837_62	0.0
CG12_NODE_572_length_14351_cov_87.949706_2	0.0
CG12_NODE_572_length_14351_cov_87.949706_3	0.28112617309697585
CG12_NODE_572_length_14351_cov_87.949706_4	0.20252707581227453
CG12_NODE_572_length_14351_cov_87.949706_5	0.3873115694071947
CG12_NODE_572_length_14351_cov_87.949706_6	0.1367609254498715
CG12_NODE_572_length_14351_cov_87.949706_7	0.04116740088105735
CG12_NODE_572_length_14351_cov_87.949706_8	0.5511811023622046
CG12_NODE_572_length_14351_cov_87.949706_9	0.11050156739811916
CG12_NODE_572_length_14351_cov_87.949706_10	0.2154654654654652
CG12_NODE_572_length_14351_cov_87.949706_11	0.15302390998593535
CG12_NODE_572_length_14351_cov_87.949706_12	0.16352356300587514
CG12_NODE_572_length_14351_cov_87.949706_13	0.1150364963503651
CG12_NODE_572_length_14351_cov_87.949706_14	0.059386973180076616
CG12_NODE_572_length_14351_cov_87.949706_15	0.1577776156427834
CG12_NODE_572_length_14351_cov_87.949706_16	0.15263893367730816
CG12_NODE_572_length_14351_cov_87.949706_17	0.1645569620253165
CG12_NODE_572_length_14351_cov_87.949706_18	0.0
CG12_NODE_572_length_14351_cov_87.949706_19	0.07799700693131653
CG12_NODE_572_length_14351_cov_87.949706_21	0.20179738562091484
CG12_NODE_572_length_14351_cov_87.949706_22	0.15442607003891076
CG12_NODE_863_length_10496_cov_17.467292_1	0.0
CG12_NODE_863_length_10496_cov_17.467292_2	0.046615581098339805
CG12_NODE_863_length_10496_cov_17.467292_3	0.1310423522796803
CG12_NODE_863_length_10496_cov_17.467292_4	0.05621033544877599
CG12_NODE_863_length_10496_cov_17.467292_5	0.10569105691056828
CG12_NODE_863_length_10496_cov_17.467292_6	0.13122171945701366
CG12_NODE_863_length_10496_cov_17.467292_7	0.23905803996194155
CG12_NODE_863_length_10496_cov_17.467292_8	0.04026552462526742
CG12_NODE_863_length_10496_cov_17.467292_9	0.06937431394072452
CG12_NODE_268_length_26989_cov_41.673832_2	0.32934131736526906
CG12_NODE_268_length_26989_cov_41.673832_3	0.030618892508143362
CG12_NODE_268_length_26989_cov_41.673832_4	0.16124125342257414
CG12_NODE_268_length_26989_cov_41.673832_6	0.01960476787954836
CG12_NODE_268_length_26989_cov_41.673832_7	0.24810866574965654
CG12_NODE_268_length_26989_cov_41.673832_8	0.17129411764705915
CG12_NODE_268_length_26989_cov_41.673832_9	0.0
CG12_NODE_268_length_26989_cov_41.673832_11	0.08303249097472913
CG12_NODE_268_length_26989_cov_41.673832_14	0.6631970260223039
CG12_NODE_268_length_26989_cov_41.673832_16	0.20279329608938565
CG12_NODE_268_length_26989_cov_41.673832_17	0.06126295947219593
CG12_NODE_268_length_26989_cov_41.673832_18	0.08055827619980402
CG12_NODE_268_length_26989_cov_41.673832_19	0.09193666375628276
CG12_NODE_268_length_26989_cov_41.673832_20	0.0
CG12_NODE_268_length_26989_cov_41.673832_21	0.1853707414829661
CG12_NODE_268_length_26989_cov_41.673832_22	0.0
CG12_NODE_268_length_26989_cov_41.673832_23	0.17048710601719178
CG12_NODE_268_length_26989_cov_41.673832_24	0.5326554556120463
CG12_NODE_268_length_26989_cov_41.673832_25	0.332373271889401
CG12_NODE_268_length_26989_cov_41.673832_26	0.10060975609756093
CG12_NODE_268_length_26989_cov_41.673832_27	0.2437109928399121
CG12_NODE_268_length_26989_cov_41.673832_28	0.13306772908366518
CG12_NODE_268_length_26989_cov_41.673832_32	0.0
CG12_NODE_268_length_26989_cov_41.673832_33	0.0
CG12_NODE_268_length_26989_cov_41.673832_34	0.323529411764706
CG12_NODE_111_length_44001_cov_62.396669_6	0.0
CG12_NODE_111_length_44001_cov_62.396669_11	0.0
CG12_NODE_111_length_44001_cov_62.396669_13	0.0
CG12_NODE_111_length_44001_cov_62.396669_15	0.33884297520661183
CG12_NODE_111_length_44001_cov_62.396669_28	0.6325259515570895
CG12_NODE_111_length_44001_cov_62.396669_34	0.0
CG12_NODE_111_length_44001_cov_62.396669_40	0.3241379310344828
CG12_NODE_111_length_44001_cov_62.396669_47	0.16373477672530454
CG12_NODE_111_length_44001_cov_62.396669_48	0.4682242990654201
CG12_NODE_111_length_44001_cov_62.396669_49	0.06887417218543038
CG12_NODE_111_length_44001_cov_62.396669_50	0.0
CG12_NODE_111_length_44001_cov_62.396669_63	0.6838225785594255
CG12_NODE_780_length_11231_cov_11.431639_10	1.085526315789472
CG12_NODE_780_length_11231_cov_11.431639_12	0.0
CG12_NODE_780_length_11231_cov_11.431639_13	2.017452541334963
CG12_NODE_780_length_11231_cov_11.431639_14	0.4396415392725348
CG12_NODE_484_length_16169_cov_541.066278_1	0.13204118715929747
CG12_NODE_484_length_16169_cov_541.066278_2	0.6286137879911059
CG12_NODE_484_length_16169_cov_541.066278_3	0.18422567645365595
CG12_NODE_484_length_16169_cov_541.066278_4	0.0
CG12_NODE_484_length_16169_cov_541.066278_5	0.04771846107963014
CG12_NODE_484_length_16169_cov_541.066278_8	0.8287671232876723
CG12_NODE_484_length_16169_cov_541.066278_9	0.14895027624309382
CG12_NODE_484_length_16169_cov_541.066278_10	0.10364145658263307
CG12_NODE_484_length_16169_cov_541.066278_11	0.08400200601805413
CG12_NODE_484_length_16169_cov_541.066278_12	0.10735632183908034
CG12_NODE_484_length_16169_cov_541.066278_13	0.15840386940749754
CG12_NODE_484_length_16169_cov_541.066278_14	0.1016494054468739
CG12_NODE_484_length_16169_cov_541.066278_15	0.0
CG12_NODE_484_length_16169_cov_541.066278_16	0.0
CG12_NODE_484_length_16169_cov_541.066278_17	0.10245322245322247
CG12_NODE_484_length_16169_cov_541.066278_18	0.14492914083259498
CG12_NODE_484_length_16169_cov_541.066278_19	0.2567796610169489
CG12_NODE_484_length_16169_cov_541.066278_20	0.11301939058171695
CG12_NODE_185_length_37158_cov_28.660135_1	0.110144927536232
CG12_NODE_185_length_37158_cov_28.660135_2	0.32210242587601035
CG12_NODE_185_length_37158_cov_28.660135_3	0.13168430082928234
CG12_NODE_185_length_37158_cov_28.660135_4	0.0
CG12_NODE_185_length_37158_cov_28.660135_5	0.3170731707317075
CG12_NODE_185_length_37158_cov_28.660135_6	0.22442244224422436
CG12_NODE_185_length_37158_cov_28.660135_8	0.4100917431192656
CG12_NODE_185_length_37158_cov_28.660135_10	0.5529897161155218
CG12_NODE_185_length_37158_cov_28.660135_11	0.5223992890529232
CG12_NODE_185_length_37158_cov_28.660135_12	1.0706982179374758
CG12_NODE_185_length_37158_cov_28.660135_14	0.15120593692022236
CG12_NODE_185_length_37158_cov_28.660135_15	1.03621801686866
CG12_NODE_185_length_37158_cov_28.660135_17	0.0
CG12_NODE_185_length_37158_cov_28.660135_19	0.3202643171806173
CG12_NODE_185_length_37158_cov_28.660135_20	0.0
CG12_NODE_185_length_37158_cov_28.660135_22	1.883312101910824
CG12_NODE_185_length_37158_cov_28.660135_27	0.0
CG12_NODE_185_length_37158_cov_28.660135_29	0.30627306273062715
CG12_NODE_185_length_37158_cov_28.660135_30	0.306194690265487
CG12_NODE_185_length_37158_cov_28.660135_31	1.0663246268656643
CG12_NODE_185_length_37158_cov_28.660135_35	0.0
CG12_NODE_185_length_37158_cov_28.660135_40	0.5961538461538463
CG12_NODE_185_length_37158_cov_28.660135_41	0.3163265306122452
CG12_NODE_586_length_14115_cov_19.028663_1	0.3475274725274725
CG12_NODE_586_length_14115_cov_19.028663_2	0.31521378853165377
CG12_NODE_586_length_14115_cov_19.028663_3	0.060344827586206885
CG12_NODE_586_length_14115_cov_19.028663_4	0.1690427698574337
CG12_NODE_586_length_14115_cov_19.028663_5	0.3207547169811319
CG12_NODE_586_length_14115_cov_19.028663_6	0.03695518723143031
CG12_NODE_586_length_14115_cov_19.028663_7	0.025507604977803668
CG12_NODE_586_length_14115_cov_19.028663_8	0.22305171158048046
CG12_NODE_586_length_14115_cov_19.028663_9	0.08181441590720777
CG12_NODE_586_length_14115_cov_19.028663_10	0.1874999999999996
CG12_NODE_586_length_14115_cov_19.028663_11	0.19410745233968807
CG12_NODE_586_length_14115_cov_19.028663_13	0.05164247807810099
CG12_NODE_586_length_14115_cov_19.028663_15	0.1167127779485603
CG12_NODE_586_length_14115_cov_19.028663_16	0.1543190249072604
CG12_NODE_586_length_14115_cov_19.028663_17	0.0516817869190712
CG12_NODE_586_length_14115_cov_19.028663_20	0.12328544320954192
CG12_NODE_586_length_14115_cov_19.028663_21	0.3777038269550752
CG12_NODE_586_length_14115_cov_19.028663_22	0.12318840579710152
CG12_NODE_450_length_17205_cov_36.034169_1	0.3536475532873013
CG12_NODE_450_length_17205_cov_36.034169_2	0.0
CG12_NODE_450_length_17205_cov_36.034169_4	0.8542319749216309
CG12_NODE_450_length_17205_cov_36.034169_10	0.0
CG12_NODE_450_length_17205_cov_36.034169_11	0.3475177304964546
CG12_NODE_450_length_17205_cov_36.034169_12	1.0365082602488234
CG12_NODE_153_length_39593_cov_99.258966_1	0.3349282296650717
CG12_NODE_153_length_39593_cov_99.258966_2	0.12561124694376513
CG12_NODE_153_length_39593_cov_99.258966_3	0.0
CG12_NODE_153_length_39593_cov_99.258966_6	0.0
CG12_NODE_153_length_39593_cov_99.258966_7	0.0
CG12_NODE_153_length_39593_cov_99.258966_9	0.10219185881013372
CG12_NODE_153_length_39593_cov_99.258966_10	0.15263691683569974
CG12_NODE_153_length_39593_cov_99.258966_12	0.14004376367614887
CG12_NODE_153_length_39593_cov_99.258966_13	0.0
CG12_NODE_153_length_39593_cov_99.258966_14	0.0
CG12_NODE_153_length_39593_cov_99.258966_15	0.11314031180400914
CG12_NODE_153_length_39593_cov_99.258966_16	0.0188569206842924
CG12_NODE_153_length_39593_cov_99.258966_17	0.040431266846361336
CG12_NODE_153_length_39593_cov_99.258966_18	0.2948032097821914
CG12_NODE_153_length_39593_cov_99.258966_20	0.0
CG12_NODE_153_length_39593_cov_99.258966_22	0.11343775762572113
CG12_NODE_153_length_39593_cov_99.258966_23	0.08099688473520232
CG12_NODE_153_length_39593_cov_99.258966_24	0.0
CG12_NODE_153_length_39593_cov_99.258966_25	0.04724865748908588
CG12_NODE_153_length_39593_cov_99.258966_28	0.10798833819241964
CG12_NODE_153_length_39593_cov_99.258966_29	0.0
CG12_NODE_153_length_39593_cov_99.258966_30	0.0
CG12_NODE_153_length_39593_cov_99.258966_31	0.09095982142857133
CG12_NODE_153_length_39593_cov_99.258966_32	0.037500000000000026
CG12_NODE_153_length_39593_cov_99.258966_33	0.05366726296958863
CG12_NODE_153_length_39593_cov_99.258966_34	0.07742998352553551
CG12_NODE_153_length_39593_cov_99.258966_35	0.06613267611419207
CG12_NODE_153_length_39593_cov_99.258966_36	0.0
CG12_NODE_153_length_39593_cov_99.258966_38	0.0
CG12_NODE_153_length_39593_cov_99.258966_39	0.08600663716814158
CG12_NODE_153_length_39593_cov_99.258966_40	0.0
CG12_NODE_153_length_39593_cov_99.258966_41	0.0
CG12_NODE_153_length_39593_cov_99.258966_42	0.0
CG12_NODE_153_length_39593_cov_99.258966_43	0.01549992207534605
CG12_NODE_153_length_39593_cov_99.258966_44	0.02195608782435128
CG12_NODE_153_length_39593_cov_99.258966_45	0.2113821138211381
CG12_NODE_153_length_39593_cov_99.258966_46	0.04332257532568483
CG12_NODE_153_length_39593_cov_99.258966_47	0.049275907466616434
CG12_NODE_153_length_39593_cov_99.258966_48	0.0
CG12_NODE_153_length_39593_cov_99.258966_49	0.0
CG12_NODE_153_length_39593_cov_99.258966_50	0.07266881028938896
CG12_NODE_153_length_39593_cov_99.258966_51	0.30700636942675164
CG12_NODE_153_length_39593_cov_99.258966_52	0.04147982062780274
CG12_NODE_153_length_39593_cov_99.258966_55	0.15615763546798006
CG12_NODE_153_length_39593_cov_99.258966_56	0.147200772200772
CG12_NODE_153_length_39593_cov_99.258966_57	0.10919540229885057
CG12_NODE_153_length_39593_cov_99.258966_58	0.08825526137135102
CG12_NODE_62_length_57733_cov_26.009050_1	0.17281420765027333
CG12_NODE_62_length_57733_cov_26.009050_3	0.0818467336683414
CG12_NODE_62_length_57733_cov_26.009050_4	0.4137323943661954
CG12_NODE_62_length_57733_cov_26.009050_5	1.6809096176129832
CG12_NODE_62_length_57733_cov_26.009050_6	0.0
CG12_NODE_62_length_57733_cov_26.009050_8	0.3446019629225736
CG12_NODE_62_length_57733_cov_26.009050_9	0.6702898550724642
CG12_NODE_62_length_57733_cov_26.009050_11	0.0
CG12_NODE_62_length_57733_cov_26.009050_14	0.3417922283901662
CG12_NODE_62_length_57733_cov_26.009050_15	0.3691037735849063
CG12_NODE_62_length_57733_cov_26.009050_16	0.0
CG12_NODE_62_length_57733_cov_26.009050_17	0.6723631508678221
CG12_NODE_62_length_57733_cov_26.009050_22	0.15312594382361816
CG12_NODE_62_length_57733_cov_26.009050_28	0.17352666043030915
CG12_NODE_62_length_57733_cov_26.009050_29	0.6865671641791063
CG12_NODE_62_length_57733_cov_26.009050_33	0.0
CG12_NODE_62_length_57733_cov_26.009050_34	0.2497514910536772
CG12_NODE_62_length_57733_cov_26.009050_37	2.0949406620861883
CG12_NODE_62_length_57733_cov_26.009050_38	0.0
CG12_NODE_62_length_57733_cov_26.009050_39	1.2928571428571434
CG12_NODE_62_length_57733_cov_26.009050_41	0.0
CG12_NODE_62_length_57733_cov_26.009050_43	1.1595453891526424
CG12_NODE_62_length_57733_cov_26.009050_44	0.3261703760552567
CG12_NODE_62_length_57733_cov_26.009050_49	1.6605905942398889
CG12_NODE_62_length_57733_cov_26.009050_55	0.3156532988357053
CG12_NODE_62_length_57733_cov_26.009050_56	0.14772727272727265
CG12_NODE_62_length_57733_cov_26.009050_57	0.9916943521594704
CG12_NODE_62_length_57733_cov_26.009050_58	0.29850746268656736
CG12_NODE_62_length_57733_cov_26.009050_59	0.12646239554317554
CG12_NODE_62_length_57733_cov_26.009050_61	0.0
CG12_NODE_62_length_57733_cov_26.009050_62	0.6967777471770845
CG12_NODE_62_length_57733_cov_26.009050_63	0.6082089552238799
CG12_NODE_62_length_57733_cov_26.009050_64	0.6305220883534101
CG12_NODE_62_length_57733_cov_26.009050_71	0.3102253032928945
CG12_NODE_62_length_57733_cov_26.009050_72	0.3466334164588529
CG12_NODE_62_length_57733_cov_26.009050_77	1.426086956521739
CG12_NODE_788_length_11165_cov_117.369577_1	0.1269670958512159
CG12_NODE_788_length_11165_cov_117.369577_2	0.16527377521613826
CG12_NODE_788_length_11165_cov_117.369577_5	0.3828288100208773
CG12_NODE_788_length_11165_cov_117.369577_6	0.6720496894409941
CG12_NODE_788_length_11165_cov_117.369577_7	0.2813893769428302
CG12_NODE_788_length_11165_cov_117.369577_9	2.63212435233161
CG12_NODE_788_length_11165_cov_117.369577_10	0.8445343000557733
CG12_NODE_788_length_11165_cov_117.369577_11	1.6610597140454133
CG12_NODE_788_length_11165_cov_117.369577_12	0.4802686817800173
CG12_NODE_788_length_11165_cov_117.369577_13	0.0
CG12_NODE_788_length_11165_cov_117.369577_14	0.2060606060606062
CG12_NODE_788_length_11165_cov_117.369577_15	1.2904830685283282
CG12_NODE_52_length_68927_cov_27.334490_1	0.0
CG12_NODE_52_length_68927_cov_27.334490_11	0.0
CG12_NODE_52_length_68927_cov_27.334490_14	0.0
CG12_NODE_52_length_68927_cov_27.334490_18	0.31239935587761514
CG12_NODE_52_length_68927_cov_27.334490_22	0.09278678106132816
CG12_NODE_52_length_68927_cov_27.334490_29	0.16308623298033292
CG12_NODE_52_length_68927_cov_27.334490_32	0.0
CG12_NODE_52_length_68927_cov_27.334490_38	0.9389460154241674
CG12_NODE_52_length_68927_cov_27.334490_39	0.0
CG12_NODE_52_length_68927_cov_27.334490_45	0.0
CG12_NODE_52_length_68927_cov_27.334490_53	0.0
CG12_NODE_52_length_68927_cov_27.334490_63	0.0
CG12_NODE_52_length_68927_cov_27.334490_64	0.0
CG12_NODE_52_length_68927_cov_27.334490_66	0.1646564201530071
CG12_NODE_52_length_68927_cov_27.334490_83	0.4624140384159331
CG12_NODE_52_length_68927_cov_27.334490_86	0.0
CG12_NODE_305_length_24210_cov_17.093480_1	0.16542751177876472
CG12_NODE_305_length_24210_cov_17.093480_2	0.2574844510328388
CG12_NODE_305_length_24210_cov_17.093480_3	0.15665345524467275
CG12_NODE_305_length_24210_cov_17.093480_4	0.08705891436954664
CG12_NODE_305_length_24210_cov_17.093480_5	0.12724952994896566
CG12_NODE_305_length_24210_cov_17.093480_6	0.11285361868452175
CG12_NODE_305_length_24210_cov_17.093480_7	0.43737429146096185
CG12_NODE_305_length_24210_cov_17.093480_8	0.04397012521051457
CG12_NODE_305_length_24210_cov_17.093480_10	0.0
CG12_NODE_305_length_24210_cov_17.093480_11	0.2079999999999997
CG12_NODE_305_length_24210_cov_17.093480_12	0.6610619469026551
CG12_NODE_305_length_24210_cov_17.093480_13	0.20616438356164468
CG12_NODE_305_length_24210_cov_17.093480_14	0.17962707182320506
CG12_NODE_305_length_24210_cov_17.093480_15	0.0
CG12_NODE_305_length_24210_cov_17.093480_16	0.16528272044286205
CG12_NODE_305_length_24210_cov_17.093480_17	0.14340719684734152
CG12_NODE_305_length_24210_cov_17.093480_18	0.055881531153953584
CG12_NODE_825_length_10799_cov_576.918187_1	0.07269303201506598
CG12_NODE_825_length_10799_cov_576.918187_2	0.027957876798956338
CG12_NODE_825_length_10799_cov_576.918187_3	0.07148760330578514
CG12_NODE_825_length_10799_cov_576.918187_4	0.08088235294117647
CG12_NODE_825_length_10799_cov_576.918187_5	0.0
CG12_NODE_825_length_10799_cov_576.918187_7	0.3988892317186061
CG12_NODE_825_length_10799_cov_576.918187_8	0.2737471952131645
CG12_NODE_825_length_10799_cov_576.918187_9	0.10122164048865624
CG12_NODE_825_length_10799_cov_576.918187_12	0.10293785310734477
CG12_NODE_825_length_10799_cov_576.918187_14	0.06407423773751675
CG12_NODE_575_length_14230_cov_24.530300_1	0.0833333333333334
CG12_NODE_575_length_14230_cov_24.530300_2	1.295357003511513
CG12_NODE_575_length_14230_cov_24.530300_4	0.3230256898192202
CG12_NODE_575_length_14230_cov_24.530300_5	0.3445783132530119
CG12_NODE_575_length_14230_cov_24.530300_6	0.2731369150779893
CG12_NODE_575_length_14230_cov_24.530300_7	0.14951421374595186
CG12_NODE_575_length_14230_cov_24.530300_8	0.029764469337929138
CG12_NODE_575_length_14230_cov_24.530300_9	0.0
CG12_NODE_575_length_14230_cov_24.530300_10	0.1668496158068057
CG12_NODE_575_length_14230_cov_24.530300_11	0.0
CG12_NODE_575_length_14230_cov_24.530300_12	0.36800000000000016
CG12_NODE_575_length_14230_cov_24.530300_13	0.3859881031064109
CG12_NODE_575_length_14230_cov_24.530300_14	0.1740088105726873
CG12_NODE_575_length_14230_cov_24.530300_15	0.1796589524969549
CG12_NODE_575_length_14230_cov_24.530300_16	0.3153846153846149
CG12_NODE_575_length_14230_cov_24.530300_17	0.6490566037735845
CG12_NODE_575_length_14230_cov_24.530300_19	0.2264150943396229
CG12_NODE_575_length_14230_cov_24.530300_20	0.12740670311385713
CG12_NODE_575_length_14230_cov_24.530300_21	0.30875258442453457
CG12_NODE_796_length_11074_cov_11.377893_2	0.0
CG12_NODE_796_length_11074_cov_11.377893_3	0.0
CG12_NODE_796_length_11074_cov_11.377893_5	0.0
CG12_NODE_796_length_11074_cov_11.377893_8	1.0461095100864557
CG12_NODE_796_length_11074_cov_11.377893_9	0.0
CG12_NODE_796_length_11074_cov_11.377893_11	0.2773437500000003
CG12_NODE_796_length_11074_cov_11.377893_12	0.11732069583309285
CG12_NODE_796_length_11074_cov_11.377893_14	0.3133640552995393
CG12_NODE_796_length_11074_cov_11.377893_15	0.7557306590257883
CG12_NODE_796_length_11074_cov_11.377893_17	0.7608695652173918
CG12_NODE_796_length_11074_cov_11.377893_18	0.4599728629579379
CG12_NODE_796_length_11074_cov_11.377893_19	0.0
CG12_NODE_796_length_11074_cov_11.377893_20	0.0
CG12_NODE_796_length_11074_cov_11.377893_22	0.3881578947368417
CG12_NODE_796_length_11074_cov_11.377893_25	0.0
CG12_NODE_80_length_50552_cov_263.118403_1	0.2945205479452054
CG12_NODE_80_length_50552_cov_263.118403_8	0.0
CG12_NODE_80_length_50552_cov_263.118403_16	0.0
CG12_NODE_80_length_50552_cov_263.118403_26	0.0
CG12_NODE_80_length_50552_cov_263.118403_28	0.3427596294490498
CG12_NODE_80_length_50552_cov_263.118403_31	0.0
CG12_NODE_80_length_50552_cov_263.118403_47	0.5055451673221939
CG12_NODE_80_length_50552_cov_263.118403_49	0.7003392385978146
CG12_NODE_80_length_50552_cov_263.118403_51	0.3370192307692299
CG12_NODE_80_length_50552_cov_263.118403_52	0.7234394377842097
CG12_NODE_80_length_50552_cov_263.118403_54	0.3461206896551729
CG12_NODE_80_length_50552_cov_263.118403_56	0.0
CG12_NODE_80_length_50552_cov_263.118403_60	0.6781115879828328
CG12_NODE_80_length_50552_cov_263.118403_71	0.8240934971531317
CG12_NODE_80_length_50552_cov_263.118403_77	1.4450127877237844
CG12_NODE_597_length_13878_cov_167.612964_2	0.0591766723842196
CG12_NODE_597_length_13878_cov_167.612964_4	0.3971631205673758
CG12_NODE_597_length_13878_cov_167.612964_5	0.6655052264808369
CG12_NODE_597_length_13878_cov_167.612964_6	0.2341935483870969
CG12_NODE_597_length_13878_cov_167.612964_10	0.3498489425981866
CG12_NODE_597_length_13878_cov_167.612964_11	0.6137339055793978
CG12_NODE_597_length_13878_cov_167.612964_12	0.30065359477124115
CG12_NODE_597_length_13878_cov_167.612964_13	0.08169533169533172
CG12_NODE_597_length_13878_cov_167.612964_14	0.24023035787741745
CG12_NODE_597_length_13878_cov_167.612964_21	0.8749999999999994
CG12_NODE_597_length_13878_cov_167.612964_24	0.05861096421646395
CG12_NODE_597_length_13878_cov_167.612964_25	0.0906695132935253
CG12_NODE_532_length_15151_cov_86.676007_1	0.0
CG12_NODE_532_length_15151_cov_86.676007_2	0.2691053122087605
CG12_NODE_532_length_15151_cov_86.676007_3	0.365853658536586
CG12_NODE_532_length_15151_cov_86.676007_4	0.3571955719557179
CG12_NODE_532_length_15151_cov_86.676007_5	0.3930013458950203
CG12_NODE_532_length_15151_cov_86.676007_7	1.0572972972972965
CG12_NODE_532_length_15151_cov_86.676007_8	0.18796992481203
CG12_NODE_532_length_15151_cov_86.676007_10	0.9090909090909101
CG12_NODE_532_length_15151_cov_86.676007_11	0.14480712166172094
CG12_NODE_532_length_15151_cov_86.676007_12	0.15625000000000014
CG12_NODE_532_length_15151_cov_86.676007_13	0.6774999999999998
CG12_NODE_532_length_15151_cov_86.676007_14	0.8806343906510853
CG12_NODE_532_length_15151_cov_86.676007_17	0.403846153846154
CG12_NODE_532_length_15151_cov_86.676007_18	0.3548972188633616
CG12_NODE_360_length_21300_cov_40.700353_6	0.3241459627329201
CG12_NODE_360_length_21300_cov_40.700353_9	0.0
CG12_NODE_360_length_21300_cov_40.700353_10	0.0
CG12_NODE_360_length_21300_cov_40.700353_14	0.0
CG12_NODE_360_length_21300_cov_40.700353_18	0.33469387755102004
CG12_NODE_360_length_21300_cov_40.700353_21	0.1760242792109257
CG12_NODE_360_length_21300_cov_40.700353_28	0.701492537313432
CG12_NODE_360_length_21300_cov_40.700353_29	0.942976356050068
CG12_NODE_360_length_21300_cov_40.700353_31	0.0
CG12_NODE_360_length_21300_cov_40.700353_32	0.1603462489694968
CG12_NODE_360_length_21300_cov_40.700353_35	0.05871629093155041
CG12_NODE_360_length_21300_cov_40.700353_36	0.07665505226480833
CG12_NODE_360_length_21300_cov_40.700353_38	0.0919354838709678
CG12_NODE_442_length_17559_cov_1046.558844_1	0.04337224176527026
CG12_NODE_442_length_17559_cov_1046.558844_2	0.14830508474576284
CG12_NODE_442_length_17559_cov_1046.558844_3	0.23827292110874185
CG12_NODE_442_length_17559_cov_1046.558844_10	0.13091272485009986
CG12_NODE_442_length_17559_cov_1046.558844_11	0.34673698088332233
CG12_NODE_442_length_17559_cov_1046.558844_12	0.020895253535080704
CG12_NODE_442_length_17559_cov_1046.558844_13	0.17289719626168215
CG12_NODE_442_length_17559_cov_1046.558844_14	0.024350531876402102
CG12_NODE_442_length_17559_cov_1046.558844_15	0.08083270817704417
CG12_NODE_442_length_17559_cov_1046.558844_16	0.08261543762922087
CG12_NODE_442_length_17559_cov_1046.558844_17	0.0
CG12_NODE_442_length_17559_cov_1046.558844_18	0.0
CG12_NODE_442_length_17559_cov_1046.558844_19	0.07701229413129197
CG12_NODE_442_length_17559_cov_1046.558844_20	0.0
CG12_NODE_174_length_37960_cov_57.551009_1	0.3346693386773548
CG12_NODE_174_length_37960_cov_57.551009_3	0.7089552238805971
CG12_NODE_174_length_37960_cov_57.551009_4	0.0
CG12_NODE_174_length_37960_cov_57.551009_6	0.0
CG12_NODE_174_length_37960_cov_57.551009_7	0.3932384341637011
CG12_NODE_174_length_37960_cov_57.551009_10	0.0
CG12_NODE_174_length_37960_cov_57.551009_13	0.0
CG12_NODE_174_length_37960_cov_57.551009_18	0.3437688139674895
CG12_NODE_174_length_37960_cov_57.551009_23	0.3625
CG12_NODE_174_length_37960_cov_57.551009_39	0.7145421903052056
CG12_NODE_174_length_37960_cov_57.551009_40	1.285836909871248
CG12_NODE_174_length_37960_cov_57.551009_41	0.3701450631726725
CG12_NODE_174_length_37960_cov_57.551009_44	0.6889279437609832
CG12_NODE_174_length_37960_cov_57.551009_48	0.0
CG12_NODE_174_length_37960_cov_57.551009_50	0.0
CG12_NODE_174_length_37960_cov_57.551009_51	0.16862640299305204
CG12_NODE_174_length_37960_cov_57.551009_52	0.354515050167224
CG12_NODE_174_length_37960_cov_57.551009_53	1.6438356164383552
CG12_NODE_174_length_37960_cov_57.551009_55	0.0
CG12_NODE_174_length_37960_cov_57.551009_57	0.11539585159217056
CG12_NODE_174_length_37960_cov_57.551009_58	0.3751072961373388
CG12_NODE_116_length_43425_cov_35.183076_2	1.6769558275678709
CG12_NODE_116_length_43425_cov_35.183076_3	0.33269230769230795
CG12_NODE_116_length_43425_cov_35.183076_4	0.6761363636363629
CG12_NODE_116_length_43425_cov_35.183076_5	0.1723259762309002
CG12_NODE_116_length_43425_cov_35.183076_6	1.0540847201210308
CG12_NODE_116_length_43425_cov_35.183076_7	0.18242129451108047
CG12_NODE_116_length_43425_cov_35.183076_8	0.2188817995025411
CG12_NODE_116_length_43425_cov_35.183076_9	0.21012544802867408
CG12_NODE_116_length_43425_cov_35.183076_10	0.0
CG12_NODE_116_length_43425_cov_35.183076_11	0.09328683522231902
CG12_NODE_116_length_43425_cov_35.183076_12	0.2742695570216773
CG12_NODE_116_length_43425_cov_35.183076_13	0.3461169702780436
CG12_NODE_116_length_43425_cov_35.183076_14	0.3471477328132624
CG12_NODE_116_length_43425_cov_35.183076_15	0.193167701863354
CG12_NODE_116_length_43425_cov_35.183076_16	0.027102692399332908
CG12_NODE_116_length_43425_cov_35.183076_17	0.3224489795918367
CG12_NODE_116_length_43425_cov_35.183076_18	0.4415584415584415
CG12_NODE_116_length_43425_cov_35.183076_20	0.5156250000000002
CG12_NODE_116_length_43425_cov_35.183076_22	1.024804177545692
CG12_NODE_116_length_43425_cov_35.183076_23	0.5409836065573775
CG12_NODE_116_length_43425_cov_35.183076_24	0.1475595913734392
CG12_NODE_116_length_43425_cov_35.183076_25	0.7000000000000004
CG12_NODE_116_length_43425_cov_35.183076_26	0.16384522370012095
CG12_NODE_116_length_43425_cov_35.183076_30	0.1404642377851789
CG12_NODE_116_length_43425_cov_35.183076_31	0.3816631130063967
CG12_NODE_116_length_43425_cov_35.183076_32	0.21862293058379295
CG12_NODE_116_length_43425_cov_35.183076_33	0.4173166926677069
CG12_NODE_116_length_43425_cov_35.183076_34	0.09819337571094
CG12_NODE_116_length_43425_cov_35.183076_35	0.1293375394321766
CG12_NODE_116_length_43425_cov_35.183076_36	0.34161490683229834
CG12_NODE_116_length_43425_cov_35.183076_37	2.3076923076923093
CG12_NODE_116_length_43425_cov_35.183076_38	0.4987277353689569
CG12_NODE_116_length_43425_cov_35.183076_39	0.16167830446953158
CG12_NODE_116_length_43425_cov_35.183076_40	0.17015586797066054
CG12_NODE_116_length_43425_cov_35.183076_41	0.11716171617161722
CG12_NODE_116_length_43425_cov_35.183076_42	0.3186003683241251
CG12_NODE_116_length_43425_cov_35.183076_43	0.1112073945696128
CG12_NODE_116_length_43425_cov_35.183076_44	0.17593333333333308
CG12_NODE_116_length_43425_cov_35.183076_45	0.0
CG12_NODE_116_length_43425_cov_35.183076_46	0.07421109902067459
CG12_NODE_116_length_43425_cov_35.183076_47	0.0
CG12_NODE_116_length_43425_cov_35.183076_48	0.05494505494505493
CG12_NODE_116_length_43425_cov_35.183076_49	0.5631542219120724
CG12_NODE_116_length_43425_cov_35.183076_50	1.0045871559633033
CG12_NODE_116_length_43425_cov_35.183076_51	0.20862944162436595
CG12_NODE_116_length_43425_cov_35.183076_52	2.701639344262293
CG12_NODE_116_length_43425_cov_35.183076_53	0.25974025974025994
CG12_NODE_116_length_43425_cov_35.183076_54	0.27444930759847835
CG12_NODE_116_length_43425_cov_35.183076_55	0.18916384687512725
CG12_NODE_116_length_43425_cov_35.183076_56	0.0
CG12_NODE_116_length_43425_cov_35.183076_57	0.1464678510998312
CG12_NODE_116_length_43425_cov_35.183076_58	0.27341772151898724
CG12_NODE_116_length_43425_cov_35.183076_59	0.09969889595182352
CG12_NODE_116_length_43425_cov_35.183076_60	0.2618925831202043
CG12_NODE_139_length_40980_cov_39.111961_1	0.9690317522540196
CG12_NODE_139_length_40980_cov_39.111961_3	0.0
CG12_NODE_139_length_40980_cov_39.111961_6	0.15664556962025367
CG12_NODE_139_length_40980_cov_39.111961_9	0.05308514305411939
CG12_NODE_139_length_40980_cov_39.111961_10	0.06963562753036437
CG12_NODE_139_length_40980_cov_39.111961_18	0.0
CG12_NODE_139_length_40980_cov_39.111961_19	0.0
CG12_NODE_139_length_40980_cov_39.111961_67	0.0
CG12_NODE_139_length_40980_cov_39.111961_68	0.0
CG12_NODE_139_length_40980_cov_39.111961_69	0.0
CG12_NODE_139_length_40980_cov_39.111961_75	0.3204951856946361
CG12_NODE_297_length_24683_cov_40.776880_3	0.0
CG12_NODE_297_length_24683_cov_40.776880_4	0.4604289940828384
CG12_NODE_297_length_24683_cov_40.776880_5	0.4291497975708499
CG12_NODE_297_length_24683_cov_40.776880_6	0.01755573607726334
CG12_NODE_297_length_24683_cov_40.776880_7	0.02706265508684862
CG12_NODE_297_length_24683_cov_40.776880_8	0.0
CG12_NODE_297_length_24683_cov_40.776880_17	1.7041800643086835
CG12_NODE_297_length_24683_cov_40.776880_21	0.0
CG12_NODE_297_length_24683_cov_40.776880_22	0.09970392301998512
CG12_NODE_297_length_24683_cov_40.776880_23	0.037895511405445184
CG12_NODE_297_length_24683_cov_40.776880_24	0.25255102040816324
CG12_NODE_297_length_24683_cov_40.776880_25	0.5408618127786039
CG12_NODE_297_length_24683_cov_40.776880_28	0.0
CG12_NODE_297_length_24683_cov_40.776880_31	0.21172766627312065
CG12_NODE_297_length_24683_cov_40.776880_32	0.0674121405750799
CG12_NODE_648_length_13008_cov_99.029954_1	0.6517592897073337
CG12_NODE_648_length_13008_cov_99.029954_5	0.05406118143459923
CG12_NODE_648_length_13008_cov_99.029954_7	0.0
CG12_NODE_648_length_13008_cov_99.029954_8	0.0
CG12_NODE_648_length_13008_cov_99.029954_9	0.0
CG12_NODE_648_length_13008_cov_99.029954_11	0.0768690017727244
CG12_NODE_648_length_13008_cov_99.029954_12	0.07022163704191356
CG12_NODE_648_length_13008_cov_99.029954_13	0.4653614457831327
CG12_NODE_648_length_13008_cov_99.029954_14	0.0
CG12_NODE_648_length_13008_cov_99.029954_18	0.2943201376936293
CG12_NODE_648_length_13008_cov_99.029954_19	0.13979848866498734
CG12_NODE_254_length_28675_cov_241.857372_1	0.4735758407687021
CG12_NODE_254_length_28675_cov_241.857372_3	0.0
CG12_NODE_254_length_28675_cov_241.857372_5	0.0
CG12_NODE_254_length_28675_cov_241.857372_9	0.3284982935153578
CG12_NODE_254_length_28675_cov_241.857372_10	1.2817605868622903
CG12_NODE_254_length_28675_cov_241.857372_12	1.1068479008947048
CG12_NODE_254_length_28675_cov_241.857372_13	0.14719101123595518
CG12_NODE_254_length_28675_cov_241.857372_17	0.630769230769231
CG12_NODE_254_length_28675_cov_241.857372_20	0.17558239861949987
CG12_NODE_254_length_28675_cov_241.857372_21	0.3440860215053761
CG12_NODE_254_length_28675_cov_241.857372_23	1.0240384615384617
CG12_NODE_254_length_28675_cov_241.857372_24	0.15071283095723
CG12_NODE_254_length_28675_cov_241.857372_27	0.0
CG12_NODE_254_length_28675_cov_241.857372_28	1.28617363344051
CG12_NODE_254_length_28675_cov_241.857372_29	1.195574400424014
CG12_NODE_254_length_28675_cov_241.857372_32	0.9827586206896548
CG12_NODE_254_length_28675_cov_241.857372_36	0.8427672955974812
CG12_NODE_254_length_28675_cov_241.857372_39	0.0
CG12_NODE_891_length_10200_cov_136.285658_1	0.15506329113924044
CG12_NODE_891_length_10200_cov_136.285658_2	0.7391304347826091
CG12_NODE_891_length_10200_cov_136.285658_3	0.16999999999999993
CG12_NODE_891_length_10200_cov_136.285658_5	0.05035932055749129
CG12_NODE_891_length_10200_cov_136.285658_6	0.22059758423394746
CG12_NODE_891_length_10200_cov_136.285658_8	0.2086788926527283
CG12_NODE_891_length_10200_cov_136.285658_10	0.0
CG12_NODE_891_length_10200_cov_136.285658_11	0.11373906399947803
CG12_NODE_891_length_10200_cov_136.285658_14	0.5072463768115946
CG12_NODE_891_length_10200_cov_136.285658_15	0.6098654708520185
CG12_NODE_891_length_10200_cov_136.285658_16	0.3268330733229337
CG12_NODE_891_length_10200_cov_136.285658_18	0.3284574468085105
CG12_NODE_891_length_10200_cov_136.285658_19	0.28932584269662914
CG12_NODE_891_length_10200_cov_136.285658_20	0.4408033826638479
CG12_NODE_891_length_10200_cov_136.285658_21	0.3270777479892761
CG12_NODE_891_length_10200_cov_136.285658_22	0.09155466399197584
CG12_NODE_193_length_36253_cov_63.917261_1	0.0
CG12_NODE_193_length_36253_cov_63.917261_3	1.29824561403509
CG12_NODE_193_length_36253_cov_63.917261_4	0.2141475211608224
CG12_NODE_193_length_36253_cov_63.917261_5	0.3768996960486333
CG12_NODE_193_length_36253_cov_63.917261_8	0.09069509456424713
CG12_NODE_193_length_36253_cov_63.917261_10	0.04307692307692308
CG12_NODE_193_length_36253_cov_63.917261_12	0.4495468277945621
CG12_NODE_193_length_36253_cov_63.917261_13	0.9276807980049862
CG12_NODE_193_length_36253_cov_63.917261_16	0.0
CG12_NODE_193_length_36253_cov_63.917261_17	0.3302687411598297
CG12_NODE_193_length_36253_cov_63.917261_23	1.7131474103585578
CG12_NODE_193_length_36253_cov_63.917261_24	0.33644859813084105
CG12_NODE_193_length_36253_cov_63.917261_25	0.0
CG12_NODE_193_length_36253_cov_63.917261_26	0.0685157421289355
CG12_NODE_193_length_36253_cov_63.917261_27	0.42093110334498135
CG12_NODE_193_length_36253_cov_63.917261_28	0.995515695067264
CG12_NODE_193_length_36253_cov_63.917261_31	0.0996038483305038
CG12_NODE_193_length_36253_cov_63.917261_34	0.2494758909853247
CG12_NODE_193_length_36253_cov_63.917261_35	0.12121212121212133
CG12_NODE_193_length_36253_cov_63.917261_36	0.6470588235294116
CG12_NODE_193_length_36253_cov_63.917261_42	0.03367914599308376
CG12_NODE_193_length_36253_cov_63.917261_43	0.1866485013623978
CG12_NODE_193_length_36253_cov_63.917261_44	0.5222107438016526
CG12_NODE_193_length_36253_cov_63.917261_45	0.3151408450704228
CG12_NODE_193_length_36253_cov_63.917261_47	0.29411764705882343
CG12_NODE_193_length_36253_cov_63.917261_50	0.3340707964601768
CG12_NODE_193_length_36253_cov_63.917261_51	0.0755542590431738
CG12_NODE_193_length_36253_cov_63.917261_54	0.2124229492650549
CG12_NODE_193_length_36253_cov_63.917261_55	0.0
CG12_NODE_193_length_36253_cov_63.917261_56	0.15149253731343298
CG12_NODE_193_length_36253_cov_63.917261_59	0.0
CG12_NODE_193_length_36253_cov_63.917261_63	0.6346863468634686
CG12_NODE_193_length_36253_cov_63.917261_64	0.3060686015831133
CG12_NODE_193_length_36253_cov_63.917261_65	0.06119402985074615
CG12_NODE_193_length_36253_cov_63.917261_66	0.0
CG12_NODE_755_length_11641_cov_21.910927_3	0.0805825242718448
CG12_NODE_755_length_11641_cov_21.910927_4	0.15164698570540686
CG12_NODE_755_length_11641_cov_21.910927_5	0.0
CG12_NODE_755_length_11641_cov_21.910927_6	0.016034157752492555
CG12_NODE_755_length_11641_cov_21.910927_7	0.05326276296395574
CG12_NODE_755_length_11641_cov_21.910927_8	0.054467353951890084
CG12_NODE_755_length_11641_cov_21.910927_9	0.019218620116375745
CG12_NODE_755_length_11641_cov_21.910927_10	0.03823529411764707
CG12_NODE_755_length_11641_cov_21.910927_11	0.5185570586194939
CG12_NODE_755_length_11641_cov_21.910927_12	0.027999999999999955
CG12_NODE_755_length_11641_cov_21.910927_13	0.0869565217391304
CG12_NODE_755_length_11641_cov_21.910927_14	0.13606695845811245
CG12_NODE_448_length_17395_cov_51.468166_1	0.0
CG12_NODE_448_length_17395_cov_51.468166_2	0.9111381618989643
CG12_NODE_448_length_17395_cov_51.468166_3	0.23660170523751606
CG12_NODE_448_length_17395_cov_51.468166_4	0.18653846153846151
CG12_NODE_448_length_17395_cov_51.468166_5	0.12124022511223953
CG12_NODE_448_length_17395_cov_51.468166_8	0.0
CG12_NODE_448_length_17395_cov_51.468166_9	0.3410358565737044
CG12_NODE_448_length_17395_cov_51.468166_10	1.4368276734866008
CG12_NODE_448_length_17395_cov_51.468166_11	0.3766730401529639
CG12_NODE_448_length_17395_cov_51.468166_13	1.3617021276595749
CG12_NODE_448_length_17395_cov_51.468166_14	0.8870757180156654
CG12_NODE_448_length_17395_cov_51.468166_15	0.17352666043030854
CG12_NODE_448_length_17395_cov_51.468166_17	0.3271889400921661
CG12_NODE_448_length_17395_cov_51.468166_18	0.255558682803265
CG12_NODE_448_length_17395_cov_51.468166_21	0.0
CG12_NODE_266_length_27305_cov_17.354899_2	0.4387608069164269
CG12_NODE_266_length_27305_cov_17.354899_3	0.0
CG12_NODE_266_length_27305_cov_17.354899_5	0.3109243697478987
CG12_NODE_266_length_27305_cov_17.354899_6	0.0
CG12_NODE_266_length_27305_cov_17.354899_11	0.3217821782178214
CG12_NODE_266_length_27305_cov_17.354899_12	0.32569558101472945
CG12_NODE_266_length_27305_cov_17.354899_13	0.5289189284331389
CG12_NODE_266_length_27305_cov_17.354899_14	0.6042065009560245
CG12_NODE_266_length_27305_cov_17.354899_16	0.3625000000000009
CG12_NODE_266_length_27305_cov_17.354899_17	0.681852128454071
CG12_NODE_266_length_27305_cov_17.354899_18	0.13790022767226642
CG12_NODE_266_length_27305_cov_17.354899_19	0.15022278803309974
CG12_NODE_266_length_27305_cov_17.354899_20	0.0
CG12_NODE_266_length_27305_cov_17.354899_22	0.16805807622504562
CG12_NODE_266_length_27305_cov_17.354899_24	0.9637305699481852
CG12_NODE_266_length_27305_cov_17.354899_25	0.40264477884176747
CG12_NODE_266_length_27305_cov_17.354899_27	0.0
CG12_NODE_266_length_27305_cov_17.354899_28	1.4930658011212756
CG12_NODE_266_length_27305_cov_17.354899_30	0.0
CG12_NODE_812_length_10887_cov_23.238737_1	0.0
CG12_NODE_812_length_10887_cov_23.238737_2	0.021258109360518997
CG12_NODE_812_length_10887_cov_23.238737_3	0.23651429809358715
CG12_NODE_812_length_10887_cov_23.238737_4	0.11422944362383068
CG12_NODE_812_length_10887_cov_23.238737_6	0.044587855676151374
CG12_NODE_812_length_10887_cov_23.238737_7	0.07593917710196776
CG12_NODE_812_length_10887_cov_23.238737_8	0.09191177914158584
CG12_NODE_812_length_10887_cov_23.238737_9	0.1384669728011303
CG12_NODE_812_length_10887_cov_23.238737_10	0.1347002870345337
CG12_NODE_812_length_10887_cov_23.238737_11	0.08227821827390104
CG12_NODE_316_length_23717_cov_115.613769_3	0.0
CG12_NODE_316_length_23717_cov_115.613769_4	0.4905660377358493
CG12_NODE_316_length_23717_cov_115.613769_5	0.364565587734242
CG12_NODE_316_length_23717_cov_115.613769_7	0.6557377049180337
CG12_NODE_316_length_23717_cov_115.613769_8	0.04707792207792216
CG12_NODE_316_length_23717_cov_115.613769_9	0.0
CG12_NODE_316_length_23717_cov_115.613769_10	0.35423197492162994
CG12_NODE_316_length_23717_cov_115.613769_11	0.0
CG12_NODE_316_length_23717_cov_115.613769_12	0.0
CG12_NODE_316_length_23717_cov_115.613769_14	0.601092896174864
CG12_NODE_316_length_23717_cov_115.613769_22	1.0512129380053936
CG12_NODE_316_length_23717_cov_115.613769_23	0.0
CG12_NODE_316_length_23717_cov_115.613769_24	0.0
CG12_NODE_316_length_23717_cov_115.613769_25	0.1812865497076023
CG12_NODE_316_length_23717_cov_115.613769_26	1.3992644053943633
CG12_NODE_316_length_23717_cov_115.613769_27	1.0885214007782102
CG12_NODE_316_length_23717_cov_115.613769_28	0.22068345323741
CG12_NODE_316_length_23717_cov_115.613769_31	0.0
CG12_NODE_316_length_23717_cov_115.613769_32	0.28699106256206536
CG12_NODE_316_length_23717_cov_115.613769_36	0.4599330576885219
CG12_NODE_316_length_23717_cov_115.613769_37	0.2862170087976543
CG12_NODE_316_length_23717_cov_115.613769_38	0.0
CG12_NODE_430_length_17744_cov_2366.417265_1	0.061166429587482224
CG12_NODE_430_length_17744_cov_2366.417265_2	0.10934819897084047
CG12_NODE_430_length_17744_cov_2366.417265_3	0.0947892823481889
CG12_NODE_430_length_17744_cov_2366.417265_4	0.014057576155462204
CG12_NODE_430_length_17744_cov_2366.417265_5	0.034411276948590315
CG12_NODE_430_length_17744_cov_2366.417265_6	0.17065084627464655
CG12_NODE_430_length_17744_cov_2366.417265_7	0.0688796680497925
CG12_NODE_430_length_17744_cov_2366.417265_8	0.05555555555555558
CG12_NODE_430_length_17744_cov_2366.417265_9	0.10735839968265652
CG12_NODE_430_length_17744_cov_2366.417265_11	0.6802325581395356
CG12_NODE_430_length_17744_cov_2366.417265_12	0.0808823529411765
CG12_NODE_430_length_17744_cov_2366.417265_13	0.1880382775119616
CG12_NODE_430_length_17744_cov_2366.417265_14	0.12417910447761235
CG12_NODE_430_length_17744_cov_2366.417265_15	0.0918131808866358
CG12_NODE_430_length_17744_cov_2366.417265_16	0.10338419782405896
CG12_NODE_430_length_17744_cov_2366.417265_18	0.09168836805555547
CG12_NODE_430_length_17744_cov_2366.417265_19	0.11095827602017456
CG12_NODE_430_length_17744_cov_2366.417265_20	0.0672961373390557
CG12_NODE_430_length_17744_cov_2366.417265_21	0.12203615886188528
CG12_NODE_430_length_17744_cov_2366.417265_22	0.1698886639676112
CG12_NODE_430_length_17744_cov_2366.417265_23	0.12677878395860287
CG12_NODE_430_length_17744_cov_2366.417265_24	0.0999999999999999
CG12_NODE_430_length_17744_cov_2366.417265_25	0.20882978723404247
CG12_NODE_430_length_17744_cov_2366.417265_26	0.15798007875839692
CG12_NODE_430_length_17744_cov_2366.417265_27	0.08036828963795263
CG12_NODE_430_length_17744_cov_2366.417265_28	0.1225806451612904
CG12_NODE_430_length_17744_cov_2366.417265_29	0.11601811142463438
CG12_NODE_168_length_38596_cov_79.356322_1	0.0
CG12_NODE_168_length_38596_cov_79.356322_2	0.05020026702269697
CG12_NODE_168_length_38596_cov_79.356322_3	0.0999211709312484
CG12_NODE_168_length_38596_cov_79.356322_4	0.2748175182481757
CG12_NODE_168_length_38596_cov_79.356322_5	0.2527827648114905
CG12_NODE_168_length_38596_cov_79.356322_7	0.0
CG12_NODE_168_length_38596_cov_79.356322_8	0.08316384180790981
CG12_NODE_168_length_38596_cov_79.356322_9	0.33773209549071564
CG12_NODE_168_length_38596_cov_79.356322_10	0.3309859154929576
CG12_NODE_168_length_38596_cov_79.356322_11	0.0
CG12_NODE_168_length_38596_cov_79.356322_12	0.32248520710059136
CG12_NODE_168_length_38596_cov_79.356322_14	0.1789445723392947
CG12_NODE_168_length_38596_cov_79.356322_15	0.7528285465622294
CG12_NODE_168_length_38596_cov_79.356322_17	0.0
CG12_NODE_168_length_38596_cov_79.356322_18	0.7053085725004694
CG12_NODE_168_length_38596_cov_79.356322_19	0.6580022887036131
CG12_NODE_168_length_38596_cov_79.356322_20	0.3597351642962244
CG12_NODE_168_length_38596_cov_79.356322_23	0.3913849004168608
CG12_NODE_168_length_38596_cov_79.356322_25	0.04797083373309024
CG12_NODE_168_length_38596_cov_79.356322_26	0.12606341840680593
CG12_NODE_168_length_38596_cov_79.356322_27	0.17073170731707318
CG12_NODE_168_length_38596_cov_79.356322_28	0.0
CG12_NODE_168_length_38596_cov_79.356322_30	1.1566427289048489
CG12_NODE_168_length_38596_cov_79.356322_31	0.58833196384552
CG12_NODE_168_length_38596_cov_79.356322_35	0.0
CG12_NODE_168_length_38596_cov_79.356322_37	0.4007782101167315
CG12_NODE_168_length_38596_cov_79.356322_38	0.505689206762029
CG12_NODE_168_length_38596_cov_79.356322_39	0.13482142857142865
CG12_NODE_168_length_38596_cov_79.356322_40	0.0
CG12_NODE_168_length_38596_cov_79.356322_41	0.3135525260625497
CG12_NODE_168_length_38596_cov_79.356322_42	0.0
CG12_NODE_168_length_38596_cov_79.356322_44	0.05387205387205386
CG12_NODE_168_length_38596_cov_79.356322_46	0.06492693110647184
CG12_NODE_168_length_38596_cov_79.356322_47	0.0
CG12_NODE_168_length_38596_cov_79.356322_49	0.0
CG12_NODE_168_length_38596_cov_79.356322_50	0.10880281690140857
CG12_NODE_168_length_38596_cov_79.356322_51	0.0541198501872659
CG12_NODE_168_length_38596_cov_79.356322_52	0.10637755102040816
CG12_NODE_168_length_38596_cov_79.356322_53	0.20615153788447094
CG12_NODE_168_length_38596_cov_79.356322_54	0.1285477728100679
CG12_NODE_168_length_38596_cov_79.356322_56	0.0
CG12_NODE_168_length_38596_cov_79.356322_57	0.3014256619144604
CG12_NODE_168_length_38596_cov_79.356322_64	0.0674057649667406
CG12_NODE_736_length_11937_cov_15.106127_3	0.0
CG12_NODE_736_length_11937_cov_15.106127_8	0.1272691397000793
CG12_NODE_736_length_11937_cov_15.106127_9	0.599755201958384
CG12_NODE_736_length_11937_cov_15.106127_15	0.0
CG12_NODE_736_length_11937_cov_15.106127_16	0.17322834645669286
CG12_NODE_285_length_25444_cov_57.053448_2	0.334437771795401
CG12_NODE_285_length_25444_cov_57.053448_4	0.5042662116040927
CG12_NODE_285_length_25444_cov_57.053448_6	0.07877169559412553
CG12_NODE_285_length_25444_cov_57.053448_8	0.046553134528147626
CG12_NODE_285_length_25444_cov_57.053448_9	0.0822565759113985
CG12_NODE_285_length_25444_cov_57.053448_10	0.6887298747763853
CG12_NODE_285_length_25444_cov_57.053448_11	0.0
CG12_NODE_285_length_25444_cov_57.053448_12	0.23966165413533844
CG12_NODE_285_length_25444_cov_57.053448_13	0.19510135135135087
CG12_NODE_285_length_25444_cov_57.053448_15	0.13134057971014493
CG12_NODE_285_length_25444_cov_57.053448_16	0.3572972972972979
CG12_NODE_285_length_25444_cov_57.053448_17	0.24900662251655545
CG12_NODE_285_length_25444_cov_57.053448_18	0.3222331047992161
CG12_NODE_285_length_25444_cov_57.053448_21	0.6905263157894738
CG12_NODE_285_length_25444_cov_57.053448_22	0.0
CG12_NODE_285_length_25444_cov_57.053448_24	0.0
CG12_NODE_285_length_25444_cov_57.053448_27	0.0
CG12_NODE_198_length_35709_cov_183.705531_3	0.09730848861283632
CG12_NODE_198_length_35709_cov_183.705531_4	0.06580310880829014
CG12_NODE_198_length_35709_cov_183.705531_5	0.13814041745730574
CG12_NODE_198_length_35709_cov_183.705531_8	0.34281748785565624
CG12_NODE_198_length_35709_cov_183.705531_9	1.4549180327868876
CG12_NODE_198_length_35709_cov_183.705531_10	0.15717821782178226
CG12_NODE_198_length_35709_cov_183.705531_11	0.15181058495821725
CG12_NODE_198_length_35709_cov_183.705531_12	0.21265794223826687
CG12_NODE_198_length_35709_cov_183.705531_13	0.3309090909090909
CG12_NODE_198_length_35709_cov_183.705531_17	0.0
CG12_NODE_198_length_35709_cov_183.705531_18	0.3282594308405024
CG12_NODE_198_length_35709_cov_183.705531_19	0.0
CG12_NODE_198_length_35709_cov_183.705531_20	0.4521531100478474
CG12_NODE_198_length_35709_cov_183.705531_21	0.30148423005565866
CG12_NODE_198_length_35709_cov_183.705531_22	0.5833333333333329
CG12_NODE_198_length_35709_cov_183.705531_23	0.32943676939426114
CG12_NODE_198_length_35709_cov_183.705531_24	0.647058823529412
CG12_NODE_198_length_35709_cov_183.705531_25	0.0
CG12_NODE_198_length_35709_cov_183.705531_28	0.7494581707845688
CG12_NODE_198_length_35709_cov_183.705531_31	0.22278056951423789
CG12_NODE_198_length_35709_cov_183.705531_34	0.08395176252319098
CG12_NODE_198_length_35709_cov_183.705531_35	0.9894459102902377
CG12_NODE_198_length_35709_cov_183.705531_36	0.0
CG12_NODE_198_length_35709_cov_183.705531_38	0.13654314308899088
CG12_NODE_198_length_35709_cov_183.705531_39	0.1566844919786096
CG12_NODE_198_length_35709_cov_183.705531_40	0.5362318840579708
CG12_NODE_198_length_35709_cov_183.705531_41	0.17704918032786895
CG12_NODE_198_length_35709_cov_183.705531_42	0.7049861495844872
CG12_NODE_198_length_35709_cov_183.705531_44	0.0
CG12_NODE_198_length_35709_cov_183.705531_46	0.15290739411342413
CG12_NODE_198_length_35709_cov_183.705531_47	0.11359570661896246
CG12_NODE_198_length_35709_cov_183.705531_48	0.10306537811868277
CG12_NODE_198_length_35709_cov_183.705531_49	0.3825857519788912
CG12_NODE_198_length_35709_cov_183.705531_50	0.03284202196062913
CG12_NODE_198_length_35709_cov_183.705531_51	0.1516183986371381
CG12_NODE_198_length_35709_cov_183.705531_52	0.13858267716535425
CG12_NODE_198_length_35709_cov_183.705531_58	0.0
CG12_NODE_198_length_35709_cov_183.705531_60	0.0
CG12_NODE_198_length_35709_cov_183.705531_62	0.0
CG12_NODE_141_length_40816_cov_449.221437_8	0.13165872672152393
CG12_NODE_141_length_40816_cov_449.221437_11	0.32352941176470595
CG12_NODE_141_length_40816_cov_449.221437_12	0.1166666666666666
CG12_NODE_141_length_40816_cov_449.221437_21	0.0
CG12_NODE_141_length_40816_cov_449.221437_26	0.15918367346938814
CG12_NODE_141_length_40816_cov_449.221437_29	0.2491394148020656
CG12_NODE_141_length_40816_cov_449.221437_31	0.19527363184079616
CG12_NODE_141_length_40816_cov_449.221437_33	0.4959100204498974
CG12_NODE_141_length_40816_cov_449.221437_34	0.03713686732554658
CG12_NODE_141_length_40816_cov_449.221437_35	0.14077669902912612
CG12_NODE_141_length_40816_cov_449.221437_39	0.1006768189509306
CG12_NODE_141_length_40816_cov_449.221437_40	0.0
CG12_NODE_141_length_40816_cov_449.221437_44	0.06732673267326733
CG12_NODE_141_length_40816_cov_449.221437_56	0.053879079721776434
CG12_NODE_141_length_40816_cov_449.221437_57	0.08879020805626274
CG12_NODE_141_length_40816_cov_449.221437_58	0.0
CG12_NODE_141_length_40816_cov_449.221437_59	0.17197452229299345
CG12_NODE_141_length_40816_cov_449.221437_67	0.6649269311064694
CG12_NODE_614_length_13639_cov_31.401723_1	0.3386727688787185
CG12_NODE_614_length_13639_cov_31.401723_2	0.8653846153846159
CG12_NODE_614_length_13639_cov_31.401723_3	0.3395340437059781
CG12_NODE_614_length_13639_cov_31.401723_6	0.1190926275992438
CG12_NODE_614_length_13639_cov_31.401723_7	0.05150214592274678
CG12_NODE_614_length_13639_cov_31.401723_8	0.10762144053601344
CG12_NODE_614_length_13639_cov_31.401723_9	0.18976401877046656
CG12_NODE_614_length_13639_cov_31.401723_13	0.13589926348301265
CG12_NODE_614_length_13639_cov_31.401723_15	0.06417674907943023
CG12_NODE_156_length_39494_cov_145.054160_2	0.1875
CG12_NODE_156_length_39494_cov_145.054160_3	0.3206521739130435
CG12_NODE_156_length_39494_cov_145.054160_5	1.6559485530546625
CG12_NODE_156_length_39494_cov_145.054160_6	0.6623794212218644
CG12_NODE_156_length_39494_cov_145.054160_8	0.2222222222222222
CG12_NODE_156_length_39494_cov_145.054160_9	0.2635613207547164
CG12_NODE_156_length_39494_cov_145.054160_11	0.1295731707317071
CG12_NODE_156_length_39494_cov_145.054160_13	0.33761467889908103
CG12_NODE_156_length_39494_cov_145.054160_14	0.5368741542625168
CG12_NODE_156_length_39494_cov_145.054160_15	0.0862277867528271
CG12_NODE_156_length_39494_cov_145.054160_16	0.6623794212218639
CG12_NODE_156_length_39494_cov_145.054160_19	0.6760563380281696
CG12_NODE_156_length_39494_cov_145.054160_21	0.2113821138211384
CG12_NODE_156_length_39494_cov_145.054160_22	0.23767233358707496
CG12_NODE_156_length_39494_cov_145.054160_23	0.0
CG12_NODE_156_length_39494_cov_145.054160_24	1.333333333333334
CG12_NODE_156_length_39494_cov_145.054160_25	0.6514084507042247
CG12_NODE_156_length_39494_cov_145.054160_28	0.6040609137055842
CG12_NODE_156_length_39494_cov_145.054160_35	1.3617021276595729
CG12_NODE_156_length_39494_cov_145.054160_37	1.8847957133288669
CG12_NODE_156_length_39494_cov_145.054160_40	0.1665748898678417
CG12_NODE_156_length_39494_cov_145.054160_42	0.0
CG12_NODE_156_length_39494_cov_145.054160_43	0.2894736842105266
CG12_NODE_156_length_39494_cov_145.054160_46	0.16363636363636347
CG12_NODE_156_length_39494_cov_145.054160_48	0.19070307960488087
CG12_NODE_156_length_39494_cov_145.054160_52	0.38
CG12_NODE_156_length_39494_cov_145.054160_57	0.0
CG12_NODE_156_length_39494_cov_145.054160_64	0.9646302250803858
CG12_NODE_156_length_39494_cov_145.054160_68	0.3290529695024079
CG12_NODE_518_length_15403_cov_361.928069_8	0.0
CG12_NODE_518_length_15403_cov_361.928069_9	0.4025974025974025
CG12_NODE_518_length_15403_cov_361.928069_12	1.8379604427508576
CG12_NODE_518_length_15403_cov_361.928069_13	0.5850999394306475
CG12_NODE_518_length_15403_cov_361.928069_14	0.6816720257234723
CG12_NODE_518_length_15403_cov_361.928069_15	0.7157894736842099
CG12_NODE_518_length_15403_cov_361.928069_20	0.9753116204262116
CG12_NODE_518_length_15403_cov_361.928069_22	0.6201257861635233
CG12_NODE_518_length_15403_cov_361.928069_23	0.3629173989455184
CG12_NODE_518_length_15403_cov_361.928069_24	0.7779171894604769
CG12_NODE_313_length_23759_cov_124.156261_3	0.19840283939662814
CG12_NODE_313_length_23759_cov_124.156261_4	0.10466439135381143
CG12_NODE_313_length_23759_cov_124.156261_5	0.6929133858267718
CG12_NODE_313_length_23759_cov_124.156261_6	0.0912433478471216
CG12_NODE_313_length_23759_cov_124.156261_7	0.3360413589364842
CG12_NODE_313_length_23759_cov_124.156261_9	0.6383561643835609
CG12_NODE_313_length_23759_cov_124.156261_12	0.5121583817516675
CG12_NODE_313_length_23759_cov_124.156261_15	0.6694021101992973
CG12_NODE_313_length_23759_cov_124.156261_18	2.0883620689655165
CG12_NODE_313_length_23759_cov_124.156261_19	0.27834101382488463
CG12_NODE_313_length_23759_cov_124.156261_20	0.323717948717948
CG12_NODE_313_length_23759_cov_124.156261_21	0.16694546671127491
CG12_NODE_313_length_23759_cov_124.156261_22	0.11757366349937605
CG12_NODE_313_length_23759_cov_124.156261_23	0.3267556587347649
CG12_NODE_313_length_23759_cov_124.156261_24	0.5583475298126063
CG12_NODE_313_length_23759_cov_124.156261_26	0.0
CG12_NODE_313_length_23759_cov_124.156261_27	0.1651131824234356
CG12_NODE_313_length_23759_cov_124.156261_30	0.0
CG12_NODE_313_length_23759_cov_124.156261_32	0.0
CG12_NODE_313_length_23759_cov_124.156261_35	0.3410596026490064
CG12_NODE_313_length_23759_cov_124.156261_36	0.06536324207102205
CG12_NODE_623_length_13491_cov_2055.290339_1	0.21646541233735886
CG12_NODE_623_length_13491_cov_2055.290339_2	0.1260084517864002
CG12_NODE_623_length_13491_cov_2055.290339_3	0.0
CG12_NODE_623_length_13491_cov_2055.290339_4	0.03578129187885281
CG12_NODE_623_length_13491_cov_2055.290339_5	0.15829528158295286
CG12_NODE_623_length_13491_cov_2055.290339_6	0.15178045041858182
CG12_NODE_623_length_13491_cov_2055.290339_7	0.17468175388967455
CG12_NODE_623_length_13491_cov_2055.290339_9	0.0
CG12_NODE_623_length_13491_cov_2055.290339_10	0.4128649635036498
CG12_NODE_623_length_13491_cov_2055.290339_11	0.4260204081632654
CG12_NODE_623_length_13491_cov_2055.290339_15	0.0
CG12_NODE_623_length_13491_cov_2055.290339_18	0.02788414334806084
CG12_NODE_623_length_13491_cov_2055.290339_19	0.0664220647773278
CG12_NODE_604_length_13788_cov_106.399985_1	0.0
CG12_NODE_604_length_13788_cov_106.399985_3	0.08518579960185811
CG12_NODE_604_length_13788_cov_106.399985_4	0.332185886402754
CG12_NODE_604_length_13788_cov_106.399985_5	0.5536511893632489
CG12_NODE_604_length_13788_cov_106.399985_6	0.3327787021630617
CG12_NODE_604_length_13788_cov_106.399985_7	0.2837837837837837
CG12_NODE_604_length_13788_cov_106.399985_9	0.7450000000000003
CG12_NODE_604_length_13788_cov_106.399985_10	0.08981362467866323
CG12_NODE_604_length_13788_cov_106.399985_11	0.6012658227848101
CG12_NODE_604_length_13788_cov_106.399985_12	0.0
CG12_NODE_604_length_13788_cov_106.399985_13	0.4721115537848609
CG12_NODE_604_length_13788_cov_106.399985_14	0.17449420086336884
CG12_NODE_604_length_13788_cov_106.399985_15	0.4773920194508004
CG12_NODE_604_length_13788_cov_106.399985_16	0.07177777777777772
CG12_NODE_604_length_13788_cov_106.399985_17	0.10328374964917214
CG12_NODE_604_length_13788_cov_106.399985_18	0.17847074391577006
CG12_NODE_315_length_23731_cov_74.591189_2	0.1196987713040032
CG12_NODE_315_length_23731_cov_74.591189_3	0.0
CG12_NODE_315_length_23731_cov_74.591189_4	0.04116972477064232
CG12_NODE_315_length_23731_cov_74.591189_5	0.07043204320432038
CG12_NODE_315_length_23731_cov_74.591189_6	0.04506920415224912
CG12_NODE_315_length_23731_cov_74.591189_7	0.07503108731848178
CG12_NODE_315_length_23731_cov_74.591189_8	0.08263459841129765
CG12_NODE_315_length_23731_cov_74.591189_9	0.06585400831779685
CG12_NODE_315_length_23731_cov_74.591189_10	0.2771535580524345
CG12_NODE_315_length_23731_cov_74.591189_11	0.13130112422935866
CG12_NODE_315_length_23731_cov_74.591189_13	0.12867132867132874
CG12_NODE_315_length_23731_cov_74.591189_18	0.17031763417305573
CG12_NODE_315_length_23731_cov_74.591189_19	0.19471698113207556
CG12_NODE_315_length_23731_cov_74.591189_21	0.3475935828877003
CG12_NODE_162_length_38935_cov_198.340921_1	0.03856253053248634
CG12_NODE_162_length_38935_cov_198.340921_2	0.2330927559476076
CG12_NODE_162_length_38935_cov_198.340921_3	0.0
CG12_NODE_162_length_38935_cov_198.340921_5	0.32029339853300737
CG12_NODE_162_length_38935_cov_198.340921_7	0.0
CG12_NODE_162_length_38935_cov_198.340921_8	0.2702237521514631
CG12_NODE_162_length_38935_cov_198.340921_11	1.04140127388535
CG12_NODE_162_length_38935_cov_198.340921_12	0.4040999057492941
CG12_NODE_162_length_38935_cov_198.340921_18	0.2804391217564872
CG12_NODE_162_length_38935_cov_198.340921_19	0.028893587033121858
CG12_NODE_162_length_38935_cov_198.340921_20	0.4711005542359461
CG12_NODE_162_length_38935_cov_198.340921_22	0.06120020693222945
CG12_NODE_162_length_38935_cov_198.340921_23	0.0
CG12_NODE_162_length_38935_cov_198.340921_24	0.4539007092198577
CG12_NODE_162_length_38935_cov_198.340921_25	0.186458192928068
CG12_NODE_162_length_38935_cov_198.340921_26	0.08429811866859624
CG12_NODE_162_length_38935_cov_198.340921_27	0.0
CG12_NODE_162_length_38935_cov_198.340921_28	0.9150019584802191
CG12_NODE_162_length_38935_cov_198.340921_29	0.17787310905396175
CG12_NODE_162_length_38935_cov_198.340921_31	0.26492180019151024
CG12_NODE_162_length_38935_cov_198.340921_32	0.2498536761064369
CG12_NODE_162_length_38935_cov_198.340921_33	0.058296554904156486
CG12_NODE_162_length_38935_cov_198.340921_34	0.06274881516587671
CG12_NODE_162_length_38935_cov_198.340921_35	0.14664310954063606
CG12_NODE_162_length_38935_cov_198.340921_36	0.09594665396523054
CG12_NODE_162_length_38935_cov_198.340921_37	0.0
CG12_NODE_162_length_38935_cov_198.340921_38	0.03683659217877098
CG12_NODE_162_length_38935_cov_198.340921_39	0.0
CG12_NODE_162_length_38935_cov_198.340921_40	0.035523504273504265
CG12_NODE_162_length_38935_cov_198.340921_41	0.13815962194801773
CG12_NODE_162_length_38935_cov_198.340921_42	0.062025316455696214
CG12_NODE_162_length_38935_cov_198.340921_43	0.08333333333333326
CG12_NODE_162_length_38935_cov_198.340921_44	0.20000000000000007
CG12_NODE_162_length_38935_cov_198.340921_45	0.04540682414698168
CG12_NODE_162_length_38935_cov_198.340921_46	0.5864759427828337
CG12_NODE_162_length_38935_cov_198.340921_47	0.09203539823008876
CG12_NODE_162_length_38935_cov_198.340921_48	0.026870594661596397
CG12_NODE_162_length_38935_cov_198.340921_49	0.10652619256657872
CG12_NODE_77_length_51300_cov_170.032159_6	0.0
CG12_NODE_77_length_51300_cov_170.032159_7	0.0
CG12_NODE_77_length_51300_cov_170.032159_9	0.35866261398176336
CG12_NODE_77_length_51300_cov_170.032159_13	0.9106239460370932
CG12_NODE_77_length_51300_cov_170.032159_14	0.8682008368200859
CG12_NODE_77_length_51300_cov_170.032159_16	0.3177874186550975
CG12_NODE_77_length_51300_cov_170.032159_18	0.0
CG12_NODE_77_length_51300_cov_170.032159_20	0.17187499999999994
CG12_NODE_77_length_51300_cov_170.032159_23	0.6567164179104487
CG12_NODE_77_length_51300_cov_170.032159_24	0.32059800664451754
CG12_NODE_77_length_51300_cov_170.032159_25	0.2348901098901099
CG12_NODE_77_length_51300_cov_170.032159_26	0.2700475435816157
CG12_NODE_77_length_51300_cov_170.032159_29	0.34433113377324576
CG12_NODE_77_length_51300_cov_170.032159_30	0.10317460317460307
CG12_NODE_77_length_51300_cov_170.032159_31	0.3626168224299067
CG12_NODE_77_length_51300_cov_170.032159_32	1.6440677966101738
CG12_NODE_77_length_51300_cov_170.032159_33	0.8479637515012538
CG12_NODE_77_length_51300_cov_170.032159_38	0.3017456359102243
CG12_NODE_77_length_51300_cov_170.032159_46	0.3095886025292129
CG12_NODE_77_length_51300_cov_170.032159_47	0.0
CG12_NODE_77_length_51300_cov_170.032159_48	0.31650983746792083
CG12_NODE_77_length_51300_cov_170.032159_49	0.1611245465538089
CG12_NODE_77_length_51300_cov_170.032159_52	0.0
CG12_NODE_77_length_51300_cov_170.032159_53	1.2081722805080073
CG12_NODE_77_length_51300_cov_170.032159_54	2.014344827586202
CG12_NODE_77_length_51300_cov_170.032159_56	0.4892586989409989
CG12_NODE_77_length_51300_cov_170.032159_58	0.0
CG12_NODE_77_length_51300_cov_170.032159_62	0.0
CG12_NODE_77_length_51300_cov_170.032159_65	0.3329506314580941
CG12_NODE_77_length_51300_cov_170.032159_66	0.0
CG12_NODE_77_length_51300_cov_170.032159_69	0.32254464285714385
CG12_NODE_77_length_51300_cov_170.032159_70	0.2895742358078602
CG12_NODE_77_length_51300_cov_170.032159_71	0.3009478672985781
CG12_NODE_281_length_25901_cov_227.486613_1	0.5574958813838556
CG12_NODE_281_length_25901_cov_227.486613_2	0.31512071156289745
CG12_NODE_281_length_25901_cov_227.486613_4	0.09700512281623544
CG12_NODE_281_length_25901_cov_227.486613_5	0.13008217993079568
CG12_NODE_281_length_25901_cov_227.486613_6	0.0
CG12_NODE_281_length_25901_cov_227.486613_7	0.1845771830597324
CG12_NODE_281_length_25901_cov_227.486613_8	1.0145772594752185
CG12_NODE_281_length_25901_cov_227.486613_10	0.3745454545454545
CG12_NODE_281_length_25901_cov_227.486613_11	0.395877100840336
CG12_NODE_281_length_25901_cov_227.486613_12	0.2346193952033365
CG12_NODE_281_length_25901_cov_227.486613_13	0.37138657520823215
CG12_NODE_281_length_25901_cov_227.486613_14	0.0
CG12_NODE_281_length_25901_cov_227.486613_15	0.3345507669831989
CG12_NODE_281_length_25901_cov_227.486613_16	0.21603711066931755
CG12_NODE_281_length_25901_cov_227.486613_17	0.6521739130434784
CG12_NODE_281_length_25901_cov_227.486613_18	0.10451843043995243
CG12_NODE_281_length_25901_cov_227.486613_19	0.4449152542372881
CG12_NODE_281_length_25901_cov_227.486613_20	0.34423897581792345
CG12_NODE_281_length_25901_cov_227.486613_23	0.6786885245901637
CG12_NODE_281_length_25901_cov_227.486613_24	0.06658081133290422
CG12_NODE_281_length_25901_cov_227.486613_25	1.250000000000001
CG12_NODE_281_length_25901_cov_227.486613_26	0.9388535031847134
CG12_NODE_281_length_25901_cov_227.486613_27	1.2141255605381152
CG12_NODE_281_length_25901_cov_227.486613_28	0.0
CG12_NODE_281_length_25901_cov_227.486613_29	0.0
CG12_NODE_281_length_25901_cov_227.486613_31	1.0624999999999982
CG12_NODE_281_length_25901_cov_227.486613_33	0.3207547169811318
CG12_NODE_281_length_25901_cov_227.486613_34	0.6768350810295508
CG12_NODE_281_length_25901_cov_227.486613_35	0.2116910229645095
CG12_NODE_281_length_25901_cov_227.486613_37	0.22906793048973198
CG12_NODE_281_length_25901_cov_227.486613_38	0.6915887850467295
CG12_NODE_281_length_25901_cov_227.486613_39	0.3235294117647054
CG12_NODE_281_length_25901_cov_227.486613_40	0.3179916317991633
CG12_NODE_281_length_25901_cov_227.486613_41	1.2963752665245212
CG12_NODE_281_length_25901_cov_227.486613_42	0.25859826589595314
CG12_NODE_281_length_25901_cov_227.486613_43	0.3765889830508477
CG12_NODE_281_length_25901_cov_227.486613_46	0.0
CG12_NODE_281_length_25901_cov_227.486613_47	0.1746551855520848
CG12_NODE_668_length_12819_cov_23.581166_1	0.043937708565072266
CG12_NODE_668_length_12819_cov_23.581166_2	0.048783016911445834
CG12_NODE_668_length_12819_cov_23.581166_3	0.05365661202969778
CG12_NODE_668_length_12819_cov_23.581166_4	0.09212690443213288
CG12_NODE_668_length_12819_cov_23.581166_5	0.17287824927793868
CG12_NODE_668_length_12819_cov_23.581166_6	0.5357142857142858
CG12_NODE_668_length_12819_cov_23.581166_7	0.21116721116721088
CG12_NODE_668_length_12819_cov_23.581166_8	0.35182679296346403
CG12_NODE_668_length_12819_cov_23.581166_9	0.1666666666666667
CG12_NODE_668_length_12819_cov_23.581166_10	0.08407170822171839
CG12_NODE_668_length_12819_cov_23.581166_11	0.12074303405572742
CG12_NODE_668_length_12819_cov_23.581166_12	0.09108910891089096
CG12_NODE_668_length_12819_cov_23.581166_13	0.14268228711313166
CG12_NODE_668_length_12819_cov_23.581166_14	0.018697096324868732
CG12_NODE_668_length_12819_cov_23.581166_15	0.07237237237237243
CG12_NODE_668_length_12819_cov_23.581166_16	0.3948717948717952
CG12_NODE_668_length_12819_cov_23.581166_17	0.09889412584591052
CG12_NODE_668_length_12819_cov_23.581166_18	0.09130957148578292
CG12_NODE_128_length_41943_cov_314.161263_1	0.3184713375796178
CG12_NODE_128_length_41943_cov_314.161263_2	0.4626360694321849
CG12_NODE_128_length_41943_cov_314.161263_3	0.11912065439672817
CG12_NODE_128_length_41943_cov_314.161263_4	0.2129247050483572
CG12_NODE_128_length_41943_cov_314.161263_5	0.08113207547169814
CG12_NODE_128_length_41943_cov_314.161263_6	0.1908192090395486
CG12_NODE_128_length_41943_cov_314.161263_7	1.227397260273973
CG12_NODE_128_length_41943_cov_314.161263_8	0.3083700440528636
CG12_NODE_128_length_41943_cov_314.161263_9	0.0904577051548252
CG12_NODE_128_length_41943_cov_314.161263_10	0.12574850299401208
CG12_NODE_128_length_41943_cov_314.161263_11	0.2761194029850745
CG12_NODE_128_length_41943_cov_314.161263_12	0.5369822485207102
CG12_NODE_128_length_41943_cov_314.161263_14	0.24318801089918246
CG12_NODE_128_length_41943_cov_314.161263_15	0.3764705882352941
CG12_NODE_128_length_41943_cov_314.161263_16	0.12772720705100402
CG12_NODE_128_length_41943_cov_314.161263_17	0.09437483337776577
CG12_NODE_128_length_41943_cov_314.161263_18	0.3036848792884372
CG12_NODE_128_length_41943_cov_314.161263_19	0.03760054268824503
CG12_NODE_128_length_41943_cov_314.161263_20	0.4180180180180179
CG12_NODE_128_length_41943_cov_314.161263_21	0.14647887323943676
CG12_NODE_128_length_41943_cov_314.161263_22	0.12062598909794255
CG12_NODE_128_length_41943_cov_314.161263_23	0.5295483326298033
CG12_NODE_128_length_41943_cov_314.161263_24	0.06614567592072874
CG12_NODE_128_length_41943_cov_314.161263_26	0.06846240179573515
CG12_NODE_128_length_41943_cov_314.161263_28	0.0917098445595854
CG12_NODE_128_length_41943_cov_314.161263_29	0.6828422876949743
CG12_NODE_128_length_41943_cov_314.161263_30	0.27934445592794904
CG12_NODE_128_length_41943_cov_314.161263_31	0.35439795046968303
CG12_NODE_128_length_41943_cov_314.161263_32	0.26067415730337085
CG12_NODE_128_length_41943_cov_314.161263_34	0.1608391608391606
CG12_NODE_128_length_41943_cov_314.161263_35	0.4977578475336322
CG12_NODE_128_length_41943_cov_314.161263_37	0.17630057803468205
CG12_NODE_128_length_41943_cov_314.161263_39	0.2666666666666665
CG12_NODE_128_length_41943_cov_314.161263_43	0.3577586206896552
CG12_NODE_128_length_41943_cov_314.161263_44	0.5431192660550462
CG12_NODE_128_length_41943_cov_314.161263_48	0.0
CG12_NODE_128_length_41943_cov_314.161263_49	0.0607689218299314
CG12_NODE_128_length_41943_cov_314.161263_50	0.059687649593106525
CG12_NODE_128_length_41943_cov_314.161263_52	0.09561128526645757
CG12_NODE_128_length_41943_cov_314.161263_53	0.11186741639538324
CG12_NODE_128_length_41943_cov_314.161263_54	0.13618377100570375
CG12_NODE_128_length_41943_cov_314.161263_55	0.3291107008721122
CG12_NODE_128_length_41943_cov_314.161263_56	0.20781691187397885
CG12_NODE_128_length_41943_cov_314.161263_57	0.05334692490655808
CG12_NODE_128_length_41943_cov_314.161263_58	0.2670461426668286
CG12_NODE_128_length_41943_cov_314.161263_59	0.3803865652724965
CG12_NODE_128_length_41943_cov_314.161263_60	0.11322143698468826
CG12_NODE_128_length_41943_cov_314.161263_61	0.10048910626945314
CG12_NODE_128_length_41943_cov_314.161263_62	0.4141566265060245
CG12_NODE_277_length_26141_cov_44.894196_14	0.0
CG12_NODE_277_length_26141_cov_44.894196_20	0.2244030094864248
CG12_NODE_277_length_26141_cov_44.894196_27	0.0
CG12_NODE_277_length_26141_cov_44.894196_29	0.1740313156262568
CG12_NODE_277_length_26141_cov_44.894196_30	0.3147826086956524
CG12_NODE_277_length_26141_cov_44.894196_31	0.25034578146611336
CG12_NODE_277_length_26141_cov_44.894196_32	0.31276297335203385
CG12_NODE_277_length_26141_cov_44.894196_33	0.08353354278321963
CG12_NODE_277_length_26141_cov_44.894196_34	0.0
CG12_NODE_277_length_26141_cov_44.894196_35	0.4040561622464899
CG12_NODE_277_length_26141_cov_44.894196_36	0.07889833940866747
CG12_NODE_277_length_26141_cov_44.894196_38	0.6486902927580889
CG12_NODE_277_length_26141_cov_44.894196_43	0.5686106346483716
CG12_NODE_277_length_26141_cov_44.894196_44	1.9583558680367756
CG12_NODE_277_length_26141_cov_44.894196_45	0.0
CG12_NODE_149_length_39870_cov_957.100590_1	2.0633484162895916
CG12_NODE_149_length_39870_cov_957.100590_2	0.2922238732045569
CG12_NODE_149_length_39870_cov_957.100590_3	0.1925373134328358
CG12_NODE_149_length_39870_cov_957.100590_4	0.0517104216388226
CG12_NODE_149_length_39870_cov_957.100590_5	0.014867117779739113
CG12_NODE_149_length_39870_cov_957.100590_6	0.05369415807560138
CG12_NODE_149_length_39870_cov_957.100590_7	0.0
CG12_NODE_149_length_39870_cov_957.100590_8	0.09294516878013902
CG12_NODE_149_length_39870_cov_957.100590_9	0.32653061224489804
CG12_NODE_149_length_39870_cov_957.100590_10	0.3474716202270379
CG12_NODE_149_length_39870_cov_957.100590_11	0.11721220897001132
CG12_NODE_149_length_39870_cov_957.100590_12	0.3641912512716172
CG12_NODE_149_length_39870_cov_957.100590_13	0.2176929216035356
CG12_NODE_149_length_39870_cov_957.100590_14	0.03940435280641465
CG12_NODE_149_length_39870_cov_957.100590_15	0.16529516994633284
CG12_NODE_149_length_39870_cov_957.100590_16	0.07827873618918384
CG12_NODE_149_length_39870_cov_957.100590_17	0.09395794516901763
CG12_NODE_149_length_39870_cov_957.100590_18	0.04816980172852051
CG12_NODE_149_length_39870_cov_957.100590_19	0.050787643207855615
CG12_NODE_149_length_39870_cov_957.100590_20	0.10179654811715258
CG12_NODE_149_length_39870_cov_957.100590_21	0.14436456400742054
CG12_NODE_149_length_39870_cov_957.100590_22	0.35087719298245634
CG12_NODE_149_length_39870_cov_957.100590_24	0.03988269794721405
CG12_NODE_149_length_39870_cov_957.100590_26	0.4700288184438055
CG12_NODE_149_length_39870_cov_957.100590_27	0.3526011560693643
CG12_NODE_149_length_39870_cov_957.100590_28	0.11914893617021274
CG12_NODE_149_length_39870_cov_957.100590_29	0.3284132841328413
CG12_NODE_149_length_39870_cov_957.100590_30	0.1831119544592032
CG12_NODE_149_length_39870_cov_957.100590_31	0.3316326530612248
CG12_NODE_149_length_39870_cov_957.100590_32	0.10547263681592038
CG12_NODE_149_length_39870_cov_957.100590_33	0.11723009814612875
CG12_NODE_149_length_39870_cov_957.100590_34	0.0
CG12_NODE_149_length_39870_cov_957.100590_35	0.320833333333333
CG12_NODE_149_length_39870_cov_957.100590_36	0.7758620689655173
CG12_NODE_149_length_39870_cov_957.100590_37	0.1860907846986737
CG12_NODE_149_length_39870_cov_957.100590_38	0.07696071578358714
CG12_NODE_149_length_39870_cov_957.100590_39	0.191428571428572
CG12_NODE_149_length_39870_cov_957.100590_40	0.1953017832647465
CG12_NODE_149_length_39870_cov_957.100590_41	0.1349378881987576
CG12_NODE_149_length_39870_cov_957.100590_42	0.05183727034120729
CG12_NODE_149_length_39870_cov_957.100590_43	1.7142857142857095
CG12_NODE_149_length_39870_cov_957.100590_44	0.5190184049079756
CG12_NODE_149_length_39870_cov_957.100590_45	0.952234206471496
CG12_NODE_149_length_39870_cov_957.100590_46	0.2064748201438849
CG12_NODE_149_length_39870_cov_957.100590_47	1.4317180616740075
CG12_NODE_149_length_39870_cov_957.100590_48	0.3365477338476372
CG12_NODE_149_length_39870_cov_957.100590_49	0.09566236811254401
CG12_NODE_149_length_39870_cov_957.100590_50	0.17054263565891453
CG12_NODE_149_length_39870_cov_957.100590_51	0.0854190585533869
CG12_NODE_149_length_39870_cov_957.100590_52	0.3602941176470583
CG12_NODE_149_length_39870_cov_957.100590_53	0.0
CG12_NODE_149_length_39870_cov_957.100590_54	0.3333333333333333
CG12_NODE_463_length_16662_cov_47.798760_1	0.0
CG12_NODE_463_length_16662_cov_47.798760_2	0.0
CG12_NODE_463_length_16662_cov_47.798760_6	1.2448853068815864
CG12_NODE_463_length_16662_cov_47.798760_10	0.1591107236268526
CG12_NODE_463_length_16662_cov_47.798760_12	0.6220195439739453
CG12_NODE_463_length_16662_cov_47.798760_13	0.06860346585117245
CG12_NODE_463_length_16662_cov_47.798760_16	0.0
CG12_NODE_463_length_16662_cov_47.798760_17	0.0
CG12_NODE_463_length_16662_cov_47.798760_18	0.2264150943396224
CG12_NODE_463_length_16662_cov_47.798760_19	0.15148011100832587
CG12_NODE_463_length_16662_cov_47.798760_21	0.05365025466893045
CG12_NODE_463_length_16662_cov_47.798760_23	0.06575172520741236
CG12_NODE_133_length_41424_cov_96.137494_1	0.5132807707164171
CG12_NODE_133_length_41424_cov_96.137494_2	1.3653846153846148
CG12_NODE_133_length_41424_cov_96.137494_3	0.6478454680534922
CG12_NODE_133_length_41424_cov_96.137494_5	0.3271889400921662
CG12_NODE_133_length_41424_cov_96.137494_8	0.31128246753246863
CG12_NODE_133_length_41424_cov_96.137494_10	0.24623493975903585
CG12_NODE_133_length_41424_cov_96.137494_11	3.1481968939194376
CG12_NODE_133_length_41424_cov_96.137494_12	0.0
CG12_NODE_133_length_41424_cov_96.137494_14	0.7198641765704589
CG12_NODE_133_length_41424_cov_96.137494_15	0.2773722627737221
CG12_NODE_133_length_41424_cov_96.137494_22	0.6125933831376732
CG12_NODE_133_length_41424_cov_96.137494_23	0.0
CG12_NODE_133_length_41424_cov_96.137494_24	0.946524064171122
CG12_NODE_133_length_41424_cov_96.137494_25	0.30079083719661803
CG12_NODE_133_length_41424_cov_96.137494_26	0.1646284101599246
CG12_NODE_133_length_41424_cov_96.137494_27	0.6647759500850827
CG12_NODE_133_length_41424_cov_96.137494_30	0.3177427554651745
CG12_NODE_133_length_41424_cov_96.137494_31	0.32763975155279523
CG12_NODE_133_length_41424_cov_96.137494_32	0.4375131717597444
CG12_NODE_133_length_41424_cov_96.137494_33	2.2504798464491405
CG12_NODE_133_length_41424_cov_96.137494_34	0.4566574202496544
CG12_NODE_133_length_41424_cov_96.137494_36	0.9916710046850612
CG12_NODE_133_length_41424_cov_96.137494_37	0.9901673026122699
CG12_NODE_133_length_41424_cov_96.137494_38	0.5005181347150254
CG12_NODE_133_length_41424_cov_96.137494_39	0.0
CG12_NODE_133_length_41424_cov_96.137494_40	0.0847866419294992
CG12_NODE_133_length_41424_cov_96.137494_43	0.6690391459074736
CG12_NODE_133_length_41424_cov_96.137494_45	0.6004098360655735
CG12_NODE_133_length_41424_cov_96.137494_46	0.5393651869422805
CG12_NODE_133_length_41424_cov_96.137494_48	0.3277133825079035
CG12_NODE_133_length_41424_cov_96.137494_49	0.6751333656644007
CG12_NODE_375_length_20465_cov_72.703675_1	0.02186633815829999
CG12_NODE_375_length_20465_cov_72.703675_2	0.19101226098379706
CG12_NODE_375_length_20465_cov_72.703675_3	0.3341902313624675
CG12_NODE_375_length_20465_cov_72.703675_4	0.4415227629513336
CG12_NODE_375_length_20465_cov_72.703675_5	0.2473058856037565
CG12_NODE_375_length_20465_cov_72.703675_6	0.33212996389891664
CG12_NODE_375_length_20465_cov_72.703675_8	0.7043092697796863
CG12_NODE_375_length_20465_cov_72.703675_9	0.9719789842381822
CG12_NODE_375_length_20465_cov_72.703675_11	0.4339887640449444
CG12_NODE_375_length_20465_cov_72.703675_12	0.4685314685314672
CG12_NODE_375_length_20465_cov_72.703675_13	0.11233967271118976
CG12_NODE_375_length_20465_cov_72.703675_14	0.10470784641068433
CG12_NODE_375_length_20465_cov_72.703675_15	0.0
CG12_NODE_375_length_20465_cov_72.703675_16	0.225
CG12_NODE_375_length_20465_cov_72.703675_18	0.09523809523809516
CG12_NODE_375_length_20465_cov_72.703675_19	0.10588583451761076
CG12_NODE_375_length_20465_cov_72.703675_21	0.669491525423729
CG12_NODE_375_length_20465_cov_72.703675_24	0.24913979864916494
CG12_NODE_375_length_20465_cov_72.703675_25	0.3173302107728337
CG12_NODE_375_length_20465_cov_72.703675_27	1.8136007827788627
CG12_NODE_375_length_20465_cov_72.703675_28	0.7230769230769235
CG12_NODE_508_length_15551_cov_139.340023_1	0.3510638297872339
CG12_NODE_508_length_15551_cov_139.340023_2	0.20294348228921685
CG12_NODE_508_length_15551_cov_139.340023_3	0.3846153846153848
CG12_NODE_508_length_15551_cov_139.340023_4	0.264833637390323
CG12_NODE_508_length_15551_cov_139.340023_5	0.25323741007194217
CG12_NODE_508_length_15551_cov_139.340023_7	0.7637795275590553
CG12_NODE_508_length_15551_cov_139.340023_9	0.2526881720430107
CG12_NODE_508_length_15551_cov_139.340023_11	0.7109974424552421
CG12_NODE_508_length_15551_cov_139.340023_12	0.17938802958977831
CG12_NODE_508_length_15551_cov_139.340023_14	0.37686567164179147
CG12_NODE_508_length_15551_cov_139.340023_16	0.3383915022761761
CG12_NODE_508_length_15551_cov_139.340023_24	0.0
CG12_NODE_508_length_15551_cov_139.340023_25	0.3813291139240508
CG12_NODE_701_length_12287_cov_57.017577_2	0.06079862601975077
CG12_NODE_701_length_12287_cov_57.017577_3	0.2158431732202224
CG12_NODE_701_length_12287_cov_57.017577_4	0.09119812583668
CG12_NODE_701_length_12287_cov_57.017577_5	0.09005321326238226
CG12_NODE_701_length_12287_cov_57.017577_6	0.11020651310563917
CG12_NODE_701_length_12287_cov_57.017577_7	0.0
CG12_NODE_701_length_12287_cov_57.017577_8	0.04285550881384796
CG12_NODE_701_length_12287_cov_57.017577_9	0.3097014925373133
CG12_NODE_701_length_12287_cov_57.017577_10	0.03117331288343568
CG12_NODE_701_length_12287_cov_57.017577_11	0.09775171065493643
CG12_NODE_701_length_12287_cov_57.017577_12	0.02407512805919167
CG12_NODE_701_length_12287_cov_57.017577_13	0.0
CG12_NODE_701_length_12287_cov_57.017577_14	0.02232697426796813
CG12_NODE_145_length_40253_cov_392.120578_1	0.1780077050082551
CG12_NODE_145_length_40253_cov_392.120578_12	0.360128617363344
CG12_NODE_145_length_40253_cov_392.120578_17	0.7059690493736177
CG12_NODE_145_length_40253_cov_392.120578_18	0.0
CG12_NODE_145_length_40253_cov_392.120578_20	0.0
CG12_NODE_145_length_40253_cov_392.120578_34	0.0
CG12_NODE_145_length_40253_cov_392.120578_35	0.2913287585776667
CG12_NODE_145_length_40253_cov_392.120578_37	0.0766310891614452
CG12_NODE_145_length_40253_cov_392.120578_39	0.0
CG12_NODE_145_length_40253_cov_392.120578_40	0.16060225846925966
CG12_NODE_145_length_40253_cov_392.120578_42	0.0
CG12_NODE_145_length_40253_cov_392.120578_43	0.08829787234042558
CG12_NODE_145_length_40253_cov_392.120578_46	0.32
CG12_NODE_145_length_40253_cov_392.120578_49	0.059856175972927236
CG12_NODE_145_length_40253_cov_392.120578_50	0.102054340622929
CG12_NODE_666_length_12841_cov_35.568825_1	0.06835699797160254
CG12_NODE_666_length_12841_cov_35.568825_2	0.11125569290826258
CG12_NODE_666_length_12841_cov_35.568825_6	0.1097738876732311
CG12_NODE_666_length_12841_cov_35.568825_7	0.22885572139303464
CG12_NODE_666_length_12841_cov_35.568825_8	0.06199186991869925
CG12_NODE_666_length_12841_cov_35.568825_9	0.16168717047451672
CG12_NODE_666_length_12841_cov_35.568825_11	0.17172859450726988
CG12_NODE_666_length_12841_cov_35.568825_12	0.6558823529411777
CG12_NODE_666_length_12841_cov_35.568825_13	0.6890052356020955
CG12_NODE_666_length_12841_cov_35.568825_15	0.1288556025658523
CG12_NODE_183_length_37257_cov_15.168943_3	0.0
CG12_NODE_183_length_37257_cov_15.168943_8	0.0
CG12_NODE_183_length_37257_cov_15.168943_14	0.4913530010172938
CG12_NODE_183_length_37257_cov_15.168943_15	0.6123488224061101
CG12_NODE_183_length_37257_cov_15.168943_17	0.0
CG12_NODE_183_length_37257_cov_15.168943_23	0.6946107784431135
CG12_NODE_183_length_37257_cov_15.168943_27	0.07614006514657981
CG12_NODE_183_length_37257_cov_15.168943_31	0.4081632653061224
CG12_NODE_183_length_37257_cov_15.168943_39	0.17711598746081486
CG12_NODE_183_length_37257_cov_15.168943_46	0.15652492668621695
CG12_NODE_183_length_37257_cov_15.168943_49	0.0
CG12_NODE_183_length_37257_cov_15.168943_50	0.5838278931750693
CG12_NODE_183_length_37257_cov_15.168943_55	1.7270194986072411
CG12_NODE_183_length_37257_cov_15.168943_57	0.29357798165137594
CG12_NODE_183_length_37257_cov_15.168943_58	0.2495156379739823
CG12_NODE_183_length_37257_cov_15.168943_62	0.6691621076878771
CG12_NODE_187_length_36620_cov_65.433502_6	0.3281363306744023
CG12_NODE_187_length_36620_cov_65.433502_8	0.0
CG12_NODE_187_length_36620_cov_65.433502_9	0.17644694533762045
CG12_NODE_187_length_36620_cov_65.433502_11	0.0
CG12_NODE_187_length_36620_cov_65.433502_17	0.3403815214893108
CG12_NODE_187_length_36620_cov_65.433502_18	0.11812297734627827
CG12_NODE_187_length_36620_cov_65.433502_21	0.09009541834240173
CG12_NODE_187_length_36620_cov_65.433502_22	0.093125
CG12_NODE_187_length_36620_cov_65.433502_23	0.8703448275862053
[truncated: 19,445 more rows]
