# Supplementary material for: Response of soil viral communities to land use changes
Source: Nat Commun. 2022 Oct 12;13:6027. doi: 10.1038/s41467-022-33771-2 (PMC9556555; doi:10.1038/s41467-022-33771-2)
Supplement: Supplementary file 13 — source data [file 41467_2022_33771_MOESM13_ESM.zip › source_data/Figure 6_microdiverisity/uniq_positive_gene.R]

p_gene=read.table("postive_select.txt",header = T,sep = '\t')
library(dplyr)
p_gene%>%distinct(Gene.name)%>%head
table_p=table(p_gene$Pfam.number)%>%as.data.frame()
table_p=table_p[order(table_p$Freq,decreasing = T),]
nd=matrix(NA,nrow(table_p),1)
for(i in 1:nrow(nd)){
  nd[i,]=p_gene[grep(table_p$Var1[i],x = p_gene$Pfam.number),4][1]
}
table_p$func=nd
write.table(x = table_p,file = "Table_S7",quote = F,row.names = F,sep='\t')


###uniq
p_gene_pNpS=read.table("positive_select_gene.tsv",header = T,sep = ' ',row.names = 1)
p_gene_pNpS[is.na(p_gene_pNpS)]=0
group=read.table("groups.txt",header = T,sep='\t',row.names = 4)
colnames(p_gene_pNpS)=group[colnames(p_gene_pNpS),2]
source('../depth/sum_sam_colnames.R')
p_gene_pNpS=as.data.frame(t(sum_same_col(p_gene_pNpS)))
for(i in 1:nrow(p_gene_pNpS)){
  for(j in 1:ncol(p_gene_pNpS)){
    if ( p_gene_pNpS[i,j] > 1 ) {
      p_gene_pNpS[i,j] = 1
    }
  }
}
sum=apply(p_gene_pNpS,1,sum)
p_gene_pNpS=p_gene_pNpS[sum==1,]
nd=matrix(NA,nrow(p_gene_pNpS),1)
for(i in 1:nrow(p_gene_pNpS)){
  if(p_gene_pNpS[i,1]==1){
    nd[i,]="FO_uniq"
  } 
  if(p_gene_pNpS[i,2]==1){
    nd[i,]="PT_uniq"
  }
  if(p_gene_pNpS[i,3]==1){
    nd[i,]="PV_uniq"
  }
}
p_gene_pNpS$uniq=nd
p_gene$uniq=p_gene_pNpS[p_gene$Gene.name,4]

FO_uniq=p_gene[grep("FO",p_gene$uniq),]
table_FO=table(FO_uniq$Pfam.number)%>%as.data.frame()
table_FO=table_FO[order(table_FO$Freq,decreasing = T),]
nd=matrix(NA,nrow(table_FO),1)
for(i in 1:nrow(nd)){
  nd[i,]=FO_uniq[grep(table_FO$Var1[i],x = FO_uniq$Pfam.number),4][1]
}
table_FO$func=nd


PT_uniq=p_gene[grep("PT",p_gene$uniq),]
table_PT=table(PT_uniq$Pfam.number)%>%as.data.frame()
table_PT=table_PT[order(table_PT$Freq,decreasing = T),]
nd=matrix(NA,nrow(table_PT),1)
for(i in 1:nrow(nd)){
  nd[i,]=PT_uniq[grep(table_PT$Var1[i],x = PT_uniq$Pfam.number),4][1]
}
table_PT$func=nd

PV_uniq=p_gene[grep("PV",p_gene$uniq),]
table_PV=table(PV_uniq$Pfam.number)%>%as.data.frame()
table_PV=table_PV[order(table_PV$Freq,decreasing = T),]
nd=matrix(NA,nrow(table_PV),1)
for(i in 1:nrow(nd)){
  nd[i,]=PV_uniq[grep(table_PV$Var1[i],x = PV_uniq$Pfam.number),4][1]
}
table_PV$func=nd
