# Supplementary material for: Response of soil viral communities to land use changes
Source: Nat Commun. 2022 Oct 12;13:6027. doi: 10.1038/s41467-022-33771-2 (PMC9556555; doi:10.1038/s41467-022-33771-2)
Supplement: Supplementary file 13 — source data [file 41467_2022_33771_MOESM13_ESM.zip › source_data/Figure2b_viral_pcoa123.txt]

PCoA1	PCoA2	PCoA3	names
B19	0.00773499674896408	-0.121801989004418	0.0228698953956249	B19
C14	-0.13708384326547	0.112237849670085	-0.248286038693423	C14
C15	-0.0350147874895625	-0.0855726173757594	-0.103014549275232	C15
C24	-0.0948844200400579	0.105005215832884	-0.0228146450455289	C24
C25	-0.191292876857138	0.273342281678927	0.0400530560148181	C25
CB19	0.00590448500826501	-0.127217038662722	0.0306288506859697	CB19
CC14	-0.127404144431113	0.0952114477888771	-0.249208277155196	CC14
CC15	-0.116165079000944	0.0972529077208999	-0.101367865862463	CC15
CC24	-0.050044373335829	-0.123966086976648	-0.0561114631865926	CC24
CC25	-0.170125198471133	0.244590558778519	0.149215743742874	CC25
CG11	-0.0393010295282031	-0.0262867007421434	-0.206096124697057	CG11
CG12	-0.0820753352111958	-0.0650665060138702	-0.100554199420082	CG12
CG13	-0.0467824631502444	-0.0807672165339305	-0.461880505193622	CG13
CG21	-0.212902002970836	0.28270828869737	0.112599623865546	CG21
CG22	-0.207041174683188	0.293754431722968	0.0460758502377272	CG22
CG23	-0.216506086286193	0.299725633914741	0.106537343458925	CG23
Ch10	0.00103829755881547	-0.164844455332927	0.124971735801616	Ch10
Ch9	0.00197012370235724	-0.189825537971198	0.17643107817337	Ch9
CJ6	-0.0212223942792365	-0.208431062595954	0.158038118643994	CJ6
CJ7	-0.0308499596983423	-0.146550372284273	0.0106261851476716	CJ7
CR17	-0.0198287692733529	-0.139173412184379	0.0619840946047931	CR17
CS18	0.00546583792570782	-0.0752365668724597	-0.0161887261518568	CS18
CSK1	0.210633294827475	0.0472660847459703	-0.0103506327419657	CSK1
CSK2	0.486627750874294	0.211073161037165	0.0140856091581367	CSK2
CT1	0.0657432941435991	-0.0195736977022295	-0.0136015495333326	CT1
CT2	0.524112031313371	0.215778349867036	0.0145292418750077	CT2
CT5	-0.0054658016293879	-0.151414856374294	0.11554352701403	CT5
CX8	-0.0251024873488844	-0.254720915384514	0.218163039562588	CX8
CZ16	0.00120874347086635	-0.111197247137091	0.0322957632614655	CZ16
CZ20	-0.00329698774312536	-0.0949913491715217	-0.0386285707990306	CZ20
G11	-0.0403142763920917	-0.0300338685084246	-0.218356092308555	G11
G12	-0.0766252009332302	-0.00348853583844035	-0.15583957021295	G12
G13	-0.0445653478368767	-0.0786379252912972	-0.462400025560622	G13
G21	-0.241992829305685	0.294158305312006	0.125521499011162	G21
G22	-0.191103076103335	0.251418426952094	0.156987823429017	G22
G23	-0.229556859818338	0.294433562128843	0.111594191766771	G23
h10	0.00303041885929478	-0.14590761404079	0.0983902418615854	h10
h9	-0.0208621183712619	-0.212964930301166	0.182539003658042	h9
J6	0.0037224905576863	-0.126301553309344	0.0959031886879429	J6
J7	-0.0210806149344979	-0.124739941131422	-0.0132027656595413	J7
R17	-0.0100214318090361	-0.108545714684167	0.0304093988850566	R17
S18	0.00854107840746593	-0.0857227114249292	-0.0149557622589672	S18
SK1	0.255649844222439	0.0758274560676023	-0.00591507215301111	SK1
SK2	0.498840149283594	0.210770803220953	0.0131791094090014	SK2
T1	0.0588758028821327	-0.0176309216743413	-0.01046121560338	T1
T2	0.53723900225899	0.227769634034552	0.0143619643455311	T2
T5	0.00515535784796014	-0.128415903289233	0.094253807354056	T5
X8	-0.00339684806180253	-0.212310518023106	0.192113446269592	X8
Z16	0.0311646138400667	-0.0759883260023464	0.0049425648373105	Z16
Z20	-0.000749795473751818	-0.0949983073321585	-0.0456113446468177	Z20
