# Supplementary material for: Response of soil viral communities to land use changes
Source: Nat Commun. 2022 Oct 12;13:6027. doi: 10.1038/s41467-022-33771-2 (PMC9556555; doi:10.1038/s41467-022-33771-2)
Supplement: Supplementary file 13 — source data [file 41467_2022_33771_MOESM13_ESM.zip › source_data/Figure4_percent of lysogenic.txt]

Groups	sample	Non_Mitomycin_C	Mitomycin_C
park	B19	0.049542956	0.064870332
vegatable	C14	0.022041097	0.033957624
vegatable	C15	0.02934595	0.034337349
crop	C24	0.031558088	0.035634744
crop	C25	0.019229719	0.020239971
vegatable	G11	0.03158433	0.046327736
vegatable	G12	0.033280108	0.048966884
vegatable	G13	0.030401297	0.022878595
crop	G21	0.022130144	0.02385476
crop	G22	0.050119799	0.023203651
crop	G23	0.010200829	0.067588835
treelawn	h10	0.050687844	0.067270826
treelawn	h9	0.061808875	0.067027163
treelawn	J6	0.05007335	0.042642183
treelawn	J7	0.020855003	0.064824223
park	R17	0.06642299	0.040877555
park	S18	0.037760051	0.06536605
forest	SK1	0.056504509	0.06512223
forest	T1	0.044305001	0.057152754
forest	T2	0.057000553	0.056419442
forest	T5	0.071494412	0.089751274
treelawn	X8	0.052479024	0.075440415
park	Z16	0.043302979	0.062765957
park	Z20	0.055012996	0.056369041
