# Supplementary material for: Response of soil viral communities to land use changes
Source: Nat Commun. 2022 Oct 12;13:6027. doi: 10.1038/s41467-022-33771-2 (PMC9556555; doi:10.1038/s41467-022-33771-2)
Supplement: Supplementary file 13 — source data [file 41467_2022_33771_MOESM13_ESM.zip › source_data/Figure5a_bacteria-class.csv]

	b_Actinobacteria	b_Alphaproteobacteria	b_Gammaproteobacteria	b_Betaproteobacteria	b_Bacilli	b_Deltaproteobacteria	b_Planctomycetia	b_Acidobacteriia	b_Clostridia	b_Halobacteria	b_Flavobacteriia	b_Rubrobacteria	b_Deinococci	b_Cytophagia	b_Thermoleophilia	b_Gemmatimonadetes	b_Opitutae	b_Vicinamibacteria	b_Chitinophagia	b_Acidimicrobiia	b_Sphingobacteriia	b_Bacteroidia	b_Coriobacteriia	b_Methanomicrobia	b_Nitriliruptoria	b_Nitrospira	b_Verrucomicrobiae	b_Epsilonproteobacteria	b_Spirochaetia	b_Negativicutes	b_Phycisphaerae	b_Chlorobia	b_Thermomicrobia	b_Chloroflexia	b_Nitrososphaeria	b_Ardenticatenia	b_Anaerolineae	b_Tepidiformia	b_Mollicutes	b_Thermoprotei	b_Gloeobacteria	b_Synergistia	b_Kiritimatiellae	b_Thermococci	b_Oligoflexia	b_Acidithiobacillia	b_Limnochordia	b_Thermotogae	b_Dehalococcoidia
T1	0.312693175569335	0.268237048777506	0.138821595516594	0.128152190472828	0.0497883773284869	0.0210569952523027	0.00982265281262321	0.0161043120285241	0.00492587485198183	0.00424160750843646	0.00338798971866248	0.00376788396290506	0.00341545195318604	0.00329416041737366	0.00413633560942948	0.00201422412975775	0.00201160867885074	0.00090919612154785	0.00148426838972572	0.00183637346808136	0.00175627528405432	0.00173567860816165	0.0016797733450244	0.000680671098548229	0.00127797469943565	0.0007133642348858	0.000926523483806763	0.000835963496151691	0.000796077869819854	0.000672497814463836	0.000556437180465459	0.000596976669524047	0.000405067959222505	0.000442991997374087	0.000117041428088504	0.000290641982041006	0.000188639396667785	0.000233428993450257	0.000349162696085258	0.000357989842896403	0.000289988119314255	0.000280180178412984	0.000266775992514579	0.000303065373849283	0.00024617931662191	0.000331835333826346	0.000171312034408872	0.000211524592104084	0.000221986395732107
T2	0.308532156819118	0.258441327182533	0.144112565483174	0.119848914647154	0.0605091364555791	0.0232439277784432	0.01125320729381	0.0181275410883704	0.00564242019485276	0.00445173624822242	0.0029273053684918	0.00292908250871065	0.00372133161827455	0.00353650903551401	0.00292197394783525	0.00199324046946358	0.00187737092719448	0.0010609527106542	0.00135346999067712	0.00164989697918151	0.00174550712295571	0.00182938814128549	0.00172951286098605	0.00075883887344949	0.00125395013842145	0.000827791913940919	0.000931576902721832	0.000904208943351523	0.000908118651832996	0.000810375939796176	0.000582546563739444	0.000656831024887427	0.000484448423658854	0.000503641538022448	0.000175581453622505	0.000325927516137322	0.000188732291242004	0.000261595040214906	0.000388838279884656	0.000440019918187573	0.000354361759638942	0.000276167590009486	0.000303535549379796	0.000357205183989104	0.000244534494113934	0.000358271468120415	0.000236004221063448	0.00025377562325196	0.000208280833649368
SK1	0.209917404705649	0.191413727484736	0.194227202803352	0.318113892610791	0.0271429481817177	0.0146743983627756	0.00777189533573346	0.00835088520310827	0.00264266221598036	0.00229982600053724	0.00186986905269917	0.00126647731351928	0.00179726844237004	0.00195860313199033	0.00117431487207369	0.00085467051826349	0.00117007983647116	0.000581611556081148	0.00113398119966862	0.000734879511220424	0.000970428158066049	0.000986561627028078	0.000828251962838168	0.000397690009914017	0.000540269541865949	0.000381758209314013	0.000543092898934304	0.000456980508349474	0.000418461851202629	0.000368246429058314	0.00032448439449881	0.00032186270579248	0.000212155116850682	0.000236556988655751	4.01320040430473e-05	0.000162141363068392	9.90191657544534e-05	0.000122816032473446	0.00018876158685574	0.000207315076162074	0.000185131556339284	0.00013572280764307	0.00017182144444561	0.000192391617372197	0.000162746368154468	0.000178073163668396	9.47841301519208e-05	0.000112329277648127	9.94225024785042e-05
SK2	0.379578018142007	0.252843075830641	0.116944290258609	0.107394458818972	0.0447903833802268	0.0217078964122511	0.0097231322546858	0.0111866238778702	0.00517398585966629	0.00466055406183632	0.00242058476083784	0.00524122432524512	0.00355351070596732	0.00262314415505021	0.00578194537479537	0.00178646132395633	0.00151610079918121	0.000994510359084353	0.00123730029964724	0.00235897294509825	0.00116584184668898	0.00137515322070843	0.00186692241665736	0.000642282079148395	0.00156899130767	0.000729213819164538	0.000742155113794773	0.000731464479100231	0.000652410048859014	0.000654942041286669	0.000563790313891101	0.000501615833167582	0.000468699931608071	0.000437753357492292	0.000284427149373205	0.000327471020643334	0.000158671525466358	0.000300181768923056	0.000278237834550049	0.00031987504336037	0.000270360524775124	0.000246447262958386	0.000232661970852266	0.000290053799212438	0.000181178124823288	0.000252917910273503	0.000212406031431029	0.000213812693890837	0.000185398112202712
T5	0.287800455828436	0.240447493746116	0.164563695603824	0.140832471585242	0.048593134141504	0.0320349598398639	0.0111380463119857	0.00424129099417833	0.00543732473648852	0.00580676818097398	0.00304439741452644	0.00532010024556955	0.00434819743699685	0.00348807348284567	0.00549120787656863	0.00353364486195598	0.00243935853841409	0.00434905727433856	0.00189450827622103	0.00257521283840332	0.0011109098454815	0.00181483001588979	0.00217108928780246	0.00073000190310665	0.00170935663530744	0.00183174015027664	0.00111291613261214	0.00076640168390545	0.000736307376945812	0.000757803310488411	0.000800508565126373	0.000609338062820863	0.000588128741725499	0.000570072157549716	0.000455140566208622	0.00037918826769144	0.000204927899772774	0.000368010382249289	0.000286899059681883	0.000374315856088451	0.000386640191319541	0.00031813981643046	0.000363424583093534	0.000309828055460655	0.000198909038380846	0.000281740035631659	0.000267409413269927	0.000209227086481293	0.0002034948375366
J6	0.313018704538083	0.202217556382831	0.170548388506064	0.1418060270339	0.0474677309178211	0.0347180692104653	0.0121979199306084	0.00363478339867727	0.00558049050335804	0.00605382534696515	0.00402681806437875	0.00461067485802125	0.00450680737094609	0.00376845130683526	0.00432106105701226	0.00390472313528205	0.00275899820821352	0.00573441112487331	0.00186816814497008	0.00299132576286908	0.00132423812908906	0.00185601651695572	0.00225181240085212	0.000837305035084933	0.00181493244128811	0.00155540838583849	0.00109422517024576	0.000820813539922583	0.000734305521439378	0.000796510283893856	0.000846274093857439	0.000609317347577356	0.000698718610825885	0.000527149196242138	0.000812423130103141	0.000500820668877684	0.000258656082020017	0.00042733225183844	0.000312181110178522	0.000381040335593247	0.000382776282452442	0.00035789437747065	0.000358473026423715	0.000355001132705326	0.00056736529848015	0.00027659419956503	0.000262706624691472	0.000212942814727889	0.000212364165774824
J7	0.357987155830086	0.228325109682724	0.15102625125052	0.114165737125422	0.0401326093126361	0.0292572124700276	0.0102721772197492	0.00287018449704354	0.00441842462324114	0.00514280676511161	0.00328152417734421	0.00475150368814936	0.00388380090122285	0.00386187849992315	0.00446886971870495	0.00374519475106995	0.003875079085652	0.00303448464441865	0.00234098244416388	0.0035071127584604	0.00126018448761455	0.00161919327449015	0.00189027673142183	0.000614534410626849	0.00166233090285406	0.000888210839755261	0.00102351684347594	0.000696802346686983	0.000640228407849068	0.000597562228975474	0.000674408495896975	0.000493843341105964	0.000555603224337354	0.000547588583001983	0.000631742317023381	0.000328600294750221	0.000231481699745134	0.000372445097349605	0.000274619328109044	0.00030432064599895	0.000302199123292528	0.000283576868425048	0.000272969254892939	0.000259768669164092	0.000180093705300695	0.000223467058409763	0.00023077452550966	0.000161471450433215	0.000164064422629953
X8	0.388487120957662	0.217641991641704	0.130269919501701	0.121234368180894	0.0363382528007604	0.0268838726925002	0.00947380206512525	0.00280795797545522	0.00451937511567489	0.00511825686794669	0.00302616937317348	0.0054424893007867	0.00382841043850209	0.00352565640501863	0.00529076954362971	0.00354050848968009	0.00221067567845465	0.00377402895928015	0.00271975944192721	0.00350943335869612	0.00128573354446143	0.00161270790062356	0.00190495122803891	0.000761569202717246	0.0017447772073054	0.00102616480330128	0.00110408112437136	0.000620588645238536	0.000567349634067483	0.00057351896154224	0.000640924576544217	0.000490575781048283	0.00070673073627496	0.000700561408800203	0.00094733450779049	0.00036536128267173	0.00021958235937932	0.000372901571807544	0.000268479991957025	0.000288358936042354	0.000289272910483058	0.00027236438333002	0.000267109030295968	0.000261168196431387	0.000155147161309634	0.00021478399356562	0.000230550052667777	0.000161544982394567	0.000162458956835272
h9	0.403698047870552	0.235496178030437	0.128051384323537	0.0942761215103459	0.0365905619202843	0.0236547930384034	0.00924167013801246	0.00286858852740634	0.00410423696092339	0.00527922109899438	0.00279412607848628	0.00706536827628471	0.00368482067515317	0.00310910461641014	0.00717884619364852	0.00269254312101385	0.00196766426523286	0.00387561583181098	0.00238041937346391	0.0038423099441151	0.00110313858032702	0.00146902754658602	0.0019731359467829	0.000598078583338825	0.00192793509919564	0.000770793400961731	0.000895690479821271	0.00062543699108901	0.00053360790072752	0.000588562615425717	0.000634239261408634	0.000430835447265955	0.00052218873923179	0.000425363765715918	0.000355897199950231	0.000290474920547615	0.00014654590586186	0.000307127864395554	0.000249556258521252	0.000288571726964994	0.000267160799160501	0.000267160799160501	0.000266209202369191	0.000275011472688815	0.000147021704257515	0.000196266838207848	0.00021981885879279	0.000167718934468525	0.000152017587411897
h10	0.36175850194172	0.18434063490633	0.162081567587933	0.146252672062418	0.0363107950967817	0.0285552378793173	0.0101024661180952	0.00265643287305011	0.00463507430344721	0.00478724119537592	0.00536571130236694	0.00366309353639867	0.00365247724161295	0.00395964203741324	0.00352508170418426	0.00282251890703122	0.00291240353621702	0.0046631485052139	0.00322310709694588	0.00425760604439923	0.00164623344477297	0.00176419227572546	0.0017469702864064	0.000799760873857893	0.00161886699599199	0.00108710858605816	0.00132774460120125	0.000653020088152994	0.000591445578395793	0.000586491307495788	0.000658446194376808	0.00049000098377665	0.000764373224572146	0.000405542460814666	0.000733232093200688	0.000339485515481271	0.000182836187976362	0.000313062737347913	0.000271305311190731	0.00028640404155265	0.000273664487809781	0.000268710216909776	0.000263991863671676	0.000256442498490717	0.000225773202443069	0.000228132379062119	0.00021161814272877	0.000176702328766832	0.000144617526747755
G11	0.276480297177852	0.221510236541234	0.173832254302221	0.157298631005044	0.0505882346749249	0.033400140104747	0.00946812301217838	0.00402287991570557	0.00658208101338574	0.00490208720283662	0.00587997833692192	0.00273156888369359	0.00400735365711811	0.00451498336585076	0.00242446475197197	0.00466577228399685	0.00510866538912751	0.00288972619574559	0.00341393479076656	0.00184236163340451	0.00191867714171579	0.00222209707648446	0.00187288783672902	0.00138736330971412	0.00123420597924113	0.00221709709490544	0.00105841715319996	0.000858417890039353	0.000755260375356512	0.000702892147239457	0.000787365520232294	0.000654997586850996	0.000522366496544486	0.000468945640726587	0.000456050951391232	0.000391051190864034	0.000272367417593725	0.000389998563163188	0.000369472322996705	0.000317630408730073	0.000311840956375424	0.000301577836292182	0.000296841011638378	0.000278420026873585	0.00031499883947796	0.000316840937954439	0.000221051817177516	0.000216314992523712	0.000191051927703424
G12	0.197178235590539	0.15833130603417	0.407109489496567	0.11588412918945	0.0243503496648508	0.0210110802646936	0.00483331723295328	0.00209996161197342	0.00338849778733573	0.00244068274378125	0.0132559233803987	0.0013645704309018	0.00211698923904546	0.00528412787444468	0.000986422237608903	0.00227057506342791	0.00374236896777345	0.00107813539728404	0.00480819726826285	0.000977655538522309	0.0133983822405559	0.00195126490823542	0.000933990633456387	0.000883582113708471	0.000614511887896847	0.000769446435215695	0.000671832612693809	0.000967034345398166	0.00048790052224238	0.000389612338252294	0.000344430119882924	0.000364660963928911	0.000235014971667546	0.000253391321675984	0.000147516571168653	0.000191012885867525	0.000214615537254509	0.000196239187246071	0.000356231445576416	0.000203488573029217	0.000166398692278241	0.000141278727587807	0.0001517313303449	0.00016808459594874	0.000922357898129945	0.00019775650054952	0.000107897834911929	0.000127622907856766	9.47477862820379e-05
G13	0.233076570459582	0.187500722493693	0.283987837304719	0.142523256940616	0.0480231836928917	0.0232276205082698	0.00645567819090522	0.002873370553406	0.00623099578862367	0.00338915223273146	0.0125559420298384	0.00195362294593729	0.00300326178316278	0.00540351719387863	0.00178232625944575	0.00323424958494708	0.00288934423214631	0.00191305820913623	0.00511073647696732	0.00130143445736888	0.00485410671720514	0.00216275202944537	0.00142312866777207	0.00179829993818607	0.000879182870667639	0.000924791927070909	0.000640838769463455	0.000815498335689801	0.000610152491883375	0.000537009857651403	0.0004836241418614	0.000443900124994036	0.000576313514551916	0.000353732912104623	0.000945809925413429	0.000290468737093635	0.000164570927021937	0.000274284878369894	0.000799104296982635	0.000238133921220759	0.000221319522546742	0.00024380878077324	0.000187270365231859	0.00020870872354123	0.000298455576463793	0.00031569033510466	0.000168564346707016	0.000173608666309221	0.000135566089309258
C14	0.244769807384649	0.196475071250909	0.199092467670935	0.176718551943897	0.0543985771373564	0.0356393865455782	0.00993096508508313	0.00357713472770087	0.00694870512875109	0.00503054286331655	0.00840947362388878	0.00274041957203715	0.00425139623391433	0.00470957861415996	0.00207956443495309	0.00559676480654609	0.00474217449204319	0.00312736418690897	0.0024925331781349	0.00170760340910823	0.00218260946826134	0.00206589519584077	0.00191316773575889	0.000743659181706773	0.00124074631942593	0.00280350836794017	0.000984448086069941	0.000846704215015028	0.000811742507285442	0.000727098372782232	0.000765477390289898	0.000661643747032855	0.000660329397118209	0.000768631830085049	0.00200490935980119	0.000427952332208776	0.000317021199412643	0.000474217449204319	0.00034199384779092	0.000348302727381221	0.00034173097780799	0.000323067209020015	0.000305717790146687	0.000308609359958908	0.00118948667275474	0.000315969719480926	0.000254458143475488	0.000226331055302061	0.000202672756838431
C15	0.296975506966997	0.220719566060564	0.186135009812264	0.142059128300423	0.0440661560815778	0.0283565759538737	0.0088990002489247	0.00346341096310704	0.00469599347006825	0.00454501774312128	0.00609043492355696	0.00334925293644316	0.00362110186809306	0.00400108832195805	0.00318530996914491	0.00442900725355007	0.00304568057750531	0.00369682128942996	0.00361600759509792	0.00192795077079824	0.00202312105266205	0.00183416983611492	0.00178345866402691	0.00135044545943975	0.00128792483631754	0.00285927649745576	0.000934799094608754	0.000687032180754068	0.000632384524987988	0.000644425533885599	0.000596261498295155	0.000527951928587555	0.000517531824733853	0.000536982685260763	0.000570558575456024	0.000343863427172157	0.000289447329269493	0.000410783649699264	0.000299635875259779	0.000287594866362168	0.000293615370810974	0.000265596869337687	0.000252629628986413	0.000279027225415791	0.000276943204645051	0.000273701394557232	0.000206318056303294	0.000176215534059267	0.000167416335249475
Z16	0.317691822184174	0.234274080209666	0.143539595095407	0.119295322511702	0.0590955077676361	0.0352455238528216	0.0124526517555852	0.00399366629020064	0.00558515873554014	0.00627874834854282	0.00350797433897654	0.00630921610932072	0.00462064501444381	0.00371856033258847	0.00628083927330209	0.00332098592479063	0.00243025197734274	0.0039769388921265	0.00228597816895329	0.0030094381356598	0.00131489297004213	0.00198279407885953	0.00234243313745351	0.000831291943577291	0.00196188483126685	0.00119391803754166	0.00105322867159667	0.000846824527503278	0.000736901625873222	0.000758408280539972	0.000847720638114392	0.000623991688872785	0.000655952967335872	0.000590835596261546	0.000221936728019378	0.000404743292686752	0.000236274497797211	0.00038682108046446	0.000315430935112332	0.000353664987853221	0.000388912005223727	0.000342911660519846	0.000376067753131085	0.000364119611649557	0.000199533962741513	0.000263456519667686	0.000270326701019565	0.000232391351815714	0.000192663781389635
R17	0.40782729323139	0.227662578397722	0.176019807806396	0.0715796964211595	0.0338115883826376	0.016610993932926	0.00613654062672765	0.00480724546682064	0.00345158762062132	0.00427595074526544	0.00793151243500972	0.00581961110611866	0.00314735837224075	0.00274114208929869	0.00486458912021558	0.003250884833739	0.00183942276108152	0.000596912794735314	0.00162948341257854	0.00120806528863582	0.00139356623451745	0.00139895422879617	0.00143243676467108	0.000475298066729924	0.00124039325430813	0.000398711576625264	0.00061326920593857	0.00055554069580943	0.000503969893427397	0.000503200179959009	0.000495695473642221	0.00040371471416979	0.000452976376146657	0.000286525838607634	0.000136046855537675	0.000194929935869398	0.000163371683665468	0.000210516633604266	0.000240150602137225	0.000248809878656596	0.000210131776870072	0.000226873044807523	0.00017934323813453	0.000196661791173272	0.000129311862689275	0.000244768882947556	0.000150671411437057	0.000128157292486692	0.0001410499930822
S18	0.287410770120763	0.245761449328121	0.145826087113232	0.140499477070707	0.0581622925027979	0.035277753248259	0.0129497837697886	0.00613908777823232	0.00509352955346464	0.00584743680545168	0.0036271649302771	0.00507280461307137	0.00445706363037279	0.00374250372898746	0.00436935808552011	0.00311324648081501	0.00265429417761334	0.00317842491654457	0.00229536223891831	0.00229175790145862	0.00129305606366702	0.00191210102237032	0.0021830270547577	0.000761115926906439	0.00173428704102517	0.000950043282085662	0.00111103702195222	0.000802866169147953	0.000752405444712167	0.000765921710186038	0.000824792555361122	0.000642172790736372	0.000562577005168019	0.000584203029926213	0.000104826147786246	0.000373048927078847	0.000229175790145862	0.000327393985922659	0.000316580973543562	0.000354726878325377	0.00037875579472337	0.000330097239017434	0.000412396277680561	0.000322888564098036	0.000186224102084448	0.000310874105899039	0.000268222779292601	0.000222868199591388	0.000203044343563044
B19	0.293342498138719	0.22867807719761	0.159299844921414	0.139507122338168	0.0520845272008208	0.03395167091261	0.0121140741728553	0.00430545104147238	0.00557662224890681	0.0057953976658015	0.00583687895973518	0.00500633127452966	0.00429254575002635	0.00430944553644378	0.00464651945826045	0.00326872596197425	0.00298880404513288	0.0046566593301109	0.002771257703614	0.0028717346155867	0.00181165710394813	0.00210694246298716	0.00202582348818352	0.000798898994278347	0.00164020108902224	0.00142726378016266	0.0011439619060378	0.00100784180816653	0.000834234911332966	0.000802278951561832	0.000818256931447399	0.000633281087387566	0.000598559708020854	0.000636968313515005	0.00085758734347341	0.000443081672980529	0.000275005615338123	0.000364728117772461	0.000358582740893396	0.000352744632858285	0.000367186268524086	0.000366878999680133	0.000340453879100157	0.000336152115284812	0.000296821703258801	0.000318637791179479	0.000243049655566989	0.000267323894239293	0.0001674615199545
Z20	0.332148124081739	0.237157055973372	0.134720166293975	0.125595436419464	0.0489060435726019	0.0341448010754738	0.0128955739479403	0.00453639531729074	0.00487096137875475	0.00583929667638594	0.00350976651101471	0.00616032538276181	0.00420321061859082	0.00346280017703545	0.00525000732122265	0.00286798537081578	0.00261243325945805	0.00368906739779435	0.00328239420004454	0.00265691314046194	0.00145374617293446	0.00178361560100055	0.0021864209830109	0.000728806994336965	0.00178416814610619	0.00108713249534343	0.00109763085235055	0.000726320541361593	0.000649240499125045	0.000711401823509358	0.000758091884935797	0.000568568913701848	0.000566082460726475	0.000558070556694719	0.000217150226515866	0.000385400211182739	0.000214387500987674	0.000340644057626034	0.000285942092167839	0.000356391593136727	0.00032876433785481	0.000319371071058958	0.000352523777397258	0.00031218798468566	0.000184826337836023	0.000279587823452998	0.000254170748593635	0.000211624775459483	0.000162171988504852
G21	0.252259562185278	0.180336968050458	0.166390865223448	0.167961947482535	0.0644796727493843	0.0697586384470983	0.00972551641247569	0.00650285817362011	0.00832932211679736	0.00561160842294052	0.00436153124271637	0.00281825002772023	0.0052291824327142	0.00440840509612534	0.00187398433249532	0.00515515407112348	0.00460495201248849	0.00230166783635788	0.0034146794038551	0.0017268974131775	0.00173465584408657	0.00286383080931102	0.00249045632181196	0.00329830294021903	0.00130503273249674	0.00162474473954139	0.00120126371908791	0.00110105065317907	0.00110848581613359	0.000975299418861198	0.000907736416361367	0.0009420028195431	0.000745455903179955	0.000805907010679803	0.000319388739090111	0.000730908845225445	0.00147992069590539	0.000500095525680568	0.000468091998180648	0.000441907293862532	0.000389214617271754	0.000494599970453309	0.000439644418180719	0.000453544940226139	0.000259584167499351	0.000372081415680888	0.000323914490453736	0.000325530830226459	0.000410550302271701
G22	0.216848502219204	0.172035886646493	0.196443666286588	0.189806132077758	0.0594705757329672	0.0667806903312502	0.00966501135044311	0.00417429074442153	0.00897270009006969	0.00537372000301848	0.00612210847548214	0.00241720476559379	0.00508987238626538	0.00494483317721714	0.00145212286863325	0.00247985893465759	0.00357267225915703	0.00231301192090759	0.0028076683164444	0.00155250800138739	0.001968933224502	0.00393440489270214	0.0024795127790274	0.00508191080677108	0.0012371602222873	0.00198970256231321	0.00136904551738844	0.00194608695290968	0.00127558349723802	0.00101631293022818	0.000906235439828805	0.00103085146669602	0.000580502991823112	0.000666695743739602	0.000142962275267111	0.000803773373293539	0.00125966033824944	0.000370386524299779	0.000566656766615643	0.000466617789491684	0.000400502064126023	0.000516118044608384	0.000498464107468862	0.000449656163612536	0.000346155630186709	0.000445848451680482	0.000356886454722497	0.000350655653379137	0.00042819451454096
G23	0.260339807652283	0.199565018926277	0.15865936272474	0.152015945231373	0.0623700195680363	0.0633041898372955	0.0111026007827858	0.00693261138870651	0.00887590429386989	0.00588263488772103	0.00482107776356292	0.00294694691345832	0.00516624467090282	0.00442765825967038	0.00213372981955781	0.00444856771817653	0.00389334117384413	0.00300967528897676	0.00325898037116541	0.00189536199258776	0.00173001642840071	0.00261754252099229	0.00246506431588594	0.00616282163170337	0.0014376056932917	0.00220224850666256	0.00133884871234729	0.00112171202786041	0.00102649357066319	0.00097856265808757	0.000949611100155985	0.00090843555109773	0.000714138428979094	0.000682613399231368	0.000191401966325478	0.000649801633575572	0.0010741027992618	0.000460973139066235	0.000402104971272012	0.000443280520330267	0.000453252723617812	0.000482204281549397	0.000476735653940098	0.00039438455582359	0.000256060445706018	0.000368328153685163	0.000336159755983402	0.000301739570442518	0.000368006469708146
C24	0.338675978323526	0.194689235010019	0.137278940852005	0.125875243253551	0.059396774533755	0.0517608884407068	0.0108853345738602	0.00874340307926129	0.00747263352398729	0.00564738311910647	0.00301598285992496	0.00418504461996102	0.00486723809881548	0.0035450367607223	0.00324742588261129	0.00404866371271015	0.00309977621395622	0.00163165886280861	0.00178826575206702	0.00221590080022653	0.00125198828626699	0.00196163131213169	0.00241584907950111	0.00323933548980827	0.00161085499560085	0.0017206531836418	0.000955244235956306	0.000809039280301772	0.000813373419303388	0.00084689076091589	0.000753851243681186	0.000705019944262972	0.000746338736078384	0.00070010792006114	0.000154295348457552	0.000616025623429778	0.000898322543735074	0.000549568825404989	0.0003455753497289	0.000382271059942587	0.000389783567545389	0.00038573837114388	0.000358866709333857	0.000342396981127714	0.000228264654085143	0.000292987796509284	0.000329394564122864	0.000245023324891394	0.000311191180316074
C25	0.288151388326466	0.188774536691165	0.155876214909025	0.153410358570503	0.0582821370316294	0.0616473056818474	0.00972016941883549	0.00652278068443439	0.00801694906129978	0.00577121040199589	0.00329847538599848	0.00344232946711783	0.00513538134490706	0.00381946043653882	0.00236088173878611	0.00442119517918357	0.00324434318499515	0.00214614737237511	0.00210487530752174	0.00201006918753249	0.00135360409801697	0.00226577654586313	0.00240125658483832	0.00498494765924587	0.00147562585497475	0.00180460608206681	0.00105722282070039	0.00101684797464819	0.000951351002163494	0.000898415092895044	0.00076742114792566	0.000797627514231386	0.000758448959914058	0.000741999948559455	0.000224005627356321	0.000702223248374688	0.00123427399746267	0.000570930230471584	0.000443824233640561	0.000425580784683638	0.000404944752256954	0.000467750068338165	0.000370551364879148	0.000417505815473196	0.000226996356693521	0.000355597718193145	0.00032688671655602	0.00027275451555269	0.000369654146077987
[truncated: 34 more columns]
