# Supplementary material for: Response of soil viral communities to land use changes
Source: Nat Commun. 2022 Oct 12;13:6027. doi: 10.1038/s41467-022-33771-2 (PMC9556555; doi:10.1038/s41467-022-33771-2)
Supplement: Supplementary file 13 — source data [file 41467_2022_33771_MOESM13_ESM.zip › source_data/groups.txt]

land use	zones	treatment	samples	sites
forest	FO	Non_mitomycin_C	T1	T1
forest	FO	Non_mitomycin_C	T2	T2
forest	FO	Non_mitomycin_C	SK1	SK1
forest	FO	Non_mitomycin_C	SK2	SK2
forest	FO	Non_mitomycin_C	T5	T5
treelawn	PT	Non_mitomycin_C	J6	J6
treelawn	PT	Non_mitomycin_C	J7	J7
treelawn	PT	Non_mitomycin_C	X8	X8
treelawn	PT	Non_mitomycin_C	h9	h9
treelawn	PT	Non_mitomycin_C	h10	h10
vegetable plot	PV	Non_mitomycin_C	G11	G11
vegetable plot	PV	Non_mitomycin_C	G12	G12
vegetable plot	PV	Non_mitomycin_C	G13	G13
vegetable plot	PV	Non_mitomycin_C	C14	C14
vegetable plot	PV	Non_mitomycin_C	C15	C15
park	PT	Non_mitomycin_C	Z16	Z16
park	PT	Non_mitomycin_C	R17	R17
park	PT	Non_mitomycin_C	S18	S18
park	PT	Non_mitomycin_C	B19	B19
park	PT	Non_mitomycin_C	Z20	Z20
paddy	PV	Non_mitomycin_C	G21	G21
paddy	PV	Non_mitomycin_C	G22	G22
paddy	PV	Non_mitomycin_C	G23	G23
paddy	PV	Non_mitomycin_C	C24	C24
paddy	PV	Non_mitomycin_C	C25	C25
forest	FO	mitomycin_C	CT1	T1
forest	FO	mitomycin_C	CT2	T2
forest	FO	mitomycin_C	CSK1	SK1
forest	FO	mitomycin_C	CSK2	SK2
forest	FO	mitomycin_C	CT5	T5
treelawn	PT	mitomycin_C	CJ6	J6
treelawn	PT	mitomycin_C	CJ7	J7
treelawn	PT	mitomycin_C	CX8	X8
treelawn	PT	mitomycin_C	Ch9	h9
treelawn	PT	mitomycin_C	Ch10	h10
vegetable plot	PV	mitomycin_C	CG11	G11
vegetable plot	PV	mitomycin_C	CG12	G12
vegetable plot	PV	mitomycin_C	CG13	G13
vegetable plot	PV	mitomycin_C	CC14	C14
vegetable plot	PV	mitomycin_C	CC15	C15
park	PT	mitomycin_C	CZ16	Z16
park	PT	mitomycin_C	CR17	R17
park	PT	mitomycin_C	CS18	S18
park	PT	mitomycin_C	CB19	B19
park	PT	mitomycin_C	CZ20	Z20
paddy	PV	mitomycin_C	CG21	G21
paddy	PV	mitomycin_C	CG22	G22
paddy	PV	mitomycin_C	CG23	G23
paddy	PV	mitomycin_C	CC24	C24
paddy	PV	mitomycin_C	CC25	C25
