# Supplementary material for: Response of soil viral communities to land use changes
Source: Nat Commun. 2022 Oct 12;13:6027. doi: 10.1038/s41467-022-33771-2 (PMC9556555; doi:10.1038/s41467-022-33771-2)
Supplement: Supplementary file 13 — source data [file 41467_2022_33771_MOESM13_ESM.zip › source_data/Supplementary_Figure_13_instrainComparer_comparisonsTable_filter0.1.tsv]

scaffold	name1	name2	coverage_overlap	compared_bases_count	percent_genome_compared	length	consensus_SNPs	population_SNPs	popANI	conANI
CT5_NODE_854_length_33122_cov_14.097378	B19	CB19	0.3225087108013937	2314	0.0698629309824286	33122	4	4	0.9982713915298184	0.9982713915298184
CT5_NODE_531_length_42314_cov_94.702501	B19	CB19	0.3983849259757739	296	0.006995320697641442	42314	1	0	1.0	0.9966216216216216
CJ7_NODE_3771_length_10066_cov_10.209969	C14	CC14	0.11944173969490425	368	0.03655871249751639	10066	1	0	1.0	0.9972826086956522
B19_NODE_2341_length_27920_cov_17.473928	B19	CB19	0.470939473345075	10963	0.3926575931232092	27920	3	0	1.0	0.9997263522758371
CZ16_NODE_1502_length_12383_cov_9.451574	C14	C15	0.2227332457293036	339	0.02737624162157797	12383	6	2	0.9941002949852508	0.9823008849557522
B19_NODE_5615_length_12036_cov_8.885235	B19	CB19	0.30416852429781543	2729	0.2267364572947823	12036	1	0	1.0	0.9996335654085746
B19_NODE_6025_length_11311_cov_11.561567	B19	C15	0.10119877334820183	726	0.06418530633896208	11311	4	4	0.9944903581267218	0.9944903581267218
G21_NODE_761_length_30796_cov_19.839563	B19	C14	0.13464140730717186	398	0.012923756331991169	30796	1	0	1.0	0.9974874371859296
B19_NODE_3777_length_17176_cov_11.802465	B19	CB19	0.385691835665644	5154	0.30006986492780624	17176	1	0	1.0	0.9998059759410168
CB19_NODE_2054_length_13564_cov_22.217707	B19	C14	0.13425016371971185	615	0.0453406074904158	13564	4	0	1.0	0.9934959349593496
T5_NODE_1620_length_19000_cov_8.438480	B19	CB19	0.7195421095666394	1760	0.09263157894736844	19000	10	0	1.0	0.9943181818181818
B19_NODE_2021_length_32761_cov_13.514890	B19	CB19	0.4302534200493384	11511	0.3513629010103477	32761	1	0	1.0	0.9999131265745808
T5_NODE_1682_length_18453_cov_11.093108	B19	CB19	0.2079207920792079	966	0.052349211510323526	18453	10	0	1.0	0.989648033126294
Ch10_NODE_1096_length_15802_cov_21.211151	C14	C15	0.41791044776119396	140	0.008859638020503734	15802	7	1	0.9928571428571428	0.95
CX8_NODE_367_length_31019_cov_250.104735	B19	C14	0.13564993564993566	527	0.016989587027305846	31019	12	3	0.9943074003795066	0.9772296015180264
CB19_NODE_2096_length_13373_cov_12.828428	B19	CB19	0.1203944419542806	1343	0.10042623195991923	13373	1	0	1.0	0.9992553983618764
CZ16_NODE_645_length_26322_cov_17.430731	C14	C15	0.15329197518511106	1532	0.05820226426563331	26322	36	17	0.9889033942558748	0.9765013054830288
h10_NODE_2309_length_16164_cov_65.549817	B19	C14	0.15818815331010452	681	0.042130660727542686	16164	9	3	0.9955947136563876	0.986784140969163
G11_NODE_2563_length_13195_cov_6.399391	C14	CC14	0.5776892430278885	145	0.01098901098901099	13195	0	0	1.0	1.0
T5_NODE_1996_length_16012_cov_13.107163	CJ6	CT5	0.21823100150981375	3469	0.21665001249063204	16012	0	0	1.0	1.0
B19_NODE_4444_length_14877_cov_29.815882	B19	CB19	0.10660877954655087	1547	0.10398601868656317	14877	4	0	1.0	0.9974143503555268
CT5_NODE_681_length_39398_cov_38.179524	C14	CC14	0.7147540983606557	218	0.005533275800802071	39398	0	0	1.0	1.0
CC25_NODE_1070_length_10502_cov_15.927252	B19	C14	0.15664129634176285	638	0.060750333269853365	10502	12	6	0.9905956112852664	0.9811912225705328
Ch10_NODE_1967_length_10333_cov_315.196342	B19	C14	0.1800469483568075	767	0.07422820090970676	10333	27	5	0.9934810951760104	0.9647979139504564
CC24_NODE_12_length_154157_cov_41.000441_fragment_1	C15	C24	0.18080958128307487	3895	0.08115597783056215	47994	0	0	1.0	1.0
CB19_NODE_1500_length_16890_cov_18.439501_fragment_1	B19	CB19	0.15802587446094873	1649	0.14905540992497515	11063	0	0	1.0	1.0
CB19_NODE_1580_length_16264_cov_27.636930	B19	CB19	0.5453874538745388	8868	0.5452533202164289	16264	0	0	1.0	1.0
B19_NODE_665_length_47904_cov_15.545863	B19	C15	0.2866624284806103	11273	0.2353248162992652	47904	1	0	1.0	0.9999112924687306
CJ6_NODE_858_length_18771_cov_14.640895	B19	CB19	0.21693121693121686	41	0.0021842203398859945	18771	1	1	0.975609756097561	0.975609756097561
CT5_NODE_1047_length_27160_cov_12.171039	CJ6	CT5	0.4321045445679735	11077	0.4078424153166421	27160	0	0	1.0	1.0
S18_NODE_9141_length_11246_cov_6.889554	B19	CB19	0.3827708703374778	431	0.03832473768451005	11246	0	0	1.0	1.0
T5_NODE_649_length_42247_cov_8.661926_fragment_1	B19	CB19	0.5299049176975771	5183	0.2283561704189981	22697	46	3	0.9994211846420992	0.991124831178854
T5_NODE_278_length_50316_cov_11.588050	B19	CB19	0.1146404851285013	794	0.015780268701804594	50316	10	3	0.9962216624685138	0.9874055415617128
J7_NODE_1060_length_23640_cov_10.075684	C14	C15	0.13043478260869565	735	0.031091370558375638	23640	15	11	0.9850340136054422	0.979591836734694
CT5_NODE_1342_length_21070_cov_12.588151	B19	C15	0.4963503649635037	68	0.0032273374466065497	21070	2	0	1.0	0.9705882352941176
CT5_NODE_1628_length_17616_cov_126.648881	C14	CC14	0.1424847958297133	328	0.01861943687556767	17616	3	0	1.0	0.9908536585365854
CZ16_NODE_241_length_44833_cov_18.269373	B19	C14	0.26945639421196715	689	0.01536814400107064	44833	5	3	0.995645863570392	0.9927431059506532
CT5_NODE_456_length_43533_cov_14.330949	B19	CB19	0.5540540540540541	287	0.006592699790963177	43533	0	0	1.0	1.0
Z20_NODE_5355_length_14233_cov_6.118211	C14	C24	0.11438803454813565	543	0.03815077636478606	14233	8	3	0.994475138121547	0.985267034990792
B19_NODE_906_length_44984_cov_14.504396	B19	CB19	0.6751626414758043	30304	0.6736617463987196	44984	1	0	1.0	0.9999670010559664
h10_NODE_3621_length_11062_cov_189.735441	B19	C14	0.6288510329829649	3470	0.3136864943048273	11062	52	1	0.9997118155619596	0.9850144092219021
X8_NODE_546_length_30354_cov_18.629394	B19	CC15	0.26608187134502925	91	0.002997957435593332	30354	0	0	1.0	1.0
B19_NODE_3433_length_18671_cov_11.404276	B19	CB19	0.3258650932865572	4087	0.2188956135182904	18671	12	0	1.0	0.9970638610227552
Z16_NODE_2742_length_14647_cov_7.980674	C14	C15	0.22229059303130527	2890	0.19731002935754766	14647	71	3	0.998961937716263	0.975432525951557
B19_NODE_2260_length_29064_cov_14.222758	B19	C14	0.1237846689182274	2419	0.08323011285439033	29064	62	22	0.9909053327821414	0.9743695742042168
C14_NODE_401_length_34392_cov_12.781984	B19	C14	0.15552703941338222	4242	0.12334263782274947	34392	71	38	0.9910419613389909	0.9832626119754831
h9_NODE_2365_length_15459_cov_39.820631	B19	CG13	0.18387096774193548	285	0.01843586260430817	15459	1	1	0.9964912280701754	0.9964912280701754
CT5_NODE_1_length_117667_cov_37.605491_fragment_1	B19	CB19	0.20628040689960195	2332	0.0696493638372857	33482	4	0	1.0	0.9982847341337908
CT5_NODE_1297_length_21659_cov_56.731068	B19	CB19	0.375	3837	0.17715499330532342	21659	38	0	1.0	0.9900964295022152
CB19_NODE_36_length_65785_cov_21.457751	B19	C14	0.1904608887256702	12447	0.1892072660940944	65785	364	263	0.9788704105406926	0.9707560054631638
B19_NODE_2947_length_21806_cov_37.392074	B19	C14	0.11019143623416258	2383	0.1092818490323764	21806	52	32	0.9865715484683172	0.9781787662610156
C15_NODE_44_length_69415_cov_253.298789	B19	C14	0.16462416815156916	4527	0.06521645177555284	69415	0	0	1.0	1.0
C14_NODE_601_length_26597_cov_13.513902	B19	C14	0.10951117847669573	2312	0.08692709704101967	26597	9	1	0.9995674740484428	0.996107266435986
C15_NODE_315_length_38792_cov_14.958954	B19	C14	0.1332952329725005	3965	0.1022117962466488	38792	127	64	0.983858764186633	0.96796973518285
B19_NODE_4091_length_16061_cov_9.486880	B19	CB19	0.12490252144528205	961	0.059834381420833076	16061	0	0	1.0	1.0
CS18_NODE_3389_length_10684_cov_7.235676	C14	CC14	0.2072398190045249	916	0.08573567952077872	10684	0	0	1.0	1.0
CC14_NODE_585_length_17181_cov_59.755985	B19	C14	0.3669052631578947	4357	0.2535940864908911	17181	178	167	0.9616708744549002	0.9591462015148038
CJ6_NODE_1220_length_14182_cov_7.406880	B19	CB19	0.3391284191006027	2926	0.2063178677196446	14182	3	0	1.0	0.9989747095010252
CC14_NODE_818_length_14163_cov_17.400057	B19	C14	0.16152282387728698	874	0.0617100896702676	14163	2	2	0.9977116704805492	0.9977116704805492
CB19_NODE_417_length_41335_cov_15.440141	B19	CB19	0.3941100043308792	15470	0.37425910245554617	41335	4	0	1.0	0.9997414350355528
CX8_NODE_1258_length_11364_cov_19.014148	B19	C14	0.67828418230563	2277	0.2003695881731785	11364	68	8	0.9964866051822574	0.9701361440491876
B19_NODE_4270_length_15438_cov_10.992914	B19	C15	0.14876921423196818	1384	0.0896489182536598	15438	0	0	1.0	1.0
G11_NODE_2565_length_13193_cov_10.301187	B19	C14	0.5468161434977579	6097	0.4621390131130145	13193	114	22	0.9963916680334592	0.9813022798097424
CT5_NODE_1466_length_19392_cov_13.993536	B19	CB19	0.17578705580326984	1301	0.06708952145214521	19392	0	0	1.0	1.0
CT5_NODE_1594_length_17986_cov_9.462886	Ch9	CT5	0.11328125	1653	0.0919048148559991	17986	0	0	1.0	1.0
CC24_NODE_1072_length_16963_cov_135.912763	C14	C15	0.1240388027919082	2097	0.1236220008253257	16963	16	2	0.9990462565569862	0.9923700524558894
T5_NODE_853_length_36492_cov_8.554574	B19	CB19	0.12934125028008067	2309	0.06327414227775953	36492	9	0	1.0	0.996102208748376
CT5_NODE_1373_length_20745_cov_65.619091	B19	CB19	0.4629107981220657	5423	0.261412388527356	20745	42	2	0.9996312004425596	0.9922552092937488
B19_NODE_2489_length_26040_cov_71.365519	B19	C14	0.11162844389718332	2901	0.11140552995391703	26040	31	3	0.998965873836608	0.9893140296449499
CB19_NODE_1521_length_16747_cov_10.618140	B19	CB19	0.6202345101556994	9680	0.5780139726518182	16747	2	0	1.0	0.999793388429752
CB19_NODE_335_length_43364_cov_14.689072	B19	C14	0.3225376516060243	7260	0.16741997970666914	43364	168	38	0.9947658402203856	0.9768595041322314
B19_NODE_5093_length_13089_cov_8.840264	B19	CB19	0.30638458632414056	2433	0.18588127435250973	13089	10	1	0.9995889847924372	0.9958898479243732
T5_NODE_456_length_46055_cov_10.771848	B19	CB19	0.6404666149250923	27232	0.5912930192161546	46055	6	1	0.9999632784958872	0.9997796709753232
X8_NODE_1009_length_18175_cov_10361.963024	B19	C14	0.26391888085625764	2811	0.15466299862448418	18175	0	0	1.0	1.0
CT5_NODE_2538_length_11666_cov_9.801826	CJ6	T5	0.11925925925925925	161	0.01380078861649237	11666	0	0	1.0	1.0
C15_NODE_548_length_27787_cov_18.848839	B19	C15	0.162429696287964	4332	0.1559002411199482	27787	35	12	0.9972299168975071	0.991920590951062
Z20_NODE_3000_length_22873_cov_7.381278	B19	C14	0.4005737751026607	7121	0.3113277663620863	22873	118	36	0.9949445302626037	0.983429293638534
CB19_NODE_633_length_35034_cov_20.968838_fragment_2	B19	CB19	0.22269374974249104	5405	0.2186577126906428	24719	13	1	0.9998149861239592	0.9975948196114708
CS18_NODE_213_length_49958_cov_54.394706	B19	C14	0.19248588388591284	5318	0.106449417510709	49958	122	62	0.9883414817600602	0.9770590447536668
C15_NODE_2331_length_10282_cov_12.773834	B19	C15	0.13483935742971884	1343	0.13061661155417234	10282	2	1	0.9992553983618764	0.9985107967237528
T5_NODE_2740_length_11797_cov_10.617867	B19	CB19	0.13762074897446078	1040	0.08815800627278121	11797	6	1	0.9990384615384617	0.9942307692307693
B19_NODE_2041_length_32383_cov_16.937330	B19	C15	0.22330135262661213	5679	0.17536979279251458	32383	31	9	0.9984152139461172	0.9945412924810706
CX8_NODE_287_length_38451_cov_16.065137	B19	C14	0.37267014591543296	3499	0.09099893370783596	38451	70	20	0.9942840811660476	0.979994284081166
G21_NODE_315_length_44967_cov_28.189927	B19	C14	0.3940214388330202	14262	0.31716592167589563	44967	258	151	0.9894124246248772	0.9819099705511148
CB19_NODE_1193_length_20359_cov_36.010934	B19	CB19	0.6649586125344895	13496	0.6629009283363623	20359	2	0	1.0	0.9998518079430944
Z20_NODE_7515_length_10763_cov_9.153623	CT5	CZ20	0.23024	1439	0.13369878286723033	10763	28	20	0.9861014593467686	0.980542043085476
C15_NODE_603_length_25755_cov_43.995331	B19	C15	0.1032625786163522	2627	0.10199961172587847	25755	21	8	0.9969547011800532	0.99200609059764
J7_NODE_1004_length_24794_cov_48.056267	C14	C15	0.501014572957019	5432	0.21908526256352345	24794	31	8	0.9985272459499264	0.9942930780559648
CX8_NODE_946_length_14216_cov_233.238684	B19	C14	0.15457413249211358	49	0.003446820483961733	14216	0	0	1.0	1.0
h9_NODE_408_length_45466_cov_35.367928	B19	C14	0.27027638597058345	8361	0.1838956582941099	45466	134	5	0.999401985408444	0.9839732089462984
CB19_NODE_1185_length_20438_cov_37.219006	B19	CB19	0.8115003037052034	16032	0.7844211762403366	20438	34	0	1.0	0.9978792415169659
B19_NODE_316_length_57332_cov_31.508372	B19	C15	0.48423797531658	27112	0.4728947184818252	57332	263	110	0.9959427559752141	0.9902994983771024
C15_NODE_2210_length_10634_cov_9.332829	C15	CC24	0.12121539792387545	1121	0.10541658830167387	10634	8	0	1.0	0.9928635147190008
CT5_NODE_1604_length_17913_cov_23.567365	C14	C15	0.10142802006947124	1314	0.07335454697705578	17913	19	0	1.0	0.9855403348554034
CB19_NODE_1439_length_17411_cov_20.534109	B19	CB19	0.5262510001846494	8550	0.4910688645109413	17411	26	0	1.0	0.9969590643274854
B19_NODE_4764_length_13953_cov_51.344726	B19	CB19	0.4805567830313743	6525	0.4676413674478607	13953	67	0	1.0	0.9897318007662836
B19_NODE_646_length_48228_cov_17.663131	B19	C15	0.29292322479875044	12190	0.25275773409637553	48228	136	68	0.9944216570959804	0.9888433141919606
CT5_NODE_67_length_66532_cov_13.412398	B19	CB19	0.4710292619012957	25884	0.3890458726627788	66532	30	0	1.0	0.998840982846546
CT5_NODE_541_length_42127_cov_27.292237	B19	CB19	0.6652400350641984	12901	0.3062406532627531	42127	33	1	0.9999224866289436	0.9974420587551353
G11_NODE_746_length_35279_cov_18.005309	B19	C14	0.5991200912497964	18384	0.5211032058731824	35279	263	47	0.9974434290687556	0.98569408181027
C14_NODE_264_length_40611_cov_330.557353	B19	C14	0.25771176353898034	10393	0.2559158848587821	40611	76	5	0.9995189069566054	0.9926873857404022
B19_NODE_1720_length_37057_cov_12.875601	B19	C15	0.2424542487255657	6611	0.17840084194619102	37057	176	140	0.9788231734987144	0.9733777038269552
CB19_NODE_812_length_28832_cov_20.194079	B19	C14	0.4560072471973729	12081	0.4190135960044395	28832	51	4	0.999668901580995	0.9957784951576856
B19_NODE_263_length_61337_cov_60.253419	B19	CB19	0.8875484282281398	54294	0.8851753427784208	61337	1	0	1.0	0.9999815817585735
CB19_NODE_701_length_32812_cov_11.167170	B19	C15	0.12683284457478006	1384	0.0421796903571864	32812	21	16	0.9884393063583816	0.9848265895953756
CC14_NODE_281_length_26950_cov_88.245139	B19	C14	0.4225208175624527	11163	0.41421150278293134	26950	89	18	0.998387530233808	0.992027232822718
CB19_NODE_777_length_30188_cov_154.632861	B19	CB19	0.9458175858724372	28279	0.9367629521664236	30188	0	0	1.0	1.0
Z20_NODE_1788_length_35725_cov_7.114830	B19	C14	0.41431028759392813	13729	0.384296710986704	35725	282	41	0.9970136208026804	0.9794595382038022
C15_NODE_1119_length_16762_cov_7.752738	B19	C15	0.5455825864276569	8522	0.5084118840233862	16762	16	3	0.9996479699601032	0.998122506453884
CB19_NODE_815_length_28638_cov_25.134870	B19	C15	0.6850379915263141	19564	0.6831482645436133	28638	281	51	0.9973931711306482	0.9856368840727868
B19_NODE_2104_length_31309_cov_15.967652	B19	C14	0.5536533838420631	15200	0.4854834073269667	31309	38	28	0.998157894736842	0.9975
CT5_NODE_2259_length_13265_cov_10.178047	B19	CB19	0.5652832730027779	6715	0.5062193742932529	13265	4	0	1.0	0.9994043186895012
CX8_NODE_421_length_26664_cov_14.461273	B19	C14	0.508920349907919	8843	0.3316456645664567	26664	144	29	0.9967205699423272	0.9837159335067284
CT5_NODE_2192_length_13667_cov_18.516970	B19	CB19	0.4756653992395437	3753	0.27460305846198874	13667	12	1	0.9997335464961364	0.9968025579536371
B19_NODE_3119_length_20569_cov_13.211124	B19	C15	0.5981093783379621	11199	0.5444601098740823	20569	186	61	0.9945530850968836	0.983391374229842
CB19_NODE_1112_length_21590_cov_36.996192	B19	CB19	0.9875227814383849	21132	0.9787864752200092	21590	93	0	1.0	0.9955990914253264
J7_NODE_728_length_32336_cov_26.947554	B19	C14	0.3834062329141608	11220	0.3469816922315685	32336	282	98	0.9912655971479499	0.9748663101604278
G21_NODE_2573_length_12885_cov_47.960483	B19	C14	0.9415943172849249	11930	0.925882809468374	12885	137	0	1.0	0.9885163453478624
C14_NODE_524_length_28709_cov_31.142807	B19	C14	0.8380495994963097	23959	0.8345466578424884	28709	252	37	0.9984556951458742	0.9894820318043324
C15_NODE_232_length_43026_cov_13.776640	B19	C15	0.6623004021353149	28163	0.6545577092920559	43026	246	60	0.9978695451478892	0.9912651351063452
CZ16_NODE_652_length_26037_cov_30.817143	B19	CB19	0.955676755261945	24882	0.9556400506970848	26037	102	2	0.9999196206092756	0.9959006510730648
CC24_NODE_649_length_24123_cov_25.678494	C14	C15	0.8426016815330118	19743	0.8184305434647432	24123	436	42	0.9978726637289166	0.9779162234716102
h10_NODE_953_length_35994_cov_92.277915	B19	C14	0.4051153039832285	14493	0.40265044174029	35994	327	96	0.9933761126060856	0.9774373835644794
CC14_NODE_181_length_33869_cov_107.762584	C14	C15	0.6258189535849404	20346	0.6007263279104786	33869	253	61	0.9970018676889806	0.9875651233657722
CB19_NODE_466_length_40038_cov_23.901458	B19	CB19	0.9875175808720112	39319	0.9820420600429592	40038	48	2	0.99994913400646	0.9987792161550396
B19_NODE_2922_length_21941_cov_108.164809	B19	CB19	0.9936169242693658	21793	0.9932546374367622	21941	0	0	1.0	1.0
CB19_NODE_2339_length_12299_cov_15.429026	B19	CB19	0.1356171201061712	1635	0.13293763720627694	12299	0	0	1.0	1.0
C14_NODE_606_length_26458_cov_390.942469	B19	C14	0.8917153396864432	23206	0.877088215284602	26458	447	55	0.9976299232956994	0.9807377402395931
B19_NODE_2478_length_26193_cov_278.379333	B19	C14	0.7007979231092276	18356	0.7007979231092276	26193	464	137	0.9925365003268686	0.9747221616910002
J7_NODE_3786_length_10160_cov_5.150915	C14	CC14	0.15924500641378048	869	0.08553149606299212	10160	0	0	1.0	1.0
CT5_NODE_1609_length_17851_cov_62.153349	B19	CB19	0.6390388298798537	11010	0.6167721696263515	17851	0	0	1.0	1.0
CT5_NODE_382_length_45322_cov_312.028542	B19	CB19	0.552154543359705	14377	0.3172190106350117	45322	88	0	1.0	0.9938791124713084
CJ7_NODE_1746_length_17458_cov_8.721772	C14	CC14	0.10334893770255672	287	0.016439454691259018	17458	0	0	1.0	1.0
CG23_NODE_154_length_45389_cov_24.550977	B19	C14	0.2839553886925795	5143	0.11330939214347087	45389	53	10	0.9980556095664008	0.9896947307019248
CT5_NODE_1658_length_17275_cov_10.261382	B19	CB19	0.8242207460398571	12904	0.7469753979739508	17275	62	0	1.0	0.995195288282703
CS18_NODE_930_length_28464_cov_11.085853	B19	C14	0.6424675968553014	18142	0.6373664980326026	28464	438	191	0.9894719435563883	0.9758571271083674
C15_NODE_1837_length_12024_cov_13.508647	C14	C15	0.8294127460794127	9943	0.8269294743845642	12024	188	28	0.9971839485064871	0.9810922256864124
CJ7_NODE_1797_length_17179_cov_20.250409	C15	CC24	0.8153819282720075	14005	0.8152395366435765	17179	40	0	1.0	0.9971438771867192
CB19_NODE_415_length_41367_cov_159.330025	B19	CB19	0.9999758249728032	41364	0.9999274784248314	41367	0	0	1.0	1.0
C15_NODE_267_length_41647_cov_41.477159	C14	C15	0.9811797549998796	40769	0.9789180493192788	41647	172	1	0.999975471559273	0.995781108194952
CB19_NODE_516_length_38593_cov_25.135451	B19	CB19	0.9878860351460954	38002	0.9846863420827612	38593	29	0	1.0	0.9992368822693544
CB19_NODE_1392_length_17890_cov_305.383123	B19	C15	0.6972713039588458	12470	0.6970374510899944	17890	378	230	0.9815557337610264	0.9696872493985564
CB19_NODE_2892_length_10482_cov_42.011509	B19	CB19	0.9529897718332022	9690	0.9244419004006867	10482	21	0	1.0	0.9978328173374612
G13_NODE_110_length_59458_cov_19.816625	B19	C14	0.56616018274955	32715	0.5502203235897608	59458	740	244	0.9925416475622802	0.9773804065413418
J7_NODE_2693_length_13181_cov_5.562319	C14	CC14	0.4817856076440729	3227	0.2448220924057355	13181	1	0	1.0	0.9996901146575768
CG11_NODE_2545_length_13992_cov_7.256296	CG11	CJ7	0.13937353331292726	1366	0.09762721555174383	13992	3	3	0.9978038067349928	0.9978038067349928
CB19_NODE_1132_length_21225_cov_180.106282	B19	CB19	0.999432382574145	21129	0.99547703180212	21225	1	0	1.0	0.9999526716834682
T5_NODE_2790_length_11622_cov_5.963949	J6	T5	0.22874932322685435	1690	0.145413870246085	11622	1	0	1.0	0.9994082840236688
B19_NODE_2838_length_22698_cov_10.001634	B19	CB19	0.2019694731659281	2051	0.09036038417481716	22698	0	0	1.0	1.0
CT5_NODE_1721_length_16794_cov_1469.675190	B19	CB19	0.8786999419616948	9084	0.5409074669524829	16794	3	0	1.0	0.9996697490092471
CT5_NODE_66_length_66842_cov_21.325018	B19	CB19	0.3690701889622701	17715	0.2650279764220101	66842	3	0	1.0	0.9998306519898392
B19_NODE_6819_length_10021_cov_7.781256	B19	CB19	0.2789147468132382	2385	0.2380001995808801	10021	0	0	1.0	1.0
B19_NODE_4859_length_13691_cov_18.169698	B19	CB19	0.3196308724832215	3048	0.22262800379811554	13691	0	0	1.0	1.0
CG12_NODE_742_length_11819_cov_13.531537	C14	CC14	0.30038543897216274	3507	0.2967256113038328	11819	5	0	1.0	0.9985742800114058
CT5_NODE_2405_length_12392_cov_10.136905	Ch10	CT5	0.19685643089898408	2054	0.1657520981278244	12392	66	64	0.9688412852969815	0.967867575462512
C25_NODE_918_length_23547_cov_93.286395	C14	C24	0.18056371109806224	615	0.026117976812332785	23547	6	4	0.9934959349593496	0.9902439024390244
CB19_NODE_264_length_45191_cov_29.309664_fragment_1	B19	CB19	0.5609307670209711	9763	0.5575671045117075	17510	2	0	1.0	0.9997951449349584
B19_NODE_4270_length_15438_cov_10.992914	B19	CB19	0.14410480349344978	1155	0.07481539059463661	15438	0	0	1.0	1.0
CZ16_NODE_954_length_18073_cov_21.397991	B19	CB19	0.15314644835855454	1852	0.1024733027167598	18073	2	0	1.0	0.9989200863930886
C14_NODE_2148_length_10589_cov_7.267515	C14	CC14	0.27904431880357466	1530	0.14448956464255358	10589	0	0	1.0	1.0
CG13_NODE_1284_length_17401_cov_15.195722	C14	CC14	0.29518716577540105	1104	0.06344462961898742	17401	20	0	1.0	0.9818840579710144
h9_NODE_3421_length_11309_cov_10.152746	C14	CC14	0.14757029091500082	908	0.08029003448580778	11309	3	0	1.0	0.9966960352422908
B19_NODE_3870_length_16789_cov_21.511653	B19	CB19	0.5485359005214601	8205	0.4887128476978974	16789	11	0	1.0	0.998659354052407
CX8_NODE_367_length_31019_cov_250.104735	B19	C15	0.10186199342825847	279	0.008994487249750155	31019	6	3	0.989247311827957	0.9784946236559141
CZ16_NODE_1123_length_15745_cov_136.996622	B19	CB19	0.4184354673057172	4889	0.3105112734201333	15745	1	0	1.0	0.9997954591941092
CB19_NODE_2847_length_10579_cov_10.878183	B19	CB19	0.22074526040531706	2026	0.19151148501748744	10579	0	0	1.0	1.0
CT5_NODE_1911_length_15449_cov_31.563856	B19	CB19	0.9829071242571944	14721	0.9528772088808336	15449	1	0	1.0	0.9999320698322124
B19_NODE_76_length_79696_cov_30.514383	B19	CB19	0.6829642011422203	53933	0.6767340895402529	79696	0	0	1.0	1.0
CB19_NODE_1210_length_20024_cov_27.410286	B19	CB19	0.2948379486603381	5249	0.26213543747503	20024	2	0	1.0	0.9996189750428652
T5_NODE_3039_length_10820_cov_7.291129	CT5	J6	0.11821974965229486	85	0.007855822550831794	10820	1	0	1.0	0.9882352941176472
CB19_NODE_1288_length_18954_cov_9.626435	B19	C15	0.2428332690577195	3778	0.19932468080616228	18954	45	33	0.9912652196929592	0.9880889359449444
CT5_NODE_2320_length_12822_cov_14.910942	C15	CC24	0.4777337951509154	1931	0.15060053033848073	12822	26	4	0.9979285344381148	0.9865354738477472
CT5_NODE_2144_length_13952_cov_63.377779	B19	CB19	0.4615384615384616	1038	0.07439793577981653	13952	14	0	1.0	0.9865125240847784
Z20_NODE_4116_length_17474_cov_7.624318	C14	C25	0.15296462381664175	921	0.052706878791347146	17474	4	1	0.9989142236699241	0.995656894679696
B19_NODE_892_length_45133_cov_33.003261	B19	CB19	0.3991925535494	17798	0.3943456007799172	45133	1	0	1.0	0.9999438139116754
B19_NODE_2432_length_26775_cov_11.572455	B19	C15	0.2035772554232884	3369	0.1258263305322129	26775	44	25	0.9925794004155536	0.9869397447313742
C15_NODE_44_length_69415_cov_253.298789	B19	C15	0.14231794280775048	9879	0.14231794280775048	69415	1	0	1.0	0.999898775179674
X8_NODE_1009_length_18175_cov_10361.963024	B19	C15	0.4150446811115192	6781	0.3730949105914718	18175	0	0	1.0	1.0
CC14_NODE_1263_length_10412_cov_19.625471	C14	CC14	0.3760128038411523	3759	0.36102573953130995	10412	0	0	1.0	1.0
CZ16_NODE_241_length_44833_cov_18.269373	B19	C15	0.4039039039039039	538	0.0120000892199942	44833	18	5	0.9907063197026024	0.966542750929368
CB19_NODE_1229_length_19757_cov_9.123033	B19	C15	0.18976148923792904	1631	0.08255301918307435	19757	35	21	0.9871244635193132	0.9785407725321889
CC24_NODE_1038_length_17322_cov_18.092489	B19	C15	0.12122984919396775	1865	0.10766655120655813	17322	15	0	1.0	0.9919571045576407
CG21_NODE_115_length_49479_cov_11.600397	B19	C15	0.10440251572327043	415	0.008387396673336163	49479	10	5	0.9879518072289156	0.9759036144578314
X8_NODE_1804_length_11491_cov_17.965285	C15	CC24	0.13718570798411994	1555	0.1353232964929075	11491	21	0	1.0	0.9864951768488746
C24_NODE_2908_length_10940_cov_13.052733	C24	CC15	0.6483463964825081	6783	0.620018281535649	10940	3	0	1.0	0.9995577178239716
C25_NODE_747_length_27824_cov_34.400086	C14	C24	0.7080113575099738	19699	0.7079859114433582	27824	1	0	1.0	0.9999492360018276
Ch10_NODE_651_length_24177_cov_31.240776	B19	C15	0.15228174603174602	921	0.03809405633453282	24177	21	9	0.990228013029316	0.977198697068404
CB19_NODE_1148_length_21047_cov_10.679592	B19	CB19	0.11099470345148713	1907	0.09060673730222836	21047	1	1	0.9994756161510224	0.9994756161510224
Z20_NODE_496_length_51118_cov_8.865402	C14	CC14	0.206726555652936	1887	0.03691458977268281	51118	14	2	0.9989401165871754	0.992580816110228
C15_NODE_1786_length_12219_cov_9.249507	C15	CC24	0.8963054187192119	10917	0.8934446354038792	12219	6	0	1.0	0.9994503984611156
B19_NODE_1720_length_37057_cov_12.875601	B19	CB19	0.5878397548658004	20719	0.5591116388266725	37057	9	3	0.9998552053670544	0.9995656161011632
CC14_NODE_818_length_14163_cov_17.400057	B19	CB19	0.326462278957832	3120	0.2202923109510697	14163	5	2	0.9993589743589744	0.998397435897436
G13_NODE_1306_length_15204_cov_14.073206	CG13	G13	0.1000648835700382	1388	0.0912917653249145	15204	6	0	1.0	0.9956772334293948
C14_NODE_1141_length_16102_cov_17.781704	C14	C25	0.8189508196721311	12489	0.7756179356601665	16102	10	0	1.0	0.9991992953799343
Z16_NODE_2936_length_13843_cov_8.198724	C14	CG21	0.1629974597798476	385	0.02781189048616629	13843	0	0	1.0	1.0
C15_NODE_315_length_38792_cov_14.958954	B19	C15	0.1017651813417464	3903	0.10061352856259022	38792	117	72	0.9815526518063028	0.970023059185242
T5_NODE_436_length_46439_cov_11.626013	B19	CB19	0.16268043409545885	1544	0.03324791662180495	46439	4	0	1.0	0.9974093264248703
C14_NODE_1087_length_16629_cov_18.817908	C14	CC14	0.9052402275202712	14960	0.8996331709663841	16629	0	0	1.0	1.0
CT5_NODE_1732_length_16691_cov_15.119620	B19	CB19	0.4974894719792679	6143	0.3680426577197292	16691	10	0	1.0	0.9983721308806772
CJ6_NODE_877_length_18406_cov_8.887854	B19	C15	0.41911243442506735	2956	0.1605998044116049	18406	72	23	0.9922192151556156	0.9756427604871448
B19_NODE_2838_length_22698_cov_10.001634	B19	CG11	0.12307947844863384	1482	0.06529209621993128	22698	39	27	0.9817813765182186	0.9736842105263158
X8_NODE_1914_length_10897_cov_1166.004612	B19	C15	0.21117478510028653	737	0.0676332935670368	10897	5	2	0.9972862957937584	0.9932157394843962
B19_NODE_120_length_72445_cov_12.201450	B19	C15	0.3359633446138636	17671	0.2439229760507972	72445	393	204	0.9884556618187992	0.9777601720332748
h10_NODE_2309_length_16164_cov_65.549817	B19	C15	0.20690140845070426	1469	0.0908809700569166	16164	16	4	0.997277059223962	0.9891082368958476
CJ7_NODE_1164_length_22611_cov_10.262236	C14	CC14	0.21662173250498185	1848	0.08173013135199682	22611	14	4	0.997835497835498	0.9924242424242424
CB19_NODE_335_length_43364_cov_14.689072	B19	C15	0.3609070179883456	8547	0.19709897610921498	43364	206	51	0.994032994032994	0.975897975897976
B19_NODE_1945_length_33911_cov_13.015005	B19	C15	0.160948952595741	3711	0.10943351714782812	33911	19	5	0.998652654271086	0.9948800862301268
CS18_NODE_213_length_49958_cov_54.394706	B19	C15	0.3279407160004175	12568	0.2515713199087233	49958	257	86	0.9931572246976448	0.979551241247613
CX8_NODE_1258_length_11364_cov_19.014148	B19	C15	0.6759850905218318	2539	0.22342485040478705	11364	64	8	0.9968491532099252	0.9747932256794012
CC24_NODE_191_length_48785_cov_44.880915	B19	C15	0.14826744353035307	7227	0.14813979706877115	48785	140	45	0.9937733499377336	0.9806281998062819
CB19_NODE_3034_length_10019_cov_11.290646	B19	CB19	0.4384394721744119	3821	0.3813753867651462	10019	0	0	1.0	1.0
C25_NODE_730_length_28466_cov_95.288233	C14	C24	0.14265012547273176	4036	0.1417831799339563	28466	102	51	0.9873637264618434	0.9747274529236868
Z20_NODE_1788_length_35725_cov_7.114830	B19	C15	0.5281537225973408	17756	0.4970188943317005	35725	416	90	0.9949312908312684	0.9765712998423068
B19_NODE_557_length_49653_cov_151.864692	B19	C15	0.14369749592054634	7133	0.14365697943729486	49653	104	57	0.9920089723818871	0.9854198794336184
CB19_NODE_226_length_46512_cov_9.746045	B19	CB19	0.6294620180096975	27262	0.5861283109735123	46512	0	0	1.0	1.0
CS18_NODE_3610_length_10109_cov_20.790929	C14	C24	0.4188591875394654	3980	0.3937085765159759	10109	40	0	1.0	0.9899497487437184
C15_NODE_187_length_45060_cov_15.984180	B19	C15	0.3067441330599225	13463	0.2987794052374612	45060	82	16	0.9988115576023174	0.993909232711877
CT5_NODE_2794_length_10752_cov_19.588857	B19	CB19	0.3969907407407408	1715	0.15950520833333334	10752	12	2	0.9988338192419826	0.993002915451895
h9_NODE_434_length_44927_cov_33.275940	B19	C15	0.18404248593285705	2911	0.06479399915418345	44927	31	31	0.9893507385778084	0.9893507385778084
Z16_NODE_2084_length_17925_cov_10.742585	B19	CB19	0.6509669780292067	9896	0.5520781032078104	17925	22	0	1.0	0.997776879547292
G21_NODE_2573_length_12885_cov_47.960483	B19	C15	0.19555741827326067	2333	0.18106325184322852	12885	36	3	0.9987141020145736	0.984569224174882
CX8_NODE_937_length_14304_cov_1528.190961	B19	C15	0.6917412768805957	8267	0.5779502237136466	14304	196	27	0.9967340026611832	0.9762912785774768
CX8_NODE_287_length_38451_cov_16.065137	B19	C15	0.2891421715656869	4338	0.11281891238199268	38451	85	14	0.9967727063162748	0.9804057169202396
CT5_NODE_843_length_33697_cov_60.888027	B19	CB19	0.5957147874956095	8480	0.2516544499510342	33697	5	0	1.0	0.9994103773584906
CB19_NODE_953_length_24283_cov_11.742282	B19	CB19	0.5917547384051008	13550	0.5580035415722934	24283	0	0	1.0	1.0
CT5_NODE_1686_length_17029_cov_38.399081	B19	CB19	0.1299679263701018	932	0.054730166187092616	17029	0	0	1.0	1.0
CC15_NODE_275_length_13011_cov_128.434625	C14	C24	0.15299198025909932	1984	0.152486357697333	13011	21	0	1.0	0.9894153225806452
CS18_NODE_934_length_28402_cov_8.617914	B19	C15	0.33758635274214016	4789	0.16861488627561438	28402	178	64	0.9866360409271246	0.9628314888285656
CB19_NODE_2054_length_13564_cov_22.217707	B19	CB19	0.2242494226327945	2913	0.2147596579180183	13564	6	0	1.0	0.9979402677651904
C15_NODE_1085_length_17022_cov_14.270761	B19	C15	0.14536340852130325	2378	0.13970156268358594	17022	9	2	0.9991589571068124	0.996215306980656
J7_NODE_904_length_27378_cov_7.876734	C14	C24	0.2199660284126004	2849	0.10406165534370662	27378	88	34	0.988065988065988	0.9691119691119692
CB19_NODE_1817_length_14825_cov_79.286324	B19	CB19	0.969619227653254	14362	0.9687689713322092	14825	0	0	1.0	1.0
B19_NODE_2929_length_21911_cov_43.843750	B19	C15	0.2527710957030329	5359	0.24458034777052626	21911	106	63	0.988244075387199	0.9802201903340176
G11_NODE_1612_length_18912_cov_20.355094	B19	CB19	0.3805405405405405	4224	0.2233502538071066	18912	56	7	0.998342803030303	0.9867424242424242
G11_NODE_2565_length_13193_cov_10.301187	B19	C15	0.6426968093634761	8017	0.6076707344804063	13193	173	38	0.9952600723462642	0.9784208556816764
G11_NODE_746_length_35279_cov_18.005309	B19	C15	0.5966159265316392	18970	0.5377136540151365	35279	299	61	0.9967843964153928	0.984238270954138
T5_NODE_460_length_45981_cov_14.724361	B19	CB19	0.492427296285632	17102	0.3719362345316544	45981	155	13	0.9992398549877208	0.9909367325459012
B19_NODE_112_length_73207_cov_42.970008	B19	CB19	0.1316199699264716	9541	0.13032906689251028	73207	23	6	0.9993711351011424	0.9975893512210459
CC24_NODE_400_length_35001_cov_161.300950	B19	C15	0.3003923140803528	10490	0.2997057226936373	35001	167	87	0.9917063870352716	0.9840800762631076
CB19_NODE_174_length_48732_cov_26.127247	B19	C15	0.3633074436779391	15062	0.3090782237544119	48732	475	336	0.9776922055503916	0.9684636834417741
Ch10_NODE_1931_length_10514_cov_23.547471	Ch10	CT5	0.33590882750627776	3478	0.3307970325280578	10514	21	4	0.9988499137435308	0.9939620471535364
h9_NODE_2496_length_14861_cov_11.200729	B19	CB19	0.2331017572537801	2852	0.1919117152277774	14861	37	4	0.9985974754558204	0.9870266479663394
B19_NODE_2991_length_21449_cov_15.457698	B19	CB19	0.6014784270340944	11961	0.5576483752156278	21449	25	0	1.0	0.9979098737563749
Ch9_NODE_657_length_15230_cov_13.510313	B19	CB19	0.5251371115173674	5745	0.3772160210111622	15230	44	1	0.9998259355961706	0.9923411662315056
B19_NODE_4575_length_14462_cov_21.336920	B19	C15	0.8248038330671481	11878	0.8213248513345319	14462	39	12	0.998989728910591	0.9967166189594208
C14_NODE_896_length_19632_cov_71.747816	C14	C24	0.3426301110350997	6511	0.3316524042379788	19632	96	4	0.9993856550453081	0.9852557210873906
CC14_NODE_379_length_22178_cov_19.692628	C14	CC14	0.4204231392356809	8823	0.397826675083416	22178	14	0	1.0	0.998413238127621
C15_NODE_328_length_38144_cov_150.237444	B19	C15	0.23900162550469295	9116	0.23898909395973156	38144	78	27	0.9970381746379992	0.9914436156208865
Z20_NODE_3000_length_22873_cov_7.381278	B19	C15	0.4310315333295319	7559	0.3304769815940192	22873	160	48	0.993649953697579	0.97883317899193
B19_NODE_2254_length_29165_cov_16.677602	B19	C15	0.5477490307777514	13846	0.4747471284073376	29165	401	161	0.9883720930232558	0.97103856709519
C15_NODE_1163_length_16313_cov_24.559847	B19	C15	0.5094994634854509	8072	0.4948200821430761	16313	97	5	0.999380574826561	0.9879831516352824
h10_NODE_2489_length_15278_cov_7.629902	CG13	G13	0.21403855659911025	1732	0.11336562377274513	15278	0	0	1.0	1.0
B19_NODE_2589_length_25108_cov_21.232866	B19	C15	0.7888436278992434	18978	0.7558547076628963	25108	177	41	0.9978396037517124	0.9906734113183686
CB19_NODE_1060_length_22325_cov_40.051774	B19	CB19	0.4728895299048992	10492	0.46996640537514	22325	11	0	1.0	0.9989515821578344
B19_NODE_1543_length_38918_cov_17.808327	B19	C15	0.3759288480849233	13103	0.33668225499768745	38918	223	131	0.9900022895520111	0.9829809967183089
T5_NODE_2438_length_13160_cov_6.167570	CT5	h9	0.1349218629119604	872	0.0662613981762918	13160	1	1	0.9988532110091743	0.9988532110091743
B19_NODE_1853_length_35265_cov_101.788214	B19	C15	0.22856899392149066	8047	0.2281865872678293	35265	115	72	0.9910525661737294	0.9857089598608176
B19_NODE_3036_length_21065_cov_332.553927	B19	CB19	0.6561075227963525	13815	0.6558272015191076	21065	1	0	1.0	0.9999276149113284
CB19_NODE_492_length_39327_cov_69.030734	B19	C15	0.3905282707387536	15140	0.384977242098304	39327	121	62	0.9959048877146632	0.992007926023778
CB19_NODE_2942_length_10285_cov_12.933236	B19	CB19	0.10529211134338212	957	0.093048128342246	10285	0	0	1.0	1.0
CT5_NODE_537_length_42175_cov_628.423243	B19	CB19	0.6638069559059836	24373	0.5779016004742146	42175	170	5	0.9997948549624583	0.9930250687235876
Z16_NODE_1861_length_19735_cov_9.408130	CT2	Z16	0.10854439187308657	1170	0.05928553331644287	19735	0	0	1.0	1.0
C14_NODE_606_length_26458_cov_390.942469	B19	C15	0.417775321970502	9829	0.3714944440244917	26458	162	16	0.9983721640044766	0.9835181605453249
CB19_NODE_510_length_38783_cov_21.455717	B19	CB19	0.9896660954458121	38116	0.9828017430317408	38783	0	0	1.0	1.0
B19_NODE_2489_length_26040_cov_71.365519	B19	C15	0.7446865751950498	19376	0.7440860215053764	26040	189	43	0.9977807597027252	0.9902456647398844
CB19_NODE_2597_length_11278_cov_175.786955	B19	CB19	0.9930678990401708	11174	0.9907785068274516	11278	12	7	0.9993735457311615	0.9989260783962772
CG23_NODE_290_length_36978_cov_69.837310	C14	C24	0.2209378817780284	4702	0.1271566877602899	36978	51	6	0.9987239472564866	0.989153551680136
B19_NODE_612_length_48708_cov_28.443652	B19	C15	0.9459051946710729	45796	0.9402151597273548	48708	356	96	0.9979037470521442	0.9922263953183684
B19_NODE_16_length_109940_cov_30.262911	B19	C15	0.4068570896911053	43729	0.3977533199927233	109940	616	395	0.9909670927759612	0.98591323835441
B19_NODE_527_length_50195_cov_65.153051	B19	CB19	0.9985652797704448	50112	0.998346448849487	50195	1	0	1.0	0.9999800446998725
CB19_NODE_81_length_58149_cov_293.237701	B19	CB19	1.0	58146	0.9999484083991126	58149	0	0	1.0	1.0
C15_NODE_173_length_45884_cov_19.434223	B19	C15	0.7969086671650323	36245	0.7899267718594717	45884	343	93	0.9974341288453579	0.9905366257414816
C25_NODE_1931_length_13248_cov_12.562723	C14	C25	0.7661683587816772	9584	0.7234299516908212	13248	44	2	0.9997913188647746	0.9954090150250418
CT5_NODE_970_length_29925_cov_29.442986	B19	CB19	0.12008095345176525	534	0.017844611528822055	29925	0	0	1.0	1.0
CC24_NODE_99_length_67249_cov_21.426601	B19	C15	0.17677650460715133	8192	0.12181593778346145	67249	96	68	0.99169921875	0.98828125
C15_NODE_916_length_18988_cov_13.659959	B19	C15	0.20638376971692604	3886	0.20465557194017275	18988	4	0	1.0	0.9989706639217704
CJ7_NODE_840_length_28817_cov_12.938808	B19	CB19	0.9818021823301656	27893	0.967935593573238	28817	39	0	1.0	0.9986017997347004
CB19_NODE_3000_length_10107_cov_45.375050	B19	CB19	0.979879481156164	9594	0.9492430988423864	10107	16	0	1.0	0.9983322910152178
B19_NODE_2478_length_26193_cov_278.379333	B19	C15	0.31071742201519603	8138	0.3106936967892185	26193	174	57	0.9929958220693044	0.9786188252641926
B19_NODE_2885_length_22265_cov_347.792886	B19	CB19	0.9682881911692044	21557	0.9682012126656186	22265	31	0	1.0	0.998561952034142
T5_NODE_1842_length_17006_cov_8.422158	B19	CB19	0.26840520279361824	4189	0.2463248265318123	17006	35	0	1.0	0.9916447839579852
B19_NODE_11_length_122416_cov_33.183457	B19	CB19	0.158979919545748	19207	0.15689942491177625	122416	25	1	0.9999479356484616	0.9986983912115376
CB19_NODE_618_length_35726_cov_28.249362_fragment_1	B19	CB19	0.9884966146193174	28615	0.9858063182554174	29027	3	0	1.0	0.9998951598811812
X8_NODE_503_length_32058_cov_755.247227	B19	C15	0.4335584415584415	8346	0.26034063260340634	32058	140	24	0.9971243709561468	0.9832254972441888
CB19_NODE_337_length_43292_cov_121.103176	B19	CB19	0.9987030732532016	43123	0.9960962764483046	43292	30	0	1.0	0.9993043155624608
CT5_NODE_313_length_47039_cov_15.978269	B19	CB19	0.8374265186152842	25642	0.5451221326983992	47039	67	1	0.9999610014819436	0.997387099290227
CB19_NODE_322_length_43780_cov_106.137793	B19	C15	0.946235315881972	40919	0.9346505253540428	43780	236	8	0.9998044918008748	0.9942325081258097
B19_NODE_231_length_63272_cov_175.120632	B19	CB19	0.9963640962407916	63028	0.9961436338348716	63272	0	0	1.0	1.0
C25_NODE_1220_length_18647_cov_8.553464	C25	CSK2	0.11008272585797364	1344	0.07207593714806672	18647	0	0	1.0	1.0
Z20_NODE_848_length_45902_cov_242.993369	B19	C15	0.8688832703107869	38833	0.8459979957300335	45902	91	26	0.9993304663559344	0.9976566322457704
CT5_NODE_2809_length_10713_cov_9.396791	CJ6	CT5	0.286604020979021	2623	0.2448427144590684	10713	0	0	1.0	1.0
C14_NODE_524_length_28709_cov_31.142807	B19	C15	0.6171417338313347	15697	0.5467623393360967	28709	234	24	0.9984710454226924	0.9850926928712492
CG11_NODE_1149_length_25978_cov_13.163176	B19	CB19	0.7444999468593899	14010	0.539302486719532	25978	51	2	0.9998572448251251	0.9963597430406852
CG12_NODE_742_length_11819_cov_13.531537	C14	CC15	0.22788246566592146	1427	0.12073779507572553	11819	3	1	0.9992992291520671	0.9978976874562018
CB19_NODE_886_length_26415_cov_11.535850	B19	CB19	0.5172498970769864	12564	0.4756388415672913	26415	21	0	1.0	0.9983285577841452
C15_NODE_423_length_33366_cov_70.974993	B19	C15	0.88819989614198	29077	0.8714559731463166	33366	478	38	0.9986931251504626	0.9835608900505556
CB19_NODE_2346_length_12287_cov_13.819326	B19	CB19	0.4892605968447064	5148	0.4189794091316025	12287	31	2	0.9996114996114996	0.9939782439782441
CB19_NODE_1392_length_17890_cov_305.383123	B19	CB19	0.9999440809707544	17882	0.9995528228060367	17890	0	0	1.0	1.0
CT5_NODE_866_length_32849_cov_221.426297	B19	CB19	0.7900760645482334	22228	0.6766720448111053	32849	0	0	1.0	1.0
CB19_NODE_1400_length_17798_cov_19.210562	B19	CB19	0.14516613591299646	2416	0.13574558939206652	17798	1	0	1.0	0.9995860927152318
CZ16_NODE_1502_length_12383_cov_9.451574	C14	CC14	0.2546201232032854	372	0.03004118549624485	12383	3	0	1.0	0.9919354838709676
B19_NODE_3061_length_20942_cov_17.791593	B19	CB19	0.6719345495197927	13223	0.6314105625059688	20942	54	1	0.9999243741964758	0.9959162066096952
B19_NODE_1324_length_40966_cov_47.791132	B19	CB19	0.9280123659739432	37823	0.9232778401601328	40966	32	0	1.0	0.9991539539433678
B19_NODE_6335_length_10765_cov_12.477684	B19	C15	0.1037003197807218	681	0.06326056665118439	10765	0	0	1.0	1.0
CB19_NODE_812_length_28832_cov_20.194079	B19	C15	0.7103270856302829	19328	0.6703662597114317	28832	89	7	0.9996378311258278	0.9953952814569536
X8_NODE_1009_length_18175_cov_10361.963024	B19	C24	0.14101623886851755	1346	0.07405777166437412	18175	0	0	1.0	1.0
CZ16_NODE_846_length_20142_cov_69.021009	B19	CB19	0.19902912621359226	82	0.004071095223910237	20142	1	0	1.0	0.9878048780487804
C14_NODE_1608_length_12814_cov_16.625206	C14	CC14	0.7742977074588311	9592	0.7485562665834243	12814	0	0	1.0	1.0
CX8_NODE_1143_length_12264_cov_8.865919	Ch10	CT5	0.14316239316239315	134	0.010926288323548595	12264	0	0	1.0	1.0
B19_NODE_4091_length_16061_cov_9.486880	B19	CT5	0.12917649981368773	1040	0.06475312869684327	16061	18	9	0.991346153846154	0.9826923076923076
C14_NODE_1093_length_16600_cov_12.606830	C14	CC14	0.2479840148433597	3475	0.2093373493975904	16600	12	4	0.9988489208633092	0.9965467625899279
C14_NODE_2148_length_10589_cov_7.267515	C14	CG11	0.3215895124948792	1570	0.14826706960052885	10589	2	0	1.0	0.9987261146496816
CT5_NODE_380_length_45348_cov_16.613737	C14	CC14	0.5843971631205673	412	0.009085295933668521	45348	2	0	1.0	0.9951456310679612
Z16_NODE_1230_length_27459_cov_44.010765	B19	CB19	0.10023122549512416	997	0.03630867839324083	27459	0	0	1.0	1.0
B19_NODE_1392_length_40338_cov_13.453020	B19	CB19	0.16548388235709496	4687	0.11619316773265904	40338	0	0	1.0	1.0
CC14_NODE_1220_length_10652_cov_15.289327	C14	CC14	0.7713734939759036	8003	0.751314307172362	10652	0	0	1.0	1.0
Ch10_NODE_1096_length_15802_cov_21.211151	C14	CC14	0.11921296296296295	206	0.013036324515884065	15802	3	0	1.0	0.9854368932038836
CB19_NODE_623_length_35520_cov_10.922769	B19	CB19	0.15010507355148606	4500	0.1266891891891892	35520	1	0	1.0	0.9997777777777778
C14_NODE_1087_length_16629_cov_18.817908	C14	CC15	0.6358555460017197	10353	0.6225870467255998	16629	1	0	1.0	0.999903409639718
h9_NODE_242_length_50783_cov_20.561741	B19	CB19	0.24585635359116026	89	0.0017525549888742296	50783	3	0	1.0	0.9662921348314608
CB19_NODE_1288_length_18954_cov_9.626435	B19	CB19	0.22656004029972926	3598	0.18982800464281946	18954	2	0	1.0	0.999444135630906
CG11_NODE_1937_length_17332_cov_6.894831	C14	CG11	0.11094742657213884	1205	0.0695245788137549	17332	0	0	1.0	1.0
B19_NODE_2341_length_27920_cov_17.473928	B19	CT5	0.4334237978118904	10221	0.3660816618911175	27920	10	3	0.9997064866451424	0.9990216221504744
G22_NODE_8_length_163663_cov_93.026496_fragment_1	B19	CB19	0.4784263959390863	377	0.01601733440965289	23537	0	0	1.0	1.0
CG23_NODE_245_length_39386_cov_40.622105	B19	CB19	0.11178484510992864	2710	0.06880617478291777	39386	0	0	1.0	1.0
T5_NODE_469_length_45862_cov_72.099111_fragment_1	B19	CB19	0.2658593642493464	1932	0.06155022460097486	31389	4	0	1.0	0.9979296066252588
Z20_NODE_5257_length_14424_cov_5.813070	C14	CC15	0.3598484848484849	95	0.00658624514697726	14424	4	3	0.9684210526315791	0.9578947368421052
C25_NODE_2012_length_12902_cov_8.607457	C25	CSK2	0.1024188790560472	868	0.06727639125716943	12902	0	0	1.0	1.0
T5_NODE_1996_length_16012_cov_13.107163	CJ6	T5	0.21457992808107226	3282	0.20497127154634026	16012	0	0	1.0	1.0
B19_NODE_4270_length_15438_cov_10.992914	B19	CJ7	0.105456774984672	860	0.05570669775877704	15438	0	0	1.0	1.0
Z20_NODE_5355_length_14233_cov_6.118211	C14	CC14	0.26877470355731226	272	0.019110517810721563	14233	1	1	0.9963235294117648	0.9963235294117648
CC14_NODE_130_length_39551_cov_22.914675	C14	CC14	0.38333461213841785	14988	0.3789537559100908	39551	4	0	1.0	0.9997331198291968
CZ16_NODE_757_length_21918_cov_133.176966	C14	CC14	0.13103110457996572	535	0.024409161419837577	21918	1	0	1.0	0.9981308411214952
CT5_NODE_464_length_43481_cov_91.824138	B19	CB19	0.1441523118766999	477	0.010970308870541156	43481	3	3	0.9937106918238994	0.9937106918238994
CT5_NODE_2773_length_10826_cov_10.934546	CJ6	CT5	0.2557938988897273	2373	0.21919453168298544	10826	0	0	1.0	1.0
T5_NODE_2_length_176977_cov_21.256333	B19	CB19	0.17428005129998833	7474	0.0422314764065387	176977	8	0	1.0	0.9989296226919988
CT5_NODE_2794_length_10752_cov_19.588857	B19	CC14	0.2340994120791021	438	0.04073660714285714	10752	15	4	0.9908675799086758	0.9657534246575342
CZ16_NODE_598_length_28523_cov_39.467332	B19	CB19	0.1706700379266751	270	0.00946604494618378	28523	2	0	1.0	0.9925925925925926
X8_NODE_1185_length_15899_cov_19.736935	B19	CB19	0.11668611435239208	300	0.018869111264859423	15899	0	0	1.0	1.0
Z20_NODE_4116_length_17474_cov_7.624318	C14	CC14	0.2877408056042032	1643	0.09402540917935218	17474	3	0	1.0	0.9981740718198416
CB19_NODE_2529_length_11547_cov_15.039506	B19	C24	0.15615772103526146	899	0.07785572010045899	11547	17	6	0.9933259176863182	0.9810901001112348
B19_NODE_6687_length_10200_cov_10.475702	B19	CB19	0.3901432386501578	3214	0.3150980392156863	10200	13	0	1.0	0.9959551960174238
CB19_NODE_701_length_32812_cov_11.167170	B19	CB19	0.21974422413492703	6306	0.19218578568816289	32812	2	0	1.0	0.9996828417380272
J7_NODE_2828_length_12612_cov_6.192243	CG13	G13	0.11240632805995003	540	0.04281636536631779	12612	0	0	1.0	1.0
Z20_NODE_496_length_51118_cov_8.865402	C14	CC15	0.14016887816646562	581	0.011365859384169959	51118	3	2	0.9965576592082616	0.9948364888123924
h9_NODE_1724_length_19467_cov_52.367968	C14	CC14	0.2705611699942486	3293	0.16915806236194586	19467	26	5	0.9984816276951108	0.9921044640145764
CT5_NODE_1892_length_15591_cov_8.138002	Ch9	CT5	0.2026511869693294	2339	0.15002244884869476	15591	0	0	1.0	1.0
CB19_NODE_1210_length_20024_cov_27.410286	B19	CC24	0.18230925050641456	1620	0.08090291650019976	20024	10	5	0.9969135802469136	0.9938271604938272
CT5_NODE_2320_length_12822_cov_14.910942	C15	CG11	0.3256333830104322	1748	0.13632818593043208	12822	64	33	0.9811212814645308	0.9633867276887872
G13_NODE_494_length_34352_cov_1691.109193	C14	C25	0.16460176991150444	372	0.010829063809967395	34352	0	0	1.0	1.0
C15_NODE_44_length_69415_cov_253.298789	B19	C24	0.14231794280775048	9879	0.14231794280775048	69415	1	0	1.0	0.999898775179674
CJ6_NODE_1220_length_14182_cov_7.406880	B19	Ch10	0.22410742167169773	2153	0.15181215625440697	14182	2	0	1.0	0.9990710636321412
CJ6_NODE_1366_length_12941_cov_15.370402	CC14	CG12	0.3015873015873016	228	0.017618422069391855	12941	7	0	1.0	0.9692982456140352
CC24_NODE_1038_length_17322_cov_18.092489	B19	CB19	0.1225018504811251	662	0.03821729592425817	17322	8	0	1.0	0.9879154078549848
CG21_NODE_937_length_19162_cov_6.358089	C14	CC14	0.4424749979673144	5442	0.2839995825070452	19162	7	1	0.9998162440279308	0.9987137081955164
X8_NODE_1354_length_14400_cov_12.481492	C14	CC14	0.105006105006105	258	0.017916666666666668	14400	3	0	1.0	0.9883720930232558
B19_NODE_3920_length_16605_cov_16.459698	B19	T5	0.3380083052573846	4314	0.2598012646793135	16605	17	17	0.9960593416782568	0.9960593416782568
Ch9_NODE_481_length_18118_cov_111.611471	C14	CC15	0.13798920377867746	409	0.022574235566839608	18118	0	0	1.0	1.0
CJ6_NODE_802_length_19987_cov_8.647200	CJ6	CT5	0.7113093729406398	14032	0.7020563366188022	19987	0	0	1.0	1.0
X8_NODE_1009_length_18175_cov_10361.963024	B19	C25	0.20052273915316254	1918	0.10552957359009628	18175	0	0	1.0	1.0
CT5_NODE_2918_length_10413_cov_10.646457	B19	CB19	0.32843974052577674	962	0.09238451935081148	10413	15	0	1.0	0.9844074844074844
CG11_NODE_2511_length_14187_cov_8.116544	C14	CG11	0.1468780019212296	1529	0.10777472333826743	14187	2	0	1.0	0.998691955526488
CT5_NODE_2405_length_12392_cov_10.136905	Ch10	h10	0.1202858277094085	303	0.02445125887669464	12392	0	0	1.0	1.0
h9_NODE_1258_length_26243_cov_11.107034	B19	CB19	0.17177951231318447	2839	0.10818122928018901	26243	18	4	0.9985910531877422	0.9936597393448398
C14_NODE_1141_length_16102_cov_17.781704	C14	CC14	0.4398639183510106	6594	0.4095143460439697	16102	5	0	1.0	0.9992417349105248
B19_NODE_2238_length_29338_cov_12.927671	B19	CT5	0.16463278101209136	2941	0.10024541550207923	29338	8	2	0.999319959197552	0.9972798367902074
C25_NODE_747_length_27824_cov_34.400086	C14	C25	0.7090614303729058	19680	0.7073030477285797	27824	1	0	1.0	0.99994918699187
CT5_NODE_1242_length_22534_cov_167.244183	C15	CG11	0.3277511961722488	137	0.006079701783970888	22534	3	0	1.0	0.978102189781022
B19_NODE_1392_length_40338_cov_13.453020	B19	CG13	0.6077350965575147	23162	0.5741980266745996	40338	3	1	0.99995682583542	0.9998704775062602
CG11_NODE_1338_length_22868_cov_9.499189	C14	CC14	0.2488508479949279	3140	0.13730977785551862	22868	42	0	1.0	0.9866242038216558
Z16_NODE_2378_length_16257_cov_68.367485	C14	CC14	0.2864362422164065	3174	0.1952389739804392	16257	0	0	1.0	1.0
CT5_NODE_1656_length_17275_cov_32.878571	CJ6	CT5	0.1029727067277047	1777	0.10286541244573084	17275	0	0	1.0	1.0
B19_NODE_5323_length_12523_cov_8.589429	B19	CB19	0.11656131479140328	461	0.03681226543160585	12523	0	0	1.0	1.0
CB19_NODE_2054_length_13564_cov_22.217707	B19	CC14	0.2095988665545028	2367	0.17450604541433207	13564	19	1	0.9995775242923532	0.9919729615547106
CC14_NODE_1220_length_10652_cov_15.289327	C14	CC15	0.18511155290479347	1676	0.15734134434847916	10652	0	0	1.0	1.0
C14_NODE_621_length_25915_cov_20.945746	C14	C25	0.12649663769066755	3085	0.11904302527493728	25915	3	0	1.0	0.9990275526742302
J7_NODE_3768_length_10198_cov_4.943606	C14	J7	0.13073133762788935	690	0.0676603255540302	10198	0	0	1.0	1.0
CJ7_NODE_1534_length_18777_cov_25.377898	C14	CC14	0.5933584508893367	6772	0.3606539915854503	18777	39	0	1.0	0.9942409923213232
CC14_NODE_292_length_26275_cov_26.346339	C14	CC14	0.17367351723060093	4445	0.1691722169362512	26275	30	5	0.998875140607424	0.9932508436445444
J7_NODE_925_length_26865_cov_12.023946	C14	C25	0.12252666640231573	3090	0.11501954215522055	26865	12	0	1.0	0.996116504854369
S18_NODE_10414_length_10124_cov_6.256530	C14	CC14	0.19149543378995434	1342	0.13255630185697356	10124	6	0	1.0	0.9955290611028316
G12_NODE_385_length_32463_cov_18.490774	C14	C25	0.20914910808627013	6730	0.20731294088654773	32463	45	0	1.0	0.9933135215453196
B19_NODE_6207_length_10988_cov_14.354432	B19	CB19	0.5014533318979438	4658	0.4239170003640335	10988	25	0	1.0	0.9946328896522112
CC15_NODE_275_length_13011_cov_128.434625	C14	C25	0.1640572471424455	1708	0.13127353777572826	13011	21	1	0.9994145199063232	0.9877049180327868
CT5_NODE_1307_length_21450_cov_30.038981	CJ6	CT5	0.2752302154910485	5888	0.2744988344988345	21450	0	0	1.0	1.0
C14_NODE_1608_length_12814_cov_16.625206	C14	CC15	0.15523156089193824	1810	0.14125175589199312	12814	0	0	1.0	1.0
B19_NODE_1945_length_33911_cov_13.015005	B19	CB19	0.6069213594641528	19572	0.5771578543835334	33911	3	0	1.0	0.9998467198038014
CT5_NODE_2154_length_13893_cov_21.024209	Ch9	CT5	0.3999420793512887	5524	0.3976103073490247	13893	34	8	0.998551774076756	0.9938450398262128
Z16_NODE_2084_length_17925_cov_10.742585	B19	CC14	0.12795927025880358	1508	0.08412831241283124	17925	8	2	0.9986737400530504	0.9946949602122016
Z16_NODE_2661_length_15031_cov_25.667935	B19	CB19	0.28840688107703816	1928	0.12826824562570688	15031	35	1	0.99948132780083	0.9818464730290456
CT5_NODE_861_length_32955_cov_25.894863	B19	CB19	0.3657858136300417	7101	0.2154756486117433	32955	65	6	0.9991550485847064	0.9908463596676524
B19_NODE_1009_length_43905_cov_45.214253	B19	CB19	0.1371351450269924	5995	0.13654481266370572	43905	1	0	1.0	0.9998331943286072
C14_NODE_694_length_23892_cov_10.047237	C14	CC14	0.109369144284822	1751	0.07328812991796417	23892	0	0	1.0	1.0
CT5_NODE_2160_length_13877_cov_17.530459	B19	CB19	0.3416506717850288	1602	0.11544281905310945	13877	4	1	0.9993757802746568	0.9975031210986268
G23_NODE_38_length_39033_cov_10.159423	C14	C25	0.4206767961280597	10604	0.2716675633438373	39033	24	3	0.9997170878913616	0.997736703130894
CJ7_NODE_1471_length_19235_cov_16.542909	C14	CC15	0.17525773195876287	170	0.008838055627761892	19235	0	0	1.0	1.0
CC14_NODE_818_length_14163_cov_17.400057	B19	CC14	0.2716240241168741	3514	0.24811127585963424	14163	15	6	0.9982925441092771	0.995731360273193
J7_NODE_1004_length_24794_cov_48.056267	C14	CC14	0.759992105003454	7701	0.3105993385496491	24794	33	4	0.9994805869367616	0.995714842228282
h9_NODE_2371_length_15425_cov_179.589200	B19	CB19	0.10574018126888217	35	0.0022690437601296603	15425	0	0	1.0	1.0
CB19_NODE_2346_length_12287_cov_13.819326	B19	Ch10	0.15855743820923365	1020	0.0830145682428583	12287	13	2	0.9980392156862744	0.9872549019607844
CJ7_NODE_1421_length_19599_cov_9.489920	C14	CC14	0.10928408803440423	432	0.022041940915352824	19599	0	0	1.0	1.0
C15_NODE_1119_length_16762_cov_7.752738	B19	CB19	0.1587850826605152	1652	0.0985562582030784	16762	0	0	1.0	1.0
CC14_NODE_693_length_15539_cov_25.766210	C14	CC14	0.5979552545973578	9007	0.579638329364824	15539	0	0	1.0	1.0
CB19_NODE_3034_length_10019_cov_11.290646	B19	CC24	0.3377655730596907	2337	0.23325681205709156	10019	34	34	0.985451433461703	0.985451433461703
T5_NODE_2634_length_12211_cov_56.307667	B19	CB19	0.5122451070806435	4999	0.4093849807550569	12211	76	12	0.9975995199039808	0.9847969593918784
G11_NODE_1349_length_21679_cov_9.497133	CG11	CZ16	0.1058091286307054	102	0.004705014068914618	21679	0	0	1.0	1.0
CB19_NODE_1035_length_22717_cov_41.418939	B19	CB19	0.5737016179494056	12836	0.5650393978078091	22717	49	0	1.0	0.9961826114054224
CC14_NODE_379_length_22178_cov_19.692628	C14	CC15	0.27023718439173683	3532	0.15925692127333393	22178	6	1	0.9997168742921856	0.9983012457531144
C25_NODE_730_length_28466_cov_95.288233	C14	C25	0.9945770828931616	28244	0.9922012225110658	28466	9	0	1.0	0.9996813482509559
T5_NODE_2926_length_11146_cov_7.849878	B19	CT5	0.1081441922563418	324	0.02906872420599318	11146	0	0	1.0	1.0
J7_NODE_2828_length_12612_cov_6.192243	CG13	J7	0.10531354715174723	660	0.052331113225499534	12612	0	0	1.0	1.0
CG11_NODE_2076_length_16449_cov_6.577650	C14	CG11	0.1296276652169301	1222	0.07429023040914341	16449	11	6	0.995090016366612	0.9909983633387888
B19_NODE_316_length_57332_cov_31.508372	B19	CB19	0.8927580784791788	50531	0.8813751482592619	57332	4	0	1.0	0.9999208406720628
C14_NODE_1866_length_11641_cov_21.719921	C14	C25	0.8879438842612889	10127	0.8699424448071471	11641	57	2	0.9998025081465388	0.9943714821763602
B19_NODE_2352_length_27750_cov_16.441379	B19	CB19	0.619977996130354	16342	0.5889009009009009	27750	16	2	0.9998776159588788	0.9990209276710316
B19_NODE_1853_length_35265_cov_101.788214	B19	CB19	0.13054592967107878	4596	0.13032752020416846	35265	3	0	1.0	0.9993472584856395
CB19_NODE_886_length_26415_cov_11.535850	B19	CC14	0.1973531310522918	3057	0.1157296990346394	26415	25	9	0.9970559371933267	0.9918220477592412
C14_NODE_2145_length_10614_cov_13.628942	C14	CC14	0.6462571196094385	6354	0.5986433013001696	10614	29	1	0.9998426188227888	0.9954359458608749
CB19_NODE_203_length_47350_cov_16.012221	B19	CB19	0.7986136683634788	36868	0.7786272439281943	47350	7	0	1.0	0.9998101334490616
B19_NODE_917_length_44909_cov_253.889241	B19	CB19	0.29425784034212404	13211	0.29417266026854305	44909	1	0	1.0	0.99992430550299
CT5_NODE_2969_length_10287_cov_14.535868	Ch9	CT5	0.10298969072164947	999	0.09711286089238844	10287	0	0	1.0	1.0
CB19_NODE_85_length_57234_cov_19.667081	B19	CB19	0.5804324057418968	32914	0.5750777509871755	57234	3	0	1.0	0.9999088533754632
Z20_NODE_1788_length_35725_cov_7.114830	B19	CB19	0.27489073819074417	9183	0.25704688593421976	35725	91	0	1.0	0.9900903844059676
Z20_NODE_8124_length_10135_cov_6.317956	CG11	G11	0.33816334211516746	1797	0.17730636408485445	10135	0	0	1.0	1.0
CB19_NODE_1000_length_23223_cov_12.089045	B19	CB19	0.5770966975528629	12145	0.5229729147827584	23223	25	1	0.9999176615891312	0.9979415397282831
CC14_NODE_620_length_16607_cov_34.188557	C14	CC14	0.5302552691760924	8579	0.5165893900162583	16607	42	0	1.0	0.9951043245133464
S18_NODE_7940_length_12642_cov_6.892349	C14	C25	0.7920842318914119	6244	0.4939091915836102	12642	70	4	0.9993593850096092	0.9887892376681614
CT5_NODE_2405_length_12392_cov_10.136905	Ch10	J6	0.11078395288921604	301	0.024289864428663654	12392	11	9	0.9700996677740864	0.9634551495016612
B19_NODE_2239_length_29332_cov_220.024593	B19	CB19	0.9885320318099594	28963	0.987419882721942	29332	18	2	0.999930946379864	0.9993785174187756
CC14_NODE_449_length_19453_cov_149.452366	C14	CC14	0.9693802905214756	18552	0.9536832365187888	19453	15	0	1.0	0.9991914618369988
CG13_NODE_613_length_32837_cov_19.760600	B19	CB19	0.4291349480968858	12402	0.37768371044857935	32837	55	0	1.0	0.995565231414288
C14_NODE_896_length_19632_cov_71.747816	C14	C25	0.9807833280971828	18731	0.95410554197229	19632	96	0	1.0	0.9948748064705568
C15_NODE_267_length_41647_cov_41.477159	C14	C25	0.2716466099207514	11106	0.26666986817777993	41647	60	7	0.9993697100666308	0.994597514856834
T5_NODE_2438_length_13160_cov_6.167570	CT5	T5	0.2825790621592149	2073	0.1575227963525836	13160	1	0	1.0	0.9995176073323684
CG13_NODE_1284_length_17401_cov_15.195722	C14	CC15	0.125531914893617	177	0.010171829205218093	17401	0	0	1.0	1.0
CZ16_NODE_587_length_29080_cov_44.614711_fragment_1	B19	CB19	0.9780245840085372	24745	0.9708490269930948	25488	4	0	1.0	0.999838351182057
T5_NODE_758_length_39389_cov_24.999644	B19	CT5	0.12756994489190335	4815	0.12224225037447005	39389	71	39	0.9919003115264796	0.9852544132917964
CJ7_NODE_2916_length_12367_cov_7.317170	C14	CC14	0.2405194805194805	926	0.07487668795989326	12367	0	0	1.0	1.0
C14_NODE_942_length_18620_cov_73.543927	C14	CC14	0.7827815993121238	14566	0.7822771213748657	18620	16	0	1.0	0.9989015515584238
CC14_NODE_208_length_31614_cov_60.355936	C14	CC14	0.6894936426500111	21637	0.6844119693806542	31614	70	1	0.9999537828719324	0.9967648010352635
CB19_NODE_678_length_33839_cov_48.693346	B19	CB19	0.5332170932088185	18043	0.5332013357368717	33839	1	0	1.0	0.9999445768442056
CT5_NODE_1502_length_19022_cov_20.795118	C14	CC14	0.10266159695817492	270	0.014194091052465566	19022	1	0	1.0	0.9962962962962963
CT5_NODE_1394_length_20362_cov_19.054907	B19	CB19	0.5237875896558531	7960	0.39092427070032415	20362	22	0	1.0	0.9972361809045226
CT5_NODE_2124_length_14087_cov_17.824615	B19	CB19	0.8609065370890593	11339	0.8049265280045432	14087	75	0	1.0	0.993385660111121
CB19_NODE_677_length_33845_cov_22.759988	B19	CB19	0.9941313851128809	33202	0.9810016250553996	33845	63	0	1.0	0.9981025239443408
Z20_NODE_3509_length_19941_cov_12.055164	C14	CC14	0.32065262632148506	3852	0.19316985106062887	19941	2	0	1.0	0.9994807892004154
CB19_NODE_815_length_28638_cov_25.134870	B19	CB19	0.9955919395465996	28458	0.9937146448774355	28638	34	0	1.0	0.998805256869773
CC24_NODE_99_length_67249_cov_21.426601	B19	CB19	0.3903087701089777	12034	0.17894689883864445	67249	48	0	1.0	0.9960113013129468
B19_NODE_229_length_63407_cov_568.896846	B19	CB19	0.9996845575130514	63383	0.9996214928951064	63407	0	0	1.0	1.0
Ch9_NODE_98_length_44422_cov_52.574526	B19	C25	0.3117245514505789	13517	0.3042861645130791	44422	8	0	1.0	0.9994081526966044
CB19_NODE_948_length_24341_cov_1065.473524	B19	CB19	0.9983350676378772	23985	0.9853744710570642	24341	26	0	1.0	0.9989159891598915
CT5_NODE_1724_length_16775_cov_18.382237	B19	CB19	0.9698296545105566	16169	0.9638748137108792	16775	143	0	1.0	0.9911559156410416
C14_NODE_962_length_18376_cov_13.421047	C14	CC14	0.7531965006729475	13431	0.7308989986939486	18376	1	0	1.0	0.9999255453800908
CJ7_NODE_3127_length_11730_cov_15.210193	C14	CC14	0.3524565608148592	2353	0.20059676044330774	11730	4	1	0.9995750106247344	0.9983000424989376
CT2_NODE_4243_length_13411_cov_24.856843	CG13	CT2	0.13524898450428766	1798	0.1340690477965849	13411	23	16	0.9911012235817576	0.9872080088987764
Z16_NODE_2750_length_14627_cov_19.770587	B19	CB19	0.15289982425307558	87	0.0059479045600601636	14627	0	0	1.0	1.0
CB19_NODE_2942_length_10285_cov_12.933236	B19	CC24	0.11686909581646425	433	0.04210014584346136	10285	1	1	0.9976905311778292	0.9976905311778292
CT5_NODE_2794_length_10752_cov_19.588857	B19	CC15	0.11396468699839485	213	0.019810267857142856	10752	6	4	0.9812206572769951	0.9718309859154929
C14_NODE_2148_length_10589_cov_7.267515	C14	CG13	0.11536430834213306	437	0.04126924166587969	10589	0	0	1.0	1.0
CC24_NODE_12_length_154157_cov_41.000441_fragment_1	C15	CC15	0.21722437762689945	5375	0.1119931658123932	47994	3	0	1.0	0.9994418604651164
S18_NODE_10014_length_10463_cov_16.478862	C14	CC14	0.3968253968253968	225	0.021504348657172892	10463	2	0	1.0	0.9911111111111112
G22_NODE_8_length_163663_cov_93.026496_fragment_1	B19	CC15	0.14683153013910355	95	0.004036198326039853	23537	0	0	1.0	1.0
CT5_NODE_1307_length_21450_cov_30.038981	CJ6	T5	0.21718737578503852	2732	0.12736596736596734	21450	1	0	1.0	0.9996339677891656
CC14_NODE_585_length_17181_cov_59.755985	B19	CB19	0.7600454227812719	8701	0.5064315231942261	17181	2	0	1.0	0.9997701413630616
R17_NODE_844_length_23114_cov_14.433583	C14	CC14	0.31345454545454543	862	0.03729341524617115	23114	16	0	1.0	0.9814385150812064
CT5_NODE_1693_length_16967_cov_24.716651	B19	CB19	0.4333142119604188	6043	0.35616196145458834	16967	2	0	1.0	0.999669038557008
CS18_NODE_3389_length_10684_cov_7.235676	C14	CS18	0.28316229570505513	2235	0.20919131411456385	10684	0	0	1.0	1.0
S18_NODE_4913_length_18092_cov_5.974164	C14	CC14	0.1610783869506117	711	0.03929913774043777	18092	26	9	0.9873417721518988	0.9634317862165964
Z20_NODE_1026_length_44199_cov_13.095438	C14	CC14	0.1795900594071724	5774	0.13063643973845562	44199	3	2	0.9996536196744024	0.9994804295116038
h10_NODE_3569_length_11208_cov_10.698287	C15	Ch10	0.10713899989199696	992	0.08850820842255533	11208	4	2	0.997983870967742	0.995967741935484
Z20_NODE_1879_length_34316_cov_55.964157	C14	CC14	0.1350435624394966	558	0.016260636437813263	34316	2	0	1.0	0.9964157706093191
CC24_NODE_1041_length_17267_cov_18.176330	C15	CC24	0.3917056074766355	6706	0.3883708808710257	17267	19	0	1.0	0.9971667163733968
CJ6_NODE_1366_length_12941_cov_15.370402	CC14	CG13	0.2279293739967897	142	0.010972876902866855	12941	2	1	0.9929577464788732	0.9859154929577464
C14_NODE_475_length_30634_cov_18.135289	C14	CC14	0.4142575898870584	11994	0.3915257556962852	30634	13	3	0.9997498749374688	0.9989161247290312
h10_NODE_949_length_36095_cov_13.733970	C14	CC14	0.22621268656716415	2425	0.06718382047374982	36095	15	0	1.0	0.9938144329896909
h10_NODE_3125_length_12578_cov_12.882456	C15	h10	0.33238870097815154	3636	0.2890761647320719	12578	6	3	0.9991749174917492	0.9983498349834984
B19_NODE_2947_length_21806_cov_37.392074	B19	CB19	0.9902281631712376	21483	0.9851875630560396	21806	11	0	1.0	0.9994879672299029
CT5_NODE_2724_length_10995_cov_13.504113	Ch10	CT5	0.19655442443226312	2008	0.18262846748522052	10995	1	0	1.0	0.9995019920318724
G23_NODE_38_length_39033_cov_10.159423	C14	CC14	0.429585907959052	9316	0.2386698434657853	39033	21	0	1.0	0.9977458136539288
CB19_NODE_1500_length_16890_cov_18.439501_fragment_1	CB19	CT5	0.2394634192750452	2517	0.2275151405586188	11063	0	0	1.0	1.0
C15_NODE_44_length_69415_cov_253.298789	B19	C25	0.16571626457347338	7178	0.10340704458690483	69415	1	0	1.0	0.9998606854276956
CJ7_NODE_2515_length_13758_cov_31.026418	C14	CC15	0.10845295055821373	68	0.004942578863206861	13758	0	0	1.0	1.0
CZ16_NODE_645_length_26322_cov_17.430731	C14	CC14	0.3225365696833307	4013	0.15245801990730187	26322	1	0	1.0	0.9997508098679292
C14_NODE_160_length_46385_cov_33.109778	C14	CC14	0.16707058467131172	7721	0.16645467284682547	46385	1	0	1.0	0.9998704830980444
T5_NODE_2929_length_11142_cov_10.773248	B19	CT5	0.10422282120395328	696	0.062466343564889615	11142	10	8	0.9885057471264368	0.9856321839080459
CT5_NODE_1604_length_17913_cov_23.567365	C14	CC14	0.3023936170212766	1137	0.06347345503265785	17913	11	0	1.0	0.9903254177660509
CC25_NODE_1070_length_10502_cov_15.927252	B19	CB19	0.32931080718691336	1228	0.11693010855075225	10502	13	0	1.0	0.9894136807817591
G13_NODE_494_length_34352_cov_1691.109193	C14	CB19	0.123334652420525	935	0.027218211457848158	34352	0	0	1.0	1.0
B19_NODE_4859_length_13691_cov_18.169698	B19	Ch10	0.6378581925055107	6945	0.5072675480242496	13691	30	9	0.9987041036717064	0.9956803455723542
CC24_NODE_1021_length_17589_cov_15.874472	C15	CC24	0.2153101779851391	3738	0.2125191881289442	17589	1	0	1.0	0.9997324772605672
CB19_NODE_1229_length_19757_cov_9.123033	B19	CB19	0.29357063677792833	4767	0.24128157108872805	19757	12	2	0.999580448919656	0.9974826935179358
CB19_NODE_1580_length_16264_cov_27.636930	B19	CT5	0.34589892294946145	4175	0.25670191834727	16264	16	16	0.9961676646706586	0.9961676646706586
CZ16_NODE_528_length_32598_cov_235.138248	B19	CB19	0.6398034398034398	1302	0.039941100681023384	32598	1	0	1.0	0.9992319508448539
CG21_NODE_937_length_19162_cov_6.358089	C14	CC15	0.1669130327666913	1355	0.0707128692203319	19162	1	0	1.0	0.9992619926199262
B19_NODE_6743_length_10125_cov_409.805462	B19	CB19	0.9989132582493578	10111	0.9986172839506172	10125	1	0	1.0	0.9999010978142616
CC14_NODE_693_length_15539_cov_25.766210	C14	CC15	0.231365419577074	2418	0.15560846901345002	15539	1	0	1.0	0.999586435070306
B19_NODE_182_length_66334_cov_26.091583	B19	G11	0.21882070246064067	14024	0.21141496065366175	66334	263	157	0.9888049058756416	0.9812464346834
Z16_NODE_2378_length_16257_cov_68.367485	C14	CC15	0.11424638678596008	664	0.040843944147136615	16257	0	0	1.0	1.0
CJ7_NODE_1816_length_17058_cov_17.340058	C14	CC24	0.14037122969837587	363	0.0212803376714738	17058	6	2	0.9944903581267218	0.9834710743801652
CT5_NODE_168_length_53314_cov_199.386958	B19	CB19	0.19784718010915706	1305	0.024477623138387663	53314	7	2	0.9984674329501916	0.9946360153256704
CT5_NODE_1242_length_22534_cov_167.244183	C15	CG13	0.3181818181818182	133	0.005902192242833052	22534	2	0	1.0	0.9849624060150376
G22_NODE_8_length_163663_cov_93.026496_fragment_1	B19	CC24	0.14705882352941174	95	0.004036198326039853	23537	0	0	1.0	1.0
Z16_NODE_1710_length_20855_cov_21.559808	B19	CB19	0.1066350710900474	45	0.002157755933828818	20855	0	0	1.0	1.0
CG11_NODE_3425_length_10965_cov_8.095417	CG11	G11	0.23732632369508075	1896	0.17291381668946648	10965	9	0	1.0	0.9952531645569621
CT5_NODE_514_length_42739_cov_13.663387	CJ6	CT5	0.10169865431281712	4149	0.09707761061325723	42739	1	0	1.0	0.999758978067004
CB19_NODE_633_length_35034_cov_20.968838_fragment_2	B19	CJ6	0.14388404430827245	1221	0.0493952020712812	24719	6	2	0.9983619983619983	0.995085995085995
C15_NODE_1966_length_11504_cov_9.796139	C15	Ch10	0.1133660562582594	1201	0.10439847009735743	11504	34	20	0.9833472106577852	0.9716902581182348
Z16_NODE_2443_length_15991_cov_144.466554	B19	CB19	0.7077064783543138	2305	0.14414358076417985	15991	15	0	1.0	0.9934924078091106
CB19_NODE_2011_length_13800_cov_52.967697	B19	Ch9	0.10442978322337418	1108	0.08028985507246376	13800	8	7	0.993682310469314	0.9927797833935018
CT5_NODE_2484_length_11967_cov_13.539120	Ch10	CT5	0.14944370271473076	1679	0.1403024985376452	11967	34	27	0.9839189994044074	0.9797498511018464
G11_NODE_1235_length_23303_cov_33.682854	C14	CC14	0.32507360157016685	1325	0.056859631807063465	23303	3	0	1.0	0.9977358490566036
CZ16_NODE_1255_length_14567_cov_27.006133	C14	CG13	0.15104166666666666	145	0.009954005629161804	14567	1	1	0.993103448275862	0.993103448275862
CT5_NODE_1468_length_19343_cov_21.776182	CJ6	CT5	0.17603192941917867	3352	0.17329266401282115	19343	0	0	1.0	1.0
h10_NODE_3915_length_10377_cov_16.055997	C15	h10	0.2911885689543191	2690	0.25922713693745786	10377	5	0	1.0	0.9981412639405204
G22_NODE_478_length_39695_cov_16.603254	C15	CC24	0.11442006269592475	657	0.016551202922282404	39695	14	1	0.9984779299847792	0.9786910197869102
C15_NODE_916_length_18988_cov_13.659959	B19	CC24	0.24974947110566756	2243	0.11812723825574048	18988	12	1	0.9995541685242978	0.9946500222915736
CB19_NODE_2096_length_13373_cov_12.828428	B19	CT5	0.14524741901032395	408	0.03050923502579825	13373	10	10	0.9754901960784312	0.9754901960784312
CB19_NODE_2876_length_10509_cov_34.382629	B19	CB19	0.5100096246390761	5299	0.50423446569607	10509	18	1	0.9998112851481412	0.9966031326665408
CT5_NODE_498_length_43044_cov_97.754728	B19	CB19	0.4427375902785739	3862	0.08972214478208344	43044	32	4	0.9989642672190576	0.99171413775246
T5_NODE_1910_length_16545_cov_8.258884	CJ6	T5	0.11233667062616663	1324	0.08002417648836506	16545	0	0	1.0	1.0
h9_NODE_1724_length_19467_cov_52.367968	C14	CC15	0.1657991131675342	860	0.04417732573072379	19467	7	0	1.0	0.9918604651162792
C15_NODE_1837_length_12024_cov_13.508647	C14	CC14	0.21468563561266635	2339	0.1945276114437791	12024	19	0	1.0	0.9918768704574604
G12_NODE_1220_length_13418_cov_22.062935	C14	CC14	0.580466047697069	6377	0.4752571173051126	13418	23	1	0.9998431864513094	0.996393288380116
X8_NODE_1134_length_16459_cov_29.983297	B19	CB19	0.5640061757400819	8402	0.5104805881280758	16459	1	0	1.0	0.9998809807188764
B19_NODE_2254_length_29165_cov_16.677602	B19	CB19	0.1560304449648712	3731	0.12792731013200753	29165	13	0	1.0	0.9965156794425089
CT5_NODE_995_length_29080_cov_32.837382	B19	CB19	0.5968665450198201	9486	0.3262035763411279	29080	64	0	1.0	0.9932532152646004
C15_NODE_1119_length_16762_cov_7.752738	B19	CC24	0.3545053943169731	4666	0.27836773654695146	16762	8	8	0.9982854693527646	0.9982854693527646
CG22_NODE_527_length_19066_cov_229.512545	C14	CG12	0.15355329949238578	121	0.0063463757474037565	19066	1	1	0.9917355371900828	0.9917355371900828
G11_NODE_530_length_41046_cov_9.322656	B19	CB19	0.9915593705293276	27724	0.6754373142328121	41046	11	0	1.0	0.9996032318568748
G23_NODE_313_length_11154_cov_9.409586	B19	CG23	0.14147993746743096	543	0.0486820871436256	11154	11	11	0.9797421731123388	0.9797421731123388
CS18_NODE_3610_length_10109_cov_20.790929	C14	CC14	0.4231614952357684	3464	0.34266495202294983	10109	46	5	0.9985565819861432	0.9867205542725174
C14_NODE_621_length_25915_cov_20.945746	C14	CC14	0.9405134143987648	24364	0.9401504919930542	25915	9	0	1.0	0.9996306025283204
CX8_NODE_1258_length_11364_cov_19.014148	B19	C25	0.4956815621479535	1320	0.11615628299894405	11364	53	13	0.9901515151515152	0.9598484848484848
CX8_NODE_287_length_38451_cov_16.065137	B19	C25	0.3331334332833583	2222	0.05778783386647941	38451	51	17	0.9923492349234924	0.9770477047704772
C14_NODE_401_length_34392_cov_12.781984	B19	CB19	0.5125482625482626	3717	0.1080774598743894	34392	54	6	0.9983857949959644	0.9854721549636803
B19_NODE_225_length_63654_cov_201.268102	B19	CB19	0.4720054238998471	29936	0.4702925189304679	63654	6	0	1.0	0.9997995724211652
C15_NODE_1163_length_16313_cov_24.559847	B19	CC24	0.3952986128415981	4759	0.2917305216698339	16313	62	5	0.9989493591090566	0.986972052952301
CJ7_NODE_1534_length_18777_cov_25.377898	C14	CC15	0.20920502092050208	1600	0.08521063002609576	18777	23	6	0.99625	0.985625
B19_NODE_3236_length_19861_cov_25.658740	B19	Z16	0.13388494002665485	2411	0.12139368611852372	19861	0	0	1.0	1.0
C14_NODE_962_length_18376_cov_13.421047	C14	CC15	0.20637440468921725	3380	0.18393556813234652	18376	1	0	1.0	0.9997041420118344
CT5_NODE_1372_length_20749_cov_28.911762	B19	Ch9	0.2828154724159797	2676	0.1289700708467878	20749	59	24	0.9910313901345292	0.9779521674140508
C15_NODE_2210_length_10634_cov_9.332829	C15	h10	0.36069326357096143	3309	0.3111717133722024	10634	46	3	0.99909338168631	0.9860985191900876
X8_NODE_1009_length_18175_cov_10361.963024	B19	CC14	0.23567834760349546	2670	0.1469050894085282	18175	68	49	0.9816479400749064	0.9745318352059924
B19_NODE_1543_length_38918_cov_17.808327	B19	CB19	0.16739014092882198	5630	0.14466313787964438	38918	11	0	1.0	0.9980461811722912
T5_NODE_1732_length_17996_cov_30.312859	CJ6	CT5	0.2547344110854504	2206	0.1225827961769282	17996	3	0	1.0	0.9986400725294652
CT5_NODE_743_length_37825_cov_24.901271	CJ6	CT5	0.28425352413498506	10647	0.2814805023132849	37825	0	0	1.0	1.0
CG11_NODE_2076_length_16449_cov_6.577650	C14	CJ7	0.15476575121163166	958	0.058240622530245	16449	15	15	0.9843423799582464	0.9843423799582464
Z20_NODE_3509_length_19941_cov_12.055164	C14	CC15	0.10922659430122117	644	0.032295271049596314	19941	0	0	1.0	1.0
CC24_NODE_1072_length_16963_cov_135.912763	C14	CC14	0.2147447131674261	1838	0.1083534752107528	16963	0	0	1.0	1.0
C15_NODE_548_length_27787_cov_18.848839	B19	CC24	0.1490160460187708	2461	0.08856659589016448	27787	25	17	0.9930922389272654	0.9898415278342138
CJ7_NODE_2970_length_12210_cov_9.701851	C15	CJ7	0.11672783236652065	986	0.08075348075348075	12210	7	3	0.9969574036511156	0.9929006085192698
CR17_NODE_844_length_17012_cov_5.695996	CG22	CR17	0.12718385081922695	1405	0.0825887608746767	17012	27	23	0.9836298932384342	0.9807829181494662
Z20_NODE_7515_length_10763_cov_9.153623	CT5	Z20	0.2919446704637917	1794	0.16668215181640805	10763	39	30	0.9832775919732442	0.9782608695652174
CJ7_NODE_3032_length_12006_cov_43.029872	B19	CC24	0.14076086956521738	259	0.02157254705980343	12006	5	4	0.9845559845559846	0.9806949806949808
J7_NODE_1004_length_24794_cov_48.056267	C14	CC15	0.24597253757162935	2275	0.09175607001693957	24794	9	4	0.9982417582417582	0.996043956043956
S18_NODE_6522_length_14647_cov_5.402001	B19	CB19	0.4568163504505165	6236	0.4257527138663208	14647	29	0	1.0	0.995349583066068
G11_NODE_1612_length_18912_cov_20.355094	B19	CG11	0.3884721087424794	5230	0.2765439932318105	18912	89	36	0.9931166347992352	0.982982791586998
S18_NODE_1934_length_38823_cov_16.385137	CG11	CS18	0.29144604710608	6385	0.16446436390799268	38823	94	39	0.99389193422083	0.985277995301488
CT5_NODE_1466_length_19392_cov_13.993536	B19	CT5	0.2972828125837397	5547	0.28604579207920794	19392	8	5	0.999098611862268	0.9985577789796286
Z16_NODE_351_length_50160_cov_26.112065	B19	CB19	0.1243800260027929	5166	0.10299043062200956	50160	24	0	1.0	0.9953542392566784
CC25_NODE_633_length_14486_cov_50.025154	C14	CC14	0.5048594891885784	6701	0.4625845644070137	14486	37	2	0.9997015370840172	0.9944784360543204
B19_NODE_2352_length_27750_cov_16.441379	B19	CC14	0.2913995726495727	6546	0.2358918918918919	27750	169	87	0.9867094408799266	0.9741827069966392
G21_NODE_2573_length_12885_cov_47.960483	B19	C25	0.7276453366792137	8699	0.6751261156383391	12885	97	3	0.999655132773882	0.9888492930221864
G11_NODE_2563_length_13195_cov_6.399391	C14	CZ20	0.2858910891089109	231	0.01750663129973475	13195	4	2	0.9913419913419912	0.9826839826839828
B19_NODE_2260_length_29064_cov_14.222758	B19	CB19	0.3843611879879384	9305	0.3201555188549408	29064	11	0	1.0	0.9988178398710372
CB19_NODE_174_length_48732_cov_26.127247	B19	CB19	0.8298682715373932	39437	0.8092629073298859	48732	2	0	1.0	0.9999492862033116
CS18_NODE_934_length_28402_cov_8.617914	B19	CB19	0.4830862440905127	10525	0.3705724948947257	28402	91	4	0.9996199524940618	0.991353919239905
C15_NODE_173_length_45884_cov_19.434223	B19	CB19	0.7266493981410942	28614	0.6236160753203731	45884	151	8	0.9997204165792968	0.9947228629342281
B19_NODE_2341_length_27920_cov_17.473928	B19	J7	0.1866290271989963	4165	0.14917621776504295	27920	5	3	0.999279711884754	0.9987995198079233
CB19_NODE_9_length_81305_cov_90.051815	B19	CB19	0.999643309594972	81274	0.9996187196359388	81305	1	0	1.0	0.9999876959421216
C14_NODE_1024_length_17491_cov_11.072953	C14	CC14	0.4110612855007474	6325	0.36161454462294895	17491	18	1	0.9998418972332016	0.9971541501976284
CB19_NODE_85_length_57234_cov_19.667081	B19	CC14	0.4238343826316851	18917	0.3305203200894573	57234	66	32	0.9983083998519848	0.9965110746947191
CC14_NODE_292_length_26275_cov_26.346339	C14	CC15	0.15135622387937392	1847	0.07029495718363464	26275	15	1	0.9994585814834868	0.991878722252301
B19_NODE_299_length_58812_cov_13.204912	B19	CB19	0.5914752858898025	31292	0.5320682853839352	58812	51	2	0.9999360859005496	0.9983701904640164
S18_NODE_9382_length_11011_cov_4.923330	B19	CB19	0.3933117801576076	3893	0.3535555353737172	11011	18	0	1.0	0.9953763164654508
G11_NODE_2534_length_13313_cov_10.766707	C14	CC14	0.2829301075268817	2105	0.15811612709381806	13313	34	0	1.0	0.9838479809976248
B19_NODE_2785_length_23110_cov_44.488831	B19	CB19	0.3828973126890906	8606	0.3723929035049762	23110	42	0	1.0	0.9951196839414362
CJ7_NODE_1272_length_21108_cov_95.800788	C14	CG13	0.13034623217922606	256	0.012128103088876257	21108	6	0	1.0	0.9765625
B19_NODE_2589_length_25108_cov_21.232866	B19	CB19	0.8103554298364285	19767	0.7872789549147682	25108	58	0	1.0	0.997065816765316
CB19_NODE_492_length_39327_cov_69.030734	B19	CB19	0.9893826089175876	38765	0.985709563404277	39327	5	0	1.0	0.9998710176705792
S18_NODE_7940_length_12642_cov_6.892349	C14	CC14	0.6964873043020655	5294	0.4187628539788008	12642	43	0	1.0	0.9918775972799396
S18_NODE_1969_length_38472_cov_13.404066	C14	CC14	0.6167367437514599	10561	0.27451133291744645	38472	93	7	0.99933718397879	0.9911940157182084
CC14_NODE_620_length_16607_cov_34.188557	C14	CC15	0.3271482041888986	4108	0.24736556873607515	16607	45	3	0.999269717624148	0.98904576436222
C14_NODE_264_length_40611_cov_330.557353	B19	C25	0.15423151426090442	2309	0.05685651670729605	40611	19	5	0.9978345604157643	0.9917713295799048
CC14_NODE_623_length_16538_cov_54.977735	C14	CC14	0.9719568567026194	15770	0.953561494739388	16538	13	0	1.0	0.9991756499682942
G22_NODE_8_length_163663_cov_93.026496_fragment_1	B19	CC25	0.13374805598755832	86	0.0036538216425202868	23537	0	0	1.0	1.0
CJ7_NODE_521_length_39495_cov_8.613134	C14	CC14	0.22917920931165964	1142	0.028915052538295988	39495	0	0	1.0	1.0
CT5_NODE_1648_length_17354_cov_11.573270	Ch10	CT5	0.4187541699520835	6904	0.3978333525412009	17354	8	7	0.9989860950173812	0.9988412514484356
C25_NODE_918_length_23547_cov_93.286395	C14	CC15	0.15545023696682464	164	0.006964793816622075	23547	3	1	0.9939024390243902	0.9817073170731708
J7_NODE_925_length_26865_cov_12.023946	C14	CB19	0.4678819100455716	11807	0.4394937651219058	26865	132	42	0.9964427881765054	0.9888201914118744
CB19_NODE_3000_length_10107_cov_45.375050	B19	Ch10	0.8560637417218543	8273	0.8185416048283368	10107	13	1	0.9998791248640154	0.9984286232322012
CJ6_NODE_1220_length_14182_cov_7.406880	B19	CJ6	0.22943425826061375	2340	0.1649978846425046	14182	6	1	0.9995726495726496	0.9974358974358974
G11_NODE_994_length_28087_cov_16.395584	C14	CC14	0.4107628666194611	11022	0.3924235411400292	28087	43	1	0.9999092723643622	0.996098711667574
CC14_NODE_208_length_31614_cov_60.355936	C14	CC15	0.4949818181818182	13612	0.4305687353704055	31614	36	1	0.9999265354099324	0.9973552747575668
CT5_NODE_2484_length_11967_cov_13.539120	Ch10	CX8	0.1380155165373622	338	0.02824433859781065	11967	14	9	0.9733727810650888	0.9585798816568049
CB19_NODE_678_length_33839_cov_48.693346	B19	CC14	0.329917139119058	7565	0.2235586157983392	33839	240	163	0.9784534038334436	0.96827495042961
C14_NODE_356_length_36657_cov_21.604912	C14	CC14	0.9063060576790396	32840	0.8958725482172573	36657	9	0	1.0	0.9997259439707672
C14_NODE_2065_length_10908_cov_23.027826	C14	CC14	0.7935218710245621	8109	0.7433993399339934	10908	31	1	0.9998766802318412	0.996177087187076
Z20_NODE_2413_length_27951_cov_9.731144	C14	CC14	0.4713199971319997	13147	0.4703588422596687	27951	31	5	0.999619685099262	0.9976420476154256
C14_NODE_896_length_19632_cov_71.747816	C14	CC14	0.9505978602894902	18126	0.9232885085574573	19632	126	0	1.0	0.99304865938431
CJ7_NODE_1430_length_19530_cov_15.646213	C14	CC14	0.939028366481904	17280	0.8847926267281107	19530	21	0	1.0	0.9987847222222224
C14_NODE_524_length_28709_cov_31.142807	B19	CB19	0.9433932325756674	23782	0.8283813438294612	28709	81	0	1.0	0.9965940627365234
CB19_NODE_2529_length_11547_cov_15.039506	B19	CB19	0.4069371607323581	4423	0.3830432146877977	11547	3	0	1.0	0.9993217273343884
C14_NODE_606_length_26458_cov_390.942469	B19	C25	0.7652318569349137	18400	0.6954418323380452	26458	321	34	0.9981521739130436	0.9825543478260871
CT5_NODE_1658_length_17275_cov_10.261382	B19	CT5	0.7223743710591682	11342	0.6565557163531114	17275	86	19	0.998324810439076	0.9924175630400284
Z16_NODE_1524_length_22783_cov_10.000264	C14	CC14	0.3458227040816326	2169	0.09520256331475224	22783	0	0	1.0	1.0
CC14_NODE_449_length_19453_cov_149.452366	C14	CC15	0.8976885385598636	16855	0.8664473346013468	19453	40	0	1.0	0.9976268169682588
CG23_NODE_154_length_45389_cov_24.550977	B19	CB19	0.5540344235594489	12586	0.2772918548547005	45389	32	0	1.0	0.9974574924519308
CC14_NODE_497_length_18597_cov_35.725704	C14	CC14	0.4677030748049564	8153	0.4384040436629564	18597	40	0	1.0	0.9950938304918436
C14_NODE_829_length_20810_cov_16.270441	C14	CC14	0.8988894253983583	18616	0.8945699183085055	20810	52	1	0.999946282767512	0.9972067039106144
B19_NODE_2143_length_30701_cov_14.083991	B19	CB19	0.5067549466110453	13241	0.4312888830982704	30701	8	1	0.9999244770032476	0.99939581602598
CG11_NODE_831_length_33315_cov_61.256013_fragment_1	C14	CC14	0.5608233343088479	5749	0.2974133471288153	19330	39	0	1.0	0.993216211515046
Z16_NODE_2733_length_14676_cov_110.709596	B19	CT2	0.262208433873377	2282	0.15549195966203325	14676	0	0	1.0	1.0
CB19_NODE_701_length_32812_cov_11.167170	B19	CC24	0.18733357698532868	3588	0.10935023771790807	32812	47	15	0.9958193979933109	0.9869007803790412
h9_NODE_3740_length_10485_cov_5.963471	CT5	h9	0.16088225754135582	496	0.04730567477348594	10485	0	0	1.0	1.0
CB19_NODE_417_length_41335_cov_15.440141	B19	Ch10	0.1339317773788151	2611	0.06316680779000848	41335	7	0	1.0	0.9973190348525468
B19_NODE_3119_length_20569_cov_13.211124	B19	CC24	0.4758144126357354	8194	0.3983664738198259	20569	150	59	0.9927996094703442	0.9816939223822309
CT2_NODE_1659_length_25392_cov_8.295141	B19	CB19	0.5593337959750173	806	0.031742281033396345	25392	11	3	0.9962779156327544	0.9863523573200992
CT5_NODE_1468_length_19343_cov_21.776182	CJ6	T5	0.11372950819672133	999	0.05164659049785452	19343	0	0	1.0	1.0
h9_NODE_3233_length_11828_cov_34.667120	B19	CT2	0.2705718270571827	388	0.032803517078119716	11828	8	0	1.0	0.9793814432989691
Ch10_NODE_651_length_24177_cov_31.240776	B19	CB19	0.4110477178423236	1585	0.06555817512511891	24177	3	0	1.0	0.9981072555205048
T5_NODE_1892_length_16661_cov_5.933578	J6	T5	0.2551106605845582	3020	0.18126162895384432	16661	0	0	1.0	1.0
CB19_NODE_1148_length_21047_cov_10.679592	B19	Ch9	0.10066156440524064	776	0.03686986268826911	21047	5	3	0.9961340206185568	0.993556701030928
CB19_NODE_3000_length_10107_cov_45.375050	B19	Ch9	0.1278600269179004	1235	0.12219253982388445	10107	5	0	1.0	0.9959514170040484
X8_NODE_1914_length_10897_cov_1166.004612	B19	CB19	0.3498098859315589	644	0.05909883454161696	10897	5	5	0.9922360248447204	0.9922360248447204
CB19_NODE_1193_length_20359_cov_36.010934	B19	CT5	0.2010429145232894	2853	0.14013458421337	20359	14	10	0.9964949176305644	0.99509288468279
S18_NODE_10014_length_10463_cov_16.478862	C14	CC24	0.3620853080568721	382	0.03650960527573354	10463	6	1	0.9973821989528796	0.9842931937172776
B19_NODE_1392_length_40338_cov_13.453020	B19	G13	0.5775984178314669	21612	0.5357727205116763	40338	3	1	0.9999537294095872	0.9998611882287618
G11_NODE_485_length_42350_cov_20.736517	B19	CB19	0.2325315005727377	203	0.0047933884297520655	42350	0	0	1.0	1.0
B19_NODE_3433_length_18671_cov_11.404276	B19	CT5	0.2008492149698825	2034	0.10893899630442933	18671	7	3	0.9985250737463128	0.9965585054080628
CJ7_NODE_973_length_25727_cov_8.812130	C14	CG21	0.1099019212683058	818	0.03179539005713841	25727	17	11	0.9865525672371638	0.9792176039119804
CC24_NODE_12_length_154157_cov_41.000441_fragment_1	C15	CC24	0.3664699872818631	17577	0.366233279159895	47994	0	0	1.0	1.0
CG13_NODE_1485_length_15429_cov_10.349291	C14	CG13	0.1010279306406396	973	0.06306306306306306	15429	12	2	0.9979445015416238	0.9876670092497429
CJ6_NODE_802_length_19987_cov_8.647200	CJ6	T5	0.19940816463783712	2965	0.14834642517636465	19987	0	0	1.0	1.0
J7_NODE_2573_length_13519_cov_8.618761	CJ6	CT5	0.10228571428571427	358	0.026481248613063096	13519	0	0	1.0	1.0
CG12_NODE_742_length_11819_cov_13.531537	C14	CG12	0.27689888056249423	2993	0.2532363144090025	11819	10	4	0.9986635482793184	0.996658870698296
CT5_NODE_1922_length_15360_cov_23.134270	CJ6	CT5	0.11372161895360315	1728	0.1125	15360	0	0	1.0	1.0
CZ16_NODE_241_length_44833_cov_18.269373	B19	CB19	0.3933774834437086	594	0.013249169138804006	44833	5	0	1.0	0.9915824915824916
Z16_NODE_320_length_51382_cov_92.110780	B19	CB19	0.9508106819265616	39877	0.776088902728582	51382	2	0	1.0	0.9999498457757604
h10_NODE_3056_length_12851_cov_9.979056	Ch10	CT5	0.14998696898618713	1151	0.08956501439576686	12851	13	13	0.9887054735013032	0.9887054735013032
CC14_NODE_242_length_28837_cov_14.718609	C14	CC14	0.43045836936866105	10950	0.37972049797135626	28837	38	3	0.9997260273972602	0.9965296803652968
B19_NODE_3293_length_19531_cov_11.612446	B19	CT5	0.1198111526812756	1345	0.06886488147048282	19531	16	10	0.9925650557620818	0.9881040892193308
CB19_NODE_1521_length_16747_cov_10.618140	B19	CT5	0.7565379425560624	11774	0.7030512927688541	16747	9	3	0.99974520129098	0.9992356038729404
Z16_NODE_475_length_45848_cov_52.115389	B19	CB19	0.2553812073103194	6917	0.150868085848892	45848	1	1	0.9998554286540408	0.9998554286540408
X8_NODE_1804_length_11491_cov_17.965285	C15	CJ6	0.11400139664804468	653	0.056827082064224176	11491	15	2	0.996937212863706	0.9770290964777948
CJ7_NODE_3264_length_11342_cov_7.777886	CC24	CJ7	0.11498708010335915	712	0.06277552459883619	11342	3	0	1.0	0.9957865168539326
X8_NODE_666_length_25206_cov_121.854201	B19	CB19	0.2162358937022206	1188	0.047131635324922636	25206	3	0	1.0	0.9974747474747476
CT5_NODE_2154_length_13893_cov_21.024209	Ch9	h9	0.19978969505783387	1140	0.08205571150939323	13893	7	0	1.0	0.9938596491228069
B19_NODE_6687_length_10200_cov_10.475702	B19	CC24	0.1656441717791411	972	0.09529411764705882	10200	33	33	0.9660493827160492	0.9660493827160492
CC14_NODE_1220_length_10652_cov_15.289327	C14	Ch10	0.10437597678053136	935	0.08777694329703342	10652	35	26	0.972192513368984	0.962566844919786
CT5_NODE_1604_length_17913_cov_23.567365	C14	CC15	0.27806691449814125	374	0.020878691453134597	17913	2	0	1.0	0.9946524064171124
Z20_NODE_3569_length_19661_cov_30.034734	C14	CC14	0.36204448651206816	1530	0.07781903260261433	19661	17	1	0.9993464052287582	0.9888888888888888
CC14_NODE_13_length_64900_cov_56.858046	C14	CC14	0.9207827071986096	59338	0.9142989214175656	64900	6	0	1.0	0.99989888435741
G13_NODE_1619_length_12768_cov_121.128294	C14	CG13	0.3645611544830849	4623	0.3620770676691729	12768	14	0	1.0	0.9969716634220204
G22_NODE_2760_length_10882_cov_46.117392	B19	CB19	0.14133333333333334	53	0.00487042823010476	10882	0	0	1.0	1.0
CC24_NODE_503_length_29622_cov_30.580241	B19	CB19	0.26137899954934657	580	0.019580041860779152	29622	6	0	1.0	0.9896551724137932
C25_NODE_1882_length_13521_cov_8.809223	C24	CG22	0.1423841059602649	215	0.01590119074032986	13521	0	0	1.0	1.0
CB19_NODE_953_length_24283_cov_11.742282	B19	CG13	0.10030469226081658	1646	0.06778404645225054	24283	9	9	0.99453219927096	0.99453219927096
B19_NODE_1164_length_42504_cov_19.967914	B19	T5	0.5243107897493549	20521	0.4828016186711839	42504	21	21	0.9989766580575996	0.9989766580575996
CT2_NODE_257_length_62905_cov_18.393747	B19	CB19	0.11617490622025642	2075	0.03298624910579445	62905	3	0	1.0	0.99855421686747
X8_NODE_224_length_44400_cov_22.351652	B19	CB19	0.9125808281338628	40222	0.9059009009009008	44400	0	0	1.0	1.0
CC24_NODE_513_length_29227_cov_162.067633	B19	CB19	0.1231432678485865	257	0.008793239128203373	29227	5	0	1.0	0.980544747081712
Z16_NODE_2742_length_14647_cov_7.980674	C14	CC14	0.35007429420505204	1178	0.08042602580733256	14647	13	3	0.9974533106960952	0.9889643463497452
C14_NODE_447_length_31909_cov_15.430684	C14	CC14	0.8937902187902188	27779	0.8705694318217431	31909	48	0	1.0	0.9982720760286548
Ch10_NODE_534_length_27923_cov_111.720289	B19	CB19	0.2235213204951857	975	0.03491745156322745	27923	9	0	1.0	0.9907692307692308
T5_NODE_2438_length_13160_cov_6.167570	h9	T5	0.2221549636803874	1468	0.1115501519756839	13160	2	1	0.9993188010899182	0.9986376021798364
C24_NODE_2908_length_10940_cov_13.052733	C24	CS18	0.1533873029399233	1080	0.0987202925045704	10940	22	10	0.9907407407407408	0.9796296296296296
CZ16_NODE_1502_length_12383_cov_9.451574	C14	CG11	0.2744336569579288	424	0.03424049099571993	12383	4	0	1.0	0.9905660377358492
CT5_NODE_1131_length_24559_cov_20.120062	CJ6	CT5	0.10975962930784824	2653	0.1080255710737408	24559	1	0	1.0	0.9996230682246512
C24_NODE_1785_length_15350_cov_8.794770	C24	S18	0.4832553114872164	6710	0.43713355048859937	15350	41	9	0.9986587183308496	0.9938897168405364
h9_NODE_2496_length_14861_cov_11.200729	B19	CC24	0.18223970774202614	1297	0.0872754188816365	14861	29	15	0.9884348496530456	0.9776407093292212
X8_NODE_411_length_36576_cov_17.298185	B19	Ch9	0.14659685863874344	84	0.0022965879265091863	36576	2	2	0.9761904761904762	0.9761904761904762
G12_NODE_330_length_35831_cov_1923.892889	C14	CC14	0.13694338778250167	1224	0.034160363930674564	35831	23	7	0.9942810457516341	0.9812091503267972
CC25_NODE_1070_length_10502_cov_15.927252	B19	CC14	0.1657754010695187	1643	0.15644639116358788	10502	50	13	0.9920876445526476	0.9695678636640293
T5_NODE_1996_length_16012_cov_13.107163	CT5	T5	0.935391152211947	14970	0.9349238071446416	16012	0	0	1.0	1.0
Ch9_NODE_316_length_26056_cov_14.601477	B19	CB19	0.11184490839369407	1575	0.0604467301197421	26056	0	0	1.0	1.0
C14_NODE_1087_length_16629_cov_18.817908	C14	CZ16	0.32129016127015875	5140	0.30909856275181913	16629	0	0	1.0	1.0
J7_NODE_1060_length_23640_cov_10.075684	C14	CC14	0.6508848888216608	4303	0.18202199661590526	23640	4	0	1.0	0.9990704159888448
X8_NODE_503_length_32058_cov_755.247227	B19	CB19	0.6554507077228706	10558	0.3293405702164826	32058	35	1	0.9999052850918736	0.9966849782155712
CC24_NODE_191_length_48785_cov_44.880915	B19	CB19	0.2631578947368421	3290	0.0674387619145229	48785	48	15	0.9954407294832828	0.9854103343465046
CG11_NODE_2140_length_16152_cov_5.372865	CG11	G11	0.10234375	655	0.04055225359088658	16152	0	0	1.0	1.0
CB19_NODE_2876_length_10509_cov_34.382629	B19	CC14	0.13086206896551725	759	0.07222380816443047	10509	29	11	0.9855072463768116	0.9617918313570488
CT5_NODE_1979_length_15000_cov_28.552024	CJ6	CT5	0.3550948983712478	5276	0.3517333333333333	15000	14	0	1.0	0.9973464746019712
J7_NODE_2693_length_13181_cov_5.562319	C14	CG13	0.17787699841567045	1235	0.0936954707533571	13181	17	16	0.9870445344129556	0.9862348178137652
CJ6_NODE_877_length_18406_cov_8.887854	B19	CB19	0.5914363454102821	4130	0.2243833532543736	18406	13	1	0.9997578692493948	0.9968523002421308
T5_NODE_1910_length_16545_cov_8.258884	CT5	T5	0.37348155782964	5073	0.3066183136899365	16545	0	0	1.0	1.0
G23_NODE_313_length_11154_cov_9.409586	B19	G11	0.2881210736721873	1009	0.09046082123005199	11154	17	9	0.9910802775024776	0.983151635282458
G12_NODE_1220_length_13418_cov_22.062935	C14	CC15	0.13524301479220474	1152	0.0858548218810553	13418	1	0	1.0	0.9991319444444444
Z20_NODE_5257_length_14424_cov_5.813070	C14	CG22	0.43157894736842106	41	0.0028424847476428176	14424	0	0	1.0	1.0
C15_NODE_315_length_38792_cov_14.958954	B19	CB19	0.3254005878448848	3432	0.08847184986595175	38792	22	1	0.9997086247086248	0.9935897435897436
B19_NODE_1618_length_38242_cov_15.402310	B19	T5	0.5664044168391994	20518	0.5365305161863919	38242	26	22	0.9989277707378886	0.9987328199629594
C14_NODE_2148_length_10589_cov_7.267515	C14	CG23	0.10421491431218156	450	0.042496930777221636	10589	6	4	0.9911111111111112	0.9866666666666668
G22_NODE_2043_length_13530_cov_14.053581	J6	T5	0.19564861769998365	2392	0.17679231337767926	13530	18	18	0.9924749163879598	0.9924749163879598
Z20_NODE_848_length_45902_cov_242.993369	B19	CB19	0.4257411103718489	17277	0.37638882837349136	45902	1	0	1.0	0.9999421195809458
X8_NODE_225_length_44380_cov_39.182493	B19	CC15	0.13301398364542508	2749	0.061942316358720134	44380	1	0	1.0	0.9996362313568572
h10_NODE_2489_length_15278_cov_7.629902	CG13	h10	0.3025185474424053	3099	0.20284068595365887	15278	25	25	0.9919328815747016	0.9919328815747016
C14_NODE_621_length_25915_cov_20.945746	C14	CC15	0.3426085561926145	8545	0.3297318155508393	25915	20	12	0.998595669982446	0.9976594499707432
h9_NODE_1767_length_19030_cov_172.627299	B19	CB19	0.6603609209707529	5306	0.2788229111928534	19030	74	7	0.9986807387862796	0.9860535243120996
CB19_NODE_2892_length_10482_cov_42.011509	B19	CJ7	0.18505154639175256	1795	0.1712459454302614	10482	5	2	0.9988857938718664	0.9972144846796658
CT5_NODE_1468_length_19343_cov_21.776182	CT5	T5	0.3298000104433189	6316	0.3265263919764256	19343	0	0	1.0	1.0
Z20_NODE_8124_length_10135_cov_6.317956	CG11	Z20	0.14213817294494432	932	0.0919585594474593	10135	10	10	0.9892703862660944	0.9892703862660944
CC14_NODE_585_length_17181_cov_59.755985	B19	CC14	0.5079050230441631	8706	0.5067225423432862	17181	349	305	0.9649666896393292	0.95991270388238
Ch10_NODE_1967_length_10333_cov_315.196342	B19	CB19	0.6304573035370726	4260	0.4122713635923739	10333	30	0	1.0	0.9929577464788732
B19_NODE_4575_length_14462_cov_21.336920	B19	CB19	0.8350930814115032	12022	0.8312819803623288	14462	2	0	1.0	0.9998336383297288
CT5_NODE_202_length_50941_cov_31.822879	B19	CB19	0.8113494268843349	37374	0.7336722875483402	50941	35	3	0.9999197302937872	0.9990635200941832
CJ7_NODE_1534_length_18777_cov_25.377898	C14	CC24	0.11408246607825055	866	0.046120253501624325	18777	9	0	1.0	0.9896073903002308
G11_NODE_1235_length_23303_cov_33.682854	C14	CC15	0.1771125662613034	568	0.0243745440501223	23303	2	0	1.0	0.9964788732394366
CB19_NODE_678_length_33839_cov_48.693346	B19	CC15	0.11916207053584983	2355	0.06959425514938385	33839	80	54	0.9770700636942676	0.9660297239915074
CX8_NODE_937_length_14304_cov_1528.190961	B19	CB19	0.852148199686902	9798	0.68498322147651	14304	32	0	1.0	0.9967340273525208
C14_NODE_859_length_20327_cov_15.724941	C14	CG13	0.1336059986366735	2352	0.11570817139764845	20327	11	4	0.9982993197278912	0.9953231292517006
T5_NODE_1112_length_27801_cov_19.446983	CJ6	CT5	0.12619490999379268	2033	0.0731268659400741	27801	0	0	1.0	1.0
B19_NODE_4254_length_15484_cov_93.499125	B19	CB19	0.9968107263733402	15315	0.98908550762077	15484	7	0	1.0	0.9995429317662422
CG13_NODE_1389_length_16268_cov_7.896626	CG13	G13	0.19185886244601671	2088	0.1283501352348168	16268	1	0	1.0	0.9995210727969348
h9_NODE_3740_length_10485_cov_5.963471	CT5	T5	0.14083694083694084	488	0.04654268001907487	10485	0	0	1.0	1.0
CG13_NODE_473_length_38190_cov_27.527835	C14	CC14	0.1669431083098358	6039	0.15813040062843675	38190	35	0	1.0	0.9942043384666336
h9_NODE_667_length_40590_cov_23.542864	B19	CB19	0.10239429444727458	1407	0.03466371027346637	40590	1	0	1.0	0.9992892679459844
CJ6_NODE_1220_length_14182_cov_7.406880	B19	CT5	0.15539285324008306	1422	0.1002679452827528	14182	1	0	1.0	0.99929676511955
G11_NODE_746_length_35279_cov_18.005309	B19	CB19	0.5758347861070136	17176	0.486861872502055	35279	150	7	0.9995924545877968	0.9912668840242198
CC24_NODE_1072_length_16963_cov_135.912763	C14	CC15	0.17406143344709898	459	0.027058892884513356	16963	0	0	1.0	1.0
CC24_NODE_400_length_35001_cov_161.300950	B19	CB19	0.5027848863465302	6680	0.19085168995171567	35001	31	3	0.9995508982035928	0.9953592814371256
CS18_NODE_3610_length_10109_cov_20.790929	C14	CC15	0.4148858542687376	3980	0.3937085765159759	10109	40	0	1.0	0.9899497487437184
CC15_NODE_275_length_13011_cov_128.434625	C14	CC14	0.13380975850172502	543	0.04173391745446161	13011	3	1	0.9981583793738492	0.994475138121547
B19_NODE_3900_length_16693_cov_23.227672	B19	CT5	0.25210628645495786	3890	0.23303180974060986	16693	5	4	0.9989717223650384	0.9987146529562982
CT5_NODE_815_length_35076_cov_19.439708	B19	CB19	0.14924859470001148	1301	0.037090888356711135	35076	9	3	0.997694081475788	0.9930822444273636
B19_NODE_6247_length_10908_cov_44.675481	B19	CZ16	0.2717370714150407	2869	0.263017968463513	10908	4	0	1.0	0.9986057859881492
J7_NODE_3011_length_12011_cov_5.586818	CG13	J7	0.1817705605028811	1041	0.0866705519940055	12011	0	0	1.0	1.0
T5_NODE_1423_length_21364_cov_9.324229	B19	T5	0.4266394087120616	8139	0.3809679835236847	21364	2	1	0.9998771347831428	0.9997542695662858
G21_NODE_315_length_44967_cov_28.189927	B19	CB19	0.25900574788293623	5903	0.13127404541107926	44967	25	3	0.999491783838726	0.9957648653227172
T5_NODE_2740_length_11797_cov_10.617867	B19	CT5	0.11311346338902985	1293	0.10960413664490973	11797	3	0	1.0	0.9976798143851509
C14_NODE_401_length_34392_cov_12.781984	B19	CC14	0.1452039691289967	3951	0.11488136775994418	34392	63	31	0.9921538850923816	0.9840546697038725
h10_NODE_3621_length_11062_cov_189.735441	B19	CB19	0.5982088087351245	4876	0.4407882842162358	11062	51	0	1.0	0.9895406070549629
S18_NODE_2944_length_28097_cov_8.690036	B19	CG13	0.3429491147703355	5540	0.1971740755240773	28097	54	14	0.9974729241877256	0.9902527075812274
B19_NODE_2341_length_27920_cov_17.473928	B19	T5	0.3361340879407924	7721	0.2765401146131805	27920	11	3	0.9996114492941328	0.9985753140784872
B19_NODE_3057_length_20973_cov_16.490200	B19	T5	0.2855543772829033	4847	0.2311066609450245	20973	6	3	0.9993810604497628	0.9987621208995254
C14_NODE_1024_length_17491_cov_11.072953	C14	CC15	0.2011119500308875	2930	0.16751472185695498	17491	22	6	0.997952218430034	0.992491467576792
G11_NODE_2565_length_13193_cov_10.301187	B19	CB19	0.3754193351631595	3693	0.2799211703175927	13193	15	1	0.9997292174383968	0.9959382615759546
J7_NODE_2828_length_12612_cov_6.192243	G13	J7	0.13395225464190982	707	0.05605772280367904	12612	0	0	1.0	1.0
C14_NODE_264_length_40611_cov_330.557353	B19	CB19	0.1458621219100261	1900	0.046785353721898015	40611	9	1	0.9994736842105264	0.9952631578947368
B19_NODE_451_length_51706_cov_26.508780	B19	T5	0.32408984351519765	16175	0.3128263644451321	51706	58	27	0.9983307573415764	0.9964142194744976
CB19_NODE_815_length_28638_cov_25.134870	B19	CC24	0.13243432574430822	3781	0.13202737621342273	28638	52	7	0.9981486379264743	0.9862470245966676
Z16_NODE_567_length_43589_cov_35.597510	B19	CB19	0.2781204538842013	9559	0.21929844685585811	43589	22	1	0.99989538654671	0.9976985040276178
X8_NODE_225_length_44380_cov_39.182493	B19	CC24	0.3726615364203264	11235	0.2531545741324921	44380	1	0	1.0	0.9999109924343568
C25_NODE_270_length_44330_cov_15.724133	C25	CSK2	0.21952731691590407	8852	0.19968418678096095	44330	0	0	1.0	1.0
CB19_NODE_85_length_57234_cov_19.667081	B19	CC15	0.17924737747682745	6459	0.11285250026208198	57234	43	20	0.9969035454404708	0.993342622697012
CC25_NODE_633_length_14486_cov_50.025154	C14	CC15	0.3775407893537508	4142	0.2859312439596852	14486	28	5	0.9987928536938676	0.9932399806856592
CC14_NODE_693_length_15539_cov_25.766210	C14	CG22	0.10560344827586207	1029	0.06622047750820516	15539	0	0	1.0	1.0
CC14_NODE_379_length_22178_cov_19.692628	C14	CG11	0.3366806136680613	4828	0.2176932094868789	22178	62	23	0.9952361226180612	0.9871582435791216
G21_NODE_2573_length_12885_cov_47.960483	B19	CB19	0.9438291139240508	11930	0.925882809468374	12885	72	0	1.0	0.9939647946353729
CG11_NODE_1338_length_22868_cov_9.499189	C14	CG11	0.4793267113568528	9796	0.428371523526325	22868	204	71	0.9927521437321356	0.9791751735402204
CT5_NODE_1366_length_20843_cov_80.783673	B19	CB19	0.4123163488590185	5276	0.25313054742599433	20843	47	5	0.9990523123578468	0.9910917361637605
CG23_NODE_150_length_45746_cov_166.130376	B19	CB19	0.9465161804867438	39164	0.8561185677436278	45746	143	2	0.9999489326932898	0.9963486875702176
J7_NODE_925_length_26865_cov_12.023946	C14	CC14	0.9771439658517656	25181	0.9373162106830448	26865	55	0	1.0	0.9978158135101862
CC14_NODE_181_length_33869_cov_107.762584	C14	CC14	0.9489693164317023	32041	0.9460273406359798	33869	24	0	1.0	0.9992509597078744
CZ16_NODE_527_length_32642_cov_96.923405	B19	CB19	0.8561693765649266	27013	0.8275534587341462	32642	92	7	0.9997408655091992	0.996594232406619
C14_NODE_356_length_36657_cov_21.604912	C14	CC15	0.32508053931511754	10898	0.2972965600021824	36657	32	7	0.9993576803083134	0.9970636814094328
CT5_NODE_30_length_72953_cov_63.730349_fragment_1	CJ6	CT5	0.5928663832932914	9624	0.5917727356576278	16263	0	0	1.0	1.0
h9_NODE_3045_length_12469_cov_16.966892	B19	CB19	0.8344046008119079	9866	0.7912422808565241	12469	64	0	1.0	0.9935130752077844
CT5_NODE_2918_length_10413_cov_10.646457	B19	Ch10	0.23824052885837785	937	0.08998367425333717	10413	24	9	0.9903948772678762	0.9743863393810032
CC14_NODE_497_length_18597_cov_35.725704	C14	CC15	0.2493472584856397	2865	0.15405710598483627	18597	22	4	0.9986038394415356	0.9923211169284468
Ch9_NODE_20_length_63126_cov_122.894452	B19	CB19	0.3977167099649641	16687	0.2643443272185787	63126	41	2	0.9998801462216096	0.9975429975429976
C14_NODE_2065_length_10908_cov_23.027826	C14	CC15	0.21374887263252831	2133	0.19554455445544555	10908	23	3	0.9985935302391	0.9892170651664324
CC14_NODE_281_length_26950_cov_88.245139	B19	CB19	0.4695966907962771	9082	0.3369944341372913	26950	56	11	0.9987888130367759	0.9938339572781326
CJ7_NODE_1797_length_17179_cov_20.250409	C15	CJ7	0.8080849326255615	13853	0.8063915245357705	17179	29	0	1.0	0.9979065906301884
CG13_NODE_2353_length_10304_cov_16.942336	C14	CC14	0.6877029220779219	6778	0.6578027950310559	10304	55	0	1.0	0.9918855119504278
B19_NODE_612_length_48708_cov_28.443652	B19	CB19	0.4470067356317015	21303	0.43736141906873616	48708	22	0	1.0	0.9989672816035301
C14_NODE_942_length_18620_cov_73.543927	C14	CG13	0.451042562338779	8393	0.4507518796992481	18620	78	13	0.9984510901942094	0.9907065411652568
CC24_NODE_649_length_24123_cov_25.678494	C14	CC14	0.2000089891680525	4450	0.1844712515027153	24123	59	0	1.0	0.986741573033708
C15_NODE_328_length_38144_cov_150.237444	B19	CB19	0.13887993120498765	1292	0.03387164429530201	38144	2	0	1.0	0.9984520123839008
CT5_NODE_2259_length_13265_cov_10.178047	B19	CT5	0.5812768667409648	7302	0.5504711647191858	13265	28	18	0.9975349219391948	0.9961654341276364
Z16_NODE_976_length_32871_cov_30.056131	B19	CB19	0.457258238540029	14833	0.4512488211493413	32871	12	0	1.0	0.9991909930560238
Ch9_NODE_657_length_15230_cov_13.510313	B19	Ch9	0.4842059714409346	6714	0.4408404464871963	15230	75	32	0.9952338397378612	0.9888293118856122
S18_NODE_5682_length_16137_cov_8.452058	C14	CS18	0.14820619993033787	851	0.05273594844146992	16137	0	0	1.0	1.0
CJ7_NODE_1164_length_22611_cov_10.262236	C14	CJ7	0.17591201716738195	3279	0.14501791163592942	22611	28	23	0.9929856663616956	0.9914608112229338
Z16_NODE_3065_length_13359_cov_16.729405	CG13	Z16	0.1361630426061141	1697	0.1270304663522719	13359	1	1	0.9994107248084856	0.9994107248084856
J7_NODE_1004_length_24794_cov_48.056267	C14	CC24	0.4086567164179105	4107	0.16564491409211907	24794	28	5	0.998782566350134	0.99318237156075
CS18_NODE_213_length_49958_cov_54.394706	B19	CB19	0.4046793039327246	14581	0.29186516674006163	49958	187	5	0.9996570879912214	0.9871750908716824
h9_NODE_845_length_37296_cov_56.623023_fragment_2	B19	CB19	0.6814697651782455	5601	0.5482576350822239	10216	27	0	1.0	0.995179432244242
J7_NODE_904_length_27378_cov_7.876734	C14	CC14	0.685548562260891	11110	0.4058002775951494	27378	74	0	1.0	0.9933393339333934
B19_NODE_1475_length_39535_cov_965.079616	B19	CB19	0.3030985202984697	11983	0.3030985202984697	39535	1	0	1.0	0.9999165484436284
CJ6_NODE_629_length_25234_cov_9.199293	B19	CB19	0.4995462280204198	8807	0.3490132361100103	25234	147	9	0.9989780856137164	0.9833087316907004
CC14_NODE_623_length_16538_cov_54.977735	C14	CC15	0.2746395356095125	4400	0.2660539363889225	16538	15	6	0.9986363636363637	0.9965909090909092
h9_NODE_434_length_44927_cov_33.275940	B19	CB19	0.2818766116306816	7324	0.1630200102388319	44927	0	0	1.0	1.0
C14_NODE_829_length_20810_cov_16.270441	C14	CC15	0.4948233702720982	9511	0.4570398846708314	20810	76	15	0.9984228787719482	0.992009252444538
CB19_NODE_24_length_69743_cov_106.621585	B19	CB19	0.9986896482209454	69356	0.9944510560199592	69743	6	0	1.0	0.9999134898206355
h9_NODE_408_length_45466_cov_35.367928	B19	CB19	0.7597954444389545	30755	0.6764395372366163	45466	235	3	0.9999024548853844	0.9923589660217852
CG23_NODE_290_length_36978_cov_69.837310	C14	CC14	0.680062376141126	20933	0.5660933528043701	36978	95	0	1.0	0.9954617111737448
h10_NODE_953_length_35994_cov_92.277915	B19	CB19	0.9911263178391608	35630	0.9898872034227928	35994	68	2	0.9999438675273644	0.9980914959303956
CZ16_NODE_645_length_26322_cov_17.430731	C14	CC15	0.14157851912123678	1044	0.039662639617050376	26322	0	0	1.0	1.0
B19_NODE_557_length_49653_cov_151.864692	B19	CB19	0.986280948447793	48958	0.9860028598473406	49653	0	0	1.0	1.0
h10_NODE_3125_length_12578_cov_12.882456	C15	J6	0.18840776435455409	1388	0.11035140721895373	12578	2	1	0.9992795389048992	0.9985590778097982
CJ7_NODE_1430_length_19530_cov_15.646213	C14	CC15	0.2331592121014256	4285	0.21940604198668714	19530	13	1	0.9997666277712952	0.9969661610268378
CB19_NODE_36_length_65785_cov_21.457751	B19	CB19	0.9828688899040656	64545	0.9811507182488408	65785	5	0	1.0	0.9999225346657372
Ch9_NODE_154_length_40518_cov_86.942466	B19	CB19	0.8023847216140658	23822	0.5879362258749198	40518	130	0	1.0	0.9945428595416002
CB19_NODE_1392_length_17890_cov_305.383123	B19	CC24	0.81816148512637	14632	0.8178870877585244	17890	465	217	0.9851694915254238	0.9682203389830508
B19_NODE_2929_length_21911_cov_43.843750	B19	CB19	0.9705666268711544	21137	0.9646752772579984	21911	3	0	1.0	0.9998580687893268
B19_NODE_4859_length_13691_cov_18.169698	B19	CJ6	0.5905876189644634	6764	0.4940471842816449	13691	54	15	0.9977823772915436	0.9920165582495564
CB19_NODE_67_length_60826_cov_44.636784	B19	CB19	0.9907407407407408	59706	0.9815868214250484	60826	0	0	1.0	1.0
C14_NODE_606_length_26458_cov_390.942469	B19	CB19	0.6505728314238952	15105	0.5709048302970746	26458	123	1	0.9999337967560409	0.9918570009930486
B19_NODE_906_length_44984_cov_14.504396	B19	CT5	0.4322710749064664	16291	0.3621509870176063	44984	20	13	0.9992020133816216	0.998772328279418
CT5_NODE_832_length_34366_cov_71.856139	B19	CB19	0.17701304543409807	2361	0.06870162369784089	34366	0	0	1.0	1.0
C14_NODE_524_length_28709_cov_31.142807	B19	CC14	0.8427563072192327	24118	0.8400849907694451	28709	252	31	0.9987146529562982	0.9895513724189402
G13_NODE_110_length_59458_cov_19.816625	B19	CB19	0.9634618622663748	57220	0.9623599851996368	59458	248	0	1.0	0.9956658511010136
J7_NODE_728_length_32336_cov_26.947554	B19	CB19	0.7484636724374056	21314	0.6591415141019298	32336	114	0	1.0	0.994651402833818
B19_NODE_2478_length_26193_cov_278.379333	B19	CG13	0.4210988507502577	11029	0.421066697209178	26193	312	170	0.9845860912140719	0.9717109438752378
CB19_NODE_746_length_31155_cov_27.070289	B19	CB19	0.6402439024390244	19740	0.6336061627347135	31155	22	0	1.0	0.9988855116514692
CB19_NODE_322_length_43780_cov_106.137793	B19	CB19	0.9642848924174432	41903	0.9571265417999086	43780	38	0	1.0	0.9990931436889959
CR17_NODE_879_length_16556_cov_2912.887583	C14	CC14	0.666009204470743	1013	0.06118627687847306	16556	0	0	1.0	1.0
B19_NODE_269_length_60900_cov_46.296130	B19	CB19	0.544813346547737	32983	0.5415927750410509	60900	55	4	0.9998787254039959	0.9983324743049449
T5_NODE_4_length_160996_cov_13.821742	B19	CB19	0.3146360553091573	50652	0.3146165122114835	160996	29	0	1.0	0.9994274658453765
CX8_NODE_421_length_26664_cov_14.461273	B19	CB19	0.6475061150696586	12177	0.4566831683168317	26664	108	2	0.9998357559333167	0.9911308203991128
CB19_NODE_812_length_28832_cov_20.194079	B19	CB19	0.8863322595490106	25038	0.8684100998890122	28832	38	0	1.0	0.9984823068935218
CB19_NODE_335_length_43364_cov_14.689072	B19	CB19	0.3760679658250936	15670	0.3613596531685269	43364	75	9	0.9994256541161456	0.9952137843012124
Z16_NODE_276_length_54157_cov_49.429337	B19	CB19	0.7042088036590995	33564	0.6197536791181195	54157	80	0	1.0	0.9976164938624716
CC14_NODE_294_length_26187_cov_125.399587	C14	CC14	0.993367073077218	25909	0.9893840455187688	26187	6	0	1.0	0.9997684202400712
CS18_NODE_930_length_28464_cov_11.085853	B19	CB19	0.99439074296197	28187	0.9902684092186622	28464	127	0	1.0	0.9954943768403874
T5_NODE_180_length_57684_cov_8.297420	B19	CB19	0.7305118593000035	41702	0.7229387698495251	57684	126	0	1.0	0.996978562179272
Z20_NODE_3000_length_22873_cov_7.381278	B19	CB19	0.3127026230474506	5305	0.2319328465876798	22873	30	0	1.0	0.994344957587182
C15_NODE_267_length_41647_cov_41.477159	C14	CC14	0.9995353955251252	40876	0.981487261987658	41647	38	0	1.0	0.9990703591349448
CT5_NODE_1307_length_21450_cov_30.038981	CT5	T5	0.4404711821623896	9423	0.4393006993006993	21450	1	0	1.0	0.9998938766847076
J7_NODE_304_length_48470_cov_17.061138	B19	CB19	0.8509424255179833	36388	0.750732411801114	48470	191	12	0.9996702209519622	0.9947510168187316
CG23_NODE_154_length_45389_cov_24.550977	B19	CC14	0.43643236170676747	12008	0.2645574919033246	45389	120	12	0.9990006662225184	0.9900066622251832
C14_NODE_1390_length_14088_cov_19.993587	C14	CC14	0.7674743709226468	9882	0.7014480408858603	14088	89	1	0.9998988059097348	0.9909937259664036
G11_NODE_3033_length_11584_cov_57.723393	C14	CC14	0.9728002763146532	11266	0.9725483425414364	11584	117	0	1.0	0.98961477010474
h9_NODE_3233_length_11828_cov_34.667120	B19	CZ16	0.3541666666666667	374	0.031619885018599934	11828	8	1	0.997326203208556	0.9786096256684492
Z16_NODE_1218_length_27856_cov_18.542930	CT2	Z16	0.12269340303515	3145	0.11290206777713956	27856	0	0	1.0	1.0
J7_NODE_3558_length_10619_cov_19.293639	C15	CC24	0.16031746031746033	303	0.02853376024107732	10619	7	4	0.9867986798679867	0.9768976897689771
CB19_NODE_1229_length_19757_cov_9.123033	B19	CC24	0.10190756625272053	796	0.040289517639317714	19757	22	16	0.9798994974874372	0.9723618090452262
T5_NODE_2035_length_15680_cov_4.895168	J6	T5	0.10090222795065364	548	0.03494897959183674	15680	1	1	0.998175182481752	0.998175182481752
CJ7_NODE_973_length_25727_cov_8.812130	C14	CG22	0.15557455122725608	1274	0.049519959575543206	25727	3	1	0.999215070643642	0.9976452119309264
CC24_NODE_1038_length_17322_cov_18.092489	B19	CC24	0.122935332480039	2017	0.11644151945502827	17322	13	0	1.0	0.993554784333168
CC14_NODE_242_length_28837_cov_14.718609	C14	CC15	0.15933396507377826	2354	0.08163123764607969	28837	3	0	1.0	0.9987255734919286
S18_NODE_4913_length_18092_cov_5.974164	C14	Ch10	0.12105751391465674	522	0.02885253150563785	18092	9	0	1.0	0.9827586206896552
h10_NODE_3056_length_12851_cov_9.979056	Ch10	h10	0.3078048131897354	2315	0.1801416232199829	12851	8	0	1.0	0.9965442764578832
Z20_NODE_5355_length_14233_cov_6.118211	C14	CG13	0.24195338512763595	436	0.030633035902480156	14233	14	8	0.981651376146789	0.9678899082568808
CG21_NODE_135_length_47045_cov_9846.882188	B19	CC24	0.1412987547596995	1373	0.029184823041768518	47045	0	0	1.0	1.0
T5_NODE_1947_length_16331_cov_6.157348	J6	T5	0.10971542907959092	987	0.06043720531504501	16331	9	4	0.9959473150962512	0.9908814589665652
Ch9_NODE_942_length_11148_cov_8.033535	Ch9	CJ6	0.23404026267628375	2174	0.19501255830642267	11148	1	1	0.9995400183992641	0.9995400183992641
T5_NODE_1468_length_20884_cov_6.780498	CJ6	CT5	0.2799940605820629	5657	0.2708772265849454	20884	7	0	1.0	0.9987625950150256
CC24_NODE_503_length_29622_cov_30.580241	B19	CC14	0.11584158415841585	117	0.0039497670650192425	29622	9	9	0.9230769230769232	0.9230769230769232
S18_NODE_9034_length_11346_cov_14.508369	CS18	S18	0.1158214685650296	724	0.06381103472589457	11346	1	0	1.0	0.9986187845303868
C14_NODE_744_length_22675_cov_12.832051	C14	J7	0.22966694654352085	4103	0.18094818081587646	22675	17	15	0.9963441384352912	0.9958566902266636
B19_NODE_1755_length_36628_cov_11.754764	B19	T5	0.2229370283310652	5406	0.14759200611554002	36628	31	13	0.9975952645209027	0.994265630780614
CG11_NODE_2511_length_14187_cov_8.116544	C14	CJ7	0.11705202312138728	324	0.022837809262000425	14187	0	0	1.0	1.0
CT5_NODE_585_length_41410_cov_51.076968_fragment_1	CJ6	CT5	0.4658713084294934	4764	0.46378504672897203	10272	0	0	1.0	1.0
CC14_NODE_13_length_64900_cov_56.858046	C14	CC15	0.2504952278047902	15301	0.2357627118644068	64900	4	2	0.9998692895889156	0.9997385791778316
G12_NODE_385_length_32463_cov_18.490774	C14	CC25	0.10549279314374756	1354	0.041709022579552106	32463	13	0	1.0	0.9903988183161004
G13_NODE_490_length_34608_cov_19.216768	B19	CG13	0.14350870057810186	4940	0.14274156264447527	34608	1	0	1.0	0.9997975708502024
h10_NODE_1985_length_18263_cov_36.242641	C14	h10	0.1514863822464843	2553	0.1397908339265181	18263	8	4	0.9984332158245202	0.9968664316490404
CB19_NODE_633_length_35034_cov_20.968838_fragment_2	B19	CT5	0.21888641425389754	4914	0.1987944496136575	24719	39	26	0.9947089947089948	0.992063492063492
CJ7_NODE_631_length_35893_cov_11.092695	C14	CG11	0.42964184863141996	15367	0.4281336193686791	35893	37	5	0.9996746274484284	0.9975922431183706
J7_NODE_1060_length_23640_cov_10.075684	C14	CC15	0.43856221918343424	2245	0.09496615905245348	23640	9	2	0.999109131403118	0.9959910913140312
CX8_NODE_367_length_31019_cov_250.104735	B19	CC14	0.10473508185178666	595	0.019181791805022733	31019	9	3	0.9949579831932772	0.984873949579832
CC14_NODE_130_length_39551_cov_22.914675	C14	CG13	0.13651443105164215	2469	0.062425728805845626	39551	34	34	0.9862292426083434	0.9862292426083434
J7_NODE_2020_length_15814_cov_5.849356	CG13	G13	0.22219162995594716	2421	0.1530921967876565	15814	0	0	1.0	1.0
CT5_NODE_887_length_32211_cov_24.209572	CJ6	CT5	0.15498223967096653	4974	0.15441929775542518	32211	0	0	1.0	1.0
J7_NODE_3039_length_11923_cov_5.261628	CG13	CJ7	0.1390827517447657	558	0.046800301937431864	11923	21	10	0.982078853046595	0.9623655913978496
h9_NODE_900_length_35944_cov_28.875812	B19	CC14	0.12515188335358446	206	0.005731137324727353	35944	6	3	0.9854368932038836	0.9708737864077671
C14_NODE_447_length_31909_cov_15.430684	C14	CC15	0.6106520357298183	18253	0.5720329687548967	31909	61	4	0.9997808579411605	0.9966580836026956
Z16_NODE_1394_length_24446_cov_25.239351	B19	CT5	0.1279826464208243	59	0.002413482778368649	24446	3	3	0.9491525423728814	0.9491525423728814
CC24_NODE_1713_length_11876_cov_12.228661	C15	CB19	0.2263736263736264	1751	0.14744021556079487	11876	40	21	0.9880068532267277	0.9771559109080524
CT5_NODE_2724_length_10995_cov_13.504113	Ch10	T5	0.1063169768753525	377	0.03428831286948613	10995	0	0	1.0	1.0
CZ16_NODE_846_length_20142_cov_69.021009	B19	Ch9	0.1809734513274336	409	0.020305828616820572	20142	17	15	0.9633251833740832	0.9584352078239609
CC14_NODE_577_length_17258_cov_11.407720	C14	CC14	0.4240837696335079	6075	0.3520106617220999	17258	1	0	1.0	0.999835390946502
CJ7_NODE_3127_length_11730_cov_15.210193	C14	CG11	0.32287822878228783	1925	0.16410912190963342	11730	11	1	0.9994805194805196	0.9942857142857144
CT5_NODE_1385_length_20471_cov_10.105310	Ch10	CT5	0.40037677304964536	7226	0.3529871525572761	20471	9	4	0.9994464433988376	0.9987544976473844
CT5_NODE_2984_length_10250_cov_38.535360	B19	CZ16	0.12848605577689245	129	0.012585365853658536	10250	0	0	1.0	1.0
CT5_NODE_1979_length_15000_cov_28.552024	CJ6	J6	0.2151961595762291	1300	0.08666666666666667	15000	2	0	1.0	0.9984615384615384
Z20_NODE_3569_length_19661_cov_30.034734	C14	CC15	0.18866644044791314	556	0.02827933472356442	19661	12	3	0.9946043165467626	0.9784172661870504
C24_NODE_2994_length_10700_cov_8.044152	C24	CC15	0.5065682336336989	4666	0.4360747663551402	10700	1	0	1.0	0.9997856836690956
CZ16_NODE_241_length_44833_cov_18.269373	B19	CC14	0.2512760109933255	640	0.01427519907211206	44833	10	4	0.99375	0.984375
Z16_NODE_1230_length_27459_cov_44.010765	B19	CT2	0.11945421779799195	1392	0.050693761608215884	27459	3	2	0.9985632183908046	0.9978448275862069
Z20_NODE_7515_length_10763_cov_9.153623	CZ20	Z20	0.287494748634645	2053	0.19074607451454054	10763	2	0	1.0	0.9990258158792013
Z16_NODE_4184_length_10169_cov_56.889955	CT2	Z16	0.22437368998902085	2248	0.2210640180942079	10169	0	0	1.0	1.0
B19_NODE_2466_length_26335_cov_15.049467	B19	G11	0.2658815644597635	5554	0.21089804442756788	26335	178	89	0.9839755131436804	0.9679510262873604
CT5_NODE_1543_length_18594_cov_9.953827	Ch10	CT5	0.3175466329434082	5022	0.2700871248789932	18594	17	13	0.9974113898845082	0.9966148944643568
CC24_NODE_283_length_41618_cov_32.360513	C15	CC24	0.2040885203220674	8466	0.203421596424624	41618	2	0	1.0	0.9997637609260572
B19_NODE_120_length_72445_cov_12.201450	B19	CC24	0.3589315208930572	18906	0.2609703913313548	72445	446	269	0.985771712683804	0.9764096054162701
C14_NODE_694_length_23892_cov_10.047237	C14	CJ6	0.2836668004357049	4948	0.20709861041352756	23892	55	54	0.9890864995957964	0.9888843977364592
G23_NODE_313_length_11154_cov_9.409586	B19	G21	0.12967077358109472	642	0.05755782678859603	11154	3	1	0.9984423676012462	0.9953271028037384
CC24_NODE_1072_length_16963_cov_135.912763	C14	CC24	0.12365115867680875	2097	0.1236220008253257	16963	20	9	0.9957081545064378	0.9904625655698616
CT5_NODE_743_length_37825_cov_24.901271	CJ6	T5	0.16828297550311114	3002	0.0793654990085922	37825	0	0	1.0	1.0
T5_NODE_1580_length_19464_cov_23.809830	J6	T5	0.3551763250154671	6889	0.35393547061241265	19464	67	36	0.9947742778342284	0.990274350413703
B19_NODE_754_length_46670_cov_18.282506	B19	CT5	0.3032046217657515	12281	0.26314548960788514	46670	3	2	0.9998371468121487	0.9997557202182232
CZ16_NODE_645_length_26322_cov_17.430731	C14	CC24	0.23870526945084974	2795	0.10618494035407644	26322	103	61	0.978175313059034	0.9631484794275492
G11_NODE_2534_length_13313_cov_10.766707	C14	CC25	0.15138971023063275	1024	0.07691729888079321	13313	26	13	0.9873046875	0.974609375
CT5_NODE_1604_length_17913_cov_23.567365	C14	CC24	0.1067598310042249	1314	0.07335454697705578	17913	28	2	0.9984779299847792	0.9786910197869102
G13_NODE_494_length_34352_cov_1691.109193	C14	CC25	0.20165827657684332	681	0.01982417326502096	34352	0	0	1.0	1.0
CC14_NODE_585_length_17181_cov_59.755985	B19	CC15	0.4382628806372864	6822	0.3970665269774751	17181	280	268	0.9607153327469949	0.958956317795368
CB19_NODE_1000_length_23223_cov_12.089045	B19	CC25	0.11746928585506865	1788	0.07699263661025707	23223	52	32	0.9821029082774048	0.9709172259507829
C15_NODE_315_length_38792_cov_14.958954	B19	CC14	0.1303533278553821	3966	0.102237574757682	38792	130	59	0.9851235501765002	0.9672213817448312
C14_NODE_479_length_30377_cov_13.706022	C14	Z20	0.10237801111797404	2652	0.08730289363663297	30377	44	23	0.9913273001508296	0.9834087481146304
CG13_NODE_473_length_38190_cov_27.527835	C14	CC15	0.12608570606844982	2192	0.057397224404294324	38190	12	0	1.0	0.9945255474452556
C15_NODE_44_length_69415_cov_253.298789	B19	CC15	0.14247183880691733	9878	0.1423035366995606	69415	7	0	1.0	0.9992913545252076
CG13_NODE_1389_length_16268_cov_7.896626	CG13	h10	0.30515527471680665	3960	0.24342267027292844	16268	24	23	0.9941919191919192	0.993939393939394
C14_NODE_1390_length_14088_cov_19.993587	C14	CC15	0.13610825354118858	1720	0.12208972174900624	14088	10	1	0.9994186046511628	0.994186046511628
h10_NODE_2309_length_16164_cov_65.549817	B19	CC24	0.2538026176158472	1435	0.08877753031427864	16164	25	9	0.9937282229965156	0.9825783972125436
CZ16_NODE_1502_length_12383_cov_9.451574	C14	CG12	0.10581717451523544	191	0.015424372123071952	12383	5	3	0.9842931937172776	0.9738219895287958
B19_NODE_263_length_61337_cov_60.253419	B19	CT5	0.5993034207600235	36651	0.5975349299770123	61337	69	25	0.9993178903713404	0.9981173774248996
G13_NODE_216_length_47034_cov_13.233211	B19	CG13	0.1635706066085813	995	0.02115490921461071	47034	32	25	0.9748743718592964	0.9678391959798996
Ch10_NODE_1967_length_10333_cov_315.196342	B19	CC14	0.4144310823311748	1792	0.17342494919190946	10333	50	13	0.9927455357142856	0.9720982142857144
G21_NODE_315_length_44967_cov_28.189927	B19	CC14	0.14414703210984667	2698	0.05999955522939044	44967	37	19	0.9929577464788732	0.9862861378799109
J7_NODE_904_length_27378_cov_7.876734	C14	CC15	0.4631758754352539	7050	0.257506026736796	27378	68	13	0.9981560283687944	0.9903546099290781
CS18_NODE_213_length_49958_cov_54.394706	B19	CC14	0.3171775542569138	14600	0.29224548620841506	49958	328	116	0.992054794520548	0.9775342465753424
CB19_NODE_2346_length_12287_cov_13.819326	B19	CT5	0.4288691455522651	3910	0.3182225115976235	12287	25	9	0.99769820971867	0.9936061381074168
h10_NODE_953_length_35994_cov_92.277915	B19	CC14	0.19755823744035925	7039	0.19556037117297329	35994	114	31	0.9955959653359852	0.9838045176871716
T5_NODE_2634_length_12211_cov_56.307667	B19	CT5	0.7361932106063165	8718	0.7139464417328638	12211	135	12	0.9986235375086028	0.9845147969717826
CC15_NODE_275_length_13011_cov_128.434625	C14	CC15	0.1536674153822322	1984	0.152486357697333	13011	21	0	1.0	0.9894153225806452
h10_NODE_3621_length_11062_cov_189.735441	B19	CC14	0.6923190984578885	4669	0.4220755740372446	11062	75	1	0.9997858213750268	0.983936603127008
C14_NODE_2148_length_10589_cov_7.267515	C14	CJ7	0.2891826617516207	2275	0.21484559448484275	10589	4	0	1.0	0.9982417582417582
G11_NODE_746_length_35279_cov_18.005309	B19	CC14	0.596327277480068	18250	0.5173049122707559	35279	263	44	0.9975890410958904	0.9855890410958904
Ch9_NODE_485_length_18065_cov_9.698279	Ch9	CT5	0.24119740688953856	3795	0.21007473014115693	18065	38	4	0.9989459815546772	0.9899868247694334
G22_NODE_1990_length_13772_cov_8.398775	C15	CC24	0.10803324099722993	234	0.016990996224223058	13772	0	0	1.0	1.0
B19_NODE_1910_length_34479_cov_60.826691	B19	CT5	0.3228473790199549	10581	0.3068824501870704	34479	140	31	0.9970702202060296	0.9867687364143276
CB19_NODE_492_length_39327_cov_69.030734	B19	CC24	0.16256640363092476	6304	0.16029699697408906	39327	58	34	0.9946065989847716	0.9907994923857868
CT5_NODE_2192_length_13667_cov_18.516970	B19	CT5	0.404106463878327	5314	0.3888197848832956	13667	18	11	0.9979299962363568	0.9966127211140384
CJ7_NODE_2411_length_14205_cov_44.235477	C15	CC24	0.1275797373358349	340	0.023935234072509682	14205	3	0	1.0	0.9911764705882352
CT5_NODE_2405_length_12392_cov_10.136905	Ch10	X8	0.4611491515331944	1549	0.125	12392	19	4	0.9974176888315042	0.9877340219496448
CG23_NODE_154_length_45389_cov_24.550977	B19	CC15	0.3901688816667634	6723	0.1481195884465399	45389	72	23	0.9965789082254946	0.9892904953145916
CT5_NODE_791_length_36102_cov_24.178323	CJ6	CT5	0.16056707647545426	5629	0.15591933964877291	36102	0	0	1.0	1.0
CG13_NODE_1530_length_15027_cov_42.880243	B19	CG13	0.3887250301649015	5799	0.3859053703333999	15027	114	16	0.9972409036040696	0.9803414381789964
Z20_NODE_1788_length_35725_cov_7.114830	B19	CC24	0.7098089468779124	24372	0.6822113365990203	35725	636	132	0.9945839487936976	0.9739044805514524
CB19_NODE_677_length_33845_cov_22.759988	B19	CC24	0.15025222195532068	5004	0.14785049490323535	33845	33	8	0.9984012789768184	0.9934052757793764
CC14_NODE_281_length_26950_cov_88.245139	B19	CC14	0.4162118005272734	11209	0.4159183673469388	26950	92	9	0.9991970737799982	0.9917923097510928
CT5_NODE_1656_length_17275_cov_32.878571	CT5	T5	0.5831256881265573	10063	0.5825180897250362	17275	1	0	1.0	0.9999006260558482
C14_NODE_524_length_28709_cov_31.142807	B19	CC15	0.3498642389394665	8762	0.3052004597861298	28709	118	27	0.996918511755307	0.9865327550787492
h9_NODE_2325_length_15678_cov_15.711515	C14	CX8	0.1693548387096774	273	0.017412935323383085	15678	6	0	1.0	0.978021978021978
CB19_NODE_36_length_65785_cov_21.457751	B19	CC14	0.2876898835839618	18806	0.28587063920346584	65785	593	469	0.9750611506965862	0.9684675103690312
C14_NODE_264_length_40611_cov_330.557353	B19	CC14	0.2583990251908587	10391	0.2558666371180222	40611	75	13	0.9987489173323068	0.992782215378693
J7_NODE_2573_length_13519_cov_8.618761	CJ6	J7	0.1086350974930362	741	0.054811746430949035	13519	0	0	1.0	1.0
CJ7_NODE_1534_length_18777_cov_25.377898	C14	CG11	0.6422009569377989	6711	0.35740533631570537	18777	37	0	1.0	0.9944866636864848
J7_NODE_925_length_26865_cov_12.023946	C14	CC15	0.6354697310745172	16092	0.5989949748743718	26865	84	8	0.9995028585632612	0.9947800149142432
C15_NODE_1837_length_12024_cov_13.508647	C14	CC24	0.6726190476190477	7797	0.6484530938123753	12024	164	14	0.9982044376042069	0.9789662690778504
CS18_NODE_930_length_28464_cov_11.085853	B19	CC14	0.28223835664954844	7969	0.27996767847105114	28464	82	1	0.9998745137407454	0.9897101267411218
CB19_NODE_812_length_28832_cov_20.194079	B19	CC14	0.7107352561025149	19246	0.6675221975582686	28832	90	9	0.9995323703626728	0.9953237036267276
CC24_NODE_99_length_67249_cov_21.426601	B19	CC24	0.1927734316458352	12863	0.19127421969099911	67249	125	71	0.9944802923112804	0.990282204773381
CC14_NODE_181_length_33869_cov_107.762584	C14	CC15	0.6128833410386808	19885	0.5871150609702087	33869	42	14	0.9992959517224038	0.9978878551672116
CX8_NODE_421_length_26664_cov_14.461273	B19	CC14	0.2355808285946385	3480	0.13051305130513052	26664	62	24	0.993103448275862	0.9821839080459771
CR17_NODE_879_length_16556_cov_2912.887583	C14	CC15	0.22084942084942089	286	0.017274704034791012	16556	0	0	1.0	1.0
CB19_NODE_2597_length_11278_cov_175.786955	B19	CG13	0.2449436191158045	2737	0.2426848732044689	11278	0	0	1.0	1.0
Z16_NODE_2822_length_14291_cov_8.925892	CZ16	T5	0.11251372118551042	410	0.028689384927576795	14291	0	0	1.0	1.0
C15_NODE_267_length_41647_cov_41.477159	C14	CC15	0.7959837589276979	32543	0.7814008211876006	41647	129	2	0.9999385428509971	0.9960360138893156
CG23_NODE_290_length_36978_cov_69.837310	C14	CC15	0.5878474048302925	14531	0.3929633836335118	36978	176	38	0.9973849012456129	0.987887963663891
CG11_NODE_1149_length_25978_cov_13.163176	B19	CG11	0.5271292064810968	12688	0.4884132727692663	25978	265	159	0.987468474148802	0.9791141235813366
CC14_NODE_294_length_26187_cov_125.399587	C14	CC15	0.4755003450655624	12402	0.4735937679001031	26187	18	0	1.0	0.9985486211901308
B19_NODE_5033_length_13229_cov_14.515257	B19	T5	0.4019736179639513	3992	0.3017612820318996	13229	44	18	0.9954909819639278	0.9889779559118236
CG13_NODE_613_length_32837_cov_19.760600	B19	CG13	0.7900411623763592	25719	0.7832323293845357	32837	61	3	0.9998833547183016	0.9976282126054667
G21_NODE_2573_length_12885_cov_47.960483	B19	CC14	0.9387048548272876	11930	0.925882809468374	12885	126	0	1.0	0.9894383906119028
CT5_NODE_67_length_66532_cov_13.412398	B19	CT5	0.7768058215243202	50706	0.7621295015932184	66532	754	586	0.9884431822663984	0.9851299648956732
G11_NODE_3033_length_11584_cov_57.723393	C14	CC15	0.7166109449234559	8145	0.703125	11584	104	3	0.9996316758747698	0.987231430325353
C24_NODE_716_length_28379_cov_14.408346	C24	CC15	0.5029403007294924	13513	0.4761619507382219	28379	24	7	0.999481980315252	0.9982239325094352
B19_NODE_2589_length_25108_cov_21.232866	B19	CC24	0.8527345194559723	20753	0.8265493069937868	25108	195	18	0.999132655519684	0.9906037681299088
G13_NODE_110_length_59458_cov_19.816625	B19	CC14	0.327116585704372	18855	0.3171146019038649	59458	224	26	0.9986210554229648	0.9881198621055424
h9_NODE_408_length_45466_cov_35.367928	B19	CC14	0.4044519242982345	12737	0.2801434038622267	45466	246	26	0.9979587029912852	0.9806861898406218
B19_NODE_390_length_53931_cov_39.866323	B19	T5	0.3861420748048317	19884	0.3686933303665795	53931	47	6	0.9996982498491248	0.997636290484812
C14_NODE_606_length_26458_cov_390.942469	B19	CC14	0.6457677721294279	16006	0.6049588026305843	26458	309	33	0.9979382731475696	0.9806947394726976
CB19_NODE_335_length_43364_cov_14.689072	B19	CC14	0.3792187939981496	9427	0.21739230698275067	43364	232	62	0.9934231462819559	0.9753898377002228
J7_NODE_2020_length_15814_cov_5.849356	CG13	J7	0.23744464336191465	2520	0.15935247249272794	15814	1	0	1.0	0.9996031746031746
CC14_NODE_865_length_13657_cov_17.715042	C14	CG12	0.1115087152256724	966	0.07073295745771399	13657	18	2	0.9979296066252588	0.9813664596273292
C24_NODE_1156_length_20528_cov_25.850681	C24	C25	0.13847811184017236	2828	0.13776305533904912	20528	0	0	1.0	1.0
CG11_NODE_1714_length_18898_cov_11.221355	C14	CG22	0.6728232189973615	255	0.01349349137474865	18898	1	0	1.0	0.996078431372549
CS18_NODE_1679_length_18191_cov_5.949548	CS18	CSK2	0.3008296980583355	3517	0.1933373646308614	18191	6	6	0.9982940005686664	0.9982940005686664
CB19_NODE_2847_length_10579_cov_10.878183	B19	CJ7	0.2068025028076368	1289	0.12184516494942813	10579	16	10	0.9922420480993018	0.9875872769588828
CG11_NODE_3489_length_10816_cov_8.660255	CG11	CJ7	0.22129203292870095	1586	0.1466346153846154	10816	50	50	0.9684741488020177	0.9684741488020177
CB19_NODE_2529_length_11547_cov_15.039506	B19	CC15	0.17655813953488372	949	0.08218584913830433	11547	18	8	0.9915700737618546	0.9810326659641728
CT5_NODE_585_length_41410_cov_51.076968_fragment_1	CJ6	T5	0.11895234630774827	654	0.06366822429906542	10272	0	0	1.0	1.0
C15_NODE_1307_length_15044_cov_15.486890	C15	CC24	0.4245204336947456	6108	0.40600904014889655	15044	20	1	0.9998362802881466	0.996725605762934
CZ16_NODE_241_length_44833_cov_18.269373	B19	CC15	0.16553133514986376	243	0.005420114647692547	44833	1	0	1.0	0.9958847736625516
CT5_NODE_2365_length_12624_cov_10.194447	Ch9	CSK2	0.6296938687017605	7261	0.5751742712294043	12624	0	0	1.0	1.0
CT5_NODE_1_length_117667_cov_37.605491_fragment_1	B19	CT5	0.20172367357931592	6741	0.20133205901678514	33482	4	2	0.999703308114523	0.999406616229046
B19_NODE_2466_length_26335_cov_15.049467	B19	G13	0.11171784980712388	2230	0.08467818492500474	26335	33	18	0.9919282511210762	0.9852017937219733
G22_NODE_8_length_163663_cov_93.026496_fragment_1	B19	CG22	0.4924698795180723	327	0.013893019501210859	23537	0	0	1.0	1.0
T5_NODE_1112_length_27801_cov_19.446983	CJ6	T5	0.11596772442739806	3205	0.1152836228912629	27801	0	0	1.0	1.0
G13_NODE_490_length_34608_cov_19.216768	B19	CG21	0.13747509509146896	3795	0.10965672676837726	34608	1	0	1.0	0.9997364953886692
CG23_NODE_1697_length_11666_cov_7.533804	CG23	CZ20	0.3749124854142357	3213	0.27541573804217384	11666	50	25	0.9922191098661688	0.9844382197323374
CT5_NODE_1732_length_16691_cov_15.119620	B19	CT5	0.6011556898023508	9155	0.5484991911808759	16691	14	5	0.9994538503549972	0.9984707809939924
B19_NODE_2021_length_32761_cov_13.514890	B19	T5	0.1319964349376114	2962	0.09041238057446352	32761	12	8	0.9972991222147198	0.9959486833220796
Z16_NODE_2378_length_16257_cov_68.367485	C14	CT2	0.24341229704551506	3658	0.22501076459371347	16257	10	3	0.9991798797156916	0.997266265718972
CC14_NODE_865_length_13657_cov_17.715042	C14	CG13	0.2332628611698379	331	0.024236655195138027	13657	10	1	0.9969788519637462	0.9697885196374624
J7_NODE_3726_length_10285_cov_8.733822	C15	J7	0.12469951923076925	830	0.08070004861448711	10285	22	15	0.9819277108433736	0.9734939759036144
G11_NODE_2563_length_13195_cov_6.399391	C14	Z20	0.2804878048780488	69	0.005229253505115574	13195	1	1	0.9855072463768116	0.9855072463768116
CT5_NODE_1594_length_17986_cov_9.462886	CT5	J6	0.1980297547245677	2955	0.16429445123985326	17986	0	0	1.0	1.0
C14_NODE_1562_length_12997_cov_15.189074	B19	Z20	0.128026412325752	349	0.02685235054243287	12997	1	0	1.0	0.997134670487106
Z16_NODE_1319_length_25954_cov_39.739256	B19	CT2	0.1585797465464094	1389	0.05351776219465208	25954	13	6	0.9956803455723542	0.9906407487401008
CC14_NODE_1197_length_10739_cov_13.736241	B19	CJ7	0.19455252918287935	350	0.032591488965453025	10739	9	0	1.0	0.9742857142857144
CB19_NODE_3000_length_10107_cov_45.375050	B19	CT5	0.1982410760475944	1916	0.189571584050658	10107	15	0	1.0	0.9921711899791232
CJ7_NODE_3127_length_11730_cov_15.210193	C14	CG13	0.22508169934640526	1102	0.09394714407502132	11730	0	0	1.0	1.0
h9_NODE_3740_length_10485_cov_5.963471	h9	T5	0.1390728476821192	609	0.0580829756795422	10485	1	0	1.0	0.9983579638752051
T5_NODE_911_length_33962_cov_15.053529	C15	CC24	0.12698412698412698	32	0.000942229550674283	33962	0	0	1.0	1.0
B19_NODE_4444_length_14877_cov_29.815882	B19	T5	0.2487842156454078	3581	0.24070713181420986	14877	34	15	0.9958112259145491	0.9905054454063112
Z16_NODE_3284_length_12580_cov_7.332695	CZ16	Z16	0.3555783009211873	3474	0.27615262321144673	12580	0	0	1.0	1.0
Z16_NODE_2742_length_14647_cov_7.980674	C14	CC24	0.2705506010081427	2791	0.1905509660681368	14647	61	2	0.9992834109638122	0.9781440343962736
B19_NODE_2579_length_25183_cov_12.389884	B19	T5	0.17067152341225544	2905	0.11535559702974227	25183	28	10	0.9965576592082616	0.9903614457831326
B19_NODE_6819_length_10021_cov_7.781256	B19	CT5	0.30077248940941936	1207	0.12044706117153975	10021	6	3	0.9975144987572494	0.9950289975144988
T5_NODE_2929_length_11142_cov_10.773248	B19	T5	0.5643394934976044	4947	0.4439956919763059	11142	39	30	0.993935718617344	0.9921164342025469
R17_NODE_1991_length_11612_cov_13.038591	C14	CG23	0.23952095808383236	120	0.010334137099552188	11612	4	1	0.9916666666666668	0.9666666666666668
CC25_NODE_1070_length_10502_cov_15.927252	B19	CC25	0.1660434562910561	1643	0.15644639116358788	10502	47	22	0.9866098600121728	0.9713937918441876
CB19_NODE_2892_length_10482_cov_42.011509	B19	CT5	0.10299277605779154	998	0.09521083762640717	10482	3	0	1.0	0.9969939879759521
CT5_NODE_2827_length_10651_cov_70.888543	CJ6	CT5	0.4126879699248121	4391	0.4122617594592057	10651	1	0	1.0	0.9997722614438624
CX8_NODE_1258_length_11364_cov_19.014148	B19	CC24	0.6809690601284296	2333	0.20529743048222454	11364	54	7	0.9969995713673382	0.9768538362623232
B19_NODE_892_length_45133_cov_33.003261	B19	CT5	0.8041859843081313	36079	0.7993929054128908	45133	92	92	0.997450040189584	0.997450040189584
CT5_NODE_2144_length_13952_cov_63.377779	B19	Ch9	0.2929210740439381	360	0.025802752293577983	13952	16	9	0.975	0.9555555555555556
CB19_NODE_633_length_35034_cov_20.968838_fragment_2	B19	CZ16	0.19293459251486533	2758	0.11157409280310693	24719	18	6	0.997824510514866	0.9934735315445976
h10_NODE_3569_length_11208_cov_10.698287	C15	h10	0.11493553879834592	945	0.08431477516059957	11208	3	1	0.9989417989417988	0.9968253968253968
CT5_NODE_380_length_45348_cov_16.613737	C14	CG13	0.12378640776699028	51	0.0011246361471288699	45348	0	0	1.0	1.0
B19_NODE_2238_length_29338_cov_12.927671	B19	T5	0.5548997772828508	14949	0.5095439361919695	29338	26	8	0.9994648471469664	0.9982607532276406
CT5_NODE_1979_length_15000_cov_28.552024	CJ6	T5	0.3750198759739227	4717	0.3144666666666667	15000	14	0	1.0	0.9970320118719526
CJ6_NODE_1366_length_12941_cov_15.370402	CC14	CT2	0.1487437185929648	148	0.011436519588903486	12941	2	1	0.9932432432432432	0.9864864864864864
C15_NODE_44_length_69415_cov_253.298789	B19	CC24	0.14231794280775048	9879	0.14231794280775048	69415	1	0	1.0	0.999898775179674
S18_NODE_10414_length_10124_cov_6.256530	C14	CJ7	0.1148295003965107	724	0.07151323587514816	10124	16	3	0.9958563535911602	0.9779005524861878
C15_NODE_315_length_38792_cov_14.958954	B19	CC15	0.13401352745615042	2338	0.060270158795627964	38792	87	60	0.9743370402053037	0.9627887082976904
CT5_NODE_2484_length_11967_cov_13.539120	Ch10	h10	0.2135069654754694	705	0.058912008022060675	11967	0	0	1.0	1.0
CT5_NODE_1609_length_17851_cov_62.153349	B19	CJ6	0.3724595603484032	5388	0.30183183014957143	17851	38	28	0.9948032665181886	0.9929472902746844
CB19_NODE_2876_length_10509_cov_34.382629	B19	CC24	0.13602878190851464	794	0.07555428680178894	10509	17	9	0.9886649874055417	0.9785894206549118
J7_NODE_2705_length_13143_cov_7.104600	C15	CC24	0.4839371155160629	708	0.05386897968500343	13143	8	0	1.0	0.9887005649717514
CC14_NODE_623_length_16538_cov_54.977735	C14	CG11	0.12933025404157045	2072	0.12528721731769255	16538	18	2	0.999034749034749	0.9913127413127412
C15_NODE_1061_length_17268_cov_10.985418	C15	h9	0.2541256196272824	4050	0.2345378735232801	17268	118	45	0.9888888888888888	0.9708641975308642
CT5_NODE_1015_length_28303_cov_21.680225	Ch10	CX8	0.12683083856430066	788	0.027841571564851786	28303	8	6	0.9923857868020304	0.9898477157360406
Z16_NODE_2822_length_14291_cov_8.925892	CZ16	Z16	0.11305116587468228	1023	0.07158351409978309	14291	0	0	1.0	1.0
CZ16_NODE_1255_length_14567_cov_27.006133	C14	CT2	0.22023809523809526	148	0.010159950573213427	14567	2	1	0.9932432432432432	0.9864864864864864
X8_NODE_1914_length_10897_cov_1166.004612	B19	CC24	0.11547659719849675	338	0.03101771129668716	10897	3	0	1.0	0.9911242603550297
CT5_NODE_1648_length_17354_cov_11.573270	Ch10	T5	0.35372541603630864	3741	0.21556989742998733	17354	4	4	0.9989307671745522	0.9989307671745522
Ch10_NODE_651_length_24177_cov_31.240776	B19	CC24	0.12151505053870933	1094	0.04524961740497167	24177	24	8	0.9926873857404022	0.9780621572212066
T5_NODE_252_length_51405_cov_19.807829	B19	CT5	0.10274993574916473	1999	0.038887267775508216	51405	44	30	0.9849924962481241	0.9779889944972486
CJ7_NODE_2970_length_12210_cov_9.701851	C15	J7	0.14544795067101926	802	0.06568386568386568	12210	4	2	0.9975062344139652	0.9950124688279302
Z16_NODE_2378_length_16257_cov_68.367485	C14	CZ16	0.1107119529719138	678	0.0417051116442148	16257	3	3	0.9955752212389379	0.9955752212389379
S18_NODE_6390_length_14862_cov_28.694604	S18	T5	0.17443984998557555	1814	0.1220562508410712	14862	6	0	1.0	0.9966923925027564
h10_NODE_3621_length_11062_cov_189.735441	B19	CC15	0.19127316198445907	960	0.0867835834387995	11062	16	1	0.9989583333333332	0.9833333333333332
G11_NODE_2534_length_13313_cov_10.766707	C14	CG11	0.5948364534046493	5783	0.43438744084729214	13313	128	27	0.9953311430053604	0.9778661594328204
CJ7_NODE_203_length_49677_cov_21.093527	B19	CC15	0.13421052631578947	2244	0.045171809891901685	49677	23	4	0.998217468805704	0.9897504456327986
X8_NODE_1185_length_15899_cov_19.736935	B19	CX8	0.1055234954657873	256	0.016101641612680042	15899	5	1	0.99609375	0.98046875
CS18_NODE_213_length_49958_cov_54.394706	B19	CC15	0.22455229911948613	5279	0.1056687617598783	49958	121	51	0.9903390793710931	0.9770789922333776
G22_NODE_8_length_163663_cov_93.026496_fragment_1	B19	CG23	0.1032608695652174	95	0.004036198326039853	23537	0	0	1.0	1.0
Z16_NODE_1230_length_27459_cov_44.010765	B19	CZ16	0.2584312528612849	6774	0.2466950726537747	27459	17	2	0.9997047534691468	0.9974904044877472
Ch9_NODE_485_length_18065_cov_9.698279	Ch9	h9	0.4316826864582066	7096	0.3928037641848879	18065	37	3	0.9995772266065388	0.9947857948139796
h9_NODE_434_length_44927_cov_33.275940	B19	CC24	0.22781642348150666	5371	0.1195494913971554	44927	47	47	0.9912493018059952	0.9912493018059952
C25_NODE_918_length_23547_cov_93.286395	C14	CG12	0.145748987854251	108	0.004586571537775514	23547	0	0	1.0	1.0
C14_NODE_1608_length_12814_cov_16.625206	C14	Ch10	0.2471407260069617	2982	0.23271421882316215	12814	86	69	0.976861167002012	0.9711602951039572
B19_NODE_3900_length_16693_cov_23.227672	B19	CZ16	0.7796303234669664	12485	0.7479182891032169	16693	35	6	0.9995194233079696	0.9971966359631558
CC14_NODE_292_length_26275_cov_26.346339	C14	CG11	0.1828953037483843	4245	0.1615604186489058	26275	103	30	0.9929328621908128	0.9757361601884571
h9_NODE_408_length_45466_cov_35.367928	B19	CC15	0.16044112415510495	4961	0.1091145031452074	45466	76	1	0.9997984277363436	0.9846805079621044
B19_NODE_2532_length_25601_cov_19.957019	B19	T5	0.2783472423802613	6137	0.23971719854693174	25601	67	14	0.9977187550920644	0.9890826136548804
Z20_NODE_4116_length_17474_cov_7.624318	C14	CG13	0.16086049125060206	1002	0.05734233718667735	17474	26	5	0.99500998003992	0.9740518962075848
CT5_NODE_843_length_33697_cov_60.888027	B19	CJ6	0.2374275258028702	5774	0.17135056533222542	33697	72	64	0.9889158295808798	0.9875303082784898
B19_NODE_299_length_58812_cov_13.204912	B19	CC25	0.1512957222566646	6101	0.10373733251717336	58812	126	111	0.9818062612686445	0.9793476479265694
C15_NODE_1856_length_11951_cov_13.266644	C15	h9	0.4798566809403129	5491	0.4594594594594595	11951	173	80	0.9854307047896558	0.9684938991076306
CS18_NODE_934_length_28402_cov_8.617914	B19	CC24	0.38542227003765467	5732	0.20181677346665727	28402	249	114	0.9801116538729936	0.956559665038381
CG23_NODE_245_length_39386_cov_40.622105	B19	CG23	0.10291970802919707	3948	0.10023866348448687	39386	0	0	1.0	1.0
CZ16_NODE_1502_length_12383_cov_9.451574	C14	CG13	0.19939577039274925	330	0.026649438746668818	12383	6	1	0.9969696969696971	0.9818181818181818
CC14_NODE_281_length_26950_cov_88.245139	B19	CC15	0.2197987809355952	2993	0.11105751391465678	26950	26	17	0.9943200801871032	0.9913130638155696
J7_NODE_366_length_45496_cov_13.723796	CG13	J7	0.1500662706789063	6114	0.1343854404782838	45496	38	38	0.9937847562970232	0.9937847562970232
CC25_NODE_633_length_14486_cov_50.025154	C14	CC25	0.4626484396575532	6701	0.4625845644070137	14486	62	23	0.9965676764661991	0.9907476496045368
B19_NODE_2352_length_27750_cov_16.441379	B19	CC25	0.22060147667927246	4900	0.17657657657657658	27750	130	55	0.9887755102040816	0.973469387755102
T5_NODE_63_length_73070_cov_8.082408	B19	T5	0.1180147541906782	6287	0.08604078281100315	73070	19	14	0.9977731827580724	0.9969778908859552
C14_NODE_264_length_40611_cov_330.557353	B19	CC15	0.2450495942290352	6794	0.1672945753613553	40611	57	19	0.9972034147777452	0.9916102443332352
Ch9_NODE_942_length_11148_cov_8.033535	Ch9	CT5	0.2380520951302378	2102	0.18855400071761752	11148	14	10	0.9952426260704093	0.9933396764985728
C15_NODE_173_length_45884_cov_19.434223	B19	CC24	0.19821658788139235	7380	0.16084038008891988	45884	44	11	0.9985094850948508	0.9940379403794036
J7_NODE_1004_length_24794_cov_48.056267	C14	CG13	0.20012197246907126	2297	0.09264338146325723	24794	23	13	0.9943404440574662	0.9899869394862864
CB19_NODE_1035_length_22717_cov_41.418939	B19	Ch10	0.18505258447079884	2481	0.1092133644407272	22717	8	0	1.0	0.9967754937525192
B19_NODE_3061_length_20942_cov_17.791593	B19	CT5	0.6470225872689939	12604	0.6018527361283545	20942	190	66	0.9947635671215488	0.9849254205014282
CC14_NODE_379_length_22178_cov_19.692628	C14	CG13	0.4185544061804373	6393	0.2882586346830192	22178	42	17	0.9973408415454404	0.9934303144063822
B19_NODE_2929_length_21911_cov_43.843750	B19	CC24	0.3710674024810151	7867	0.3590434028570125	21911	220	146	0.9814414643447312	0.9720350832591841
CG11_NODE_678_length_37807_cov_12.359133	C14	CG11	0.6531646262974831	23849	0.6308091094241807	37807	191	98	0.9958908130319929	0.9919912784603128
CC14_NODE_181_length_33869_cov_107.762584	C14	CC24	0.6082458449389366	19872	0.5867312291475981	33869	263	33	0.9983393719806763	0.9867652979066024
T5_NODE_2126_length_15098_cov_6.292495	J6	T5	0.1547104580812446	1432	0.09484699960259638	15098	6	5	0.996508379888268	0.9958100558659218
C14_NODE_606_length_26458_cov_390.942469	B19	CC15	0.2588051245190478	6121	0.2313477965076725	26458	156	41	0.9933017480803792	0.9745139683058324
CB19_NODE_174_length_48732_cov_26.127247	B19	CC24	0.4248602274918065	17630	0.3617746039563326	48732	555	366	0.9792399319342032	0.9685195689166194
G21_NODE_2573_length_12885_cov_47.960483	B19	CC15	0.9263074484944532	11690	0.907256499805976	12885	125	0	1.0	0.9893071000855432
C15_NODE_423_length_33366_cov_70.974993	B19	CC24	0.5186087295401403	15969	0.4786009710483726	33366	287	34	0.9978708748199636	0.9820276786273404
C15_NODE_267_length_41647_cov_41.477159	C14	CC24	0.984263164236655	40842	0.9806708766537806	41647	184	10	0.9997551540081288	0.9954948337495716
C14_NODE_524_length_28709_cov_31.142807	B19	CC24	0.6885390025575447	17230	0.6001602284997736	28709	311	40	0.9976784677887406	0.981950087057458
CC24_NODE_649_length_24123_cov_25.678494	C14	CC24	0.9207641055916336	21835	0.9051527587779298	24123	471	34	0.9984428669567208	0.9784291275475154
B19_NODE_2231_length_29407_cov_59.356023	B19	CT5	0.6639369645253415	19296	0.6561702995885333	29407	74	35	0.9981861525704808	0.996165008291874
CJ7_NODE_3771_length_10066_cov_10.209969	C14	CJ7	0.1200675571933057	782	0.07768726405722233	10066	7	0	1.0	0.9910485933503836
B19_NODE_665_length_47904_cov_15.545863	B19	J7	0.2845944816053512	10892	0.22737140948563794	47904	144	50	0.9954094748439222	0.9867792875504958
CZ16_NODE_1528_length_12234_cov_13.345349	CC14	CC15	0.15987933634992454	424	0.03465751185221514	12234	0	0	1.0	1.0
C14_NODE_962_length_18376_cov_13.421047	C14	Ch10	0.4415406596023336	7417	0.4036242925555072	18376	195	127	0.9828771740595929	0.9737090467844142
B19_NODE_3870_length_16789_cov_21.511653	B19	CT5	0.749265303570312	11983	0.7137411400321639	16789	13	3	0.9997496453308854	0.99891512976717
C24_NODE_2994_length_10700_cov_8.044152	C24	CS18	0.14582714582714582	982	0.09177570093457944	10700	22	15	0.9847250509164971	0.9775967413441956
X8_NODE_225_length_44380_cov_39.182493	B19	CG12	0.3661209728625459	13262	0.2988283010365029	44380	1	0	1.0	0.999924596591766
CZ16_NODE_1374_length_13451_cov_9.125485	CT2	CZ16	0.10394549199809856	656	0.04876960820756821	13451	0	0	1.0	1.0
CT2_NODE_1659_length_25392_cov_8.295141	B19	Ch9	0.3523489932885906	420	0.0165406427221172	25392	8	4	0.9904761904761904	0.9809523809523808
CJ6_NODE_802_length_19987_cov_8.647200	CT5	T5	0.190761725697444	3754	0.18782208435483064	19987	0	0	1.0	1.0
CZ16_NODE_745_length_22195_cov_14.384056	CG11	CZ16	0.1085165529441496	2147	0.09673349853570624	22195	20	14	0.9934792734047508	0.9906846762925012
CZ16_NODE_241_length_44833_cov_18.269373	B19	CC24	0.4409814323607427	665	0.014832824035866438	44833	14	3	0.9954887218045112	0.9789473684210528
CJ7_NODE_497_length_40146_cov_37.298945	C15	CC24	0.15044123334388074	4279	0.10658596124146864	40146	2	0	1.0	0.9995326010750176
CC24_NODE_1713_length_11876_cov_12.228661	C15	CC24	0.5800034897923574	6648	0.5597844392051196	11876	3	0	1.0	0.999548736462094
CT5_NODE_396_length_44941_cov_17.935169	CJ6	CT5	0.1438917388175762	6199	0.13793640550944572	44941	30	8	0.9987094692692371	0.9951605097596388
CC14_NODE_693_length_15539_cov_25.766210	C14	CJ6	0.31118272078035186	3573	0.2299375764206191	15539	3	0	1.0	0.9991603694374476
CT5_NODE_1_length_117667_cov_37.605491_fragment_1	B19	CZ16	0.15207542549283706	1242	0.037094558270115284	33482	4	1	0.9991948470209341	0.996779388083736
J7_NODE_2573_length_13519_cov_8.618761	CJ7	CT5	0.16126785092302334	926	0.06849619054663808	13519	0	0	1.0	1.0
B19_NODE_4859_length_13691_cov_18.169698	B19	CT5	0.6034059276240379	7370	0.5383098385800891	13691	27	4	0.9994572591587516	0.9963364993215741
CB19_NODE_1288_length_18954_cov_9.626435	C15	CB19	0.5998342083448467	10854	0.5726495726495726	18954	132	91	0.9916159941035564	0.9878385848535104
Z16_NODE_3269_length_12626_cov_12.406650	T5	Z16	0.11679597399874188	1114	0.0882306351972121	12626	0	0	1.0	1.0
CT5_NODE_30_length_72953_cov_63.730349_fragment_1	CJ6	T5	0.31751227495908346	4074	0.2505072864785095	16263	0	0	1.0	1.0
CG23_NODE_245_length_39386_cov_40.622105	B19	Ch9	0.10849990995858094	2410	0.061189255065251615	39386	0	0	1.0	1.0
T5_NODE_3255_length_10243_cov_8.275128	CT5	J6	0.11508865841418535	344	0.03358391096358489	10243	0	0	1.0	1.0
C24_NODE_1142_length_20672_cov_10.472280	C24	CC15	0.4384206713354262	7262	0.3512964396284829	20672	63	15	0.997934453318645	0.9913247039383091
B19_NODE_4248_length_15507_cov_25.990940	B19	Z16	0.9702758710011656	14983	0.9662088089250016	15507	7	0	1.0	0.9995328038443568
B19_NODE_6247_length_10908_cov_44.675481	B19	T5	0.13830694852592662	1459	0.13375504217088374	10908	17	2	0.9986291980808774	0.9883481836874572
B19_NODE_1972_length_33522_cov_19.552096	B19	T5	0.29210737715892354	8727	0.2603364954358332	33522	5	1	0.9998854130858256	0.999427065429128
T5_NODE_463_length_45955_cov_11.485098	B19	Ch10	0.11985688729874774	469	0.010205635948210206	45955	6	2	0.9957356076759062	0.9872068230277186
B19_NODE_2991_length_21449_cov_15.457698	C15	CC24	0.33719806763285026	349	0.01627115483239312	21449	0	0	1.0	1.0
CG21_NODE_937_length_19162_cov_6.358089	C14	CG21	0.29809026630542523	4511	0.23541383989145184	19162	52	44	0.990246065174019	0.9884726224783862
R17_NODE_1991_length_11612_cov_13.038591	C14	CJ7	0.18115942028985507	50	0.004305890458146745	11612	3	0	1.0	0.94
T5_NODE_436_length_46439_cov_11.626013	B19	CT5	0.1822159053054698	8205	0.17668339111522646	46439	30	14	0.9982937233394272	0.9963436928702012
CT5_NODE_2065_length_14402_cov_10.720011	CT5	h9	0.12491189599812046	1595	0.11074850715178447	14402	43	20	0.987460815047022	0.9730407523510972
Z16_NODE_2742_length_14647_cov_7.980674	C14	CG11	0.2426507224713503	974	0.06649825902915273	14647	25	1	0.9989733059548256	0.9743326488706364
CB19_NODE_538_length_38094_cov_17.377087	CB19	CG11	0.1681645255554943	6100	0.16013020423163754	38094	20	14	0.9977049180327868	0.99672131147541
Z20_NODE_3509_length_19941_cov_12.055164	C14	CG21	0.1949745852114702	2033	0.101950754726443	19941	19	14	0.9931136251844564	0.9906542056074766
CJ6_NODE_1366_length_12941_cov_15.370402	CC14	G12	0.27002967359050445	182	0.014063828143111044	12941	3	2	0.989010989010989	0.9835164835164836
CT5_NODE_887_length_32211_cov_24.209572	CJ6	T5	0.16939772110689094	3122	0.096923411257024	32211	0	0	1.0	1.0
T5_NODE_1468_length_20884_cov_6.780498	CJ6	T5	0.2735765427889533	4012	0.19210879141926834	20884	4	1	0.9997507477567298	0.9990029910269193
CT5_NODE_1979_length_15000_cov_28.552024	CT5	J6	0.13898236640193834	2065	0.13766666666666666	15000	17	2	0.9990314769975788	0.9917675544794188
G22_NODE_8_length_163663_cov_93.026496_fragment_1	B19	Ch9	0.2352941176470588	244	0.010366656753197092	23537	0	0	1.0	1.0
CT5_NODE_1779_length_16425_cov_33.009652	CJ6	CT5	0.18414322250639387	3024	0.1841095890410959	16425	0	0	1.0	1.0
G12_NODE_1220_length_13418_cov_22.062935	C14	CG12	0.6298695904975496	7583	0.5651363839618423	13418	26	0	1.0	0.9965712778583674
C15_NODE_1061_length_17268_cov_10.985418	C15	J6	0.12698909911038714	2027	0.11738475793375028	17268	50	19	0.9906265416872224	0.9753330044400592
CZ16_NODE_1502_length_12383_cov_9.451574	C14	CG21	0.2836982968369829	583	0.04708067511911492	12383	23	16	0.9725557461406518	0.9605488850771868
CB19_NODE_335_length_43364_cov_14.689072	B19	CC24	0.10018511246984912	1786	0.041186237431971216	43364	39	20	0.9888017917133258	0.9781634938409854
C14_NODE_1141_length_16102_cov_17.781704	C14	CG21	0.9103614144565784	14005	0.8697677307166811	16102	31	6	0.999571581578008	0.9977865048197072
CT5_NODE_2794_length_10752_cov_19.588857	B19	CJ7	0.19533369506239825	360	0.033482142857142856	10752	5	1	0.9972222222222222	0.9861111111111112
CT5_NODE_2918_length_10413_cov_10.646457	B19	CT5	0.2006975269499049	1899	0.18236819360414866	10413	50	17	0.9910479199578726	0.9736703528172722
C15_NODE_1609_length_13027_cov_6.746454	C15	CC24	0.7454488139333281	9459	0.7261073155753435	13027	8	0	1.0	0.9991542446347396
h10_NODE_2309_length_16164_cov_65.549817	B19	CG13	0.2607636068237206	963	0.05957683741648107	16164	17	7	0.9927310488058152	0.9823468328141224
T5_NODE_649_length_42247_cov_8.661926_fragment_1	B19	CJ6	0.1919521479064709	1059	0.04665814865400714	22697	18	7	0.9933899905571294	0.9830028328611898
C15_NODE_315_length_38792_cov_14.958954	B19	CC24	0.10256808130964387	3966	0.102237574757682	38792	118	71	0.9820978315683307	0.9702471003530004
C15_NODE_2210_length_10634_cov_9.332829	CC24	h10	0.210498687664042	802	0.07541846906150085	10634	6	0	1.0	0.9925187032418952
G11_NODE_1235_length_23303_cov_33.682854	C14	CG11	0.10750647109577223	2492	0.10693902072694504	23303	66	20	0.9919743178170144	0.9735152487961476
C15_NODE_1764_length_12320_cov_7.305585	C14	C15	0.1056338028169014	975	0.07913961038961037	12320	8	0	1.0	0.9917948717948718
Ch9_NODE_657_length_15230_cov_13.510313	B19	CT5	0.4146284649429304	3560	0.2337491792514773	15230	27	6	0.998314606741573	0.9924157303370786
CG11_NODE_1338_length_22868_cov_9.499189	C14	Ch10	0.5784052690582959	8255	0.3609847822284415	22868	186	52	0.9937007874015747	0.9774682010902483
CT5_NODE_1466_length_19392_cov_13.993536	B19	T5	0.17234685073339084	1598	0.08240511551155115	19392	3	2	0.9987484355444304	0.9981226533166458
CG11_NODE_961_length_30190_cov_11.997378	C14	SK2	0.2640449438202247	47	0.0015568068896985757	30190	1	1	0.9787234042553192	0.9787234042553192
G23_NODE_313_length_11154_cov_9.409586	B19	G23	0.2299557082165778	2544	0.2280796126949973	11154	43	34	0.9866352201257862	0.9830974842767296
X8_NODE_1803_length_11501_cov_14.374891	C15	X8	0.136885873727979	1251	0.10877315016085558	11501	2	2	0.9984012789768184	0.9984012789768184
CJ7_NODE_2943_length_12304_cov_15.572128	C14	CJ7	0.3519879571415921	3975	0.3230656697009103	12304	68	53	0.9866666666666668	0.9828930817610064
CT5_NODE_2365_length_12624_cov_10.194447	Ch9	CT5	0.6716707430210003	7964	0.6308618504435995	12624	0	0	1.0	1.0
h10_NODE_2271_length_16380_cov_28.255804	C14	h10	0.15638725641818746	2528	0.15433455433455434	16380	38	16	0.9936708860759492	0.9849683544303798
h9_NODE_1724_length_19467_cov_52.367968	C14	Ch9	0.17335182419458076	1625	0.08347459803770484	19467	31	23	0.9858461538461538	0.9809230769230768
CT5_NODE_970_length_29925_cov_29.442986	B19	CT5	0.13785219554838274	4100	0.13700918964076858	29925	102	88	0.9785365853658536	0.9751219512195122
T5_NODE_1268_length_24159_cov_15.569117	CB19	CT5	0.14382022471910114	1600	0.0662279067842212	24159	2	2	0.99875	0.99875
B19_NODE_4575_length_14462_cov_21.336920	B19	CC24	0.8319496333194963	12025	0.8314894205504079	14462	51	3	0.9997505197505198	0.9957588357588356
CX8_NODE_937_length_14304_cov_1528.190961	B19	CC24	0.7986403676752202	8341	0.5831236017897091	14304	202	62	0.992566838508572	0.9757822803021221
CJ7_NODE_3127_length_11730_cov_15.210193	C14	CG23	0.17516037063435494	983	0.08380221653878943	11730	12	8	0.9918616480162769	0.987792472024415
G13_NODE_1006_length_18841_cov_14.321676	B19	CG13	0.15284230664115878	2237	0.11873042832121435	18841	14	11	0.9950827000447028	0.9937416182387124
CB19_NODE_2876_length_10509_cov_34.382629	B19	CG11	0.1111111111111111	653	0.062137215719859175	10509	6	0	1.0	0.990811638591118
Z16_NODE_3035_length_13484_cov_17.836548	CG13	CZ20	0.100619933237959	211	0.01564817561554435	13484	0	0	1.0	1.0
h9_NODE_2496_length_14861_cov_11.200729	B19	CG13	0.17643322216928695	1111	0.07475943745373798	14861	23	7	0.9936993699369936	0.9792979297929792
Z20_NODE_4116_length_17474_cov_7.624318	C14	CG21	0.2995724211651523	2242	0.12830491015222614	17474	48	20	0.9910793933987512	0.9785905441570026
CC24_NODE_191_length_48785_cov_44.880915	B19	CC24	0.14820663207759982	7227	0.14813979706877115	48785	146	56	0.9922512799225128	0.9797979797979798
B19_NODE_1765_length_36475_cov_60.815376	B19	CG13	0.2725946704067321	9718	0.2664290610006854	36475	59	4	0.9995883926733896	0.9939287919324964
Ch9_NODE_942_length_11148_cov_8.033535	Ch9	h9	0.22806437389770726	2069	0.18559382848941516	11148	0	0	1.0	1.0
C15_NODE_187_length_45060_cov_15.984180	B19	CC24	0.17859742780878424	2944	0.06533510874389703	45060	17	1	0.9996603260869564	0.9942255434782608
T5_NODE_749_length_39735_cov_7.607182	CT5	T5	0.32788351002682337	10268	0.2584119793632817	39735	0	0	1.0	1.0
CC14_NODE_954_length_12795_cov_30.669937	C14	CC14	0.5117242522164223	6176	0.4826885502149277	12795	3	0	1.0	0.9995142487046632
CX8_NODE_287_length_38451_cov_16.065137	B19	CC24	0.3623136014460009	4009	0.10426256794361656	38451	60	15	0.996258418558244	0.9850336742329758
CJ7_NODE_973_length_25727_cov_8.812130	C14	CJ7	0.15448032749602	2717	0.1056088933804952	25727	13	11	0.9959514170040484	0.9952153110047848
CT5_NODE_2985_length_10248_cov_589.432159	B19	Ch9	0.3611111111111111	143	0.013953942232630757	10248	0	0	1.0	1.0
T5_NODE_469_length_45862_cov_72.099111_fragment_1	B19	CJ6	0.2077581687925913	1189	0.03787951193093122	31389	8	2	0.9983179142136248	0.9932716568544996
X8_NODE_503_length_32058_cov_755.247227	B19	CC24	0.4835043312649751	7870	0.2454925447626177	32058	151	46	0.9941550190597204	0.9808132147395172
B19_NODE_2239_length_29332_cov_220.024593	B19	CG13	0.3195957250657288	9360	0.31910541388244923	29332	13	2	0.9997863247863248	0.9986111111111112
CC14_NODE_130_length_39551_cov_22.914675	C14	Ch10	0.22855382087099424	5563	0.14065383934666634	39551	203	201	0.9638684163221284	0.9635088980765774
CJ7_NODE_2916_length_12367_cov_7.317170	C14	CJ7	0.134226275292106	942	0.07617045362658688	12367	21	17	0.9819532908704884	0.9777070063694268
C14_NODE_1141_length_16102_cov_17.781704	C14	CG22	0.9056992875890514	14493	0.9000745249037386	16102	4	0	1.0	0.9997240046919202
CS18_NODE_213_length_49958_cov_54.394706	B19	CC24	0.33725605570265765	13756	0.2753512950878738	49958	292	94	0.993166618202966	0.9787728990985752
G21_NODE_2573_length_12885_cov_47.960483	B19	CC24	0.5084463676458351	6110	0.4741948001552193	12885	75	2	0.9996726677577742	0.9877250409165302
T5_NODE_715_length_40777_cov_8.172241	B19	T5	0.4433465641978436	15749	0.3862226254996689	40777	70	21	0.9986665820052066	0.9955552733506888
S18_NODE_5467_length_16586_cov_17.048454	B19	CZ16	0.1230890464933018	781	0.0470879054624382	16586	1	0	1.0	0.9987195902688859
CJ6_NODE_877_length_18406_cov_8.887854	B19	CC24	0.3389881549889581	3377	0.18347278061501684	18406	76	32	0.9905241338466094	0.9774948178856974
CG11_NODE_831_length_33315_cov_61.256013_fragment_1	C14	CG11	0.4200155965687549	8079	0.41795137092602175	19330	35	12	0.9985146676568882	0.9956677806659241
CT5_NODE_1979_length_15000_cov_28.552024	CT5	T5	0.8084376261606783	12015	0.8009999999999999	15000	1	0	1.0	0.9999167707032875
G11_NODE_2565_length_13193_cov_10.301187	B19	CC24	0.7456933847242979	9480	0.7185628742514971	13193	200	29	0.9969409282700422	0.978902953586498
B19_NODE_3293_length_19531_cov_11.612446	B19	T5	0.25190578158458243	2941	0.15058112743843122	19531	12	4	0.9986399183951036	0.9959197551853112
J7_NODE_2016_length_15841_cov_10.087166	CG13	J7	0.2466275932644897	2651	0.16735054605138566	15841	2	0	1.0	0.999245567710298
C15_NODE_1856_length_11951_cov_13.266644	C15	J6	0.44158571803623	5046	0.4222240816668061	11951	138	51	0.9898929845422116	0.9726516052318668
CT5_NODE_1658_length_17275_cov_10.261382	B19	T5	0.14845663890249874	2121	0.12277858176555714	17275	22	6	0.9971711456859972	0.9896275341819896
Z16_NODE_976_length_32871_cov_30.056131	B19	CG13	0.3028687640587927	9829	0.2990173709348666	32871	16	1	0.9998982602502798	0.9983721640044766
T5_NODE_460_length_45981_cov_14.724361	B19	CT5	0.1757362078432506	6081	0.13225027728844524	45981	96	35	0.9942443677026804	0.984213122841638
T5_NODE_1583_length_19431_cov_8.377684	B19	S18	0.3457123565158677	2048	0.10539858988214708	19431	7	2	0.9990234375	0.99658203125
B19_NODE_5323_length_12523_cov_8.589429	B19	G12	0.11684539767649688	523	0.04176315579334025	12523	11	3	0.9942638623326959	0.9789674952198852
C15_NODE_328_length_38144_cov_150.237444	B19	CC24	0.2674566643815493	8193	0.214791317114094	38144	69	26	0.9968265592579032	0.9915781764921274
G11_NODE_746_length_35279_cov_18.005309	B19	CC24	0.7052977245648194	24270	0.687944669633493	35279	385	46	0.9981046559538524	0.984136794396374
X8_NODE_224_length_44400_cov_22.351652	B19	CG13	0.2629922377887164	11113	0.2502927927927928	44400	20	20	0.9982003059479888	0.9982003059479888
CC24_NODE_400_length_35001_cov_161.300950	B19	CC24	0.2997057226936373	10490	0.2997057226936373	35001	175	91	0.9913250714966636	0.9833174451858914
B19_NODE_2341_length_27920_cov_17.473928	CB19	CT5	0.3423667100130039	6582	0.23574498567335245	27920	5	4	0.9993922819811608	0.9992403524764508
Z16_NODE_798_length_37842_cov_19.206023	CT2	Z16	0.20047013274336284	7249	0.19155964272501447	37842	1	0	1.0	0.9998620499379224
T5_NODE_758_length_39389_cov_24.999644	B19	T5	0.950984627112184	37426	0.9501637513011246	39389	393	132	0.9964730401325282	0.9894992785763908
CB19_NODE_812_length_28832_cov_20.194079	B19	CC24	0.8822947925860547	24991	0.8667799667036626	28832	87	4	0.9998399423792566	0.9965187467488296
Z20_NODE_1788_length_35725_cov_7.114830	B19	CG11	0.8556378459065335	29807	0.8343456962911127	35725	649	92	0.996913476700104	0.9782265910692121
CZ16_NODE_954_length_18073_cov_21.397991	B19	Ch9	0.1072697458321946	785	0.043434958224976485	18073	13	5	0.9936305732484076	0.98343949044586
Z20_NODE_848_length_45902_cov_242.993369	B19	CC24	0.8769514334569519	39490	0.8603110975556619	45902	106	11	0.9997214484679666	0.9973157761458598
G11_NODE_994_length_28087_cov_16.395584	C14	CG13	0.9732446415373244	26336	0.9376579912414996	28087	214	11	0.9995823207776428	0.991874240583232
CB19_NODE_1986_length_13933_cov_7.283903	C15	CB19	0.621615294576668	7966	0.5717361659369842	13933	52	45	0.9943509917147878	0.9934722570926438
CC14_NODE_242_length_28837_cov_14.718609	C14	CG21	0.3283689913864962	5909	0.20491035822034195	28837	54	35	0.9940768319512608	0.9908613978676596
CB19_NODE_322_length_43780_cov_106.137793	B19	CC24	0.9453513951603566	40825	0.9325034262220192	43780	207	10	0.9997550520514392	0.9949295774647888
CB19_NODE_623_length_35520_cov_10.922769	B19	CT5	0.10794163377586412	1805	0.050816441441441436	35520	20	15	0.9916897506925209	0.9889196675900276
B19_NODE_4270_length_15438_cov_10.992914	C15	J7	0.11667615253272624	410	0.026557844280347197	15438	0	0	1.0	1.0
CT5_NODE_1394_length_20362_cov_19.054907	B19	Ch10	0.6308268915436871	10772	0.5290246537668205	20362	74	13	0.9987931674712216	0.9931303379131079
Z20_NODE_3000_length_22873_cov_7.381278	B19	CC24	0.6661313868613139	13689	0.5984785555021204	22873	321	108	0.9921104536489151	0.9765505150120536
C14_NODE_829_length_20810_cov_16.270441	C14	CG11	0.8898926611297294	18322	0.8804420951465641	20810	208	18	0.9990175745006004	0.9886475275624932
CB19_NODE_516_length_38593_cov_25.135451	B19	CT5	0.5990483866774134	23040	0.5969994558598709	38593	121	15	0.9993489583333334	0.9947482638888888
CJ7_NODE_521_length_39495_cov_8.613134	C14	CG23	0.12950365331317712	514	0.01301430560830485	39495	0	0	1.0	1.0
G12_NODE_385_length_32463_cov_18.490774	C14	CG22	0.12091927886957934	1489	0.04586760311739519	32463	3	0	1.0	0.9979852249832102
CG23_NODE_1697_length_11666_cov_7.533804	CG23	G23	0.25439212930428673	2172	0.18618206754671696	11666	10	2	0.9990791896869244	0.9953959484346224
CX8_NODE_1258_length_11364_cov_19.014148	B19	CG11	0.384907091391733	1015	0.08931714185146075	11364	32	8	0.9921182266009853	0.9684729064039408
CT5_NODE_2822_length_10662_cov_9.177241	CT5	T5	0.23586252333369934	2148	0.20146314012380415	10662	0	0	1.0	1.0
B19_NODE_5093_length_13089_cov_8.840264	B19	CT5	0.2758765660472547	3281	0.2506685002674001	13089	44	7	0.9978665041145992	0.9865894544346236
CB19_NODE_633_length_35034_cov_20.968838_fragment_2	B19	T5	0.2220034742327736	3834	0.15510336178648004	24719	24	13	0.9966092853416796	0.9937402190923318
CT5_NODE_1695_length_16959_cov_14.359264	Ch10	CJ6	0.15262997871693526	502	0.029600801934076305	16959	7	1	0.9980079681274899	0.9860557768924304
CT5_NODE_1686_length_17029_cov_38.399081	B19	Ch9	0.6035686578743211	778	0.04568676962828117	17029	33	31	0.9601542416452442	0.9575835475578406
Ch9_NODE_942_length_11148_cov_8.033535	Ch9	J6	0.12610199754491686	1130	0.10136347326874776	11148	4	2	0.9982300884955752	0.9964601769911504
G22_NODE_8_length_163663_cov_93.026496_fragment_1	B19	CJ6	0.27794871794871795	271	0.011513786803755791	23537	0	0	1.0	1.0
G12_NODE_330_length_35831_cov_1923.892889	C14	CG11	0.1261271676300578	1091	0.030448494320560408	35831	16	1	0.9990834097158571	0.9853345554537122
C14_NODE_919_length_19227_cov_11.394794	C14	J7	0.4967455791717067	8624	0.4485359130389556	19227	83	49	0.9943181818181818	0.9903756957328386
T5_NODE_2930_length_11135_cov_18.358664	CT5	J6	0.17399149374919448	1350	0.12123933542882802	11135	18	8	0.994074074074074	0.9866666666666668
CS18_NODE_3501_length_10368_cov_7.185494	CS18	CSK2	0.2577457264957265	1930	0.1861496913580247	10368	13	10	0.9948186528497408	0.9932642487046632
Ch10_NODE_957_length_17529_cov_12.956335	C15	CC24	0.5609739737053929	8363	0.4770950995493183	17529	36	4	0.9995217027382518	0.9956953246442664
C15_NODE_495_length_29787_cov_11.586641	C14	C15	0.2322235059342506	6633	0.22268103535099204	29787	0	0	1.0	1.0
CB19_NODE_1580_length_16264_cov_27.636930	CB19	CT5	0.4525790349417637	7344	0.4515494343334973	16264	45	45	0.993872549019608	0.993872549019608
h10_NODE_3142_length_12540_cov_7.063676	Ch10	CT5	0.12111328549684712	557	0.04441786283891547	12540	1	0	1.0	0.9982046678635548
Z20_NODE_3167_length_21729_cov_5.790855	CG13	G13	0.2952981651376147	4120	0.18960835749459248	21729	0	0	1.0	1.0
S18_NODE_2400_length_33935_cov_13.979723	C24	CC15	0.4746428913814591	14853	0.43768970089877707	33935	9	0	1.0	0.9993940618056958
CC14_NODE_865_length_13657_cov_17.715042	C14	CG22	0.2096069868995633	528	0.038661492275023794	13657	11	5	0.990530303030303	0.9791666666666666
CT5_NODE_2827_length_10651_cov_70.888543	CJ6	T5	0.3556934212226961	2752	0.2583794948831096	10651	0	0	1.0	1.0
CB19_NODE_417_length_41335_cov_15.440141	B19	CT5	0.38187134502923975	15672	0.3791460021773316	41335	6	0	1.0	0.9996171516079632
CS18_NODE_923_length_28585_cov_6.500175	C24	CC15	0.17322151532677849	1198	0.041910092705964665	28585	2	0	1.0	0.998330550918197
C14_NODE_1093_length_16600_cov_12.606830	C14	CJ7	0.164019997059256	2231	0.13439759036144575	16600	39	21	0.990587180636486	0.9825190497534738
CT5_NODE_1604_length_17913_cov_23.567365	C14	CG13	0.2247941241931894	1010	0.0563836319991068	17913	22	1	0.9990099009900991	0.9782178217821782
G12_NODE_1220_length_13418_cov_22.062935	C14	CG13	0.5235602094240838	6500	0.4844239081830377	13418	22	3	0.9995384615384616	0.9966153846153846
B19_NODE_6208_length_10982_cov_19.868948	B19	CG13	0.5791359938008523	5979	0.5444363503915498	10982	152	53	0.9911356414116071	0.974577688576685
C15_NODE_1856_length_11951_cov_13.266644	C15	X8	0.17758666548452878	2003	0.16760103757007785	11951	49	25	0.9875187219171244	0.9755366949575636
h10_NODE_2309_length_16164_cov_65.549817	B19	CG21	0.15814443858724303	300	0.01855976243504083	16164	6	1	0.9966666666666668	0.98
CJ7_NODE_3264_length_11342_cov_7.777886	CJ7	J7	0.29035608308605343	1957	0.17254452477517193	11342	6	0	1.0	0.9969340827797648
CB19_NODE_1148_length_21047_cov_10.679592	B19	CX8	0.11032287403365168	1213	0.05763291680524541	21047	11	3	0.9975267930750206	0.9909315746084087
CC14_NODE_954_length_12795_cov_30.669937	C14	CC15	0.1458273173548946	1010	0.07893708479874953	12795	0	0	1.0	1.0
B19_NODE_727_length_47039_cov_20.761770	B19	CG13	0.131199609088688	5370	0.1141605901486001	47039	11	3	0.9994413407821228	0.9979515828677841
CT5_NODE_2320_length_12822_cov_14.910942	C15	CT5	0.1691883306862827	2024	0.15785368897207924	12822	66	47	0.9767786561264822	0.9673913043478259
B19_NODE_1520_length_39184_cov_12.902093	B19	T5	0.5581633477944544	20714	0.5286341363821968	39184	57	24	0.9988413633291494	0.9972482379067298
CT5_NODE_1373_length_20745_cov_65.619091	B19	CJ6	0.12443257676902535	932	0.04492648831043625	20745	26	19	0.9796137339055794	0.9721030042918456
Z20_NODE_5355_length_14233_cov_6.118211	C14	CJ7	0.10036913341536298	571	0.040118035551183866	14233	21	10	0.9824868651488616	0.9632224168126094
CC24_NODE_1592_length_12462_cov_11.537761	C15	CC24	0.6365861894310316	7541	0.6051195634729578	12462	1	0	1.0	0.9998673915926268
CS18_NODE_3610_length_10109_cov_20.790929	C14	CG22	0.3707758210376012	2337	0.23118013651201896	10109	32	7	0.9970047068891742	0.9863072314933676
CT5_NODE_1139_length_24434_cov_26.763075	CJ6	CT5	0.21522717969709373	5258	0.2151919456495048	24434	0	0	1.0	1.0
CJ7_NODE_1816_length_17058_cov_17.340058	C14	CJ7	0.14871538413452526	2379	0.13946535349982414	17058	63	39	0.9836065573770492	0.9735182849936947
C14_NODE_1203_length_15527_cov_14.532510	C14	CC14	0.7996794871794872	11976	0.7713016036581439	15527	7	0	1.0	0.9994154976619908
CB19_NODE_1000_length_23223_cov_12.089045	B19	CG21	0.12622393925264772	1895	0.08160013779442794	23223	39	34	0.9820580474934036	0.9794195250659632
G11_NODE_2534_length_13313_cov_10.766707	C14	CG13	0.3100977198697069	2380	0.1787726282580936	13313	62	34	0.9857142857142858	0.9739495798319328
CC14_NODE_585_length_17181_cov_59.755985	B19	CG11	0.5521792932765022	8032	0.4674931610499971	17181	363	348	0.9566733067729084	0.9548057768924304
T1_NODE_1590_length_24063_cov_11.668569	S18	T1	0.3069584482524755	6789	0.28213439720733074	24063	142	62	0.9908675799086758	0.9790838120489026
CT5_NODE_804_length_35639_cov_19.791676	CJ6	CT5	0.1382024739771056	4793	0.13448749964926066	35639	1	0	1.0	0.9997913624035052
CT5_NODE_1695_length_16959_cov_14.359264	Ch10	CT5	0.10616126090920933	1630	0.09611415767439116	16959	6	0	1.0	0.996319018404908
B19_NODE_3036_length_21065_cov_332.553927	B19	CT5	0.7911858289404948	16660	0.7908853548540232	21065	25	19	0.9988595438175272	0.998499399759904
S18_NODE_7980_length_12575_cov_7.769728	S18	T1	0.12276440715389712	556	0.04421471172962227	12575	0	0	1.0	1.0
Ch9_NODE_657_length_15230_cov_13.510313	B19	CZ16	0.2951874650251819	2110	0.13854235062376888	15230	46	15	0.9928909952606636	0.9781990521327014
Ch10_NODE_1967_length_10333_cov_315.196342	B19	CG11	0.1045751633986928	464	0.044904674344333685	10333	19	1	0.9978448275862069	0.9590517241379308
J7_NODE_3733_length_10269_cov_11.158606	CG11	CG13	0.2045359092818144	974	0.09484857337618073	10269	12	0	1.0	0.9876796714579056
CB19_NODE_226_length_46512_cov_9.746045	B19	CT5	0.7766148778955123	35840	0.7705538355693154	46512	0	0	1.0	1.0
R17_NODE_214_length_48949_cov_1520.619053	C14	G21	0.14624505928853754	37	0.0007558887822018836	48949	0	0	1.0	1.0
S18_NODE_720_length_49954_cov_11.794445	C14	G13	0.10476518148976433	1827	0.03657364775593546	49954	27	12	0.9934318555008209	0.9852216748768472
B19_NODE_2352_length_27750_cov_16.441379	B19	CG21	0.21838360332945492	4880	0.17585585585585586	27750	130	69	0.9858606557377048	0.9733606557377048
B19_NODE_2143_length_30701_cov_14.083991	B19	CJ7	0.2397780623132736	5618	0.18299078205921632	30701	95	41	0.9927020291918832	0.9830900676397294
G22_NODE_1890_length_14377_cov_7.539659	CT5	J6	0.2833539859562164	2744	0.19086040203102175	14377	24	24	0.9912536443148688	0.9912536443148688
C14_NODE_524_length_28709_cov_31.142807	B19	CG11	0.1059315023163468	2561	0.08920547563481834	28709	14	0	1.0	0.9945333853963296
J7_NODE_1164_length_22178_cov_17.864214	B19	J7	0.10163190421011974	2105	0.09491387861845073	22178	10	8	0.9961995249406176	0.995249406175772
CZ16_NODE_1200_length_15077_cov_155.172281	B19	Ch9	0.4865380538477846	2295	0.15221861112953505	15077	44	11	0.99520697167756	0.9808278867102396
J7_NODE_275_length_50115_cov_13.520935	CG13	J7	0.10802676359595303	4666	0.09310585652998103	50115	19	19	0.9959279897128162	0.9959279897128162
CT5_NODE_1372_length_20749_cov_28.911762	B19	CT5	0.3003960204771564	6220	0.2997734830594245	20749	121	50	0.9919614147909968	0.9805466237942122
Ch10_NODE_1109_length_15595_cov_53.881853	Ch10	Ch9	0.2569101519912781	4006	0.2568772042321257	15595	70	39	0.9902646030953568	0.9825262106839742
T5_NODE_1732_length_17996_cov_30.312859	CJ6	T5	0.15405420634473432	2734	0.1519226494776617	17996	8	0	1.0	0.9970738844184344
C15_NODE_267_length_41647_cov_41.477159	C14	CG11	0.4544565111045886	18580	0.4461305736307537	41647	113	20	0.9989235737351992	0.9939181916038752
Z16_NODE_2742_length_14647_cov_7.980674	C14	CG13	0.2456157538943862	2507	0.17116132996518058	14647	72	2	0.9992022337455124	0.9712804148384524
CJ7_NODE_3032_length_12006_cov_43.029872	B19	CJ7	0.10691716481639624	1252	0.10428119273696483	12006	1	0	1.0	0.9992012779552716
CT5_NODE_1779_length_16425_cov_33.009652	CJ6	CZ20	0.10079689855696748	468	0.028493150684931506	16425	8	3	0.9935897435897436	0.9829059829059827
CB19_NODE_510_length_38783_cov_21.455717	B19	CT5	0.19584376303712972	7511	0.19366732846865892	38783	187	91	0.9878844361602982	0.9751031819997336
Z16_NODE_351_length_50160_cov_26.112065	B19	CT5	0.40083957340594506	17665	0.35217304625199364	50160	108	24	0.9986413812623832	0.9938862156807244
T5_NODE_2926_length_11146_cov_7.849878	B19	X8	0.11727197116717494	423	0.037950834380046664	11146	0	0	1.0	1.0
CR17_NODE_615_length_22056_cov_8.461706	CG12	CR17	0.12819228843264896	2048	0.09285455204932898	22056	32	28	0.986328125	0.984375
h10_NODE_1424_length_24685_cov_14.267032	C14	Ch10	0.19863603257630932	3000	0.12153129430828437	24685	43	31	0.9896666666666668	0.9856666666666668
CJ7_NODE_627_length_36152_cov_19.883314	C14	CC14	0.3780943570767808	10218	0.2826399645939367	36152	8	0	1.0	0.9992170679193578
h10_NODE_1575_length_22660_cov_190.164211	B19	CG11	0.14562118126272913	143	0.006310679611650485	22660	8	7	0.951048951048951	0.944055944055944
CG11_NODE_678_length_37807_cov_12.359133	C14	CG13	0.4521625939293533	15284	0.4042637606792393	37807	124	60	0.996074326092646	0.9918869405914682
B19_NODE_6335_length_10765_cov_12.477684	B19	CJ7	0.5814130641782518	6106	0.5672085462145843	10765	70	8	0.998689813298395	0.9885358663609564
CG11_NODE_2270_length_15407_cov_7.322824	CG11	CZ20	0.3390963953678029	4158	0.2698773284870513	15407	98	53	0.9872534872534872	0.9764309764309764
CG13_NODE_2353_length_10304_cov_16.942336	C14	CG13	0.6654475261607233	6550	0.6356754658385093	10304	66	2	0.9996946564885496	0.9899236641221374
CG11_NODE_3489_length_10816_cov_8.660255	CG11	G11	0.5782129191987396	5138	0.4750369822485207	10816	8	0	1.0	0.9984429739198132
CB19_NODE_2876_length_10509_cov_34.382629	B19	CG12	0.5082730726804755	4147	0.3946141402607289	10509	111	36	0.9913190258017844	0.9732336628888352
S18_NODE_2944_length_28097_cov_8.690036	B19	G13	0.4836847542079358	7960	0.2833042673595046	28097	100	34	0.9957286432160803	0.9874371859296482
CT5_NODE_1872_length_15771_cov_31.985811	B19	CT5	0.17723324257746662	2734	0.17335616004058085	15771	18	0	1.0	0.9934162399414777
CT5_NODE_963_length_30071_cov_17.599014	Ch10	CT5	0.2261236927765081	6530	0.2171527385188388	30071	21	0	1.0	0.9967840735068912
CB19_NODE_174_length_48732_cov_26.127247	B19	CG11	0.20776454642269335	8584	0.17614709020766642	48732	169	59	0.9931267474370924	0.9803122087604846
CG11_NODE_3425_length_10965_cov_8.095417	Ch9	G11	0.10919309514251303	272	0.0248062015503876	10965	1	0	1.0	0.9963235294117648
CS18_NODE_501_length_41223_cov_20.695152	C24	CS18	0.33326718428298563	13435	0.32591029279771006	41223	62	28	0.9979158913286192	0.9953851879419426
J7_NODE_925_length_26865_cov_12.023946	C14	CG12	0.7595670071657264	19928	0.7417829890191701	26865	366	114	0.9942794058611	0.9816338819751104
CB19_NODE_2892_length_10482_cov_42.011509	B19	CZ16	0.19571896763621466	1911	0.18231253577561532	10482	0	0	1.0	1.0
CB19_NODE_1986_length_13933_cov_7.283903	C15	CC24	0.7878165077277212	9583	0.6877915739610996	13933	19	0	1.0	0.9980173223416466
T5_NODE_1842_length_17006_cov_8.422158	B19	h10	0.3064329738058552	4773	0.2806656474185581	17006	60	15	0.9968573224387178	0.9874292897548712
G11_NODE_3033_length_11584_cov_57.723393	C14	CG11	0.9711247514480852	11233	0.9696995856353592	11584	286	18	0.998397578563162	0.9745393038369092
CB19_NODE_1439_length_17411_cov_20.534109	B19	CT5	0.464169257602184	6121	0.3515593590259032	17411	52	24	0.9960790720470512	0.9915046561019442
CT5_NODE_2194_length_13656_cov_20.811117	Ch10	CT5	0.1945904761904762	2554	0.18702401874633864	13656	1	0	1.0	0.999608457321848
CG23_NODE_290_length_36978_cov_69.837310	C14	CG11	0.4933465603940752	14422	0.39001568500189293	36978	237	62	0.9957010123422548	0.9835667729857164
Z20_NODE_1026_length_44199_cov_13.095438	C14	CG13	0.4761904761904762	15530	0.3513654155071382	44199	197	80	0.9948486799742434	0.9873148744365744
J7_NODE_373_length_45273_cov_9.816157	CC24	CJ7	0.13949899696517667	2712	0.05990325359485786	45273	45	45	0.9834070796460176	0.9834070796460176
B19_NODE_76_length_79696_cov_30.514383	B19	CT5	0.6672457299367257	52621	0.6602715318209195	79696	294	291	0.994469888447578	0.9944128769882746
CT5_NODE_1692_length_16977_cov_37.064590	CJ6	CT5	0.24046729526181584	4055	0.2388525652353184	16977	8	1	0.9997533908754624	0.9980271270036992
CT5_NODE_313_length_47039_cov_15.978269	B19	CT5	0.6002372735116479	27827	0.5915729501052318	47039	227	114	0.9959032594243	0.9918424551694398
CC14_NODE_181_length_33869_cov_107.762584	C14	CG11	0.5804872077365649	18968	0.56004015471375	33869	336	137	0.9927773091522564	0.9822859552931252
J7_NODE_904_length_27378_cov_7.876734	C14	CG11	0.4953518045935108	10870	0.3970341149828329	27378	107	4	0.9996320147194112	0.9901563937442502
CX8_NODE_367_length_31019_cov_250.104735	B19	CG11	0.2626628075253256	363	0.011702504916341595	31019	7	4	0.9889807162534436	0.9807162534435262
CG13_NODE_1389_length_16268_cov_7.896626	G13	h10	0.19055118110236224	1694	0.10413080895008606	16268	13	12	0.9929161747343566	0.9923258559622196
Z20_NODE_8124_length_10135_cov_6.317956	CZ20	Z20	0.10485347985347986	229	0.022594967932905767	10135	0	0	1.0	1.0
CZ16_NODE_1123_length_15745_cov_136.996622	B19	CZ16	0.31967733739837395	5033	0.3196570339790409	15745	2	0	1.0	0.9996026226902444
CT5_NODE_585_length_41410_cov_51.076968_fragment_1	CT5	T5	0.1357324467044788	1388	0.1351246105919003	10272	0	0	1.0	1.0
CC14_NODE_13_length_64900_cov_56.858046	C14	CG13	0.2522680378606753	15405	0.2373651771956857	64900	107	61	0.9960402466731579	0.9930542031807854
Z20_NODE_4116_length_17474_cov_7.624318	C14	CG23	0.10417345940658623	639	0.03656861622982717	17474	22	15	0.976525821596244	0.9655712050078248
CC24_NODE_479_length_30575_cov_9.624836	C15	CC24	0.541917827201552	15643	0.5116271463614064	30575	8	1	0.9999360736431632	0.9994885891453046
CJ7_NODE_3127_length_11730_cov_15.210193	C14	CJ7	0.3273948598130841	3363	0.28670076726342714	11730	3	0	1.0	0.9991079393398752
Z20_NODE_3509_length_19941_cov_12.055164	C14	CG23	0.2262967759525595	3320	0.1664911488892232	19941	7	2	0.9993975903614458	0.9978915662650604
CJ6_NODE_1135_length_14960_cov_65.959477	C15	CC24	0.14204715010444646	476	0.031818181818181815	14960	9	1	0.9978991596638656	0.98109243697479
CZ16_NODE_954_length_18073_cov_21.397991	B19	CJ6	0.11575395795484038	446	0.02467769601062358	18073	0	0	1.0	1.0
CC14_NODE_1146_length_11150_cov_34.004146	C14	CC14	0.39034149064855306	4195	0.37623318385650223	11150	5	0	1.0	0.99880810488677
CT2_NODE_2928_length_17613_cov_20.137715	CC14	CC15	0.26049618320610685	273	0.015499914835632771	17613	1	0	1.0	0.9963369963369964
CT5_NODE_1_length_117667_cov_37.605491_fragment_1	B19	T5	0.18801880555351505	5119	0.15288811898930768	33482	2	0	1.0	0.9996092986911506
h9_NODE_1563_length_21263_cov_8.562759	C15	CC24	0.4012335389231538	7221	0.3396040069604477	21263	24	1	0.9998615150256196	0.9966763606148732
G22_NODE_8_length_163663_cov_93.026496_fragment_1	B19	CR17	0.4043186895011169	543	0.023070059905680416	23537	0	0	1.0	1.0
h10_NODE_3621_length_11062_cov_189.735441	B19	CG11	0.2435947204968944	1255	0.11345145543301392	11062	23	4	0.996812749003984	0.9816733067729084
B19_NODE_470_length_51336_cov_32.135352	B19	CT5	0.15477692128007475	6626	0.12907121707963226	51336	30	12	0.9981889526109268	0.9954723815273168
R17_NODE_1991_length_11612_cov_13.038591	C14	CS18	0.4412698412698413	139	0.01197037547364795	11612	7	1	0.9928057553956836	0.9496402877697842
T5_NODE_2930_length_11135_cov_18.358664	CT5	T5	0.5714417234395139	6207	0.5574315222272115	11135	38	0	1.0	0.9938778798131144
h9_NODE_1210_length_27303_cov_16.150727	Ch9	CT5	0.21714318002034128	3843	0.14075376332271178	27303	51	41	0.9893312516263336	0.9867291178766588
CC14_NODE_577_length_17258_cov_11.407720	C14	CJ7	0.15833670578713072	1565	0.09068258199096073	17258	8	5	0.9968051118210862	0.9948881789137379
CJ7_NODE_1557_length_18605_cov_14.557197	C15	CC24	0.29596853490658803	2709	0.14560601988712712	18605	18	1	0.9996308600959763	0.9933554817275748
CG21_NODE_937_length_19162_cov_6.358089	C14	CG23	0.3938472942920682	5313	0.2772675086107922	19162	41	14	0.997364953886693	0.9922830792396009
CC25_NODE_1070_length_10502_cov_15.927252	B19	CG21	0.17391764581348576	1643	0.15644639116358788	10502	47	15	0.9908703590992088	0.9713937918441876
Z16_NODE_2822_length_14291_cov_8.925892	T5	Z16	0.11743097523403248	991	0.0693443425932405	14291	0	0	1.0	1.0
CT5_NODE_2509_length_11847_cov_11.195811	CT5	CZ16	0.10978084415584416	1082	0.09133113868489913	11847	24	16	0.9852125693160814	0.9778188539741222
T5_NODE_761_length_39297_cov_7.574614	CT5	T5	0.24303510758776894	7511	0.1911341832709876	39297	0	0	1.0	1.0
CT5_NODE_1609_length_17851_cov_62.153349	B19	CT5	0.6227663424564578	11013	0.6169402274382387	17851	82	37	0.9966403341505492	0.9925542540633796
J7_NODE_3786_length_10160_cov_5.150915	C14	J7	0.15399086267132492	573	0.05639763779527559	10160	24	24	0.9581151832460733	0.9581151832460733
CB19_NODE_2096_length_13373_cov_12.828428	CB19	CT5	0.1379035118836467	1555	0.11627906976744184	13373	30	29	0.9813504823151126	0.9807073954983924
h9_NODE_1334_length_24827_cov_14.117996	Ch9	T5	0.12944915254237288	1222	0.04922060659765578	24827	7	1	0.9991816693944352	0.9942716857610474
J7_NODE_2098_length_15345_cov_19.253564	C15	CC24	0.12003780718336485	381	0.024828934506353862	15345	0	0	1.0	1.0
T5_NODE_463_length_45955_cov_11.485098	B19	CJ6	0.1880231809401159	292	0.006354041997606354	45955	8	2	0.9931506849315068	0.9726027397260274
Z20_NODE_3113_length_22111_cov_14.633297	B19	CG23	0.11611785095320624	67	0.003030165980733572	22111	0	0	1.0	1.0
CT5_NODE_1979_length_15000_cov_28.552024	J6	T5	0.16108821104699092	1954	0.13026666666666667	15000	17	5	0.997441146366428	0.9912998976458548
CG11_NODE_2768_length_13102_cov_9.445160	CG11	CJ7	0.3513719512195122	3688	0.2814837429400092	13102	75	25	0.9932212581344902	0.9796637744034709
CB19_NODE_2876_length_10509_cov_34.382629	B19	CG13	0.2957846262840949	1670	0.15891140926824626	10509	59	13	0.9922155688622756	0.9646706586826348
B19_NODE_2341_length_27920_cov_17.473928	CB19	J7	0.16770892552586694	2655	0.09509312320916906	27920	0	0	1.0	1.0
CT5_NODE_327_length_46638_cov_31.513814	CJ6	CT5	0.1031827735598164	4811	0.10315622453793044	46638	0	0	1.0	1.0
CJ7_NODE_2916_length_12367_cov_7.317170	C14	G12	0.15382513661202185	563	0.045524379396781764	12367	6	6	0.9893428063943162	0.9893428063943162
J7_NODE_1170_length_22110_cov_24.795239	C14	CC15	0.10131108462455304	85	0.003844414292175486	22110	1	0	1.0	0.9882352941176472
J7_NODE_1153_length_22314_cov_7.146862	CJ7	J7	0.12206534230832375	1487	0.06663977771802455	22314	0	0	1.0	1.0
CT5_NODE_2320_length_12822_cov_14.910942	C15	G11	0.3159905937683715	1075	0.08384027452815472	12822	50	23	0.9786046511627908	0.9534883720930232
J7_NODE_2566_length_13558_cov_6.345701	C14	CG23	0.11397557666214382	84	0.006195604071396961	13558	1	1	0.988095238095238	0.988095238095238
J7_NODE_2573_length_13519_cov_8.618761	CJ7	J7	0.27295041728031416	2224	0.16450920926104	13519	0	0	1.0	1.0
h9_NODE_3421_length_11309_cov_10.152746	C14	h9	0.1120149127266565	661	0.05844902290211336	11309	4	0	1.0	0.9939485627836612
CT5_NODE_2144_length_13952_cov_63.377779	B19	CS18	0.2032447048219919	451	0.03232511467889908	13952	7	1	0.9977827050997784	0.984478935698448
J7_NODE_1949_length_16182_cov_6.300118	CG13	CJ7	0.3048804584074294	3086	0.1907057224076134	16182	75	50	0.983797796500324	0.975696694750486
CJ6_NODE_1220_length_14182_cov_7.406880	B19	h10	0.2160570365778053	2091	0.14744041743054576	14182	3	1	0.9995217599234816	0.9985652797704448
CJ7_NODE_1858_length_16754_cov_96.652255	C15	CC14	0.1005248284214776	996	0.059448489912856624	16754	1	1	0.998995983935743	0.998995983935743
J7_NODE_1060_length_23640_cov_10.075684	C14	CG13	0.24060023604788397	1427	0.06036379018612521	23640	35	18	0.9873861247372108	0.9754730203223546
CX8_NODE_287_length_38451_cov_16.065137	B19	CG11	0.2964970001935359	1532	0.039842916959246834	38451	24	8	0.9947780678851176	0.9843342036553524
C14_NODE_160_length_46385_cov_33.109778	C14	CJ7	0.7156559873836117	33127	0.7141748410046351	46385	261	141	0.9957436532133908	0.9921212304162768
T5_NODE_1583_length_19431_cov_8.377684	B19	T5	0.4236719679757655	3916	0.2015336318254336	19431	17	5	0.9987231869254342	0.9956588355464759
G22_NODE_8_length_163663_cov_93.026496_fragment_1	B19	CS18	0.4870931537598204	434	0.0184390534052768	23537	0	0	1.0	1.0
Z16_NODE_2443_length_15991_cov_144.466554	B19	CT2	0.17410566686504003	2633	0.1646551185041586	15991	103	51	0.980630459551842	0.9608811241929358
CT5_NODE_1342_length_21070_cov_12.588151	B19	Ch9	0.16766467065868262	56	0.0026578073089701	21070	2	0	1.0	0.9642857142857144
C15_NODE_315_length_38792_cov_14.958954	B19	CG11	0.17687106770588787	3767	0.09710765106207464	38792	104	39	0.9896469338996547	0.9723918237324132
T5_NODE_2541_length_12636_cov_18.367618	B19	CT5	0.10525547445255476	721	0.05705919594808484	12636	6	3	0.9958391123439668	0.9916782246879334
CT5_NODE_1449_length_19668_cov_10.745832	Ch9	CT5	0.5990895789302553	11055	0.5620805369127517	19668	65	58	0.9947535052012664	0.9941203075531434
T5_NODE_1176_length_26011_cov_33.026044	CB19	Ch9	0.19916142557651992	95	0.003652300949598247	26011	2	2	0.9789473684210528	0.9789473684210528
CR17_NODE_879_length_16556_cov_2912.887583	C14	CG12	0.529320987654321	1029	0.06215269388741241	16556	11	7	0.9931972789115646	0.989310009718173
CC15_NODE_275_length_13011_cov_128.434625	C14	CG12	0.1146451033243486	638	0.04903543155791253	13011	8	5	0.9921630094043888	0.987460815047022
T5_NODE_1112_length_27801_cov_19.446983	CT5	T5	0.5368204461771713	14871	0.534908816229632	27801	1	0	1.0	0.9999327550265618
h9_NODE_1258_length_26243_cov_11.107034	B19	Ch10	0.18922969327605155	1894	0.07217162671950615	26243	23	6	0.9968321013727559	0.9878563885955648
C15_NODE_1061_length_17268_cov_10.985418	C15	X8	0.184407419050613	2933	0.16985174889969887	17268	62	34	0.9884077736106376	0.9788612342311628
G13_NODE_1619_length_12768_cov_121.128294	C14	G13	0.3626166758177112	4623	0.3620770676691729	12768	7	0	1.0	0.99848583171101
B19_NODE_6207_length_10988_cov_14.354432	B19	CG23	0.3751480691779199	3167	0.28822351656352385	10988	60	11	0.9965266814019575	0.9810546258288602
CB19_NODE_1817_length_14825_cov_79.286324	B19	CT5	0.3893292893086097	5648	0.3809780775716695	14825	13	7	0.9987606232294618	0.997698300283286
T5_NODE_278_length_50316_cov_11.588050	B19	CT5	0.11422370883606099	5737	0.11401939740837905	50316	146	102	0.9822206728255186	0.9745511591424091
T5_NODE_649_length_42247_cov_8.661926_fragment_1	B19	CT5	0.2316927830500993	5249	0.2312640437062167	22697	139	90	0.9828538769289388	0.9735187654791388
CS18_NODE_3610_length_10109_cov_20.790929	C14	CG23	0.3985185185185185	3497	0.3459293698684341	10109	42	6	0.9982842436374036	0.9879897054618244
Z20_NODE_3671_length_19111_cov_14.875420	B19	CZ20	0.3000292654375183	5126	0.2682224896656376	19111	58	3	0.999414748341787	0.9886851346078814
G11_NODE_2534_length_13313_cov_10.766707	C14	CG21	0.4275767918088737	3132	0.2352587696236761	13313	60	18	0.9942528735632185	0.9808429118773946
CG23_NODE_290_length_36978_cov_69.837310	C14	CG12	0.17533845936129064	3717	0.1005192276488723	36978	16	1	0.9997309658326607	0.995695453322572
CB19_NODE_2054_length_13564_cov_22.217707	C14	CB19	0.17253304641869044	2245	0.16551164848127395	13564	8	1	0.999554565701559	0.9964365256124722
CC24_NODE_1603_length_12404_cov_23.681108	C15	CC24	0.9782415271374262	12094	0.9750080619155111	12404	5	0	1.0	0.9995865718538118
h9_NODE_2496_length_14861_cov_11.200729	B19	Ch10	0.25199008221323244	1931	0.1299374200928605	14861	18	8	0.99585706887623	0.9906784049715174
G11_NODE_2092_length_15548_cov_6.022655	G11	J7	0.10353565825992518	858	0.05518394648829431	15548	0	0	1.0	1.0
G21_NODE_315_length_44967_cov_28.189927	B19	CG21	0.27682737169517885	8900	0.1979229212533636	44967	137	61	0.9931460674157304	0.9846067415730336
CT5_NODE_472_length_43375_cov_12.981487	CJ6	CT5	0.1155802703107077	4635	0.10685878962536023	43375	1	0	1.0	0.9997842502696872
B19_NODE_299_length_58812_cov_13.204912	B19	CG21	0.1247745410520594	5050	0.08586682989866014	58812	76	66	0.9869306930693068	0.9849504950495048
B19_NODE_2436_length_26745_cov_36.754140	B19	T5	0.15797134758293113	4124	0.15419704617685548	26745	3	1	0.999757516973812	0.9992725509214356
h9_NODE_408_length_45466_cov_35.367928	B19	CG11	0.226949212585746	7047	0.15499494127479874	45466	89	5	0.9992904782176812	0.9873705122747268
CG13_NODE_1224_length_17975_cov_10.710770	CG13	G13	0.5568944844124699	9289	0.5167732962447844	17975	13	4	0.99956938314135	0.9986004952093874
S18_NODE_388_length_59905_cov_81.858095	B19	S18	0.1650801603206413	9885	0.16501126784074785	59905	181	165	0.9833080424886192	0.9816894284269094
C25_NODE_730_length_28466_cov_95.288233	C14	CG22	0.6278147571165558	17732	0.6229185695215345	28466	21	5	0.9997180239115724	0.9988157004286036
CT5_NODE_2065_length_14402_cov_10.720011	CT5	T5	0.8010600706713781	11335	0.7870434661852521	14402	17	0	1.0	0.9985002205558006
Ch10_NODE_522_length_28676_cov_13.964047	Ch10	CT5	0.560659509202454	14622	0.5099037522667038	28676	10	2	0.999863219805772	0.9993160990288606
CB19_NODE_510_length_38783_cov_21.455717	B19	CZ16	0.16332123933074053	6257	0.16133357398860326	38783	107	49	0.9921687709765064	0.9828991529486976
CJ7_NODE_627_length_36152_cov_19.883314	C14	CC15	0.13018462000300196	2602	0.07197388802832486	36152	1	0	1.0	0.9996156802459646
G12_NODE_385_length_32463_cov_18.490774	C14	CSK2	0.19242617777443835	2561	0.0788898130178973	32463	11	4	0.998438110113237	0.9957048028114018
J7_NODE_904_length_27378_cov_7.876734	C14	CG12	0.18138976951418045	2117	0.07732485937614142	27378	20	3	0.9985829003306566	0.9905526688710441
B19_NODE_6247_length_10908_cov_44.675481	B19	Z16	0.4354411207875805	4600	0.4217088375504217	10908	25	2	0.9995652173913044	0.9945652173913044
S18_NODE_1934_length_38823_cov_16.385137	CG11	S18	0.2700553682194746	6487	0.16709167246220025	38823	79	32	0.9950670571913056	0.987821797441036
CG11_NODE_2943_length_12432_cov_5.937222	CG11	CZ20	0.3328210143915048	2382	0.1916023166023166	12432	45	41	0.9827875734676742	0.9811083123425692
R17_NODE_259_length_45933_cov_37.260648	C14	CG21	0.12347961467354285	1269	0.02762719613349879	45933	8	1	0.9992119779353822	0.9936958234830576
G11_NODE_966_length_28739_cov_9.459559	C15	G11	0.2140770024063252	4982	0.17335328299523295	28739	48	22	0.995584102769972	0.990365315134484
CC24_NODE_283_length_41618_cov_32.360513	C15	h9	0.12694805194805195	1564	0.037579893315392375	41618	0	0	1.0	1.0
G11_NODE_746_length_35279_cov_18.005309	B19	CG11	0.7284164489378621	25649	0.7270330791689107	35279	338	16	0.9993761940036648	0.9868220983274202
CJ7_NODE_2411_length_14205_cov_44.235477	C15	CJ7	0.17108468261928644	2388	0.16810982048574447	14205	16	2	0.9991624790619764	0.9932998324958124
Z16_NODE_2661_length_15031_cov_25.667935	B19	CT5	0.3133134490238612	4622	0.3074978378018761	15031	70	2	0.9995672868887928	0.9848550411077456
G21_NODE_2573_length_12885_cov_47.960483	B19	CG11	0.945699564011098	11930	0.925882809468374	12885	88	2	0.999832355406538	0.9926236378876782
CC14_NODE_242_length_28837_cov_14.718609	C14	CG23	0.3436078827690753	6800	0.2358081631237646	28837	44	7	0.9989705882352942	0.993529411764706
G11_NODE_2565_length_13193_cov_10.301187	B19	CG11	0.7366191759722757	9565	0.7250056848328659	13193	153	6	0.9993727130162048	0.9840041819132253
CG22_NODE_608_length_17673_cov_19.427801	C25	CG22	0.7292740860900295	12588	0.7122729587506366	17673	32	0	1.0	0.9974578964092788
CT5_NODE_1372_length_20749_cov_28.911762	B19	CZ16	0.3716431800053177	5591	0.2694587690973059	20749	131	26	0.9953496691110714	0.9765694866750134
CC14_NODE_1220_length_10652_cov_15.289327	C14	h10	0.26834381551362685	2560	0.2403304543747653	10652	69	32	0.9875	0.973046875
B19_NODE_2947_length_21806_cov_37.392074	B19	CG12	0.5632998803056809	12236	0.5611299642300285	21806	290	150	0.987741091860085	0.9762994442628309
CR17_NODE_428_length_29782_cov_20.329061	C14	CR17	0.25959939007485444	7491	0.25152776845074204	29782	100	24	0.9967961553864636	0.9866506474435991
CG11_NODE_2270_length_15407_cov_7.322824	CG11	G11	0.28940807092067594	3134	0.20341403258259236	15407	62	32	0.9897894065092534	0.9802169751116784
CB19_NODE_812_length_28832_cov_20.194079	B19	CG11	0.10479100560191172	2675	0.09277885682574916	28832	7	0	1.0	0.9973831775700934
C14_NODE_2065_length_10908_cov_23.027826	C14	CG23	0.6509083805430749	6664	0.6109277594426109	10908	62	12	0.9981992797118848	0.9906962785114044
G11_NODE_2563_length_13195_cov_6.399391	CC14	CZ20	0.18915510718789408	150	0.011367942402425163	13195	3	1	0.9933333333333332	0.98
CC14_NODE_379_length_22178_cov_19.692628	C14	CJ7	0.3916559455982356	6393	0.2882586346830192	22178	96	39	0.993899577663069	0.984983575786016
S18_NODE_6551_length_14609_cov_7.466607	CG13	G13	0.16106828193832598	585	0.040043808611130126	14609	3	0	1.0	0.9948717948717948
C14_NODE_1390_length_14088_cov_19.993587	C14	CG22	0.14382642998027614	1823	0.12940090857467348	14088	25	0	1.0	0.986286341195831
T5_NODE_807_length_38000_cov_46.303492	B19	Ch9	0.2976380134376948	8594	0.2261578947368421	38000	18	6	0.9993018384919712	0.9979055154759134
T5_NODE_1480_length_20705_cov_9.085278	CT5	T5	0.22303951367781155	3669	0.17720357401593814	20705	41	9	0.9975470155355682	0.9888252929953666
T5_NODE_456_length_46055_cov_10.771848	B19	CT5	0.7814862014413781	35567	0.7722722831397243	46055	272	224	0.993702027160008	0.992352461551438
Z20_NODE_1788_length_35725_cov_7.114830	B19	CG13	0.7537412556450899	25536	0.7147935619314206	35725	523	92	0.9963972431077694	0.9795191102756892
C24_NODE_716_length_28379_cov_14.408346	C24	CS18	0.4340076180614622	11736	0.4135452271045492	28379	42	13	0.9988922972051808	0.9964212678936604
J7_NODE_925_length_26865_cov_12.023946	C14	CG13	0.7212099839347988	18406	0.6851293504559837	26865	257	69	0.9962512224274692	0.9860371617950668
C15_NODE_267_length_41647_cov_41.477159	C14	CG12	0.6431366793855787	26294	0.6313539990875693	41647	170	55	0.997908268045942	0.9935346466874572
CS18_NODE_3389_length_10684_cov_7.235676	CC14	CS18	0.24557100027255385	1802	0.16866342193934855	10684	0	0	1.0	1.0
CZ16_NODE_521_length_32902_cov_52.430663	B19	CZ16	0.8849317629463451	28401	0.8631998054829494	32902	32	0	1.0	0.9988732791098904
J7_NODE_728_length_32336_cov_26.947554	B19	CG13	0.6889112763148753	19831	0.613279317169718	32336	303	12	0.9993948867934044	0.9847208915334578
CB19_NODE_466_length_40038_cov_23.901458	B19	CT5	0.2884090909090909	11421	0.28525400869174283	40038	89	61	0.9946589615620348	0.9922073373610016
CB19_NODE_203_length_47350_cov_16.012221	B19	CT5	0.4064884580313865	16940	0.3577613516367476	47350	208	85	0.9949822904368358	0.9877213695395514
Z20_NODE_3000_length_22873_cov_7.381278	B19	CG11	0.6898224507616183	14220	0.6216936999956281	22873	299	44	0.9969057665260196	0.9789732770745428
CT5_NODE_1394_length_20362_cov_19.054907	B19	CJ6	0.648015357687313	11477	0.5636479717120125	20362	62	12	0.9989544306003312	0.9945978914350441
B19_NODE_4404_length_14983_cov_23.258441	B19	T5	0.8759833093918873	12806	0.8547019955950077	14983	55	0	1.0	0.9957051382164609
CG11_NODE_678_length_37807_cov_12.359133	C14	CG21	0.5996036240090601	21178	0.5601608167799614	37807	174	80	0.9962224950420248	0.9917839267164038
C14_NODE_606_length_26458_cov_390.942469	B19	CG13	0.9048905595363952	23110	0.8734598231158818	26458	409	18	0.9992211163998268	0.9823020337516228
CC14_NODE_181_length_33869_cov_107.762584	C14	CG12	0.9181099564792612	31011	0.91561605007529	33869	326	86	0.9972267904936958	0.9894876011737772
Z20_NODE_1026_length_44199_cov_13.095438	C14	CG21	0.5456049217911141	18801	0.42537161474241497	44199	380	113	0.9939896813999256	0.9797883091324928
R17_NODE_729_length_26987_cov_9.917607	CG12	CR17	0.386016479545126	8011	0.2968466298588209	26987	114	67	0.9916364998127576	0.9857695668455874
h9_NODE_3407_length_11339_cov_5.409341	CG13	Ch9	0.14331210191082802	810	0.07143487079989418	11339	0	0	1.0	1.0
Z16_NODE_2733_length_14676_cov_110.709596	B19	T2	0.10707803992740472	826	0.05628236576723903	14676	0	0	1.0	1.0
J7_NODE_373_length_45273_cov_9.816157	CC24	J7	0.19991413413474807	6519	0.14399310847525015	45273	111	111	0.9829728485964104	0.9829728485964104
B19_NODE_5093_length_13089_cov_8.840264	B19	CZ16	0.24916658729402802	2616	0.199862479944992	13089	22	5	0.9980886850152904	0.9915902140672784
CG23_NODE_245_length_39386_cov_40.622105	B19	CSK1	0.10999567286888792	3813	0.0968110496115371	39386	0	0	1.0	1.0
J7_NODE_3211_length_11458_cov_6.558800	C14	J7	0.1905895276455511	1041	0.09085355210333393	11458	0	0	1.0	1.0
C25_NODE_394_length_40269_cov_18.774979	C25	CG22	0.17381979793803778	6727	0.16705157813702848	40269	0	0	1.0	1.0
S18_NODE_10014_length_10463_cov_16.478862	C14	G11	0.2044728434504792	128	0.012233585013858359	10463	2	1	0.9921875	0.984375
CT5_NODE_570_length_41674_cov_19.712487	CJ6	CT5	0.17338450111413714	7003	0.16804242453328214	41674	1	0	1.0	0.9998572040554048
T5_NODE_2740_length_11797_cov_10.617867	B19	T5	0.13151000733521953	1255	0.10638297872340426	11797	3	0	1.0	0.997609561752988
CT5_NODE_2484_length_11967_cov_13.539120	Ch10	X8	0.24375650364203955	937	0.07829865463357567	11967	22	21	0.9775880469583778	0.9765208110992528
CT5_NODE_1772_length_16449_cov_17.034525	CT5	CZ20	0.6000243961941937	9838	0.5980910693659189	16449	150	144	0.9853628786338686	0.9847529985769464
CC14_NODE_1146_length_11150_cov_34.004146	C14	CC15	0.29210329341317365	1561	0.14	11150	0	0	1.0	1.0
C14_NODE_2148_length_10589_cov_7.267515	C14	J7	0.3087525844245348	2688	0.2538483331759373	10589	0	0	1.0	1.0
B19_NODE_2341_length_27920_cov_17.473928	CB19	T5	0.2469095104664579	4494	0.1609598853868195	27920	6	3	0.9993324432576768	0.9986648865153538
C15_NODE_495_length_29787_cov_11.586641	C14	CC24	0.21342621912602916	6066	0.20364588578910264	29787	1	0	1.0	0.9998351467194198
R17_NODE_844_length_23114_cov_14.433583	C14	CG21	0.2351109381082133	604	0.026131348965994637	23114	13	0	1.0	0.9784768211920528
CB19_NODE_701_length_32812_cov_11.167170	B19	CX8	0.10344827586206896	1215	0.03702913568206754	32812	17	15	0.9876543209876544	0.9860082304526748
CT5_NODE_2827_length_10651_cov_70.888543	CT5	T5	0.5731203007518797	6098	0.5725284010890996	10651	0	0	1.0	1.0
CT1_NODE_425_length_22818_cov_7.484910	CG13	CT1	0.30798771121351765	5213	0.2284599877289859	22818	0	0	1.0	1.0
Ch10_NODE_2023_length_10114_cov_11.269410	C15	CC14	0.1457787100157315	278	0.027486652165315404	10114	0	0	1.0	1.0
CC24_NODE_1713_length_11876_cov_12.228661	CB19	CC24	0.2033103448275862	2211	0.18617379589087235	11876	42	18	0.9918588873812756	0.9810040705563092
CX8_NODE_1258_length_11364_cov_19.014148	B19	CG13	0.6531604538087521	2015	0.17731432594156987	11364	39	4	0.9980148883374691	0.9806451612903224
CC14_NODE_227_length_30106_cov_162.869954	B19	CG13	0.1352077734132727	654	0.021723244535972897	30106	11	1	0.9984709480122324	0.9831804281345564
G11_NODE_2693_length_12673_cov_7.837296	G11	J7	0.369921514312096	3205	0.2528998658565454	12673	10	3	0.9990639625585024	0.9968798751950078
CZ16_NODE_1017_length_17179_cov_15.085903	CT5	CZ16	0.3396475242776645	5666	0.3298212934396647	17179	100	34	0.9939992940345924	0.9823508648076243
CT5_NODE_818_length_34960_cov_13.168916	CJ7	T5	0.15301085883514315	620	0.017734553775743706	34960	6	3	0.9951612903225806	0.9903225806451612
X8_NODE_1172_length_16034_cov_1520.576694	B19	CG13	0.4061135371179039	93	0.0058001746289135575	16034	0	0	1.0	1.0
G11_NODE_1790_length_17498_cov_7.188213	G11	J7	0.2908501896333755	3681	0.2103668990741799	17498	6	2	0.9994566693833198	0.9983700081499592
CG11_NODE_1714_length_18898_cov_11.221355	C14	G11	0.1348435814455232	125	0.0066144565562493395	18898	2	1	0.992	0.9840000000000001
CT5_NODE_2509_length_11847_cov_11.195811	CT5	T5	0.3292276627965674	3261	0.27525955938212204	11847	15	3	0.999080036798528	0.9954001839926404
CC25_NODE_1070_length_10502_cov_15.927252	B19	CG22	0.20494104435710275	1095	0.10426585412302418	10502	36	17	0.9844748858447488	0.9671232876712328
CC14_NODE_585_length_17181_cov_59.755985	B19	CG13	0.2911758834098622	2917	0.16978057156160875	17181	127	104	0.9643469317792251	0.9564621186150154
CC24_NODE_1592_length_12462_cov_11.537761	C15	Ch10	0.52390507764788	6005	0.4818648692023752	12462	90	21	0.9965029142381348	0.9850124895920068
CJ7_NODE_1534_length_18777_cov_25.377898	C14	CG23	0.12987179487179487	1013	0.053948980135271885	18777	17	6	0.9940769990128332	0.9832181638696941
J7_NODE_984_length_25233_cov_104.855866	C15	J7	0.10105060550164408	2520	0.09986921888003804	25233	5	2	0.9992063492063492	0.998015873015873
CG11_NODE_2768_length_13102_cov_9.445160	CG11	G11	0.3185061625428598	3437	0.2623263623874217	13102	15	0	1.0	0.9956357288332848
CB19_NODE_2630_length_11203_cov_8.904916	CB19	CC24	0.2012279163012154	1606	0.14335445862715346	11203	37	16	0.9900373599003736	0.9769613947696141
G12_NODE_330_length_35831_cov_1923.892889	C14	CG13	0.10961791831357047	832	0.02322011665875917	35831	24	3	0.9963942307692308	0.971153846153846
CT5_NODE_1102_length_25523_cov_33.028153	CJ6	CT5	0.10862129968156622	2763	0.1082552991419504	25523	0	0	1.0	1.0
CB19_NODE_1521_length_16747_cov_10.618140	CB19	CT5	0.7317618615896041	12107	0.7229354511255748	16747	11	5	0.9995870157759974	0.9990914347071942
CG13_NODE_473_length_38190_cov_27.527835	C14	CG13	0.16138428647781936	6039	0.15813040062843675	38190	41	10	0.9983440967047524	0.9932107964894851
CT5_NODE_2984_length_10250_cov_38.535360	B19	Z16	0.31584158415841584	319	0.031121951219512195	10250	2	2	0.9937304075235108	0.9937304075235108
CJ7_NODE_497_length_40146_cov_37.298945	C15	CJ7	0.12873810178129766	5153	0.128356498779455	40146	24	22	0.9957306423442654	0.9953425189210168
CT5_NODE_464_length_43481_cov_91.824138	B19	Ch9	0.1133363677742376	249	0.005726639221729031	43481	7	1	0.9959839357429718	0.9718875502008032
T5_NODE_1583_length_19431_cov_8.377684	B19	X8	0.22142429682824652	1110	0.057125212289640265	19431	7	4	0.9963963963963964	0.9936936936936936
C24_NODE_1309_length_18906_cov_6.273832	C24	CC15	0.3723089911355002	6174	0.32656299587432563	18906	14	2	0.9996760609005508	0.9977324263038548
Z20_NODE_3569_length_19661_cov_30.034734	C14	CG21	0.14086626537555613	2153	0.10950612888459386	19661	48	10	0.9953553181607059	0.9777055271713888
CB19_NODE_3000_length_10107_cov_45.375050	B19	h9	0.1681333471373848	1624	0.16068071633521322	10107	7	0	1.0	0.9956896551724138
C15_NODE_315_length_38792_cov_14.958954	B19	CG12	0.11495318976261558	3966	0.102237574757682	38792	96	15	0.9962178517397882	0.9757942511346444
T5_NODE_2541_length_12636_cov_18.367618	B19	G11	0.13711221754117198	358	0.028331750553972777	12636	3	0	1.0	0.9916201117318436
CT5_NODE_2259_length_13265_cov_10.178047	CB19	CT5	0.4695366005514542	5279	0.3979645684131172	13265	13	5	0.9990528509187346	0.99753741238871
CB19_NODE_678_length_33839_cov_48.693346	B19	Ch9	0.12216360190544485	2385	0.07048080617039511	33839	65	52	0.978197064989518	0.9727463312368972
CB19_NODE_2847_length_10579_cov_10.878183	B19	h10	0.10269607843137253	419	0.03960676812553171	10579	3	1	0.9976133651551312	0.9928400954653938
CT5_NODE_995_length_29080_cov_32.837382	B19	Ch9	0.3894583611330139	6421	0.22080467675378268	29080	161	43	0.9933032237969164	0.9749260239838032
B19_NODE_2021_length_32761_cov_13.514890	CB19	T5	0.13352301088150145	2675	0.08165196422575624	32761	12	12	0.9955140186915888	0.9955140186915888
T5_NODE_911_length_33962_cov_15.053529	C15	CZ16	0.12167300380228135	32	0.000942229550674283	33962	2	2	0.9375	0.9375
CT5_NODE_1297_length_21659_cov_56.731068	B19	CS18	0.2802816901408451	1592	0.07350293180663928	21659	27	15	0.990577889447236	0.9830402010050252
B19_NODE_3870_length_16789_cov_21.511653	B19	T5	0.7262240283148719	11080	0.6599559235213532	16789	12	1	0.9999097472924188	0.9989169675090253
S18_NODE_7940_length_12642_cov_6.892349	C14	G11	0.21131240492324715	1528	0.12086695143173548	12642	14	0	1.0	0.9908376963350786
CG23_NODE_245_length_39386_cov_40.622105	B19	CSK2	0.1018800405917855	3815	0.09686182907632153	39386	0	0	1.0	1.0
CC14_NODE_130_length_39551_cov_22.914675	C14	G13	0.20434716828886984	4052	0.10245000126419054	39551	30	29	0.99284304047384	0.9925962487660416
J7_NODE_2571_length_13531_cov_19.116652	CG13	J7	0.10562041813738801	1167	0.08624639716207227	13531	7	7	0.9940017137960584	0.9940017137960584
C14_NODE_447_length_31909_cov_15.430684	C14	Ch10	0.8915790489051799	27729	0.8690024757905294	31909	126	21	0.999242670128746	0.9954560207724764
S18_NODE_9023_length_11362_cov_11.344742	CS18	CSK2	0.15175969513561982	1354	0.11916916035909172	11362	34	16	0.9881831610044312	0.9748892171344166
S18_NODE_5334_length_16925_cov_11.337107	C24	S18	0.16726943942133815	1110	0.06558345642540621	16925	12	1	0.9990990990990992	0.9891891891891892
CT5_NODE_2160_length_13877_cov_17.530459	B19	CT5	0.13688562241616906	1788	0.12884629242631693	13877	29	17	0.9904921700223712	0.9837807606263982
C14_NODE_2065_length_10908_cov_23.027826	C14	CJ7	0.2552005573803125	2564	0.23505683901723504	10908	2	0	1.0	0.9992199687987521
CB19_NODE_2054_length_13564_cov_22.217707	C14	CC14	0.21184467827544465	2275	0.16772338543202595	13564	2	0	1.0	0.9991208791208792
B19_NODE_2947_length_21806_cov_37.392074	B19	CG13	0.25533980582524274	5523	0.2532789140603504	21806	139	88	0.9840666304544632	0.9748325185587544
B19_NODE_1720_length_37057_cov_12.875601	C15	CB19	0.3047781269272562	10378	0.2800550503278733	37057	245	208	0.9799576026209288	0.9763923684717672
CT5_NODE_815_length_35076_cov_19.439708	B19	CG13	0.12922594961493278	990	0.02822442695860417	35076	8	6	0.993939393939394	0.991919191919192
J7_NODE_3733_length_10269_cov_11.158606	CG11	CJ7	0.12688199716896156	986	0.09601713896192424	10269	16	2	0.9979716024340772	0.9837728194726166
h9_NODE_2496_length_14861_cov_11.200729	B19	Ch9	0.2223492175136276	2529	0.17017697328578155	14861	50	19	0.9924871490707791	0.9802293396599446
C14_NODE_264_length_40611_cov_330.557353	B19	CG13	0.21278054862842893	3413	0.08404126960675679	40611	35	4	0.9988280105479049	0.9897450922941694
h10_NODE_2745_length_14101_cov_23.896269	C14	h10	0.4154773004374955	5793	0.4108219275228707	14101	70	26	0.9955118246159158	0.987916450889004
C14_NODE_1024_length_17491_cov_11.072953	C14	CG21	0.2576952606965869	3692	0.2110799839917672	17491	8	0	1.0	0.9978331527627302
h9_NODE_1258_length_26243_cov_11.107034	B19	Ch9	0.13423400458832527	2633	0.10033151697595548	26243	28	5	0.9981010254462591	0.9893657424990504
S18_NODE_7641_length_13045_cov_12.642879	CS18	CT5	0.3189035468836401	4037	0.309467228823304	13045	47	11	0.997275204359673	0.9883576913549664
CT5_NODE_970_length_29925_cov_29.442986	B19	T5	0.13265513733468973	3912	0.13072681704260652	29925	96	81	0.9792944785276072	0.9754601226993864
C14_NODE_942_length_18620_cov_73.543927	C14	G13	0.28073946689595874	5224	0.2805585392051557	18620	41	3	0.9994257274119448	0.9921516079632464
G23_NODE_38_length_39033_cov_10.159423	C14	CG22	0.4036243194883314	10602	0.27161632464837443	39033	26	3	0.9997170345217884	0.9975476325221656
CT5_NODE_1692_length_16977_cov_37.064590	CJ6	T5	0.2344188052620229	2174	0.1280556046415739	16977	6	1	0.9995400183992641	0.997240110395584
G21_NODE_2573_length_12885_cov_47.960483	B19	CG12	0.14148741037185258	1697	0.13170353123787348	12885	23	0	1.0	0.986446670595168
CG11_NODE_2027_length_16724_cov_13.247885	CG11	Ch9	0.3735806207418622	5922	0.3541018895001196	16724	0	0	1.0	1.0
B19_NODE_2352_length_27750_cov_16.441379	B19	CG23	0.2150320642181264	4795	0.1727927927927928	27750	126	70	0.9854014598540146	0.9737226277372264
CG23_NODE_154_length_45389_cov_24.550977	B19	CG23	0.2795893986991726	12638	0.2784375068849281	45389	136	84	0.9933533786991612	0.989238803608166
CC14_NODE_181_length_33869_cov_107.762584	C14	CG13	0.5795027066703368	18948	0.5594496442174259	33869	288	121	0.9936141017521638	0.9848005066497784
CB19_NODE_516_length_38593_cov_25.135451	B19	T5	0.12862681828827188	4943	0.12808022180188114	38593	26	1	0.9997976937082744	0.9947400364151324
B19_NODE_225_length_63654_cov_201.268102	B19	CT5	0.37038613752108857	23491	0.36904200835768375	63654	49	21	0.999106040611298	0.9979140947596952
C15_NODE_1119_length_16762_cov_7.752738	C15	CB19	0.14202321724709785	2141	0.1277293879012051	16762	4	1	0.9995329285380664	0.9981317141522652
CG11_NODE_1338_length_22868_cov_9.499189	C14	G11	0.3776209113782499	5403	0.2362690222144481	22868	89	35	0.9935221173422172	0.9835276698130668
CC14_NODE_620_length_16607_cov_34.188557	C14	CJ7	0.3218121968121968	3715	0.22370084903956164	16607	42	16	0.995693135935397	0.9886944818304172
J7_NODE_904_length_27378_cov_7.876734	C14	CG13	0.45867751780264504	11272	0.41171743735846295	27378	149	18	0.9984031227821151	0.9867814052519518
CT5_NODE_66_length_66842_cov_21.325018	B19	CJ7	0.2690985880501843	12998	0.19445857395051014	66842	282	197	0.9848438221264809	0.9783043545160794
CJ7_NODE_3611_length_10427_cov_8.343328	CG11	CJ7	0.4303467866019648	3636	0.3487100796010358	10427	56	25	0.9931243124312432	0.9845984598459846
h9_NODE_3045_length_12469_cov_16.966892	B19	Ch9	0.6385161124882469	7470	0.5990857326168899	12469	50	3	0.9995983935742973	0.9933065595716198
CB19_NODE_812_length_28832_cov_20.194079	B19	CG13	0.5793167471221686	15601	0.541100166481687	28832	64	6	0.9996154092686368	0.9958976988654572
C14_NODE_524_length_28709_cov_31.142807	B19	CG13	0.17403439642080204	4240	0.14768887805217876	28709	62	7	0.9983490566037736	0.985377358490566
Z16_NODE_567_length_43589_cov_35.597510	B19	CT5	0.4240759781373451	15673	0.3595631925485788	43589	176	44	0.9971926242582786	0.9887704970331144
CR17_NODE_491_length_26465_cov_16.861378	C14	CR17	0.32922361838736364	8358	0.31581333837143394	26465	110	27	0.9967695620961952	0.9868389566882028
CT5_NODE_2794_length_10752_cov_19.588857	B19	CT5	0.17385943279901356	1833	0.17047991071428573	10752	37	13	0.9929078014184396	0.9798145117294054
CB19_NODE_24_length_69743_cov_106.621585	B19	CG13	0.6287410481419039	43634	0.6256398491604892	69743	1093	294	0.9932621350323142	0.9749507264976852
CB19_NODE_174_length_48732_cov_26.127247	B19	CG13	0.17827907862173994	7492	0.1537388163834852	48732	134	105	0.9859850507207688	0.9821142552055526
B19_NODE_1475_length_39535_cov_965.079616	B19	CJ7	0.5641077526242569	22302	0.5641077526242569	39535	486	169	0.9924222042866112	0.9782082324455206
CB19_NODE_1112_length_21590_cov_36.996192	B19	T5	0.20348481280904168	4321	0.2001389532190829	21590	17	2	0.9995371441795879	0.9960657255264984
CX8_NODE_421_length_26664_cov_14.461273	B19	CG13	0.4946440164466566	9143	0.3428967896789679	26664	240	89	0.9902657770972328	0.9737504101498414
G11_NODE_3033_length_11584_cov_57.723393	C14	CG13	0.9675885911840968	11195	0.9664191988950276	11584	275	19	0.9983028137561412	0.9754354622599376
CX8_NODE_1258_length_11364_cov_19.014148	B19	CG21	0.4519450800915332	1185	0.1042766631467793	11364	33	8	0.9932489451476794	0.9721518987341772
C15_NODE_267_length_41647_cov_41.477159	C14	CG13	0.8360727913120047	34182	0.8207553965471702	41647	148	5	0.9998537241823182	0.995670235796618
CT5_NODE_67_length_66532_cov_13.412398	B19	T5	0.7932766968119119	52104	0.7831419467323995	66532	758	591	0.9886573007830493	0.9854521725779212
T5_NODE_1459_length_20980_cov_24.229438	CT5	T5	0.13669374104156712	2861	0.1363679694947569	20980	0	0	1.0	1.0
G22_NODE_1890_length_14377_cov_7.539659	CT5	T5	0.27105004906771346	1381	0.0960562008763998	14377	0	0	1.0	1.0
S18_NODE_2215_length_35989_cov_13.398508	B19	S18	0.1798406202886065	2505	0.06960460140598516	35989	9	3	0.9988023952095808	0.9964071856287424
CB19_NODE_1229_length_19757_cov_9.123033	B19	Ch9	0.13241061130334486	1148	0.0581059877511768	19757	26	25	0.9782229965156796	0.9773519163763066
SK1_NODE_937_length_24816_cov_14.087113	S18	SK1	0.11983813115055646	2606	0.10501289490651193	24816	12	5	0.9980813507290868	0.995395241749808
T5_NODE_1387_length_22006_cov_6.345907	CT5	J6	0.13570057581573894	707	0.03212760156321003	22006	16	6	0.9915134370579916	0.9773691654879774
CZ16_NODE_846_length_20142_cov_69.021009	B19	CT5	0.14055844770468529	297	0.014745308310991957	20142	0	0	1.0	1.0
Z20_NODE_917_length_45209_cov_31.871152	CG13	G13	0.12113022113022115	986	0.021809816629432197	45209	4	0	1.0	0.995943204868154
C14_NODE_1141_length_16102_cov_17.781704	C14	CJ7	0.21370254456388624	3141	0.19506893553595828	16102	5	3	0.9990448901623686	0.9984081502706144
CT5_NODE_1077_length_26471_cov_13.649871	Ch9	CT5	0.11795470088908555	2932	0.11076272146877716	26471	1	0	1.0	0.9996589358799456
CT5_NODE_514_length_42739_cov_13.663387	CT5	T5	0.7871977240398293	33204	0.7769016589063853	42739	0	0	1.0	1.0
CZ16_NODE_1255_length_14567_cov_27.006133	C14	G13	0.21052631578947367	284	0.01949612137022036	14567	4	3	0.98943661971831	0.9859154929577464
CT5_NODE_327_length_46638_cov_31.513814	CJ6	T5	0.10338010615209403	4811	0.10315622453793044	46638	0	0	1.0	1.0
Ch10_NODE_2023_length_10114_cov_11.269410	C15	CC15	0.17993874425727413	235	0.023235119636147914	10114	0	0	1.0	1.0
CJ7_NODE_2970_length_12210_cov_9.701851	CC24	G13	0.30985915492957744	132	0.010810810810810813	12210	0	0	1.0	1.0
B19_NODE_4859_length_13691_cov_18.169698	B19	J6	0.5748144173150881	6427	0.4694324738879556	13691	60	13	0.9979772833359266	0.9906643846273534
CJ6_NODE_1220_length_14182_cov_7.406880	B19	J6	0.16784548422198042	1234	0.0870117049781413	14182	1	0	1.0	0.9991896272285252
CC14_NODE_954_length_12795_cov_30.669937	C14	CJ7	0.5183791606367584	5373	0.41992966002344667	12795	6	1	0.9998138842359948	0.9988833054159688
B19_NODE_754_length_46670_cov_18.282506	B19	S18	0.2593393482961748	10434	0.22356974501821295	46670	7	4	0.9996166379145104	0.9993291163503928
J7_NODE_3558_length_10619_cov_19.293639	C15	J7	0.15065502183406113	1380	0.12995573971183727	10619	28	5	0.9963768115942028	0.9797101449275364
CJ7_NODE_1557_length_18605_cov_14.557197	C15	Ch10	0.4135298295454545	6987	0.3755442085460898	18605	44	11	0.9984256476313152	0.9937025905252612
Z16_NODE_3819_length_11023_cov_63.107221	CT2	Z16	0.14425093462204794	1582	0.1435180985212737	11023	3	0	1.0	0.9981036662452591
Ch10_NODE_957_length_17529_cov_12.956335	C15	Ch10	0.7748131714152265	13271	0.757088253750927	17529	75	13	0.9990204204656772	0.9943485796096752
h10_NODE_3056_length_12851_cov_9.979056	CT5	h10	0.15444832328361366	1460	0.11360983581044275	12851	15	15	0.9897260273972602	0.9897260273972602
Z16_NODE_2733_length_14676_cov_110.709596	B19	Z16	0.4903071672354949	7183	0.4894385391114745	14676	0	0	1.0	1.0
T5_NODE_2541_length_12636_cov_18.367618	B19	G13	0.22378955394586356	587	0.04645457423235201	12636	8	0	1.0	0.9863713798977852
J7_NODE_2098_length_15345_cov_19.253564	C15	CJ7	0.1963209641611164	619	0.040338872596937116	15345	3	2	0.9967689822294022	0.9951534733441034
CT5_NODE_406_length_44648_cov_48.837082	CJ6	CT5	0.3576580208753304	15968	0.3576419996416413	44648	1	0	1.0	0.999937374749499
CG13_NODE_473_length_38190_cov_27.527835	C14	CG21	0.12281982047726775	1683	0.044069128043990574	38190	6	5	0.9970291146761736	0.9964349376114082
CB19_NODE_2684_length_11024_cov_9.795150	CB19	CC14	0.4491788726142921	4048	0.3671988388969521	11024	57	28	0.9930830039525692	0.985918972332016
J7_NODE_373_length_45273_cov_9.816157	CJ7	J7	0.2568934795083205	8506	0.1878824023148455	45273	1	0	1.0	0.9998824359275804
CT5_NODE_1415_length_20122_cov_18.286291	C14	CC14	0.20102564102564105	196	0.009740582447072856	20122	0	0	1.0	1.0
CT5_NODE_2194_length_13656_cov_20.811117	Ch10	T5	0.19988610478359908	2106	0.15421792618629174	13656	2	1	0.9995251661918328	0.9990503323836656
S18_NODE_3118_length_26509_cov_8.090648	S18	SK2	0.19342347072722502	2947	0.11116979139160284	26509	82	64	0.978282999660672	0.972175093315236
T5_NODE_1583_length_19431_cov_8.377684	B19	Z16	0.4035837353549277	2928	0.15068704647213216	19431	3	0	1.0	0.9989754098360656
S18_NODE_2227_length_35836_cov_11.751293	C24	S18	0.21733370520150608	3117	0.08697957361312647	35836	16	0	1.0	0.9948668591594482
G23_NODE_38_length_39033_cov_10.159423	C14	CG23	0.2016382148051749	2634	0.0674813619245254	39033	88	58	0.9779802581624903	0.9665907365223994
T5_NODE_971_length_31638_cov_9.076054	B19	CT5	0.16448829504496304	4518	0.14280295846766547	31638	11	8	0.9982293050022134	0.9975652943780434
CB19_NODE_1193_length_20359_cov_36.010934	CB19	CT5	0.172611402035372	3494	0.17161943120978435	20359	18	6	0.998282770463652	0.9948483113909559
G11_NODE_2534_length_13313_cov_10.766707	C14	CG23	0.10489195678271307	699	0.05250507023210396	13313	11	3	0.9957081545064378	0.984263233190272
Ch10_NODE_522_length_28676_cov_13.964047	Ch10	h10	0.1347288076789638	3495	0.12187892314130284	28676	1	0	1.0	0.999713876967096
Ch9_NODE_98_length_44422_cov_52.574526	B19	CG22	0.3164120133036585	12653	0.2848363423528882	44422	8	1	0.9999209673595196	0.9993677388761558
CT5_NODE_2065_length_14402_cov_10.720011	h9	T5	0.13625454826972208	1760	0.1222052492709346	14402	47	13	0.9926136363636364	0.9732954545454544
G11_NODE_3033_length_11584_cov_57.723393	C14	CG21	0.12027338895792652	1355	0.11697168508287292	11584	11	0	1.0	0.9918819188191882
J7_NODE_1416_length_19610_cov_6.441882	CG23	G23	0.20994610485056345	1714	0.08740438551759308	19610	10	1	0.999416569428238	0.9941656942823804
CB19_NODE_2597_length_11278_cov_175.786955	B19	CZ16	0.3185967424378021	3560	0.3156588047526157	11278	26	0	1.0	0.9926966292134832
CC25_NODE_1070_length_10502_cov_15.927252	B19	CG23	0.1653749370910921	1643	0.15644639116358788	10502	50	20	0.9878271454656116	0.9695678636640293
CT5_NODE_1732_length_16691_cov_15.119620	B19	T5	0.5378174143917217	7900	0.4733089689053981	16691	14	5	0.9993670886075948	0.998227848101266
C15_NODE_315_length_38792_cov_14.958954	B19	CG13	0.176124709421578	3864	0.09960816663229533	38792	104	37	0.9904244306418221	0.9730848861283644
CB19_NODE_1210_length_20024_cov_27.410286	C15	CB19	0.1942556084296397	3429	0.17124450659208948	20024	21	10	0.9970836978710994	0.9938757655293088
CT5_NODE_2794_length_10752_cov_19.588857	B19	CZ16	0.31985428051001824	1756	0.16331845238095238	10752	42	1	0.9994305239179956	0.9760820045558086
Z16_NODE_2443_length_15991_cov_144.466554	B19	CZ16	0.25295895240493577	2009	0.12563316865736976	15991	61	9	0.9955201592832256	0.9696366351418616
CC14_NODE_1197_length_10739_cov_13.736241	C14	CC14	0.10545543107647344	866	0.08064065555452091	10739	0	0	1.0	1.0
CT5_NODE_822_length_34782_cov_26.446454	CJ6	CT5	0.10164987589429114	3481	0.10008050140877467	34782	0	0	1.0	1.0
CT5_NODE_1449_length_19668_cov_10.745832	Ch9	h9	0.2901755185776157	3819	0.1941732763880415	19668	1	0	1.0	0.9997381513485204
S18_NODE_4913_length_18092_cov_5.974164	C14	h10	0.3028732227488152	2045	0.11303338492151227	18092	51	10	0.9951100244498776	0.9750611246943766
C14_NODE_1390_length_14088_cov_19.993587	C14	CZ20	0.14843316144387148	1871	0.13280806360022715	14088	27	5	0.9973276322822021	0.985569214323891
CB19_NODE_226_length_46512_cov_9.746045	B19	T5	0.7777249032034782	35955	0.7730263157894737	46512	0	0	1.0	1.0
J7_NODE_2774_length_12867_cov_21.758820	C15	CC24	0.458007634975459	5039	0.3916219787052149	12867	30	1	0.9998015479261758	0.9940464377852748
CT5_NODE_963_length_30071_cov_17.599014	Ch10	T5	0.12766562411145865	1347	0.04479398756276812	30071	2	2	0.9985152190051968	0.9985152190051968
Ch10_NODE_1109_length_15595_cov_53.881853	Ch10	CT5	0.4278843070608607	6672	0.42782943251042	15595	156	148	0.9778177458033572	0.9766187050359711
G11_NODE_2446_length_13685_cov_5.146662	C14	G13	0.1948051948051948	75	0.005480453050785532	13685	3	0	1.0	0.96
CJ7_NODE_2943_length_12304_cov_15.572128	C14	J7	0.15050468637346792	835	0.06786410923276984	12304	15	11	0.9868263473053892	0.9820359281437124
CS18_NODE_696_length_36492_cov_14.260395	C14	CS18	0.13842169669028714	4864	0.13328948810698235	36492	49	31	0.993626644736842	0.9899259868421052
CB19_NODE_3000_length_10107_cov_45.375050	B19	J6	0.3339890257790661	3226	0.3191847234589888	10107	10	0	1.0	0.9969001859888408
CG13_NODE_1530_length_15027_cov_42.880243	B19	G11	0.3391099700470689	3170	0.21095361682305186	15027	54	12	0.9962145110410094	0.9829652996845426
CC15_NODE_275_length_13011_cov_128.434625	C14	CG21	0.16135328562134027	1984	0.152486357697333	13011	20	2	0.998991935483871	0.9899193548387096
J7_NODE_904_length_27378_cov_7.876734	C14	CG21	0.4288458460060829	5358	0.19570458031996493	27378	51	6	0.9988801791713324	0.9904815229563271
CT5_NODE_1911_length_15449_cov_31.563856	B19	Ch9	0.15773263433813892	2407	0.15580296459317755	15449	36	13	0.9945990859991692	0.9850436227669298
h9_NODE_408_length_45466_cov_35.367928	B19	CG13	0.17599093997734996	5439	0.11962785378084725	45466	58	6	0.9988968560397132	0.9893362750505608
J7_NODE_2020_length_15814_cov_5.849356	G13	J7	0.10646742937193557	912	0.057670418616415836	15814	0	0	1.0	1.0
T5_NODE_856_length_36399_cov_35.863581	B19	h9	0.21352242085289125	2138	0.05873787741421468	36399	13	3	0.9985968194574368	0.9939195509822264
B19_NODE_2478_length_26193_cov_278.379333	B19	G13	0.29368867168111185	7692	0.2936662467071355	26193	170	72	0.9906396255850234	0.9778991159646386
CB19_NODE_1392_length_17890_cov_305.383123	B19	Ch9	0.3327368303321776	5950	0.3325880380100615	17890	130	117	0.9803361344537816	0.9781512605042016
CT5_NODE_843_length_33697_cov_60.888027	B19	CT5	0.285820385609459	9621	0.2855150310116628	33697	112	96	0.9900218272528843	0.9883587984616984
CJ7_NODE_631_length_35893_cov_11.092695	C14	CJ7	0.3797787565986349	11295	0.3146853146853147	35893	18	0	1.0	0.998406374501992
G11_NODE_746_length_35279_cov_18.005309	B19	CG13	0.7335340609710199	25337	0.7181892910796791	35279	341	30	0.9988159608477719	0.986541421636342
CT5_NODE_804_length_35639_cov_19.791676	CJ6	T5	0.12525684572482912	2987	0.08381267712337608	35639	1	0	1.0	0.9996652159357214
CT5_NODE_1772_length_16449_cov_17.034525	CT5	Z20	0.2178157038492234	3548	0.21569700285731652	16449	43	37	0.9895715896279594	0.987880496054115
C15_NODE_187_length_45060_cov_15.984180	B19	CJ7	0.18119322366805796	2952	0.06551264980026633	45060	22	2	0.9993224932249324	0.9925474254742548
CT5_NODE_887_length_32211_cov_24.209572	CT5	T5	0.512734772961655	16407	0.5093601564682873	32211	0	0	1.0	1.0
S18_NODE_6522_length_14647_cov_5.402001	B19	CT2	0.22085440023448374	3014	0.20577592681095105	14647	25	0	1.0	0.9917053749170538
CX8_NODE_287_length_38451_cov_16.065137	B19	CG13	0.3884483602545277	3968	0.1031962757795636	38451	82	19	0.9952116935483872	0.9793346774193548
CG11_NODE_678_length_37807_cov_12.359133	C14	CG23	0.15827235409602	4434	0.11727986880736373	37807	57	29	0.9934596301308074	0.9871447902571042
Z16_NODE_2773_length_14494_cov_29.682942	CT2	Z16	0.1756775442477876	2541	0.17531392300262175	14494	7	1	0.9996064541519089	0.9972451790633609
G21_NODE_2573_length_12885_cov_47.960483	B19	CG13	0.9466115833796774	11915	0.9247186651144742	12885	88	0	1.0	0.9926143516575744
C24_NODE_3015_length_10635_cov_11.453686	C24	CC15	0.7426441741859553	7572	0.7119887165021157	10635	41	11	0.9985472794506076	0.9945853143159008
B19_NODE_6743_length_10125_cov_409.805462	B19	Ch9	0.3791909801206607	3834	0.37866666666666665	10125	15	1	0.999739175795514	0.9960876369327074
B19_NODE_2436_length_26745_cov_36.754140	B19	Z16	0.4989861892191744	13043	0.4876799401757338	26745	38	20	0.9984666104423828	0.9970865598405276
G11_NODE_2565_length_13193_cov_10.301187	B19	CG13	0.7454859475584864	9496	0.7197756385962253	13193	202	14	0.998525695029486	0.9787278854254424
CC14_NODE_181_length_33869_cov_107.762584	C14	CG21	0.44974488227700254	14632	0.4320174791106912	33869	153	26	0.998223072717332	0.9895434663750684
Z16_NODE_976_length_32871_cov_30.056131	B19	CT2	0.12558956811245722	4074	0.12393903440722825	32871	12	2	0.9995090819833088	0.9970544918998528
T5_NODE_1480_length_20705_cov_9.085278	CT5	Z16	0.21359504931347906	2209	0.10668920550591644	20705	50	28	0.9873245812584879	0.9773653236758716
CT5_NODE_832_length_34366_cov_71.856139	B19	Ch9	0.35190065340601423	9748	0.2836524471861724	34366	69	38	0.9961017644645056	0.9929216249487074
B19_NODE_4404_length_14983_cov_23.258441	B19	Z16	0.4429387635511281	6047	0.4035907361676567	14983	9	0	1.0	0.9985116586737224
CT5_NODE_541_length_42127_cov_27.292237	B19	CT5	0.4312132116388247	18095	0.4295345028129228	42127	131	60	0.9966841668969328	0.9927604310583034
T5_NODE_469_length_45862_cov_72.099111_fragment_1	B19	CT5	0.1097705001755562	3439	0.10956067412150754	31389	36	20	0.9941843559174178	0.989531840651352
h9_NODE_3045_length_12469_cov_16.966892	B19	CJ6	0.7566553510809362	8470	0.679284625872163	12469	49	9	0.9989374262101536	0.9942148760330578
CT5_NODE_202_length_50941_cov_31.822879	B19	Ch9	0.6898793154389873	30354	0.595865805539742	50941	308	161	0.994695921460104	0.9898530671410688
CZ16_NODE_1528_length_12234_cov_13.345349	CC14	CZ16	0.19099350046425256	2057	0.1681379761320909	12234	0	0	1.0	1.0
B19_NODE_917_length_44909_cov_253.889241	B19	T5	0.3269779044903778	14680	0.3268832528001069	44909	57	56	0.9961852861035424	0.996117166212534
G13_NODE_110_length_59458_cov_19.816625	B19	CG13	0.9611786322337036	57020	0.9589962662719904	59458	292	13	0.9997720098211154	0.9948789898281304
CG23_NODE_290_length_36978_cov_69.837310	C14	CG21	0.4954781604771984	15450	0.4178159987019309	36978	236	66	0.995728155339806	0.9847249190938512
CJ7_NODE_1430_length_19530_cov_15.646213	C14	CG23	0.17492125556641686	3221	0.1649257552483359	19530	0	0	1.0	1.0
Ch10_NODE_264_length_41828_cov_14.028032	B19	CJ6	0.13241379310344828	96	0.0022951133212202354	41828	0	0	1.0	1.0
B19_NODE_2352_length_27750_cov_16.441379	B19	CJ7	0.6560060917570912	17230	0.6209009009009009	27750	175	83	0.9951828206616368	0.98984329657574
CS18_NODE_930_length_28464_cov_11.085853	B19	CG13	0.8719046271402292	24647	0.8659007869589657	28464	119	30	0.9987828133241368	0.9951718261857428
B19_NODE_2885_length_22265_cov_347.792886	B19	CT5	0.9997304824364388	22256	0.9995957781271052	22265	2	0	1.0	0.9999101365923796
CZ16_NODE_652_length_26037_cov_30.817143	B19	Ch9	0.9356253152768615	24112	0.926066751161808	26037	184	3	0.9998755806237558	0.9923689449236894
G11_NODE_994_length_28087_cov_16.395584	C14	G11	0.9597286217030075	26453	0.9418236194680814	28087	215	25	0.9990549276074548	0.9918723774241108
Z16_NODE_276_length_54157_cov_49.429337	B19	CG13	0.256408110897275	9193	0.16974721642631607	54157	56	18	0.9980419884694876	0.9939084085717392
B19_NODE_4248_length_15507_cov_25.990940	CB19	CT2	0.13227513227513227	250	0.016121751467079382	15507	0	0	1.0	1.0
CT5_NODE_1658_length_17275_cov_10.261382	CB19	CT5	0.7221124150710315	11691	0.6767583212735166	17275	119	20	0.9982892823539474	0.9898212300059877
CT5_NODE_382_length_45322_cov_312.028542	B19	CJ6	0.30242328582702754	13029	0.2874762808349146	45322	244	140	0.9892547394274313	0.9812725458592372
CZ16_NODE_527_length_32642_cov_96.923405	B19	CG13	0.8328675062023051	26521	0.8124808528889161	32642	178	26	0.9990196448097732	0.9932883375438332
CB19_NODE_2892_length_10482_cov_42.011509	B19	h9	0.545941491553358	5300	0.5056286968135852	10482	12	0	1.0	0.9977358490566036
C15_NODE_1307_length_15044_cov_15.486890	C15	h10	0.41283318254575824	5932	0.3943100239298059	15044	166	59	0.9900539447066756	0.9720161834120028
CB19_NODE_1035_length_22717_cov_41.418939	B19	CT5	0.5958819569120287	10621	0.4675353259673372	22717	59	18	0.9983052443272762	0.9944449675171828
Ch10_NODE_363_length_38264_cov_31.332356	C15	CC24	0.4379510825982358	8738	0.22836086138406855	38264	74	18	0.997940032043946	0.9915312428473336
B19_NODE_112_length_73207_cov_42.970008	B19	T5	0.6613896581655849	48003	0.6557159834442061	73207	77	4	0.9999166718746744	0.998395933587484
CR17_NODE_879_length_16556_cov_2912.887583	C14	CG22	0.20771312584573748	307	0.01854312635902392	16556	0	0	1.0	1.0
Z20_NODE_3000_length_22873_cov_7.381278	B19	CG13	0.6862191204165282	12389	0.5416429851790321	22873	206	35	0.9971749132294776	0.9833723464363548
B19_NODE_3787_length_17147_cov_25.186930	B19	CT2	0.86698224852071	14652	0.8544934974047939	17147	33	1	0.99993174993175	0.9977477477477478
Z16_NODE_567_length_43589_cov_35.597510	B19	CZ16	0.10733809620223876	3711	0.08513615820505173	43589	26	2	0.9994610617084344	0.992993802209647
CT5_NODE_743_length_37825_cov_24.901271	CT5	T5	0.2713447171824973	10170	0.26886979510905484	37825	0	0	1.0	1.0
T5_NODE_1162_length_26632_cov_21.086729	CJ6	CT5	0.1724529587703025	4555	0.17103484529888854	26632	18	0	1.0	0.9960482985729968
CT2_NODE_2928_length_17613_cov_20.137715	CC14	CG12	0.2071019473081329	904	0.05132572531652757	17613	15	0	1.0	0.9834070796460176
CT5_NODE_1648_length_17354_cov_11.573270	CT5	T5	0.3627475247524752	5862	0.3377895586032039	17354	0	0	1.0	1.0
R17_NODE_844_length_23114_cov_14.433583	C14	CG23	0.2159214830970556	594	0.02569871073808082	23114	8	3	0.9949494949494948	0.9865319865319864
CZ16_NODE_954_length_18073_cov_21.397991	B19	CT5	0.15810836322446667	1675	0.09267968793227466	18073	19	6	0.9964179104477612	0.9886567164179104
CG11_NODE_2943_length_12432_cov_5.937222	CG11	Z20	0.2918859041816672	2108	0.16956241956241958	12432	33	31	0.9852941176470588	0.9843453510436432
B19_NODE_76_length_79696_cov_30.514383	B19	T5	0.19861485186610234	15486	0.1943133908853644	79696	61	61	0.9960609582849024	0.9960609582849024
J7_NODE_138_length_65037_cov_7.991213	C14	C15	0.20322932798497045	8005	0.12308378307732523	65037	138	59	0.9926296064959399	0.9827607745159276
h9_NODE_3407_length_11339_cov_5.409341	CG13	G13	0.10929432013769363	127	0.011200282211835258	11339	0	0	1.0	1.0
S18_NODE_2215_length_35989_cov_13.398508	B19	T5	0.26823245664407946	4671	0.12978965795104058	35989	9	8	0.9982873046456862	0.9980732177263968
B19_NODE_3433_length_18671_cov_11.404276	CB19	CT5	0.12605798667386994	1400	0.07498259332654919	18671	3	0	1.0	0.9978571428571428
X8_NODE_224_length_44400_cov_22.351652	B19	CS18	0.24353123823861494	10353	0.2331756756756757	44400	13	6	0.9994204578383076	0.9987443253163334
J7_NODE_1153_length_22314_cov_7.146862	CT5	J7	0.11995992987728525	1437	0.06439903199784887	22314	0	0	1.0	1.0
CS18_NODE_376_length_43915_cov_67.088737	C24	CC15	0.2653979333097036	9734	0.2216554707958556	43915	5	2	0.9997945346209164	0.9994863365522908
CJ7_NODE_973_length_25727_cov_8.812130	C14	J7	0.15039521469771416	1408	0.05472849535507444	25727	7	5	0.9964488636363636	0.9950284090909092
CG13_NODE_1284_length_17401_cov_15.195722	C14	CJ7	0.10216832047041527	278	0.01597609332796966	17401	7	3	0.9892086330935252	0.974820143884892
T5_NODE_2930_length_11135_cov_18.358664	J6	T5	0.25086980406518955	2740	0.24607094746295466	11135	47	27	0.9901459854014598	0.9828467153284672
Ch10_NODE_2023_length_10114_cov_11.269410	C15	CC24	0.6432791728212703	871	0.08611825192802057	10114	0	0	1.0	1.0
J7_NODE_2705_length_13143_cov_7.104600	C15	CJ7	0.1069672131147541	261	0.01985847979913262	13143	5	2	0.992337164750958	0.9808429118773946
B19_NODE_2579_length_25183_cov_12.389884	CB19	T5	0.10078709925129584	525	0.020847397053567883	25183	7	1	0.998095238095238	0.9866666666666668
S18_NODE_4209_length_20416_cov_19.944256	G11	S18	0.1564249926318892	2123	0.10398706896551724	20416	6	5	0.9976448422044276	0.9971738106453132
h9_NODE_2396_length_15296_cov_20.328391	C14	CC14	0.26242920075519194	417	0.02726202928870293	15296	1	0	1.0	0.9976019184652278
G12_NODE_1220_length_13418_cov_22.062935	C14	CJ7	0.6113169677319746	7919	0.5901773736771501	13418	23	4	0.9994948857178936	0.9970955928778886
J7_NODE_2693_length_13181_cov_5.562319	C14	G13	0.12008242787560885	641	0.04863060465822017	13181	14	12	0.9812792511700468	0.9781591263650546
C25_NODE_918_length_23547_cov_93.286395	C14	G12	0.24737267582861766	612	0.025990572047394567	23547	8	3	0.9950980392156864	0.9869281045751634
Z20_NODE_3509_length_19941_cov_12.055164	C14	CZ20	0.24226613965744398	4597	0.23053006368787926	19941	14	0	1.0	0.996954535566674
CX8_NODE_1258_length_11364_cov_19.014148	B19	CG22	0.38090166844160456	1073	0.09442097852868707	11364	46	11	0.989748369058714	0.9571295433364398
CC14_NODE_1197_length_10739_cov_13.736241	C14	CC15	0.1303964757709251	296	0.027563087810783128	10739	0	0	1.0	1.0
CZ16_NODE_1276_length_14340_cov_143.276794	B19	h9	0.1797979797979798	89	0.006206415620641561	14340	0	0	1.0	1.0
C15_NODE_1119_length_16762_cov_7.752738	C15	CC24	0.4762394040585667	7416	0.4424293043789524	16762	4	0	1.0	0.999460625674218
CB19_NODE_1060_length_22325_cov_40.051774	B19	CT5	0.2491370714121347	3248	0.14548712206047032	22325	25	21	0.9935344827586208	0.9923029556650246
CT5_NODE_1779_length_16425_cov_33.009652	CJ6	T5	0.18431157432803072	3024	0.1841095890410959	16425	0	0	1.0	1.0
CT5_NODE_2794_length_10752_cov_19.588857	B19	CZ20	0.2561475409836065	500	0.046502976190476185	10752	12	4	0.992	0.976
Z20_NODE_2139_length_30849_cov_38.187472	CG13	G13	0.12688936872856602	999	0.032383545657881936	30849	0	0	1.0	1.0
CR17_NODE_879_length_16556_cov_2912.887583	C14	CG23	0.2416326530612245	296	0.01787871466537811	16556	2	2	0.9932432432432432	0.9932432432432432
C14_NODE_859_length_20327_cov_15.724941	C14	G21	0.3655996491997369	6670	0.3281349928666306	20327	46	24	0.9964017991004498	0.993103448275862
S18_NODE_10014_length_10463_cov_16.478862	C14	G13	0.19071310116086235	115	0.010991111535888368	10463	0	0	1.0	1.0
S18_NODE_2215_length_35989_cov_13.398508	B19	X8	0.1520802181370393	1729	0.04804245741754425	35989	15	10	0.9942163100057836	0.9913244650086755
G21_NODE_1468_length_19397_cov_17.144969	C14	C15	0.15140722117466304	2168	0.11176986131876064	19397	0	0	1.0	1.0
CT5_NODE_1415_length_20122_cov_18.286291	C14	CG11	0.2136363636363636	94	0.00467150382665739	20122	5	5	0.946808510638298	0.946808510638298
Ch9_NODE_485_length_18065_cov_9.698279	CT5	h9	0.16789791806581594	1750	0.09687240520343206	18065	14	4	0.9977142857142856	0.992
J7_NODE_2573_length_13519_cov_8.618761	CT5	J7	0.2044001023279611	1598	0.11820400917227605	13519	0	0	1.0	1.0
CJ7_NODE_1629_length_18169_cov_8.755935	CC14	CJ7	0.17942686056458512	2517	0.13853266552919807	18169	7	2	0.9992054032578468	0.9972189114024632
J7_NODE_1105_length_22906_cov_58.055315	C15	CC24	0.4416141824119431	9466	0.41325416921330654	22906	1	0	1.0	0.9998943587576591
h9_NODE_3742_length_10484_cov_12.185540	CT5	h9	0.4131879152563621	3296	0.3143838229683327	10484	0	0	1.0	1.0
X8_NODE_225_length_44380_cov_39.182493	B19	CJ6	0.39203036936978897	16833	0.3792924740874268	44380	0	0	1.0	1.0
C14_NODE_447_length_31909_cov_15.430684	C14	CJ7	0.2497975280819747	7094	0.22231972170860886	31909	20	3	0.9995771074147166	0.9971807160981112
J7_NODE_3786_length_10160_cov_5.150915	CC14	CG13	0.1155684888796508	556	0.0547244094488189	10160	16	13	0.9766187050359711	0.9712230215827338
G11_NODE_2563_length_13195_cov_6.399391	CC14	Z20	0.46	69	0.005229253505115574	13195	1	1	0.9855072463768116	0.9855072463768116
CC14_NODE_1192_length_10764_cov_14.685498	C14	CC14	0.21204111600587366	2166	0.20122630992196208	10764	3	1	0.9995383194829178	0.9986149584487536
T5_NODE_252_length_51405_cov_19.807829	B19	h9	0.11465043670710982	2901	0.05643419900787861	51405	60	8	0.9972423302309548	0.9793174767321612
CB19_NODE_1210_length_20024_cov_27.410286	C15	CC24	0.19504340520862504	1393	0.06956652017578906	20024	5	0	1.0	0.996410624551328
C14_NODE_325_length_38013_cov_15.213209	C14	J7	0.14805565465572598	4980	0.1310078131165654	38013	48	45	0.9909638554216867	0.9903614457831326
S18_NODE_10014_length_10463_cov_16.478862	C14	G21	0.3910149750415973	235	0.02246009748638058	10463	6	0	1.0	0.9744680851063828
J7_NODE_1949_length_16182_cov_6.300118	CG13	G13	0.36063984488608825	2232	0.13793103448275862	16182	25	4	0.9982078853046596	0.988799283154122
B19_NODE_2838_length_22698_cov_10.001634	CB19	CG11	0.10054127198917456	743	0.03273416160014098	22698	15	8	0.9892328398384926	0.9798115746971736
CZ16_NODE_1200_length_15077_cov_155.172281	B19	CT5	0.2301703163017032	946	0.06274457783378656	15077	9	1	0.9989429175475688	0.9904862579281184
G12_NODE_385_length_32463_cov_18.490774	C14	G12	0.2132908873855949	6432	0.19813325940301266	32463	35	9	0.9986007462686568	0.9945584577114428
CG11_NODE_2085_length_16394_cov_9.432217	CG11	G11	0.4239637957043316	5902	0.3600097596681713	16394	6	0	1.0	0.9989833954591664
CJ7_NODE_2411_length_14205_cov_44.235477	C15	J7	0.17048618547868924	2388	0.16810982048574447	14205	14	0	1.0	0.9941373534338358
C14_NODE_475_length_30634_cov_18.135289	C14	CJ7	0.13316849169904627	3770	0.12306587451850885	30634	78	40	0.9893899204244032	0.9793103448275862
CZ16_NODE_528_length_32598_cov_235.138248	B19	CS18	0.5414746543778802	705	0.021627093686729246	32598	2	0	1.0	0.997163120567376
Z20_NODE_3569_length_19661_cov_30.034734	C14	CG23	0.11910170366546205	2307	0.11733889425766747	19661	72	14	0.9939315127871696	0.9687906371911572
CX8_NODE_287_length_38451_cov_16.065137	B19	CG21	0.34832069339111593	1929	0.0501677459623937	38451	29	11	0.9942975635044063	0.9849663037843442
h9_NODE_1767_length_19030_cov_172.627299	B19	Ch9	0.29283685705269796	5568	0.2925906463478718	19030	181	89	0.9840158045977012	0.9674928160919541
Ch10_NODE_1432_length_13249_cov_26.108383	Ch10	CT5	0.15941690053009042	2045	0.15435127179409766	13249	0	0	1.0	1.0
Z16_NODE_2443_length_15991_cov_144.466554	B19	CZ20	0.3417510575567235	2666	0.16671877931336376	15991	66	8	0.9969992498124532	0.9752438109527382
CX8_NODE_367_length_31019_cov_250.104735	B19	CG22	0.16104461371055495	148	0.004771269222089687	31019	5	3	0.9797297297297296	0.9662162162162162
S18_NODE_9382_length_11011_cov_4.923330	B19	CT2	0.12589673638476306	1246	0.11315956770502225	11011	6	0	1.0	0.9951845906902088
Z20_NODE_1460_length_39766_cov_7.656644	CZ20	SK2	0.22517942583732056	7530	0.1893577427953528	39766	161	137	0.9818061088977424	0.9786188579017264
C14_NODE_1087_length_16629_cov_18.817908	CC14	CC15	0.6506188965603036	10460	0.6290215887906669	16629	1	0	1.0	0.999904397705545
CG21_NODE_135_length_47045_cov_9846.882188	B19	CJ7	0.10868824531516184	957	0.020342225528749067	47045	0	0	1.0	1.0
CJ7_NODE_2650_length_13299_cov_5.898218	CG11	CJ7	0.1284796573875803	720	0.054139408978118655	13299	1	1	0.9986111111111112	0.9986111111111112
T5_NODE_1387_length_22006_cov_6.345907	CT5	T5	0.14874915483434753	1980	0.08997546123784422	22006	0	0	1.0	1.0
C25_NODE_1115_length_19973_cov_13.326639	C25	CG22	0.8388245323704929	16727	0.8374805988083913	19973	35	0	1.0	0.9979075745800204
Z16_NODE_3035_length_13484_cov_17.836548	CG13	Z16	0.13712995079454707	1700	0.1260753485612578	13484	5	4	0.9976470588235294	0.9970588235294118
CT5_NODE_2144_length_13952_cov_63.377779	B19	CZ16	0.3212814645308925	702	0.05031536697247706	13952	6	0	1.0	0.9914529914529916
S18_NODE_388_length_59905_cov_81.858095	B19	T5	0.15829243809948695	5677	0.09476671396377598	59905	89	89	0.9843227056543951	0.9843227056543951
J7_NODE_282_length_49711_cov_53.751853	C15	J7	0.5557525332903563	27587	0.5549475971113034	49711	79	23	0.9991662739696232	0.9971363323304456
G22_NODE_8_length_163663_cov_93.026496_fragment_1	B19	CT5	0.10590858416945373	95	0.004036198326039853	23537	0	0	1.0	1.0
G11_NODE_1235_length_23303_cov_33.682854	C14	CJ7	0.2982876712328767	1742	0.07475432347766382	23303	39	13	0.9925373134328358	0.9776119402985076
CC24_NODE_283_length_41618_cov_32.360513	C24	CC24	0.1460392459379972	6058	0.1455620164351963	41618	0	0	1.0	1.0
G11_NODE_485_length_42350_cov_20.736517	B19	CJ6	0.4673913043478261	172	0.004061393152302243	42350	1	1	0.994186046511628	0.994186046511628
T5_NODE_1991_length_16036_cov_9.957074	h9	T5	0.5175922608384091	7223	0.4504240458967324	16036	39	2	0.9997231067423508	0.9946005814758412
CG23_NODE_290_length_36978_cov_69.837310	C14	CG22	0.2717427287774888	5746	0.15538969116772136	36978	40	2	0.9996519317786288	0.9930386355725722
G22_NODE_50_length_79256_cov_12.143470	C15	J6	0.4356743574286184	31799	0.4012188351670536	79256	289	137	0.9956916884178748	0.9909116638888016
G11_NODE_746_length_35279_cov_18.005309	B19	CG21	0.30420963151864583	8231	0.2333116018027722	35279	122	21	0.9974486696634672	0.9851779856639532
S18_NODE_6900_length_14071_cov_15.354737	C14	CC14	0.4272727272727273	141	0.01002060976476441	14071	0	0	1.0	1.0
B19_NODE_557_length_49653_cov_151.864692	B19	CG21	0.1779044702753883	8831	0.1778543089037923	49653	123	66	0.9925263277092062	0.9860717925489751
CC24_NODE_1072_length_16963_cov_135.912763	C14	Ch9	0.16919575113808802	892	0.05258503802393445	16963	9	4	0.9955156950672646	0.9899103139013452
S18_NODE_1969_length_38472_cov_13.404066	C14	G12	0.34755379177776397	5605	0.1456903722187565	38472	192	94	0.983229259589652	0.9657448706512044
CG23_NODE_245_length_39386_cov_40.622105	B19	CT5	0.10388856645385956	3938	0.09998476616056466	39386	0	0	1.0	1.0
CC15_NODE_275_length_13011_cov_128.434625	C14	CG22	0.1484947111472742	1825	0.140265928829452	13011	39	6	0.9967123287671232	0.9786301369863014
G11_NODE_2565_length_13193_cov_10.301187	B19	CG21	0.14938104649953188	1436	0.10884559993936177	13193	25	1	0.9993036211699164	0.9825905292479108
Ch10_NODE_1109_length_15595_cov_53.881853	Ch10	CX8	0.5437696402231771	8479	0.5436999038153254	15595	208	189	0.9777096355702324	0.9754688052836421
Z16_NODE_2039_length_18219_cov_41.056816	CT2	Z16	0.16044571303106814	2923	0.16043690652615406	18219	0	0	1.0	1.0
C15_NODE_2198_length_10657_cov_11.438879	C14	C15	0.10130986492018013	990	0.09289668762315847	10657	14	1	0.998989898989899	0.985858585858586
CT5_NODE_1466_length_19392_cov_13.993536	CB19	CT5	0.13549167262133788	2465	0.12711427392739275	19392	0	0	1.0	1.0
S18_NODE_7641_length_13045_cov_12.642879	CS18	S18	0.3866910769720608	4858	0.3724032196243772	13045	43	0	1.0	0.991148620831618
CC14_NODE_497_length_18597_cov_35.725704	C14	CJ7	0.22720561092654115	2462	0.1323869441307738	18597	23	2	0.9991876523151908	0.9906580016246954
B19_NODE_6335_length_10765_cov_12.477684	B19	CX8	0.1875	1269	0.11788202508128193	10765	17	0	1.0	0.9866036249014972
C14_NODE_942_length_18620_cov_73.543927	C14	h10	0.14364789337919173	2673	0.14355531686358755	18620	40	15	0.9943883277216612	0.985035540591096
h10_NODE_105_length_64434_cov_32.578046	B19	h10	0.1477650937820772	9501	0.1474532079336996	64434	50	47	0.995053152299758	0.9947373960635724
CS18_NODE_3610_length_10109_cov_20.790929	C14	CS18	0.4096993410214168	3979	0.3936096547630824	10109	33	4	0.9989947222920332	0.9917064589092736
C14_NODE_264_length_40611_cov_330.557353	B19	CG22	0.22836110996236714	5522	0.13597301223806355	40611	46	15	0.9972835929011228	0.9916696848967764
B19_NODE_382_length_54169_cov_12.981225	B19	T5	0.2657484080784893	9724	0.17951226716387605	54169	58	47	0.9951665981077744	0.9940353763883176
CJ7_NODE_3611_length_10427_cov_8.343328	CG11	CZ20	0.12585499316005472	828	0.07940922604776063	10427	26	14	0.9830917874396136	0.9685990338164252
G21_NODE_315_length_44967_cov_28.189927	B19	CJ7	0.3136424661778374	9111	0.20261525118420176	44967	165	94	0.9896828010097684	0.9818900230490616
B19_NODE_1475_length_39535_cov_965.079616	B19	CT2	0.5194890603262932	20538	0.5194890603262932	39535	395	236	0.9885091050735224	0.9807673580679716
CT5_NODE_1911_length_15449_cov_31.563856	B19	CJ6	0.1203778677462888	1784	0.11547672988542948	15449	11	5	0.9971973094170404	0.9938340807174888
T5_NODE_3255_length_10243_cov_8.275128	J6	T5	0.22662345456727884	1888	0.18432099970711704	10243	7	0	1.0	0.9962923728813561
CG23_NODE_150_length_45746_cov_166.130376	B19	CG21	0.438189371150265	18354	0.4012154068115245	45746	338	142	0.9922632668628092	0.9815843957720388
B19_NODE_2379_length_27416_cov_36.315120	B19	T5	0.246645037605073	6690	0.2440180916253283	27416	11	2	0.9997010463378176	0.998355754857997
B19_NODE_3787_length_17147_cov_25.186930	B19	CZ16	0.6488403982591069	10883	0.634688283664781	17147	20	8	0.9992649085730038	0.9981622714325096
G11_NODE_1612_length_18912_cov_20.355094	B19	G11	0.5179871992937541	9388	0.496404399323181	18912	146	50	0.9946740519812528	0.9844482317852578
CC14_NODE_1146_length_11150_cov_34.004146	C14	CJ7	0.396813448751725	3163	0.2836771300448431	11150	15	5	0.9984192222573506	0.995257666772052
T5_NODE_2_length_176977_cov_21.256333	B19	CJ7	0.19501484305011504	11102	0.06273131536866372	176977	146	98	0.9911727616645648	0.9868492163574132
G21_NODE_2573_length_12885_cov_47.960483	B19	CG21	0.9432321315623023	11930	0.925882809468374	12885	102	2	0.999832355406538	0.991450125733445
CB19_NODE_1185_length_20438_cov_37.219006	B19	CZ16	0.2745581586518701	4676	0.22878950973676485	20438	40	14	0.997005988023952	0.9914456800684346
B19_NODE_6743_length_10125_cov_409.805462	B19	CJ6	0.10810008901196716	1093	0.1079506172839506	10125	1	0	1.0	0.9990850869167428
CT5_NODE_1721_length_16794_cov_1469.675190	B19	CJ6	0.5411007862759114	9084	0.5409074669524829	16794	197	187	0.9794143549097314	0.978313518273888
CB19_NODE_948_length_24341_cov_1065.473524	B19	Ch9	0.8187617260787993	19638	0.8067869027566658	24341	231	7	0.9996435482228332	0.9882370913534984
CC14_NODE_1192_length_10764_cov_14.685498	C14	CC15	0.17272727272727273	570	0.052954292084726864	10764	2	0	1.0	0.9964912280701754
CT5_NODE_1693_length_16967_cov_24.716651	B19	Ch10	0.35261105860113423	5969	0.3518005540166205	16967	152	48	0.9919584520020104	0.9745350980063662
T5_NODE_665_length_41962_cov_51.519818	B19	CT5	0.5989841663487219	25119	0.5986130308374243	41962	132	78	0.9968947808431864	0.9947450137346232
C15_NODE_267_length_41647_cov_41.477159	C14	CG22	0.6595734272576069	26966	0.6474896150983264	41647	162	20	0.999258325298524	0.9939924349180448
CB19_NODE_2597_length_11278_cov_175.786955	B19	CZ20	0.4197243601217111	4690	0.4158538748004965	11278	37	1	0.9997867803837952	0.9921108742004264
CC14_NODE_449_length_19453_cov_149.452366	C14	CJ7	0.6477102503744918	12107	0.6223718706626228	19453	211	88	0.9927314776575534	0.9825720657470884
h9_NODE_845_length_37296_cov_56.623023_fragment_2	B19	h9	0.8015652863086983	8091	0.7919929522317932	10216	62	0	1.0	0.992337164750958
C14_NODE_1024_length_17491_cov_11.072953	C14	CG23	0.7037547984644914	11733	0.6708021268080727	17491	47	3	0.9997443109179238	0.9959942043808064
C14_NODE_606_length_26458_cov_390.942469	B19	CG23	0.2714389379775473	6359	0.2403431854259581	26458	119	36	0.9943387325051108	0.9812863657807832
CJ7_NODE_840_length_28817_cov_12.938808	B19	CJ7	0.8486020437127448	23917	0.8299614810702016	28817	41	8	0.999665509888364	0.9982857381778651
Z20_NODE_1460_length_39766_cov_7.656644	CZ20	Z20	0.2261812317065886	7573	0.1904390685510235	39766	1	0	1.0	0.9998679519345042
CG11_NODE_1714_length_18898_cov_11.221355	C14	G21	0.5676274944567627	256	0.013546407027198646	18898	4	0	1.0	0.984375
CZ16_NODE_652_length_26037_cov_30.817143	B19	CJ6	0.7687580224823991	19764	0.7590736259937779	26037	151	1	0.9999494029548676	0.9923598461849829
CT5_NODE_410_length_44539_cov_48.253822	CJ6	CT5	0.11490137800594435	5103	0.11457374435887648	44539	0	0	1.0	1.0
h9_NODE_5_length_137695_cov_16.469704_fragment_1	CT5	h9	0.5586477718968755	6544	0.5407817535740848	12101	11	1	0.9998471882640588	0.9983190709046454
CC24_NODE_623_length_25085_cov_65.598042	C15	CC24	0.3507918145917268	8794	0.3505680685668726	25085	0	0	1.0	1.0
R17_NODE_729_length_26987_cov_9.917607	CG12	G12	0.2008729388942774	2071	0.0767406529069552	26987	8	2	0.999034282955094	0.9961371318203768
CC14_NODE_329_length_24340_cov_46.727404	C14	CC14	0.8754540951122853	21207	0.8712818405916187	24340	2	0	1.0	0.9999056915169521
CZ16_NODE_954_length_18073_cov_21.397991	B19	CX8	0.12547303689687794	2122	0.11741271509987275	18073	9	0	1.0	0.9957587181903864
CB19_NODE_2684_length_11024_cov_9.795150	CC14	CC15	0.1822849807445443	994	0.09016690856313496	11024	11	2	0.9979879275653925	0.988933601609658
CT2_NODE_2928_length_17613_cov_20.137715	CC14	CG13	0.2690265486725664	760	0.04314994606256743	17613	18	1	0.9986842105263158	0.9763157894736842
X8_NODE_225_length_44380_cov_39.182493	B19	CR17	0.4180269694819021	15903	0.3583370887787292	44380	1	0	1.0	0.9999371187826196
G13_NODE_490_length_34608_cov_19.216768	B19	G13	0.14442723536069574	4849	0.14011211280628758	34608	1	1	0.9997937719117344	0.9997937719117344
CT5_NODE_1103_length_25481_cov_69.916424_fragment_1	Ch9	h9	0.18592528236316247	428	0.0345718901453958	12380	3	3	0.9929906542056076	0.9929906542056076
CT5_NODE_406_length_44648_cov_48.837082	CJ6	T5	0.2411949685534591	6903	0.1546093889983874	44648	0	0	1.0	1.0
B19_NODE_470_length_51336_cov_32.135352	B19	h9	0.2552632213567415	10585	0.206190587501948	51336	22	4	0.9996221067548418	0.9979215871516296
CC24_NODE_1041_length_17267_cov_18.176330	C15	CZ16	0.15392694596802428	1319	0.0763884867087508	17267	20	7	0.9946929492039424	0.9848369977255496
C25_NODE_1223_length_18632_cov_95.765463	C14	C24	0.2575757575757576	357	0.01916058394160584	18632	5	0	1.0	0.9859943977591036
CT5_NODE_123_length_57327_cov_26.590533	CJ6	CT5	0.1074790018684408	6155	0.10736651141695884	57327	0	0	1.0	1.0
G22_NODE_8_length_163663_cov_93.026496_fragment_1	B19	CX8	0.14660493827160495	95	0.004036198326039853	23537	0	0	1.0	1.0
S18_NODE_2120_length_36943_cov_9.341249	CT5	S18	0.13140183847669076	1601	0.043337032726091546	36943	24	24	0.9850093691442848	0.9850093691442848
CT5_NODE_445_length_43798_cov_30.203210	CB19	CT5	0.2976481612689416	13023	0.29734234439928764	43798	1	1	0.9999232127773938	0.9999232127773938
CT5_NODE_1609_length_17851_cov_62.153349	B19	T5	0.4708926261319534	7280	0.40782029017982185	17851	57	33	0.995467032967033	0.9921703296703296
C14_NODE_661_length_24710_cov_14.724194	C14	G11	0.8258473522830861	19931	0.8065965196276811	24710	195	50	0.9974913451407356	0.9902162460488686
CJ7_NODE_1557_length_18605_cov_14.557197	C15	CJ7	0.3813484339055033	6465	0.347487234614351	18605	48	30	0.9953596287703016	0.9925754060324826
CT5_NODE_1572_length_18228_cov_19.788863	CB19	CT5	0.3840732519422864	6921	0.3796905859117841	18228	3	0	1.0	0.9995665366276548
CJ7_NODE_2916_length_12367_cov_7.317170	C14	J7	0.10092932785822348	467	0.037761785396620035	12367	9	6	0.987152034261242	0.9807280513918628
CT5_NODE_1604_length_17913_cov_23.567365	C14	Ch9	0.15530079186857346	1314	0.07335454697705578	17913	20	3	0.9977168949771691	0.984779299847793
h9_NODE_1563_length_21263_cov_8.562759	C15	Ch9	0.3345236286278681	4403	0.20707331985138505	21263	26	6	0.9986372927549398	0.994094935271406
Z16_NODE_1843_length_19832_cov_37.503565	CT2	CZ20	0.12439903846153845	621	0.0313130294473578	19832	29	24	0.961352657004831	0.9533011272141708
G13_NODE_494_length_34352_cov_1691.109193	C14	G12	0.10892857142857144	305	0.008878667908709828	34352	1	1	0.99672131147541	0.99672131147541
Ch9_NODE_98_length_44422_cov_52.574526	B19	Ch9	0.31244934714092754	13879	0.31243527981630725	44422	8	1	0.9999279486994742	0.9994235895957922
CS18_NODE_923_length_28585_cov_6.500175	C24	CS18	0.20141687248147666	3099	0.10841350358579677	28585	58	35	0.988706034204582	0.9812842852533076
CT5_NODE_1242_length_22534_cov_167.244183	C15	G11	0.4066985645933015	170	0.0075441554983580374	22534	5	0	1.0	0.9705882352941176
CG11_NODE_2270_length_15407_cov_7.322824	CG11	Z20	0.34795321637426896	4165	0.27033166742389825	15407	81	42	0.9899159663865548	0.9805522208883554
R17_NODE_844_length_23114_cov_14.433583	C14	CJ7	0.20108907040062232	517	0.022367396383144413	23114	25	9	0.9825918762088974	0.9516441005802708
CJ7_NODE_3510_length_10668_cov_51.540187	C14	CC14	0.4117069338047535	2096	0.1964754405699288	10668	5	0	1.0	0.9976145038167938
CC14_NODE_585_length_17181_cov_59.755985	B19	CG23	0.5492509508654816	7076	0.4118502997497235	17181	300	290	0.9590163934426228	0.9576031656302996
CB19_NODE_2847_length_10579_cov_10.878183	B19	J7	0.19123505976095614	1200	0.1134322714812364	10579	13	3	0.9975	0.9891666666666666
CB19_NODE_953_length_24283_cov_11.742282	B19	G11	0.17783286975450474	2941	0.12111353621875386	24283	63	47	0.9840190411424684	0.9785787147228834
CZ16_NODE_954_length_18073_cov_21.397991	B19	CZ16	0.11252906811865464	1984	0.1097770154373928	18073	2	0	1.0	0.998991935483871
CC25_NODE_1070_length_10502_cov_15.927252	B19	CJ7	0.17259188085515256	1437	0.13683107979432488	10502	19	0	1.0	0.9867780097425192
S18_NODE_10014_length_10463_cov_16.478862	C14	G22	0.5901060070671378	334	0.03192201089553665	10463	4	0	1.0	0.9880239520958084
CT2_NODE_4324_length_13220_cov_6.648386	CT2	Z16	0.4096796182685753	5409	0.40915279878971256	13220	0	0	1.0	1.0
T5_NODE_649_length_42247_cov_8.661926_fragment_1	B19	J6	0.4378406892913663	2490	0.10970612856324624	22697	46	1	0.9995983935742973	0.9815261044176706
h9_NODE_2280_length_15868_cov_10.352305	CT5	h9	0.4393818065342729	5487	0.3457902697252332	15868	2	1	0.9998177510479316	0.9996355020958628
J7_NODE_1416_length_19610_cov_6.441882	CG23	J7	0.18937511943435886	1982	0.10107088220295768	19610	30	23	0.9883955600403632	0.9848637739656912
Ch10_NODE_148_length_46487_cov_21.130600	Ch10	CT5	0.2926084568918177	13321	0.28655322993525073	46487	162	114	0.9914420839276332	0.9878387508445312
X8_NODE_1009_length_18175_cov_10361.963024	B19	CX8	0.42852388084539855	7725	0.4250343878954608	18175	0	0	1.0	1.0
CJ7_NODE_627_length_36152_cov_19.883314	C14	CJ7	0.4835926449787836	17095	0.4728645718079221	36152	15	0	1.0	0.9991225504533491
CJ7_NODE_3611_length_10427_cov_8.343328	CG11	G11	0.18499179471878266	1240	0.11892202934688788	10427	11	1	0.9991935483870968	0.9911290322580644
Z20_NODE_3113_length_22111_cov_14.633297	B19	CZ16	0.16334661354581673	164	0.007417122699109041	22111	0	0	1.0	1.0
CC24_NODE_479_length_30575_cov_9.624836	C15	CJ7	0.10126374528147054	1851	0.06053965658217497	30575	17	14	0.9924365207995678	0.990815775256618
B19_NODE_1520_length_39184_cov_12.902093	CB19	Ch9	0.4898989898989899	291	0.007426500612494895	39184	1	1	0.9965635738831616	0.9965635738831616
CJ7_NODE_1926_length_16372_cov_72.961451	CG13	CJ7	0.243860720830788	3992	0.2438309308575617	16372	68	67	0.9832164328657316	0.9829659318637276
h9_NODE_2710_length_13761_cov_7.274989	C15	Ch9	0.10207999999999999	319	0.023181454836131096	13761	1	1	0.9968652037617556	0.9968652037617556
Z20_NODE_938_length_45001_cov_38.947114	G11	Z20	0.19507316086399493	8679	0.19286238083598145	45001	95	52	0.994008526327918	0.9890540384836964
h9_NODE_1210_length_27303_cov_16.150727	Ch9	h9	0.6504045208765297	15998	0.5859429366736256	27303	130	18	0.9988748593574196	0.991873984248031
G22_NODE_8_length_163663_cov_93.026496_fragment_1	B19	CZ16	0.2532981530343008	192	0.008157369248417385	23537	0	0	1.0	1.0
B19_NODE_3061_length_20942_cov_17.791593	B19	T5	0.140807279514699	2414	0.1152707477795817	20942	34	15	0.9937862468931234	0.9859154929577464
CG11_NODE_1714_length_18898_cov_11.221355	C14	G23	0.7636363636363637	294	0.015557201820298443	18898	4	1	0.9965986394557824	0.9863945578231292
CJ6_NODE_877_length_18406_cov_8.887854	B19	Ch10	0.3960135389244077	2106	0.11441921112680647	18406	44	7	0.9966761633428299	0.9791073124406456
T5_NODE_1268_length_24159_cov_15.569117	CB19	T5	0.2751840660509852	6466	0.26764352829173393	24159	13	3	0.9995360346427468	0.9979894834519024
Ch10_NODE_1967_length_10333_cov_315.196342	B19	Ch10	0.4124709527498063	4260	0.4122713635923739	10333	107	29	0.9931924882629108	0.9748826291079812
R17_NODE_1991_length_11612_cov_13.038591	C14	G23	0.6411960132890365	193	0.016620737168446434	11612	8	5	0.9740932642487048	0.9585492227979274
T5_NODE_2634_length_12211_cov_56.307667	B19	h9	0.7591292134831461	8648	0.7082139054950455	12211	92	4	0.9995374653098984	0.9893617021276596
CZ16_NODE_1200_length_15077_cov_155.172281	B19	CZ16	0.23334660297239915	3517	0.2332692180141938	15077	65	17	0.995166334944555	0.9815183394938868
CS18_NODE_213_length_49958_cov_54.394706	B19	CG22	0.2771759432200224	7420	0.14852476079907126	49958	167	73	0.9901617250673854	0.9774932614555256
S18_NODE_9023_length_11362_cov_11.344742	CS18	S18	0.3055239827233462	2688	0.2365780672416828	11362	0	0	1.0	1.0
J7_NODE_2774_length_12867_cov_21.758820	C15	CJ7	0.3830173274063322	4222	0.3281262143467786	12867	31	6	0.9985788725722408	0.9926575082899101
CT5_NODE_822_length_34782_cov_26.446454	CJ6	T5	0.10176938605866287	857	0.02463918118567075	34782	0	0	1.0	1.0
CX8_NODE_287_length_38451_cov_16.065137	B19	CG22	0.4023638232271326	2349	0.06109073886244831	38451	56	25	0.9893571732652192	0.9761600681140912
CG11_NODE_2538_length_14027_cov_9.145004	C14	CC14	0.7857503789792825	10885	0.7760034219719113	14027	26	5	0.9995406522737712	0.9976113918236104
CC15_NODE_275_length_13011_cov_128.434625	C14	CG23	0.17117871429900455	1840	0.1414187994773653	13011	24	4	0.9978260869565218	0.9869565217391304
h10_NODE_3621_length_11062_cov_189.735441	B19	Ch10	0.4447458853318864	4918	0.4445850659916832	11062	91	15	0.9969499796665312	0.9814965433102888
S18_NODE_10414_length_10124_cov_6.256530	C14	J7	0.6707024694317909	5595	0.5526471750296326	10124	89	18	0.9967828418230564	0.9840929401251116
S18_NODE_720_length_49954_cov_11.794445	C14	S18	0.11370440520559665	1861	0.037254273932017454	49954	34	19	0.9897904352498657	0.9817302525523912
T5_NODE_761_length_39297_cov_7.574614	J6	T5	0.12781287348471915	3743	0.09524900119602003	39297	4	0	1.0	0.9989313384985306
S18_NODE_7666_length_13006_cov_7.528685	CR17	CSK1	0.10801744381080176	644	0.04951560818083961	13006	9	2	0.9968944099378882	0.9860248447204968
CB19_NODE_948_length_24341_cov_1065.473524	B19	CJ6	0.1731498853450073	4153	0.17061747668542787	24341	47	8	0.9980736816758968	0.9886828798458944
B19_NODE_3119_length_20569_cov_13.211124	C15	CC24	0.7224651134934419	12063	0.5864650687928435	20569	92	1	0.9999171018817872	0.99237337312443
CT5_NODE_2405_length_12392_cov_10.136905	CT5	T5	0.14542451913736154	1497	0.12080374435119433	12392	1	0	1.0	0.9993319973279892
G11_NODE_3033_length_11584_cov_57.723393	C14	CG23	0.15560092313154625	1753	0.15132941988950274	11584	29	1	0.9994295493439818	0.9834569309754706
C14_NODE_356_length_36657_cov_21.604912	C14	CJ7	0.2576003852868581	8558	0.2334615489538151	36657	9	4	0.9995326010750176	0.9989483524187894
Ch10_NODE_168_length_45359_cov_20.610520	Ch10	CT5	0.2232730995193164	10033	0.22119094336294887	45359	0	0	1.0	1.0
C24_NODE_2908_length_10940_cov_13.052733	CC15	CS18	0.10715334181426754	1095	0.10009140767824497	10940	23	7	0.993607305936073	0.9789954337899544
S18_NODE_9382_length_11011_cov_4.923330	B19	CZ16	0.2377073906485671	2364	0.21469439651257832	11011	29	1	0.9995769881556684	0.9877326565143824
CC14_NODE_208_length_31614_cov_60.355936	C14	CJ7	0.2758288863616481	6306	0.1994685898652496	31614	71	27	0.9957183634633682	0.9887408816999684
CG11_NODE_831_length_33315_cov_61.256013_fragment_1	C14	CJ7	0.5461222091656874	7436	0.3846870150025867	19330	41	1	0.9998655190962884	0.9944862829478214
CJ7_NODE_1534_length_18777_cov_25.377898	C14	CJ7	0.39381756940294455	7249	0.3860574106619801	18777	161	80	0.9889639950337976	0.977790040005518
h9_NODE_2689_length_13889_cov_30.754446	B19	S18	0.16483516483516486	60	0.004319965440276478	13889	1	0	1.0	0.9833333333333332
CT5_NODE_1372_length_20749_cov_28.911762	B19	h9	0.3563701923076923	4151	0.20005783411248731	20749	104	32	0.9922910142134426	0.9749457961936884
CG13_NODE_1530_length_15027_cov_42.880243	B19	G13	0.3907182616860036	5826	0.3877021361549212	15027	110	11	0.9981119121180914	0.9811191211809132
T5_NODE_574_length_43654_cov_13.429597	CT5	T5	0.3898742649519529	16310	0.3736198286525863	43654	1	0	1.0	0.9999386879215204
S18_NODE_6522_length_14647_cov_5.402001	B19	CZ16	0.3035129827623827	4173	0.2849047586536492	14647	33	3	0.9992810927390366	0.9920920201294032
C14_NODE_1608_length_12814_cov_16.625206	C14	h10	0.5325525040387722	6593	0.5145153738098954	12814	210	139	0.9789170332170484	0.9681480357955408
CB19_NODE_203_length_47350_cov_16.012221	B19	T5	0.1979364444888578	7923	0.1673284054910243	47350	79	17	0.997854348100467	0.9900290294080524
CC14_NODE_294_length_26187_cov_125.399587	C14	CG23	0.30400276052449965	7929	0.30278382403482645	26187	25	2	0.9997477613822676	0.9968470172783452
Ch9_NODE_657_length_15230_cov_13.510313	B19	h9	0.4627263409634438	6772	0.4446487196323047	15230	74	23	0.9966036621382162	0.9890726520968696
CC14_NODE_181_length_33869_cov_107.762584	C14	CG23	0.20358758384027453	6526	0.19268357495054475	33869	81	26	0.99601593625498	0.9875881091020532
CT5_NODE_537_length_42175_cov_628.423243	B19	CJ6	0.5984284135146826	24903	0.5904682868998221	42175	282	71	0.9971489378789704	0.9886760631249248
h9_NODE_3742_length_10484_cov_12.185540	CT5	T5	0.2603530210454854	1534	0.14631819916062572	10484	0	0	1.0	1.0
CC14_NODE_379_length_22178_cov_19.692628	C14	G13	0.4067527308838133	6144	0.2770312922716205	22178	45	15	0.99755859375	0.99267578125
J7_NODE_304_length_48470_cov_17.061138	B19	Ch9	0.141032110700911	5310	0.10955230039199504	48470	55	21	0.9960451977401128	0.9896421845574388
T5_NODE_1842_length_17006_cov_8.422158	B19	T5	0.6956253089471083	11258	0.6620016464777138	17006	107	17	0.998489962693196	0.9904956475395276
B19_NODE_11_length_122416_cov_33.183457	B19	T5	0.3203538065647832	38717	0.3162740164684355	122416	219	64	0.9983469793630704	0.9943435700080068
CB19_NODE_1986_length_13933_cov_7.283903	CB19	CC24	0.5212096444626073	6377	0.4576903753678318	13933	58	35	0.9945115257958288	0.9909048141759448
CJ7_NODE_1430_length_19530_cov_15.646213	C14	CJ7	0.6469476667891451	12325	0.6310803891449053	19530	36	14	0.9988640973630832	0.9970791075050709
Z16_NODE_976_length_32871_cov_30.056131	B19	CZ16	0.3370043375273018	10955	0.3332724894283715	32871	43	17	0.998448197170242	0.996074851665906
CB19_NODE_1132_length_21225_cov_180.106282	B19	CT5	0.7271479939439819	15369	0.7240989399293286	21225	124	19	0.9987637452013794	0.9919318107879498
CG13_NODE_613_length_32837_cov_19.760600	B19	G13	0.6651206235707153	20650	0.6288637817096568	32837	56	2	0.999903147699758	0.9972881355932204
CJ7_NODE_1797_length_17179_cov_20.250409	CC24	CJ7	0.9892291569632043	16991	0.9890564060771871	17179	21	0	1.0	0.9987640515567064
G21_NODE_2573_length_12885_cov_47.960483	B19	CG22	0.9516116132128288	11898	0.9233993015133876	12885	114	0	1.0	0.9904185577407968
CT5_NODE_1394_length_20362_cov_19.054907	B19	CT5	0.7216861875032248	13987	0.6869168058147529	20362	35	9	0.999356545363552	0.9974976764138128
B19_NODE_1910_length_34479_cov_60.826691	B19	T5	0.8852056290185613	29187	0.8465152701644479	34479	348	32	0.9989036214753144	0.9880768835440435
CJ6_NODE_629_length_25234_cov_9.199293	B19	CJ6	0.3658202133062468	7203	0.2854482048030435	25234	175	73	0.9898653338886576	0.9757045675413022
C14_NODE_524_length_28709_cov_31.142807	B19	Ch10	0.2269603378322431	5482	0.1909505729910481	28709	73	13	0.9976286026997446	0.9866836920831812
CC14_NODE_227_length_30106_cov_162.869954	B19	Ch10	0.22812051649928264	318	0.010562678535840031	30106	4	1	0.9968553459119496	0.9874213836477987
G11_NODE_994_length_28087_cov_16.395584	C14	G13	0.9657282295953672	26516	0.9440666500516252	28087	225	7	0.9997360084477296	0.9915145572484536
CG23_NODE_290_length_36978_cov_69.837310	C14	CG23	0.5700294889484079	21070	0.5697982584239277	36978	353	131	0.993782629330802	0.9832463217845278
Z16_NODE_3902_length_10825_cov_16.496750	CT5	T5	0.34713855421686746	2305	0.21293302540415704	10825	4	0	1.0	0.9982646420824296
J7_NODE_3733_length_10269_cov_11.158606	CG11	G11	0.14840637450199204	149	0.014509689356315122	10269	0	0	1.0	1.0
S18_NODE_2215_length_35989_cov_13.398508	B19	Z16	0.2489555173261244	4052	0.11258995804273528	35989	3	1	0.9997532082922014	0.999259624876604
CJ7_NODE_3032_length_12006_cov_43.029872	B19	J7	0.10840810285819998	1172	0.09761785773779776	12006	1	0	1.0	0.9991467576791808
T5_NODE_2280_length_14106_cov_6.464237	J6	T5	0.20351619005229776	1829	0.1296611371047781	14106	0	0	1.0	1.0
Z16_NODE_1598_length_21997_cov_39.303117	CT2	Z16	0.14574880118037625	3161	0.14370141382915852	21997	3	1	0.9996836444163241	0.999050933248972
B19_NODE_754_length_46670_cov_18.282506	B19	T5	0.614566265894353	26631	0.5706235268909363	46670	12	8	0.9996995982126092	0.9995493973189141
G21_NODE_761_length_30796_cov_19.839563	B19	CJ7	0.1873479318734793	154	0.005000649434991558	30796	0	0	1.0	1.0
CT5_NODE_2137_length_14009_cov_30.747528	CT5	CZ16	0.21298495645288995	2959	0.21122135769862235	14009	11	9	0.99695843190267	0.9962825278810408
Ch9_NODE_886_length_11870_cov_9.679983	Ch10	Ch9	0.4842854662267755	5578	0.4699241786015164	11870	36	4	0.9992828970957331	0.9935460738615992
CB19_NODE_415_length_41367_cov_159.330025	B19	CT5	0.9573783966734358	39601	0.9573089660840768	41367	5	5	0.9998737405621071	0.9998737405621071
CX8_NODE_769_length_16379_cov_12.881095	CJ6	CX8	0.5945549604692679	9325	0.5693265767140852	16379	0	0	1.0	1.0
T5_NODE_1732_length_17996_cov_30.312859	CT5	T5	0.4513487746060232	8048	0.4472104912202712	17996	16	0	1.0	0.9980119284294234
T5_NODE_1235_length_24792_cov_7.104378	CJ6	CT5	0.1311797983110601	3200	0.12907389480477574	24792	0	0	1.0	1.0
h10_NODE_2489_length_15278_cov_7.629902	G13	h10	0.12317864576956045	1006	0.06584631496269146	15278	7	7	0.993041749502982	0.993041749502982
T5_NODE_3238_length_10291_cov_8.285658	h9	T5	0.5002878526194589	4345	0.4222135846856477	10291	8	1	0.9997698504027618	0.9981588032220944
CT5_NODE_2214_length_13535_cov_71.140579	CJ6	CT5	0.2487038957191527	3358	0.2480975249353528	13535	1	0	1.0	0.9997022036926744
CC14_NODE_329_length_24340_cov_46.727404	C14	CC15	0.321733181299886	7054	0.2898110106820049	24340	8	0	1.0	0.9988658916926566
CX8_NODE_1258_length_11364_cov_19.014148	B19	Ch10	0.32274119448698313	843	0.07418162618796198	11364	16	4	0.9952550415183868	0.9810201660735468
CJ7_NODE_1858_length_16754_cov_96.652255	C15	CJ7	0.10613658070678128	1778	0.10612391070789064	16754	0	0	1.0	1.0
X8_NODE_1134_length_16459_cov_29.983297	B19	Ch10	0.21217537588055932	2018	0.12260769184033052	16459	0	0	1.0	1.0
C24_NODE_2124_length_13769_cov_42.395435	C24	CC15	0.5595923792645104	7578	0.5503667659234512	13769	120	2	0.9997360781208762	0.9841646872525732
C25_NODE_918_length_23547_cov_93.286395	C14	G21	0.3553338449731389	463	0.01966280205546354	23547	4	1	0.9978401727861772	0.9913606911447084
Ch10_NODE_957_length_17529_cov_12.956335	C15	G11	0.10993133715580096	1553	0.08859604084659707	17529	3	0	1.0	0.9980682549903412
J7_NODE_138_length_65037_cov_7.991213	C14	CC14	0.18409883995095727	3904	0.06002736903608715	65037	0	0	1.0	1.0
CT5_NODE_1772_length_16449_cov_17.034525	CZ20	Z20	0.3249294266523898	3338	0.20293026931728367	16449	4	0	1.0	0.9988016776512882
CG13_NODE_1476_length_15491_cov_14.695970	B19	CZ16	0.1096516276413478	192	0.012394293460719128	15491	0	0	1.0	1.0
CG11_NODE_2027_length_16724_cov_13.247885	CG11	G11	0.4059038267875126	6449	0.3856134895957905	16724	1	0	1.0	0.9998449371995658
Z20_NODE_1591_length_38385_cov_10.418993	CZ20	T5	0.26757315991723324	9052	0.2358212843558682	38385	174	172	0.9809986743261158	0.980777728678745
C15_NODE_2331_length_10282_cov_12.773834	C15	CC24	0.10118927635557347	1004	0.09764637230110873	10282	0	0	1.0	1.0
J7_NODE_1949_length_16182_cov_6.300118	CG13	J7	0.2073392410815724	1825	0.11277963168953158	16182	45	30	0.9835616438356164	0.9753424657534246
CC24_NODE_402_length_34813_cov_57.325421	C15	CC24	0.8360179561658305	28494	0.8184873466808377	34813	62	0	1.0	0.9978241033199972
CJ7_NODE_456_length_41390_cov_15.682884	CC24	CJ7	0.3300208810284536	13118	0.31693645808166226	41390	1	1	0.9999237688672054	0.9999237688672054
J7_NODE_1105_length_22906_cov_58.055315	C15	CJ7	0.1925138763698468	4058	0.1771588230158037	22906	29	20	0.9950714637752588	0.9928536224741252
CT2_NODE_4697_length_12234_cov_7.751704	CT2	Z16	0.560222713502006	6842	0.559261075690698	12234	11	0	1.0	0.9983922829581994
CG11_NODE_1187_length_25179_cov_7.747612	CG11	CZ16	0.18833635248057032	3223	0.12800349497597205	25179	31	17	0.9947254111076635	0.9903816320198572
CB19_NODE_633_length_35034_cov_20.968838_fragment_2	CB19	CJ6	0.17505254048708122	4248	0.1718516121202314	24719	25	19	0.9955273069679851	0.9941148775894538
CC14_NODE_242_length_28837_cov_14.718609	C14	CZ20	0.4210631494804157	10535	0.3653292644865971	28837	55	21	0.9980066445182724	0.9947793070716658
J7_NODE_2693_length_13181_cov_5.562319	C14	J7	0.16156828953037486	1125	0.0853501251801836	13181	22	22	0.9804444444444445	0.9804444444444445
CB19_NODE_777_length_30188_cov_154.632861	B19	CT5	0.6161467116357504	17538	0.5809593215847356	30188	98	81	0.995381457406774	0.99441213365264
CG11_NODE_2768_length_13102_cov_9.445160	CJ7	G11	0.18046405041535374	1260	0.09616852388948252	13102	18	12	0.9904761904761904	0.9857142857142858
Z20_NODE_4462_length_16354_cov_4.787533	CG11	G11	0.10586552217453506	148	0.00904977375565611	16354	0	0	1.0	1.0
S18_NODE_2146_length_36709_cov_14.566350	CJ6	CT5	0.4820782170487615	6792	0.18502274646544445	36709	43	1	0.9998527679623086	0.9936690223792696
CT5_NODE_2772_length_10831_cov_9.153489	Ch10	CT5	0.7845911949685535	8483	0.7832148462745823	10831	15	11	0.9987032889308028	0.9982317576329128
CT5_NODE_634_length_40422_cov_33.580078	CJ6	CT5	0.14646352037656385	5912	0.1462569887684924	40422	0	0	1.0	1.0
G12_NODE_385_length_32463_cov_18.490774	C14	G21	0.2170917494008901	5073	0.15627021532205895	32463	33	8	0.9984230238517644	0.9934949733885275
Z16_NODE_3198_length_12865_cov_56.171116	CT2	Z16	0.3096867702713584	3846	0.2989506412747765	12865	32	0	1.0	0.9916796671866874
Ch10_NODE_210_length_43731_cov_22.496108	Ch10	CT5	0.6874252873563218	29903	0.6837941048684001	43731	34	31	0.9989633147175868	0.9988629903354178
CZ16_NODE_1123_length_15745_cov_136.996622	B19	Z16	0.3224766204450177	5000	0.31756113051762463	15745	2	0	1.0	0.9996
B19_NODE_182_length_66334_cov_26.091583	CB19	CG11	0.17747813411078714	487	0.007341634757439624	66334	4	2	0.995893223819302	0.9917864476386036
CZ16_NODE_650_length_26108_cov_13.049630	CZ16	Z16	0.5035621628299634	12228	0.4683621878351463	26108	0	0	1.0	1.0
Ch9_NODE_942_length_11148_cov_8.033535	CJ6	J6	0.10471204188481677	400	0.03588087549336204	11148	0	0	1.0	1.0
X8_NODE_1172_length_16034_cov_1520.576694	B19	Ch9	0.5146443514644351	123	0.0076711987027566425	16034	0	0	1.0	1.0
R17_NODE_1991_length_11612_cov_13.038591	C14	J7	0.27111111111111114	244	0.021012745435756115	11612	5	0	1.0	0.9795081967213116
G23_NODE_38_length_39033_cov_10.159423	C14	CS18	0.2450832072617247	3240	0.0830066866497579	39033	109	93	0.9712962962962964	0.9663580246913579
S18_NODE_9034_length_11346_cov_14.508369	CSK1	SK1	0.21655024180548094	403	0.035519125683060114	11346	4	0	1.0	0.9900744416873448
CC14_NODE_865_length_13657_cov_17.715042	C14	G12	0.1133714013799667	953	0.06978106465548803	13657	13	1	0.9989506820566632	0.9863588667366212
h9_NODE_3233_length_11828_cov_34.667120	B19	Z16	0.10682819383259913	388	0.032803517078119716	11828	8	0	1.0	0.9793814432989691
Z16_NODE_2936_length_13843_cov_8.198724	CG13	CG21	0.11663879598662208	558	0.04030918153579426	13843	1	1	0.9982078853046596	0.9982078853046596
CT5_NODE_1203_length_23211_cov_8.392425	Ch10	CT5	0.18003153508277958	3197	0.1377364180776356	23211	34	13	0.9959336878323428	0.989365029715358
Z16_NODE_1230_length_27459_cov_44.010765	B19	Z16	0.2576034630742247	6903	0.25139298590626025	27459	6	2	0.9997102708967116	0.9991308126901348
CT5_NODE_20_length_76735_cov_20.845357	CT5	T5	0.6052286896840782	46208	0.6021763211051021	76735	0	0	1.0	1.0
C24_NODE_1876_length_14889_cov_11.473102	C14	C24	0.718799481790701	9987	0.6707636510175298	14889	33	3	0.9996996094923399	0.9966957044157404
CJ7_NODE_1746_length_17458_cov_8.721772	CC14	CG12	0.14140189182634005	583	0.03339443235193035	17458	10	9	0.9845626072041166	0.9828473413379074
S18_NODE_6551_length_14609_cov_7.466607	CG13	Z20	0.11773213769164015	407	0.02785953864056404	14609	6	0	1.0	0.9852579852579852
[truncated: 29,611 more rows]
