# Supplementary material for: Response of soil viral communities to land use changes
Source: Nat Commun. 2022 Oct 12;13:6027. doi: 10.1038/s41467-022-33771-2 (PMC9556555; doi:10.1038/s41467-022-33771-2)
Supplement: Supplementary file 13 — source data [file 41467_2022_33771_MOESM13_ESM.zip › source_data/Supplementary_Figure12_host-linked_class.csv]

	Actinobacteria	Alphaproteobacteria	Gammaproteobacteria	Betaproteobacteria	Acidobacteriia	Deltaproteobacteria	NAmissing	Bacilli	Planctomycetia	Verrucomicrobiae	Vicinamibacteria	Clostridia	Thermoleophilia	Spirochaetia	Flavobacteriia	Cytophagia	Sphingobacteriia	Bacteroidia	Oligoflexia	Opitutae	Acidimicrobiia	Chloroflexia	Ktedonobacteria	Chitinophagia	Halobacteria	Thermoprotei	Nitrospira	Nitriliruptoria	Tissierellia	Anaerolineae	Negativicutes	Spartobacteria	Gemmatimonadetes	Acidithiobacillia	Holophagae	Deinococci	Fimbriimonadia	Saprospiria	Caldilineae	Coriobacteriia	Armatimonadia	Candidatus Cryosericia	Phycisphaerae	Nitrososphaeria	Thermoplasmata	Erysipelotrichia	Thermomicrobia	Rubrobacteria	Kiritimatiellae
B19	0.07466053498	0.22974810054	0.96919513082	0.06971013221	0.2449234414	0.04216921311	0.06277310922	0.04378667403	0.04332778156	0.03399218592	0.0020675635	0.00857100082	0.0049914265	0.02156479557	0.0058347502	0.01171236765	0.00577550843	0.014807836	0.00203874587	0.0019896126	0.0003480575	0.0002671215	0.0045440065	0.00047689343	0.0001661075	0.0014359233	0.0019487484	0.0004763779	0.0012006368	0	0.000360008	0.0002130786	0	0	0.0008455915	0.0001800421	0.0006167573	0.00032945455	0	0	0	0	0	0	0.0008143052	0.0006178199	0	0	0.0001603394
C14	0.2345403119	0.43743792118	0.15500184264	0.14181697162	0.29721792539	0.04996433239	0.11184343313	0.0339007488	0.02785062173	0.02003149429	0.0074228338	0.0047492483	0.00594837968	0.01287318947	0.00316334276	0.00523837467	0.0036290242	0.0035746101	0.00308047395	0.0026866372	0.00046469609	0	0.0113135745	0.0014600694	0.00097458936	0.0005971044	0.00178458397	2.595228e-05	0	0	0.0007525005	0.0003669601	0	7.368527e-05	0.00016910233	0	0.0002073369	0.000456144	0	0.0004051725	0	0	0	0.0007413794	0	0	0	3.424465e-05	0
C15	0.11788517831	0.32542009684	0.30471386754	0.09687219144	0.17596010792	0.01959516951	0.05632569996	0.00565145659	0.02843457974	0.0175092743	0.0055034511	0.00057069446	0.0029716241	0.0034125884	0.0004741429	0	0.0004352369	0	0	0.00628200399	0.0002535612	0	0.00276578671	0	0.0012467051	7.346127e-05	0.00021285313	0	0	0	0	0.0013321236	0	0	0.00061423183	0	0.001281164	0.0001464593	0	0	0	0	0	0.0009015702	0	0	0	0	0
C24	0.0989058447	0.17607699748	0.06227825961	0.06197595474	0.14862497029	0.01618436745	0.05233699853	0.01266402281	0.01112181903	0.0106360653	0.00259309031	0.00169796388	0.00218418324	0.00492256653	0.0019515994	0.00214878841	0.00194535413	0.00174512624	0.00084467734	0.00064517605	5.91514e-05	0	0.0052066349	0.00039098748	5.960323e-05	0	0.00052024642	0	0	0	0.00029470527	0.00011763273	0	0.0005077261	0	0	0.0001204275	0	0	0	0	0	0	0.0003521231	0	0	0	0	0
C25	0.49212986216	0.39089673156	0.11246670244	0.24738545555	0.2102722506	0.12729094749	0.1283916708	0.04242910736	0.0515455743	0.02549640656	0.05629843191	0.00466137692	0.02937012153	0.0095920299	0.0005348911	0.00599674292	0.00300691	0.00182074093	0.00174386681	0.0061822257	0.00867290972	0.0007681374	0.0037322642	0.0008619992	0.0034580895	0.002247666	0.0034154113	0.0097159777	0	0.0015049488	0.0001347606	0.0032314449	0.0087645629	0	0.00035559204	0.001228492	0.0001074741	0	0.002441941	0.0007464032	0	0	0	0.0001758283	0	0	0.0001739754	0	0
CB19	0.65712347117	0.37676745162	0.14590534986	0.23128973	0.09402670738	0.13908969447	0.07596386916	0.01729193486	0.07199909155	0.01624285435	0.07062786575	0.00653819197	0.02700617935	0.0030072289	0.00192947472	0.00429416734	0.0003868539	0.012911081	0.00559446573	0.0080455645	0.00738478414	0.0003294326	0.00192410636	0.0004151548	0.0112518298	0	0.00108002384	0.0009271243	0	0	0.000999361	0.0005909182	0	0.0006824838	0.0010984423	0.00096560608	0.0001663231	0.002155705	4.276436e-05	0.0003882387	0	0	0	0	0	0	0.0008589209	0	0
CC14	0.83370882948	0.25467134641	0.16415220578	0.10607624022	0.2125901743	0.10172867543	0.06477337701	0.0423686596	0.02662361923	0.03893385132	0.00630506847	0.02731041849	0.00703511553	0.04502108862	0.00227891953	0.00477473437	0.00738485448	0.00286330432	0.0131640368	0.00313167553	0.00517224234	0.00097121584	0.00234896211	0.0016710784	0.0004129562	0.0012888765	0.00158685102	0.00892088365	0.00014693084	0.00121906932	0.0007000093	0.00139767195	0.0001317024	8.537634e-05	0.0001266065	0.0003052826	0.00166112228	0.0008355447	0	0.0003886865	0	0.0005062509	0	0.0023897256	0.0002044695	0.000624461	0.0001033189	7.88013e-05	0
CC15	0.89825791371	0.43921859225	0.11770027426	0.26241950309	0.07263914925	0.0296196316	0.03898484385	0.01616216885	0.03712451661	0.00915680447	0.01102673894	0.00659665247	0.01266832393	0.00621813649	0.0021374847	0.0021187375	0.0069373162	0.0040340207	0.0011614224	0.00031113727	0.00447328066	0.00369889066	0.0026950161	0.0035682186	0	0.0013051144	0.000406164	0.00238998184	0	0.00092180929	0.0002257976	0.00023954112	0	0	0.00055940791	0	0.0016880558	0.0001644809	0	0	0	0	0	0	0	0	0.0001212809	0.0003850443	0
CC24	1.03646325672	0.16119044726	0.11855789065	0.1242369641	0.15638157204	0.0583856025	0.09851779274	0.02442769983	0.0257628501	0.01545507824	0.00823876142	0.00365951836	0.01049010209	0.0315442557	0.08282599407	0.00705643557	0.005288279	0.00405368728	0.00191657723	0.00103412033	0.00389246177	0.0006816427	0.0008843181	0.00489735305	0.00443493959	0.0012203148	0.00026960195	0.00179779062	0	0.0003179226	0.00067060381	0.00088473014	0.000333577	0	0.00016743714	1.875762e-05	0.0004525112	0	0	0	0	0.00113510726	2.735204e-05	0	0	0	0	6.407605e-05	0.0001624073
CC25	0.62057673975	0.18799232737	0.18396490754	0.26365851005	0.2466201049	0.1673440903	0.07975614575	0.03443346189	0.04140476859	0.06352469622	0.02436017405	0.00713324632	0.01458514996	0.00702497953	0.00116035353	0.00672093726	0.00566354162	0.00605776687	0.00451675894	0.00246269497	0.00775709342	0.0011183651	0.0001781187	0.00122080707	0.000137076	0.00205654031	0.00046545574	0.0055342681	0.0001121721	0.0002564342	0	0.00414863123	0.00068341433	0	0.0004213896	0.00502699885	0.00011451801	0.0002868796	0	8.514234e-05	0	0	0.000257856	0	0	0	0	0	0
CG11	0.43570814263	0.24840240978	0.17802284528	0.28555414608	0.17585476743	0.15898093528	0.11199345383	0.07923005648	0.04766537549	0.03549616126	0.04528068244	0.01320571387	0.01924534116	0.01138590128	0.01186080194	0.02161295238	0.00863966511	0.00765541902	0.01981228903	0.00487849128	0.00322714573	0.0526990206	0.00348523879	0.0034265817	0.000271734	0.0028850863	0.00265523775	0	0.00026053752	0.00163838327	0.00266685912	0.00198228127	0.00078738953	0.0002669592	0	0.000690833	0.0005345159	0.00012671952	6.759706e-05	0.0001013564	0	0.0004964974	0	0	0.00012579964	0.0001186067	0	0.0001822838	0.0002171369
CG12	0.35373224177	0.46933242557	0.302288193	0.46622006877	0.08279759328	0.0736555777	0.01831143949	0.10203037379	0.0079436557	0.03801137573	0.00936347903	0.00409858992	0.00660366225	0.0050984586	0.00288725263	0.00748416271	0.01479313165	0.0084424394	0.00560676137	0.0060443482	0.0039179455	0.00059932216	0.001985283	0.0027254217	0	0.000518486	0.00022549582	0	0.0010852508	0.0001928992	0.0002842746	0	0	0	0	0.0002937417	0.0004460487	0.0001130609	0	0	0	0	0	0	0.0001880894	0	0	0	0.00075078397
CG13	0.3583323217	0.17220586418	0.26494379733	0.53988716902	0.11944111252	0.04508517402	0.06011953754	0.08971481015	0.01532295766	0.02101561973	0.00851570641	0.04020410906	0.00185658929	0.08363230561	0.0198255292	0.03978150543	0.04602056062	0.0137757061	0.00790258113	0.00560505546	0.0016926244	0.0007674264	0.00054874161	0.018866397	0.00049619593	0.01584789703	0.00063610124	0.0001427214	0.0010754009	8.00501e-05	0.0010862151	0.0004642931	0.00296764	0.0001502071	0.0002124	0	0.00020104939	0	0	0	0	0	0	0	0	0	0	0.0002435929	0
CG21	0.60118098994	0.27230107968	0.16239562479	0.29057324773	0.17700351235	0.11591855746	0.05881940724	0.04935467311	0.04136721886	0.03757063909	0.05323491843	0.0261641552	0.02649290138	0.00947276037	0.00567173519	0.00962437179	0.00953901393	0.01769696989	0.00301017164	0.0060264947	0.00067923779	0.00238719046	0.00094823952	0.0022308827	0.0008829215	0.0029715034	0.0017173635	0.0026632062	0.0002309269	0.0050406559	0.0011666648	0.00075252476	0.0010251545	0	0	0.0001341252	9.096626e-05	6.207161e-05	0	0	0.0001450561	9.038454e-05	0.0003971977	0	0	0.00092943017	0	0	0.0017748507
CG22	0.70916043588	0.27292527221	0.10668778312	0.21859996388	0.15197063666	0.12395132938	0.07954374366	0.04606716336	0.01772522955	0.02534798258	0.05776183399	0.02675213256	0.04718968004	0.01318148824	0.01591606457	0.01327887862	0.00472470908	0.0107151618	0.00463498371	0.0114638452	0.008278915	0.00894149684	0.00130875718	0.0002915629	0.0009989119	0.0022755843	0.0034681677	0.001027207	0.0001573345	0.0032679197	0	0.00016101323	0.0007470057	0	0.00214976325	0.0007413391	0.0007407547	8.555322e-05	0.0021713067	0.000127117	0.0002313129	0.00149961082	0	0	4.547201e-05	0	0.0003243076	7.395879e-05	0
CG23	0.95220613848	0.22591306468	0.14610248564	0.14136188953	0.18788462368	0.06698288941	0.07583202659	0.02207751883	0.02573511593	0.02914636598	0.01338291744	0.00426821803	0.02819619074	0.0119436699	0.00269394592	0.00465618545	0.00405709686	0.0031107481	0.00639567513	0.0022132248	0.00978483998	0.00054593649	0.0012456188	0.0007652357	0.0073027838	0.0014474438	0.0035708885	0.0013687778	0	0.0003030906	0.0008936156	0.00082833688	0.002797562	0.000706318	9.867408e-05	0.0002757965	0.00016687978	0.0005174198	0.0001719274	0	0	0.0002987567	0	0	0	0	0	0.0004271033	0
Ch10	0.76540523699	0.44071177001	0.11977490802	0.10073595055	0.1609247263	0.06747800755	0.03579719829	0.04543098935	0.01628064409	0.027302832	0.00912494391	0.02465529486	0.0219668273	0.0266816578	0.00236503805	0.00990094141	0.0206718459	0.00398869335	0.00221745156	0.00235696738	0.0001945028	0.0002201827	0.0013207036	0.0060088297	0	0	0.0008513682	0.0003021283	8.276855e-05	0.0003333683	0	0.0001852362	0	0.008319126	8.17065e-05	0	8.606226e-05	0	0.0006748109	0.005656239	0	0	0.005990677	0	0	0	0.000723354	0	0.0007014357
Ch9	0.351597222	0.32627516867	0.19427568316	0.19572379883	0.39845925856	0.09499376602	0.08763124987	0.05300962781	0.04204443417	0.06093325251	0.03952267167	0.01809856565	0.0158870272	0.03101685685	0.01711657629	0.01044481045	0.00616561267	0.00802324702	0.01023748815	0.0050191486	0.0010400857	0.00689386214	0.00803912492	0.00027816085	0.00049701788	0.00048389308	0.00238007883	0	0.0008550031	0.00268916553	6.121437e-05	0.00130550963	0	0.0014904485	0.00066414019	0.0001388106	7.027308e-05	0.00014965735	0	0.00036210886	0	4.189062e-05	0	0	0.00088572911	0	0.00075799198	4.724289e-05	0.0001751521
CJ6	0.5882717406	0.25616734191	0.12405363245	0.23179104378	0.17836866367	0.1133104518	0.1028439671	0.07303024586	0.03714755363	0.03651840978	0.04142047285	0.03193860115	0.04199469465	0.00599608437	0.01699038352	0.01469932629	0.00572614078	0.0068782702	0.00497182917	0.00719422541	0.00567604976	0.00072566565	0.00789171598	0.02352054993	0.00098487226	0.00162404044	0.0083086037	0.00133067119	0.00988595056	0.00176513916	0.00056657595	0.00259512938	0	0.0017666822	0.00031716184	0.00474567207	0.00151049237	0.0006419808	0.0018482227	0	0.002330522	0.0001971835	0	0	0	0	0.0001267622	0.0003244799	7.69884e-05
CJ7	0.83182362479	0.28372863626	0.09387265853	0.16059726655	0.17302572589	0.11677184485	0.08294847716	0.02673739159	0.06960942441	0.02164447861	0.01836735909	0.00451417139	0.0477017754	0.00891050348	0.0024707939	0.00447949682	0.00142696205	0.0028492426	0.00362971361	0.0018731627	0.01212815449	0.00184202252	0.00132934342	0.00113943561	0.01001121471	0.00054551933	0.00140860696	0.00089267808	6.008761e-05	0.00048091709	0.0005763661	0.00116838257	3.149367e-05	0.00212561098	0.0002570106	0.00028000917	0.0010494454	6.06956e-05	0	0	0	0.0016937979	0	0	0.0001448977	0	0.0002524082	0.002229246	0.00024456499
CR17	0.22408206739	0.18679165507	0.24445977516	0.13608338663	0.42358511779	0.08458677313	0.09511946291	0.15267942981	0.02995945067	0.03863682517	0.00883849695	0.13751364431	0.00971973967	0.01981281027	0.04957723696	0.0390182437	0.01712779006	0.03807353561	0.00338460427	0.00139823566	0.0008662483	0.00100639235	0.00606361844	0.0016786378	0.0009319612	0.0026162846	0.0018861933	0	0.0198494201	0.00770171186	0.00599170762	0.0004741059	0	0.0001187862	0.00046876987	0.00102551	0.00066826723	0.0024924494	7.645711e-05	0	0.0025506732	0.0001676415	0	0	0	0.0016348934	0	0.0002417516	0
CS18	0.34392830179	0.24419850803	0.43703017569	0.20548544944	0.17350011658	0.07923371557	0.12885164883	0.10906421512	0.02838768181	0.04617563398	0.01446091104	0.01724235053	0.00740065221	0.01083106895	0.03779568711	0.02035940508	0.03881823124	0.01288507673	0.0150913443	0.00295562247	0.00088927893	0.0010902483	0.001738183	0.0035137021	0.0014253765	0.0036587112	0.0014594545	0.0004696098	0.0002034391	0.00075365173	0.003997168	0.00052672095	0	0	0.00025579388	0.000185379	0.0008165557	0.00020424391	0.0004352996	0	0.0003094521	7.483659e-05	0	0.0001787532	0.001011487	0.0002632457	0.0005204297	0	0
CSK1	0.35426139371	0.35923492794	0.21432491728	0.32187493226	0.20269204288	0.1187166909	0.17136391284	0.04404708924	0.04896312573	0.03195729242	0.01148331814	0.00957203719	0.0251432602	0.00418671046	0.0055801512	0.00995996737	0.01034063961	0.00505278622	0.0017547053	0.00558456023	0.002832037	0.00248901118	0.0035441877	0	0.00349370217	0	0.00294916795	0	0	0.00263862428	0.00443416589	0.0014719817	0	0.00260557	0.00513365	5.591886e-05	0	0.00015504107	0.0004421779	0	0.002564885	0.0001881201	0.0008546202	0	0.0014570342	0	0	0.0002398964	0
CSK2	0.49095184604	0.27860206236	0.2125768644	0.21222571573	0.18697202562	0.11608203965	0.11127471039	0.06422317773	0.01812628128	0.03448137816	0.02176190166	0.0150642542	0.03127130589	0.01338950451	0.08296326399	0.02446659059	0.01071749256	0.01741397626	0.00708035187	0.01013804629	0.00626214507	0.0032376939	0.0035602856	0.0020714949	0	0.00197544241	0.00191856298	0.0012926771	0.0001542625	0.0011701754	0.0011487722	0.0003053253	0.001041913	0	0.002564281	0.0009680194	0.0014936858	0.0027009783	0.0017039545	0.0007970615	0.0004225091	0.0019314719	0	0	0.0002587606	0.0004878652	0.0004205898	0	0.0001240186
CT1	0.42655564775	0.25116685128	0.35650491813	0.19578670175	0.19998818863	0.07744544905	0.1429834745	0.09131185875	0.04594977627	0.03795472885	0.00914686784	0.03906458937	0.01402393325	0.01277373495	0.00858901556	0.02169900468	0.01243721579	0.01547493408	0.00763714238	0.00241931537	0.00133731357	0.00188947987	0.0042678444	0.00052182625	0.0014580942	0.00216694165	0.0021385898	0.000148944	0.0008387337	0.00092524476	0.00190020738	0.0013885566	0	0	0.0008868214	0.0001124515	0.0027607149	0.00119301621	0.0001792994	0	0.0002364194	0	0	0.0010704331	0	0.0003236825	0.00029582063	0	0
[truncated: 15 more columns]
